# Supplementary material for: Methylotrophy in the Mire: direct and indirect routes for methane production in thawing permafrost
Source: mSystems. 2023 Dec 8;9(1):e00698-23. doi: 10.1128/msystems.00698-23 (PMC10805028; doi:10.1128/msystems.00698-23)
Supplement: Table S1 — MAG data plus sequence accession data. [file msystems.00698-23-s0006.xlsx]

## Sheet: README
Sheet	Description
Methanogen Genome Info	Descriptive data on all 367 methanogen MAGs from Stordalen Mire used in this study, including completeness and contamination (coverM), taxonomy (GTDB-Tk) and Bower's stats (DRAM)
MetaG Accession info	Accession information for metaG data
MetaT Accession Info	Accession information for metaT data

## Sheet: Methanogen_Genome_Info
MAG	MAG Source	GTDB_Classification	CheckM Completion	CheckM contamination	5S rRNA location	16S rRNA location	23S rRNA location	# tRNAs	Quality Assessment (Bowers et al.)
20110600_E3M_2	Previously Unpublished, Dylan Cronin	d__Archaea;p__Halobacteriota;c__Bog-38;o__Bog-38;f__Bog-38;g__Bog-38;s__Bog-38 sp003139855	72.29	0	0		0	30	Medium
20110600_S2D_10	Previously Unpublished, Dylan Cronin	d__Archaea;p__Halobacteriota;c__Bog-38;o__Bog-38;f__Bog-38;g__Bog-38;s__Bog-38 sp003139855	87.42	0.65	0		0	43	Medium
20110600_S3M_15	Previously Unpublished, Dylan Cronin	d__Archaea;p__Halobacteriota;c__Bog-38;o__Bog-38;f__Bog-38;g__Bog-38;s__Bog-38 sp003139855	90.03	0.65	0		0	42	Medium
20110700_S2D_7	Previously Unpublished, Dylan Cronin	d__Archaea;p__Halobacteriota;c__Bog-38;o__Bog-38;f__Bog-38;g__Bog-38;s__Bog-38 sp003139855	91.78	0.65	20110700_S2D_7_c_000000000641(1268,1371)	20110700_S2D_7_c_000000000641(4713,6177)	0	45	Medium
20110700_S2M_10	Previously Unpublished, Dylan Cronin	d__Archaea;p__Halobacteriota;c__Bog-38;o__Bog-38;f__Bog-38;g__Bog-38;s__Bog-38 sp003139855	89.71	0.65	20110700_S2M_10_c_000000004251(505,608)	0	0	45	Medium
20110800_S1D_12	Previously Unpublished, Dylan Cronin	d__Archaea;p__Halobacteriota;c__Bog-38;o__Bog-38;f__Bog-38;g__Bog-38;s__Bog-38 sp003139855	90.03	0.65	20110800_S1D_12_c_000000002367(14638,14741)	20110800_S1D_12_c_000000002367(9833,11297)	0	49	Medium
20110800_S1M_28	Previously Unpublished, Dylan Cronin	d__Archaea;p__Halobacteriota;c__Bog-38;o__Bog-38;f__Bog-38;g__Bog-38;s__Bog-38 sp003139855	90.03	0.65	20110800_S1M_28_c_000000010808(50701,50804)	20110800_S1M_28_c_000000010808(54146,55610)	0	45	Medium
20110800_S2D_14	Previously Unpublished, Dylan Cronin	d__Archaea;p__Halobacteriota;c__Bog-38;o__Bog-38;f__Bog-38;g__Bog-38;s__Bog-38 sp003139855	90.03	0.65	20110800_S2D_14_c_000000005081(16652,16755)	20110800_S2D_14_c_000000005081(11846,13310)	0	46	Medium
20110800_S2M_10	Previously Unpublished, Dylan Cronin	d__Archaea;p__Halobacteriota;c__Bog-38;o__Bog-38;f__Bog-38;g__Bog-38;s__Bog-38 sp003139855	87.91	0.65	20110800_S2M_10_c_000000002615(16399,16502)	20110800_S2M_10_c_000000002615(11593,13057)	0	40	Medium
20110800_S3D_12	Previously Unpublished, Dylan Cronin	d__Archaea;p__Halobacteriota;c__Bog-38;o__Bog-38;f__Bog-38;g__Bog-38;s__Bog-38 sp003139855	84.8	0.65	20110800_S3D_12_c_000000009274(5896,5999)	20110800_S3D_12_c_000000009274(1091,2555)	0	45	Medium
20120600_S2D_7	Previously Unpublished, Dylan Cronin	d__Archaea;p__Halobacteriota;c__Bog-38;o__Bog-38;f__Bog-38;g__Bog-38;s__Bog-38 sp003139855	92.48	0.65	0	0	0	38	Medium
20120700_S1D_23	Previously Unpublished, Dylan Cronin	d__Archaea;p__Halobacteriota;c__Bog-38;o__Bog-38;f__Bog-38;g__Bog-38;s__Bog-38 sp003139855	91.34	0.65	0	0	0	44	Medium
20120700_S1X_13	Previously Unpublished, Dylan Cronin	d__Archaea;p__Halobacteriota;c__Bog-38;o__Bog-38;f__Bog-38;g__Bog-38;s__Bog-38 sp003158275	91.34	0.65	20120700_S1X_13_c_000000001830(6843,6946)	20120700_S1X_13_c_000000001830(2038,3502)	0	50	Medium
20120700_S2X_11	Previously Unpublished, Dylan Cronin	d__Archaea;p__Halobacteriota;c__Bog-38;o__Bog-38;f__Bog-38;g__Bog-38;s__Bog-38 sp003139855	93.63	0.65	20120700_S2X_11_c_000000003788(9432,9535)	20120700_S2X_11_c_000000003788(4627,6091)	0	50	Medium
20120700_S3D_1	Previously Unpublished, Dylan Cronin	d__Archaea;p__Halobacteriota;c__Bog-38;o__Bog-38;f__Bog-38;g__Bog-38;s__Bog-38 sp003158275	94.61	0.65	20120700_S3D_1_c_000000000021(4351,4454)	20120700_S3D_1_c_000000000021(7795,9259)	0	46	Medium
20120700_S3X_23	Previously Unpublished, Dylan Cronin	d__Archaea;p__Halobacteriota;c__Bog-38;o__Bog-38;f__Bog-38;g__Bog-38;s__Bog-38 sp003158275	92.32	1.31	0	20120700_S3X_23_c_000000004798(4632,5371)	0	44	Medium
20120800_S1D_7	Previously Unpublished, Dylan Cronin	d__Archaea;p__Halobacteriota;c__Bog-38;o__Bog-38;f__Bog-38;g__Bog-38;s__Bog-38 sp003139855	90.69	0.16	20120800_S1D_7_c_000000000158(16420,16523)	20120800_S1D_7_c_000000000158(11614,13078)	0	49	Medium
20120800_S1X_7	Previously Unpublished, Dylan Cronin	d__Archaea;p__Halobacteriota;c__Bog-38;o__Bog-38;f__Bog-38;g__Bog-38;s__Bog-38 sp003139855	89.38	0.65	20120800_S1X_7_c_000000003110(9457,9560)	20120800_S1X_7_c_000000003110(12902,14366)	0	44	Medium
20120800_S2X_12	Previously Unpublished, Dylan Cronin	d__Archaea;p__Halobacteriota;c__Bog-38;o__Bog-38;f__Bog-38;g__Bog-38;s__Bog-38 sp003139855	91.01	0.65	20120800_S2X_12_c_000000003742(5927,6030)	20120800_S2X_12_c_000000003742(1119,2583)	0	44	Medium
20130700_S1X_16	Previously Unpublished, Dylan Cronin	d__Archaea;p__Halobacteriota;c__Bog-38;o__Bog-38;f__Bog-38;g__Bog-38;s__Bog-38 sp003139855	91.34	0.65	20130700_S1X_16_c_000000001505(8707,8810)	20130700_S1X_16_c_000000001505(12151,13615)	0	46	Medium
20130700_S1Y_7	Previously Unpublished, Dylan Cronin	d__Archaea;p__Halobacteriota;c__Bog-38;o__Bog-38;f__Bog-38;g__Bog-38;s__Bog-38 sp003139855	91.34	0.65	0	0	0	45	Medium
20130700_S1Z_1	Previously Unpublished, Dylan Cronin	d__Archaea;p__Halobacteriota;c__Bog-38;o__Bog-38;f__Bog-38;g__Bog-38;s__Bog-38 sp003139855	90.03	0.65	20130700_S1Z_1_c_000000003256(13972,14075)	20130700_S1Z_1_c_000000003256(17416,18880)	0	46	Medium
20130700_S2D_6	Previously Unpublished, Dylan Cronin	d__Archaea;p__Halobacteriota;c__Bog-38;o__Bog-38;f__Bog-38;g__Bog-38;s__Bog-38 sp003139855	89.87	1.31	0	0	0	46	Medium
20130700_S2X_16	Previously Unpublished, Dylan Cronin	d__Archaea;p__Halobacteriota;c__Bog-38;o__Bog-38;f__Bog-38;g__Bog-38;s__Bog-38 sp003139855	90.36	0.65	0	0	0	45	Medium
20130700_S2Y_2	Previously Unpublished, Dylan Cronin	d__Archaea;p__Halobacteriota;c__Bog-38;o__Bog-38;f__Bog-38;g__Bog-38;s__Bog-38 sp003139855	90.03	0.65	20130700_S2Y_2_c_000000001631(7670,7773)	20130700_S2Y_2_c_000000001631(11114,12578)	0	45	Medium
20130700_S3Z_2	Previously Unpublished, Dylan Cronin	d__Archaea;p__Halobacteriota;c__Bog-38;o__Bog-38;f__Bog-38;g__Bog-38;s__Bog-38 sp003139855	76.7	1.31	0	20130700_S3Z_2_c_000000004200(4632,5908)	0	33	Medium
20140700_S14_9	Previously Unpublished, Dylan Cronin	d__Archaea;p__Halobacteriota;c__Bog-38;o__Bog-38;f__Bog-38;g__Bog-38;s__Bog-38 sp003139855	89.38	0.98	20140700_S14_9_c_000000001942(14586,14689)	20140700_S14_9_c_000000001942(9780,11244)	0	46	Medium
20140700_S15_15	Previously Unpublished, Dylan Cronin	d__Archaea;p__Halobacteriota;c__Bog-38;o__Bog-38;f__Bog-38;g__Bog-38;s__Bog-38 sp003139855	90.69	0.65	20140700_S15_15_c_000000006951(2754,2857)	20140700_S15_15_c_000000006951(6198,7662)	0	46	Medium
20140700_S16_17	Previously Unpublished, Dylan Cronin	d__Archaea;p__Halobacteriota;c__Bog-38;o__Bog-38;f__Bog-38;g__Bog-38;s__Bog-38 sp003139855	89.71	2.61	20140700_S16_17_c_000000005511(14635,14738)	20140700_S16_17_c_000000005511(9830,11294)	0	42	Medium
20140700_S24_10	Previously Unpublished, Dylan Cronin	d__Archaea;p__Halobacteriota;c__Bog-38;o__Bog-38;f__Bog-38;g__Bog-38;s__Bog-38 sp003139855	91.99	1.31	20140700_S24_10_c_000000001962(3396,3499)	20140700_S24_10_c_000000001876(5,911)	0	47	Medium
20140700_S26_5	Previously Unpublished, Dylan Cronin	d__Archaea;p__Halobacteriota;c__Bog-38;o__Bog-38;f__Bog-38;g__Bog-38;s__Bog-38 sp003139855	90.69	0.65	0	0	0	41	Medium
20140700_S36_12	Previously Unpublished, Dylan Cronin	d__Archaea;p__Halobacteriota;c__Bog-38;o__Bog-38;f__Bog-38;g__Bog-38;s__Bog-38 sp003139855	91.01	0.65	0	0	0	42	Medium
20150700_S14_13	Previously Unpublished, Dylan Cronin	d__Archaea;p__Halobacteriota;c__Bog-38;o__Bog-38;f__Bog-38;g__Bog-38;s__Bog-38 sp003139855	90.47	0.65	0	0	0	44	Medium
20150700_S15_2	Previously Unpublished, Dylan Cronin	d__Archaea;p__Halobacteriota;c__Bog-38;o__Bog-38;f__Bog-38;g__Bog-38;s__Bog-38 sp003139855	92.65	0.65	20150700_S15_2_c_000000001036(9437,9540)	20150700_S15_2_c_000000001036(4632,6096)	0	47	Medium
20150700_S24_3	Previously Unpublished, Dylan Cronin	d__Archaea;p__Halobacteriota;c__Bog-38;o__Bog-38;f__Bog-38;g__Bog-38;s__Bog-38 sp003139855	90.03	0.65	20150700_S24_3_c_000000000732(44032,44135)	0	0	48	Medium
20150700_S25_13	Previously Unpublished, Dylan Cronin	d__Archaea;p__Halobacteriota;c__Bog-38;o__Bog-38;f__Bog-38;g__Bog-38;s__Bog-38 sp003139855	90.69	0.65	20150700_S25_13_c_000000002348(13970,14073)	20150700_S25_13_c_000000002348(17414,18878)	0	46	Medium
20150700_S34_6	Previously Unpublished, Dylan Cronin	d__Archaea;p__Halobacteriota;c__Bog-38;o__Bog-38;f__Bog-38;g__Bog-38;s__Bog-38 sp003139855	91.34	0.65	20150700_S34_6_c_000000003891(1271,1374)	20150700_S34_6_c_000000003891(4716,6180)	0	45	Medium
20150700_S35_10	Previously Unpublished, Dylan Cronin	d__Archaea;p__Halobacteriota;c__Bog-38;o__Bog-38;f__Bog-38;g__Bog-38;s__Bog-38 sp003139855	92.65	0.65	0	0	0	44	Medium
20160700_S15_10	Previously Unpublished, Dylan Cronin	d__Archaea;p__Halobacteriota;c__Bog-38;o__Bog-38;f__Bog-38;g__Bog-38;s__Bog-38 sp003158275	90.03	0.65	20160700_S15_10_c_000000008500(15691,15794)	20160700_S15_10_c_000000008500(10886,12350)	0	48	Medium
20160700_S25_1	Previously Unpublished, Dylan Cronin	d__Archaea;p__Halobacteriota;c__Bog-38;o__Bog-38;f__Bog-38;g__Bog-38;s__Bog-38 sp003139855	90.69	0.65	0	0	0	44	Medium
20160700_S34_15	Previously Unpublished, Dylan Cronin	d__Archaea;p__Halobacteriota;c__Bog-38;o__Bog-38;f__Bog-38;g__Bog-38;s__Bog-38 sp003139855	88.7	0.82	0	20160700_S34_15_c_000000005985(239,1705)	0	46	Medium
20160700_S35_7	Previously Unpublished, Dylan Cronin	d__Archaea;p__Halobacteriota;c__Bog-38;o__Bog-38;f__Bog-38;g__Bog-38;s__Bog-38 sp003139855	88.73	0	20160700_S35_7_c_000000000319(1269,1372)	20160700_S35_7_c_000000000319(4714,6178)	0	46	Medium
20170700_E14_9	Previously Unpublished, Dylan Cronin	d__Archaea;p__Halobacteriota;c__Bog-38;o__Bog-38;f__Bog-38;g__Bog-38;s__Bog-38 sp003139855	87.42	0.65	0	0	0	43	Medium
20170700_S25_41	Previously Unpublished, Dylan Cronin	d__Archaea;p__Halobacteriota;c__Bog-38;o__Bog-38;f__Bog-38;g__Bog-38;s__Bog-38 sp003139855	90.69	0.65	20170700_S25_41_c_000000000059(9437,9540)	20170700_S25_41_c_000000000059(4632,6096)	0	47	Medium
20170700_S33_15	Previously Unpublished, Dylan Cronin	d__Archaea;p__Halobacteriota;c__Bog-38;o__Bog-38;f__Bog-38;g__Bog-38;s__Bog-38 sp003139855	92.43	0.65	0	0	0	49	Medium
20170700_S34_22	Previously Unpublished, Dylan Cronin	d__Archaea;p__Halobacteriota;c__Bog-38;o__Bog-38;f__Bog-38;g__Bog-38;s__Bog-38 sp003139855	89.49	0.65	20170700_S34_22_c_000000006929(1268,1371)	20170700_S34_22_c_000000006929(4713,6177)	0	46	Medium
3300022524_5	Previously Unpublished, JGI bin	d__Archaea;p__Halobacteriota;c__Bog-38;o__Bog-38;f__Bog-38;g__Bog-38;s__Bog-38 sp003139855	85.95	4.58	0	0	0	79	Medium
3300023088_11	Previously Unpublished, JGI bin	d__Archaea;p__Halobacteriota;c__Bog-38;o__Bog-38;f__Bog-38;g__Bog-38;s__Bog-38 sp003139855	92.65	1.31	0	0	0	52	Medium
3300023090_6	Previously Unpublished, JGI bin	d__Archaea;p__Halobacteriota;c__Bog-38;o__Bog-38;f__Bog-38;g__Bog-38;s__Bog-38 sp003139855	85.13	3.92	0	0	0	56	Medium
3300023101_11	Previously Unpublished, JGI bin	d__Archaea;p__Halobacteriota;c__Bog-38;o__Bog-38;f__Bog-38;g__Bog-38;s__Bog-38 sp003139855	77.4	1.84	3300023101_11_Ga0224557_1005471(6752,6855)	3300023101_11_Ga0224557_1005471(1946,3410)	0	49	Medium
3300036787_8	Previously Unpublished, JGI bin	d__Archaea;p__Halobacteriota;c__Bog-38;o__Bog-38;f__Bog-38;g__Bog-38;s__Bog-38 sp003139855	95.92	1.31	3300036787_8_Ga0334798_001820(7595,7698)	3300036787_8_Ga0334798_001820(11039,12503)	0	60	Medium
3300036880_13	Previously Unpublished, JGI bin	d__Archaea;p__Halobacteriota;c__Bog-38;o__Bog-38;f__Bog-38;g__Bog-38;s__Bog-38 sp003139855	78.77	0.65	3300036880_13_Ga0334801_002611(10575,10678)	3300036880_13_Ga0334801_002611(14020,15484)	0	45	Medium
3300036889_8	Previously Unpublished, JGI bin	d__Archaea;p__Halobacteriota;c__Bog-38;o__Bog-38;f__Bog-38;g__Bog-38;s__Bog-38 sp003139855	89.38	1.53	0	0	0	67	Medium
3300036907_5	Previously Unpublished, JGI bin	d__Archaea;p__Halobacteriota;c__Bog-38;o__Bog-38;f__Bog-38;g__Bog-38;s__Bog-38 sp003139855	92.32	1.63	0	0	0	56	Medium
3300036908_9	Previously Unpublished, JGI bin	d__Archaea;p__Halobacteriota;c__Bog-38;o__Bog-38;f__Bog-38;g__Bog-38;s__Bog-38 sp003139855	88.73	6.54	0	0	0	56	Medium
3300037060_10	Previously Unpublished, JGI bin	d__Archaea;p__Halobacteriota;c__Bog-38;o__Bog-38;f__Bog-38;g__Bog-38;s__Bog-38 sp003139855	91.62	1.33	3300037060_10_Ga0334867_001162(8224,8327)	3300037060_10_Ga0334867_001162(3418,4882)	0	54	Medium
3300037101_6	Previously Unpublished, JGI bin	d__Archaea;p__Halobacteriota;c__Bog-38;o__Bog-38;f__Bog-38;g__Bog-38;s__Bog-38 sp003139855	92.65	1.31	3300037101_6_Ga0395699_000556(3229,3332)	0	0	62	Medium
3300037103_10	Previously Unpublished, JGI bin	d__Archaea;p__Halobacteriota;c__Bog-38;o__Bog-38;f__Bog-38;g__Bog-38;s__Bog-38 sp003139855	95.92	1.96	3300037103_10_Ga0395702_000242(22718,22821)	3300037103_10_Ga0395702_000242(17913,19377)	0	48	Medium
3300037161_7	Previously Unpublished, JGI bin	d__Archaea;p__Halobacteriota;c__Bog-38;o__Bog-38;f__Bog-38;g__Bog-38;s__Bog-38 sp003139855	86.71	3.27	0	0	0	47	Medium
3300037171_10	Previously Unpublished, JGI bin	d__Archaea;p__Halobacteriota;c__Bog-38;o__Bog-38;f__Bog-38;g__Bog-38;s__Bog-38 sp003139855	93.3	1.31	3300037171_10_Ga0395639_000465(9789,9892)	3300037171_10_Ga0395639_000465(4984,6448)	0	51	Medium
3300037175_7	Previously Unpublished, JGI bin	d__Archaea;p__Halobacteriota;c__Bog-38;o__Bog-38;f__Bog-38;g__Bog-38;s__Bog-38 sp003139855	83.07	8.5	3300037175_7_Ga0395643_003252(5899,6002)	3300037175_7_Ga0395643_003252(1094,2558)	0	64	Medium
3300037176_12	Previously Unpublished, JGI bin	d__Archaea;p__Halobacteriota;c__Bog-38;o__Bog-38;f__Bog-38;g__Bog-38;s__Bog-38 sp003139855	93.3	1.03	3300037176_12_Ga0395646_000313(9458,9561)	3300037176_12_Ga0395646_000313(4652,6116)	0	52	Medium
3300037207_11	Previously Unpublished, JGI bin	d__Archaea;p__Halobacteriota;c__Bog-38;o__Bog-38;f__Bog-38;g__Bog-38;s__Bog-38 sp003139855	89.92	1.31	3300037207_11_Ga0395671_003268(3104,3207)	3300037207_11_Ga0395671_004586(11951,13415)	0	51	Medium
3300037208_6	Previously Unpublished, JGI bin	d__Archaea;p__Halobacteriota;c__Bog-38;o__Bog-38;f__Bog-38;g__Bog-38;s__Bog-38 sp003139855	86.38	3.32	0	0	0	60	Medium
3300037236_4	Previously Unpublished, JGI bin	d__Archaea;p__Halobacteriota;c__Bog-38;o__Bog-38;f__Bog-38;g__Bog-38;s__Bog-38 sp003139855	88.73	0.65	0	0	0	65	Medium
3300037396_11	Previously Unpublished, JGI bin	d__Archaea;p__Halobacteriota;c__Bog-38;o__Bog-38;f__Bog-38;g__Bog-38;s__Bog-38 sp003139855	70.51	1.36	3300037396_11_Ga0310764_005469(5985,6088)	3300037396_11_Ga0310764_013954(3470,4391)	0	32	Medium
3300037428_6	Previously Unpublished, JGI bin	d__Archaea;p__Halobacteriota;c__Bog-38;o__Bog-38;f__Bog-38;g__Bog-38;s__Bog-38 sp003139855	84.48	7.52	0	0	0	51	Medium
PLGO01	Woodcroft and Singleton, 2018 (https://doi.org/10.1038/s41586-018-0338-1)	d__Archaea;p__Halobacteriota;c__Bog-38;o__Bog-38;f__Bog-38;g__Bog-38;s__Bog-38 sp003139855	91.86	0.65	PLGO01_ENA|PLGO01000013|PLGO01000013.1(7068,7171)	PLGO01_ENA|PLGO01000013|PLGO01000013.1(10515,11979)	0	39	Medium
PLGY01	Woodcroft and Singleton, 2018 (https://doi.org/10.1038/s41586-018-0338-1)	d__Archaea;p__Halobacteriota;c__Bog-38;o__Bog-38;f__Bog-38;g__Bog-38;s__Bog-38 sp003139855	95.92	0.65	PLGY01_ENA|PLGY01000051|PLGY01000051.1(73030,73133)	PLGY01_ENA|PLGY01000051|PLGY01000051.1(76475,77939)	0	50	Medium
PLHG01	Woodcroft and Singleton, 2018 (https://doi.org/10.1038/s41586-018-0338-1)	d__Archaea;p__Halobacteriota;c__Bog-38;o__Bog-38;f__Bog-38;g__Bog-38;s__Bog-38 sp003139855	92.65	0.65	PLHG01_ENA|PLHG01000061|PLHG01000061.1(9800,9903)	PLHG01_ENA|PLHG01000061|PLHG01000061.1(13245,14709)	0	51	Medium
PLIF01	Woodcroft and Singleton, 2018 (https://doi.org/10.1038/s41586-018-0338-1)	d__Archaea;p__Halobacteriota;c__Bog-38;o__Bog-38;f__Bog-38;g__Bog-38;s__Bog-38 sp003139855	90.31	0.65	PLIF01_ENA|PLIF01000011|PLIF01000011.1(3220,3323)	PLIF01_ENA|PLIF01000011|PLIF01000011.1(6664,8128)	0	38	Medium
PLKL01	Woodcroft and Singleton, 2018 (https://doi.org/10.1038/s41586-018-0338-1)	d__Archaea;p__Halobacteriota;c__Bog-38;o__Bog-38;f__Bog-38;g__Bog-38;s__Bog-38 sp003139855	95.21	0	PLKL01_ENA|PLKL01000137|PLKL01000137.1(3408,3511)	PLKL01_ENA|PLKL01000137|PLKL01000137.1(6853,8317)	0	45	Medium
PLPX01	Woodcroft and Singleton, 2018 (https://doi.org/10.1038/s41586-018-0338-1)	d__Archaea;p__Halobacteriota;c__Bog-38;o__Bog-38;f__Bog-38;g__Bog-38;s__Bog-38 sp003158275	93.95	0.65	0	PLPX01_ENA|PLPX01000124|PLPX01000124.1(1,856)	0	45	Medium
PLPZ01	Woodcroft and Singleton, 2018 (https://doi.org/10.1038/s41586-018-0338-1)	d__Archaea;p__Halobacteriota;c__Bog-38;o__Bog-38;f__Bog-38;g__Bog-38;s__Bog-38 sp003139855	90.69	0.65	0	0	0	38	Medium
PLQV01	Woodcroft and Singleton, 2018 (https://doi.org/10.1038/s41586-018-0338-1)	d__Archaea;p__Halobacteriota;c__Bog-38;o__Bog-38;f__Bog-38;g__Bog-38;s__Bog-38 sp003139855	86.03	0.65	0	0	0	39	Medium
PLTM01	Woodcroft and Singleton, 2018 (https://doi.org/10.1038/s41586-018-0338-1)	d__Archaea;p__Halobacteriota;c__Bog-38;o__Bog-38;f__Bog-38;g__Bog-38;s__Bog-38 sp003139855	91.99	1.96	PLTM01_ENA|PLTM01000025|PLTM01000025.1(3912,4015)	0	0	47	Medium
PLVJ01	Woodcroft and Singleton, 2018 (https://doi.org/10.1038/s41586-018-0338-1)	d__Archaea;p__Halobacteriota;c__Bog-38;o__Bog-38;f__Bog-38;g__Bog-38;s__Bog-38 sp003139855	93.95	0.65	PLVJ01_ENA|PLVJ01000001|PLVJ01000001.1(5733,5836)	PLVJ01_ENA|PLVJ01000001|PLVJ01000001.1(925,2389)	0	37	Medium
PLWI01	Woodcroft and Singleton, 2018 (https://doi.org/10.1038/s41586-018-0338-1)	d__Archaea;p__Halobacteriota;c__Bog-38;o__Bog-38;f__Bog-38;g__Bog-38;s__Bog-38 sp003139855	94.28	0.65	0	PLWI01_ENA|PLWI01000061|PLWI01000061.1(3,1044)	0	46	Medium
PMGQ01	Woodcroft and Singleton, 2018 (https://doi.org/10.1038/s41586-018-0338-1)	d__Archaea;p__Halobacteriota;c__Bog-38;o__Bog-38;f__Bog-38;g__Bog-38;s__Bog-38 sp003139855	93.14	0.65	PMGQ01_ENA|PMGQ01000141|PMGQ01000141.1(9398,9501)	PMGQ01_ENA|PMGQ01000141|PMGQ01000141.1(4592,6056)	0	35	Medium
PMQE01	Woodcroft and Singleton, 2018 (https://doi.org/10.1038/s41586-018-0338-1)	d__Archaea;p__Halobacteriota;c__Bog-38;o__Bog-38;f__Bog-38;g__Bog-38;s__Bog-38 sp003139855	78.54	0.65	0	0	0	34	Medium
PMRI01	Woodcroft and Singleton, 2018 (https://doi.org/10.1038/s41586-018-0338-1)	d__Archaea;p__Halobacteriota;c__Bog-38;o__Bog-38;f__Bog-38;g__Bog-38;s__Bog-38 sp003139855	83.26	1.36	PMRI01_ENA|PMRI01000070|PMRI01000070.1(31,134)	PMRI01_ENA|PMRI01000070|PMRI01000070.1(3463,4834)	0	31	Medium
PMVN01	Woodcroft and Singleton, 2018 (https://doi.org/10.1038/s41586-018-0338-1)	d__Archaea;p__Halobacteriota;c__Bog-38;o__Bog-38;f__Bog-38;g__Bog-38;s__Bog-38 sp003139855	74.73	0	0	0	0	30	Medium
PMWE01	Woodcroft and Singleton, 2018 (https://doi.org/10.1038/s41586-018-0338-1)	d__Archaea;p__Halobacteriota;c__Bog-38;o__Bog-38;f__Bog-38;g__Bog-38;s__Bog-38 sp003139855	94.61	1.31	PMWE01_ENA|PMWE01000104|PMWE01000104.1(54681,54784)	PMWE01_ENA|PMWE01000104|PMWE01000104.1(58126,58701)	0	51	Medium
3300036906_9	Previously Unpublished, JGI bin	d__Archaea;p__Halobacteriota;c__Bog-38;o__Bog-38;f__Bog-38;g__Bog-38;s__Bog-38 sp003158275	95.92	0.65	3300036906_9_Ga0334865_000364(44391,44494)	3300036906_9_Ga0334865_000364(47835,49299)	0	51	Medium
3300037084_9	Previously Unpublished, JGI bin	d__Archaea;p__Halobacteriota;c__Bog-38;o__Bog-38;f__Bog-38;g__Bog-38;s__Bog-38 sp003158275	86.44	0.33	3300037084_9_Ga0334808_002290(196,299)	0	0	46	Medium
3300037102_11	Previously Unpublished, JGI bin	d__Archaea;p__Halobacteriota;c__Bog-38;o__Bog-38;f__Bog-38;g__Bog-38;s__Bog-38 sp003158275	95.26	1.31	3300037102_11_Ga0395701_000427(9789,9892)	3300037102_11_Ga0395701_000427(4984,6448)	0	51	Medium
PLPC01	Woodcroft and Singleton, 2018 (https://doi.org/10.1038/s41586-018-0338-1)	d__Archaea;p__Halobacteriota;c__Bog-38;o__Bog-38;f__Bog-38;g__Bog-38;s__Bog-38 sp003158275	93.73	1.96	PLPC01_ENA|PLPC01000018|PLPC01000018.1(3715,3818)	PLPC01_ENA|PLPC01000018|PLPC01000018.1(7159,8630)	0	38	Medium
PMIN01	Woodcroft and Singleton, 2018 (https://doi.org/10.1038/s41586-018-0338-1)	d__Archaea;p__Halobacteriota;c__Bog-38;o__Bog-38;f__Bog-38;g__Bog-38;s__Bog-38 sp003158275	74.16	0.08	0	0	0	36	Medium
20100900_E1D_11	Previously Unpublished, Dylan Cronin	d__Archaea;p__Halobacteriota;c__Bog-38;o__Bog-38;f__Bog-38;g__Bog-38;s__Bog-38 sp003162175	70.16	1.99	0	0	0	28	Medium
20100900_E1S_1	Previously Unpublished, Dylan Cronin	d__Archaea;p__Halobacteriota;c__Bog-38;o__Bog-38;f__Bog-38;g__Bog-38;s__Bog-38 sp003162175	86.56	1.53	0	20100900_E1S_1_c_000000000244(3058,4522)	0	33	Medium
20100900_E2D_3	Previously Unpublished, Dylan Cronin	d__Archaea;p__Halobacteriota;c__Bog-38;o__Bog-38;f__Bog-38;g__Bog-38;s__Bog-38 sp003162175	89.71	1.31	20100900_E2D_3_c_000000005009(30876,30978)	20100900_E2D_3_c_000000005009(26039,27503)	0	49	Medium
20100900_E3D_6	Previously Unpublished, Dylan Cronin	d__Archaea;p__Halobacteriota;c__Bog-38;o__Bog-38;f__Bog-38;g__Bog-38;s__Bog-38 sp003162175	87.09	1.31	20100900_E3D_6_c_000000001386(8163,8265)	20100900_E3D_6_c_000000001386(11638,13104)	0	48	Medium
20110600_E1D_2	Previously Unpublished, Dylan Cronin	d__Archaea;p__Halobacteriota;c__Bog-38;o__Bog-38;f__Bog-38;g__Bog-38;s__Bog-38 sp003162175	84.68	1.31	20110600_E1D_2_c_000000000448(4340,4442)	20110600_E1D_2_c_000000000448(2,967)	0	35	Medium
20110600_E2D_6	Previously Unpublished, Dylan Cronin	d__Archaea;p__Halobacteriota;c__Bog-38;o__Bog-38;f__Bog-38;g__Bog-38;s__Bog-38 sp003162175	89.05	1.96	20110600_E2D_6_c_000000000916(33415,33517)	20110600_E2D_6_c_000000000916(36890,38356)	0	45	Medium
20110600_E3D_3	Previously Unpublished, Dylan Cronin	d__Archaea;p__Halobacteriota;c__Bog-38;o__Bog-38;f__Bog-38;g__Bog-38;s__Bog-38 sp003162175	87.91	1.31	0	0	0	35	Medium
20110600_E3M_5	Previously Unpublished, Dylan Cronin	d__Archaea;p__Halobacteriota;c__Bog-38;o__Bog-38;f__Bog-38;g__Bog-38;s__Bog-38 sp003162175	74.75	1.31	0	0	0	27	Medium
20110600_E3S_3	Previously Unpublished, Dylan Cronin	d__Archaea;p__Halobacteriota;c__Bog-38;o__Bog-38;f__Bog-38;g__Bog-38;s__Bog-38 sp003162175	84.62	1.96	0	0	0	42	Medium
20110700_E1D_2	Previously Unpublished, Dylan Cronin	d__Archaea;p__Halobacteriota;c__Bog-38;o__Bog-38;f__Bog-38;g__Bog-38;s__Bog-38 sp003162175	89.71	1.31	20110700_E1D_2_c_000000001786(14921,15023)	20110700_E1D_2_c_000000001786(10082,11548)	0	47	Medium
20110700_E1M_1	Previously Unpublished, Dylan Cronin	d__Archaea;p__Halobacteriota;c__Bog-38;o__Bog-38;f__Bog-38;g__Bog-38;s__Bog-38 sp003162175	88.07	0.65	0	0	0	44	Medium
20110700_E2D_8	Previously Unpublished, Dylan Cronin	d__Archaea;p__Halobacteriota;c__Bog-38;o__Bog-38;f__Bog-38;g__Bog-38;s__Bog-38 sp003162175	84.54	2.29	0	0	0	35	Medium
20110700_E2M_5	Previously Unpublished, Dylan Cronin	d__Archaea;p__Halobacteriota;c__Bog-38;o__Bog-38;f__Bog-38;g__Bog-38;s__Bog-38 sp003162175	76.68	1.96	0	0	0	33	Medium
20110700_E3M_8	Previously Unpublished, Dylan Cronin	d__Archaea;p__Halobacteriota;c__Bog-38;o__Bog-38;f__Bog-38;g__Bog-38;s__Bog-38 sp003162175	91.57	1.31	0	0	0	48	Medium
20110800_E1M_4	Previously Unpublished, Dylan Cronin	d__Archaea;p__Halobacteriota;c__Bog-38;o__Bog-38;f__Bog-38;g__Bog-38;s__Bog-38 sp003162175	89.71	1.31	20110800_E1M_4_c_000000000037(44979,45081)	20110800_E1M_4_c_000000000037(48454,49921)	0	47	Medium
20110800_E1S_1	Previously Unpublished, Dylan Cronin	d__Archaea;p__Halobacteriota;c__Bog-38;o__Bog-38;f__Bog-38;g__Bog-38;s__Bog-38 sp003162175	89.71	1.31	0	0	0	47	Medium
20110800_E2M_11	Previously Unpublished, Dylan Cronin	d__Archaea;p__Halobacteriota;c__Bog-38;o__Bog-38;f__Bog-38;g__Bog-38;s__Bog-38 sp003162175	85.11	1.36	20110800_E2M_11_c_000000005939(23945,24047)	20110800_E2M_11_c_000000005939(27421,28047)	0	36	Medium
20110800_E2S_7	Previously Unpublished, Dylan Cronin	d__Archaea;p__Halobacteriota;c__Bog-38;o__Bog-38;f__Bog-38;g__Bog-38;s__Bog-38 sp003162175	84.8	1.33	0	0	0	40	Medium
20111000_E2D_5	Previously Unpublished, Dylan Cronin	d__Archaea;p__Halobacteriota;c__Bog-38;o__Bog-38;f__Bog-38;g__Bog-38;s__Bog-38 sp003162175	90.48	1.31	0	0	0	41	Medium
20111000_E3D_6	Previously Unpublished, Dylan Cronin	d__Archaea;p__Halobacteriota;c__Bog-38;o__Bog-38;f__Bog-38;g__Bog-38;s__Bog-38 sp003162175	87.75	0	0	0	0	38	Medium
20120500_P19_2	Previously Unpublished, Dylan Cronin	d__Archaea;p__Halobacteriota;c__Bog-38;o__Bog-38;f__Bog-38;g__Bog-38;s__Bog-38 sp003162175	84.8	0	0	0	0	33	Medium
20120500_P28_13	Previously Unpublished, Dylan Cronin	d__Archaea;p__Halobacteriota;c__Bog-38;o__Bog-38;f__Bog-38;g__Bog-38;s__Bog-38 sp003162175	86.76	0.68	0	0	0	37	Medium
20120600_E1D_45	Previously Unpublished, Dylan Cronin	d__Archaea;p__Halobacteriota;c__Bog-38;o__Bog-38;f__Bog-38;g__Bog-38;s__Bog-38 sp003162175	89.71	1.31	20120600_E1D_45_c_000000006757(6681,6783)	20120600_E1D_45_c_000000006757(1842,3308)	0	49	Medium
20120600_E2D_10	Previously Unpublished, Dylan Cronin	d__Archaea;p__Halobacteriota;c__Bog-38;o__Bog-38;f__Bog-38;g__Bog-38;s__Bog-38 sp003162175	87.16	1.31	0	0	0	38	Medium
20120600_E3D_12	Previously Unpublished, Dylan Cronin	d__Archaea;p__Halobacteriota;c__Bog-38;o__Bog-38;f__Bog-38;g__Bog-38;s__Bog-38 sp003162175	90.36	1.33	20120600_E3D_12_c_000000009684(3427,3529)	20120600_E3D_12_c_000000009710(28929,29671)	0	48	Medium
20120600_E3M_1	Previously Unpublished, Dylan Cronin	d__Archaea;p__Halobacteriota;c__Bog-38;o__Bog-38;f__Bog-38;g__Bog-38;s__Bog-38 sp003162175	84.38	1.96	0	0	0	44	Medium
20120700_E1M_1	Previously Unpublished, Dylan Cronin	d__Archaea;p__Halobacteriota;c__Bog-38;o__Bog-38;f__Bog-38;g__Bog-38;s__Bog-38 sp003162175	89.95	1.31	20120700_E1M_1_c_000000000088(33508,33610)	20120700_E1M_1_c_000000000088(36983,38447)	0	50	Medium
20120700_E1S_2	Previously Unpublished, Dylan Cronin	d__Archaea;p__Halobacteriota;c__Bog-38;o__Bog-38;f__Bog-38;g__Bog-38;s__Bog-38 sp003162175	89.11	3.07	0	0	0	42	Medium
20120700_E2D_9	Previously Unpublished, Dylan Cronin	d__Archaea;p__Halobacteriota;c__Bog-38;o__Bog-38;f__Bog-38;g__Bog-38;s__Bog-38 sp003162175	88.4	2.61	20120700_E2D_9_c_000000004764(16772,16874)	20120700_E2D_9_c_000000004764(20247,21711)	0	41	Medium
20120800_E2D_16	Previously Unpublished, Dylan Cronin	d__Archaea;p__Halobacteriota;c__Bog-38;o__Bog-38;f__Bog-38;g__Bog-38;s__Bog-38 sp003162175	71.3	0.65	0	0	0	28	Medium
20120800_E2M_1	Previously Unpublished, Dylan Cronin	d__Archaea;p__Halobacteriota;c__Bog-38;o__Bog-38;f__Bog-38;g__Bog-38;s__Bog-38 sp003162175	82.68	1.31	20120800_E2M_1_c_000000000101(5504,5606)	20120800_E2M_1_c_000000000056(6367,7101)	0	43	Medium
20120800_E2S_2	Previously Unpublished, Dylan Cronin	d__Archaea;p__Halobacteriota;c__Bog-38;o__Bog-38;f__Bog-38;g__Bog-38;s__Bog-38 sp003162175	91.01	1.31	20120800_E2S_2_c_000000000025(9646,9748)	20120800_E2S_2_c_000000000025(13121,14585)	0	44	Medium
20130700_E1D_6	Previously Unpublished, Dylan Cronin	d__Archaea;p__Halobacteriota;c__Bog-38;o__Bog-38;f__Bog-38;g__Bog-38;s__Bog-38 sp003162175	88.43	1.36	20130700_E1D_6_c_000000001555(15891,15993)	20130700_E1D_6_c_000000001579(1,743)	0	44	Medium
20130700_E1M_3	Previously Unpublished, Dylan Cronin	d__Archaea;p__Halobacteriota;c__Bog-38;o__Bog-38;f__Bog-38;g__Bog-38;s__Bog-38 sp003162175	86.24	2.61	20130700_E1M_3_c_000000001770(3603,3705)	20130700_E1M_3_c_000000001680(2244,2722)	0	47	Medium
20130700_E1S_5	Previously Unpublished, Dylan Cronin	d__Archaea;p__Halobacteriota;c__Bog-38;o__Bog-38;f__Bog-38;g__Bog-38;s__Bog-38 sp003162175	89	2.61	0	0	0	45	Medium
20130700_E2D_1	Previously Unpublished, Dylan Cronin	d__Archaea;p__Halobacteriota;c__Bog-38;o__Bog-38;f__Bog-38;g__Bog-38;s__Bog-38 sp003162175	71.08	2.01	0	0	0	30	Medium
20130700_E3D_2	Previously Unpublished, Dylan Cronin	d__Archaea;p__Halobacteriota;c__Bog-38;o__Bog-38;f__Bog-38;g__Bog-38;s__Bog-38 sp003162175	77.53	0	0	0	0	32	Medium
20130700_E3S_1	Previously Unpublished, Dylan Cronin	d__Archaea;p__Halobacteriota;c__Bog-38;o__Bog-38;f__Bog-38;g__Bog-38;s__Bog-38 sp003162175	72.06	1.31	0	0	0	29	Medium
20130700_E3X_6	Previously Unpublished, Dylan Cronin	d__Archaea;p__Halobacteriota;c__Bog-38;o__Bog-38;f__Bog-38;g__Bog-38;s__Bog-38 sp003162175	86.08	1.36	0	0	0	29	Medium
20140700_E12_1	Previously Unpublished, Dylan Cronin	d__Archaea;p__Halobacteriota;c__Bog-38;o__Bog-38;f__Bog-38;g__Bog-38;s__Bog-38 sp003162175	90.2	2.77	0	0	0	47	Medium
20140700_E14_5	Previously Unpublished, Dylan Cronin	d__Archaea;p__Halobacteriota;c__Bog-38;o__Bog-38;f__Bog-38;g__Bog-38;s__Bog-38 sp003162175	89.71	1.31	20140700_E14_5_c_000000003808(33433,33535)	20140700_E14_5_c_000000003808(36908,38374)	0	49	Medium
20140700_E15_9	Previously Unpublished, Dylan Cronin	d__Archaea;p__Halobacteriota;c__Bog-38;o__Bog-38;f__Bog-38;g__Bog-38;s__Bog-38 sp003162175	92.32	1.96	20140700_E15_9_c_000000001192(6681,6783)	20140700_E15_9_c_000000001192(1842,3308)	0	50	Medium
20140700_E22_3	Previously Unpublished, Dylan Cronin	d__Archaea;p__Halobacteriota;c__Bog-38;o__Bog-38;f__Bog-38;g__Bog-38;s__Bog-38 sp003162175	84.4	3.27	0	0	0	38	Medium
20150700_E11_1	Previously Unpublished, Dylan Cronin	d__Archaea;p__Halobacteriota;c__Bog-38;o__Bog-38;f__Bog-38;g__Bog-38;s__Bog-38 sp003162175	78.63	0.35	0	0	0	37	Medium
20150700_E24_3	Previously Unpublished, Dylan Cronin	d__Archaea;p__Halobacteriota;c__Bog-38;o__Bog-38;f__Bog-38;g__Bog-38;s__Bog-38 sp003162175	92.65	1.31	20150700_E24_3_c_000000000402(60244,60346)	20150700_E24_3_c_000000000402(63719,65185)	0	47	Medium
20150700_E25_6	Previously Unpublished, Dylan Cronin	d__Archaea;p__Halobacteriota;c__Bog-38;o__Bog-38;f__Bog-38;g__Bog-38;s__Bog-38 sp003162175	91.99	1.96	20150700_E25_6_c_000000004351(16400,16502)	20150700_E25_6_c_000000004351(19875,21339)	0	42	Medium
20150700_E33_3	Previously Unpublished, Dylan Cronin	d__Archaea;p__Halobacteriota;c__Bog-38;o__Bog-38;f__Bog-38;g__Bog-38;s__Bog-38 sp003162175	84.15	1.96	0	0	0	41	Medium
20150700_E34_2	Previously Unpublished, Dylan Cronin	d__Archaea;p__Halobacteriota;c__Bog-38;o__Bog-38;f__Bog-38;g__Bog-38;s__Bog-38 sp003162175	92.32	0.65	20150700_E34_2_c_000000002355(3427,3529)	0	0	48	Medium
20150700_E35_3	Previously Unpublished, Dylan Cronin	d__Archaea;p__Halobacteriota;c__Bog-38;o__Bog-38;f__Bog-38;g__Bog-38;s__Bog-38 sp003162175	91.01	1.53	20150700_E35_3_c_000000002504(56082,56184)	20150700_E35_3_c_000000002504(59557,61023)	0	47	Medium
20160700_E13_2	Previously Unpublished, Dylan Cronin	d__Archaea;p__Halobacteriota;c__Bog-38;o__Bog-38;f__Bog-38;g__Bog-38;s__Bog-38 sp003162175	91.99	1.99	20160700_E13_2_c_000000001505(33474,33576)	20160700_E13_2_c_000000001505(36949,38415)	0	49	Medium
20160700_E14_4	Previously Unpublished, Dylan Cronin	d__Archaea;p__Halobacteriota;c__Bog-38;o__Bog-38;f__Bog-38;g__Bog-38;s__Bog-38 sp003162175	92.65	1.96	20160700_E14_4_c_000000001689(26689,26791)	20160700_E14_4_c_000000001689(30164,31628)	0	48	Medium
20160700_E15_6	Previously Unpublished, Dylan Cronin	d__Archaea;p__Halobacteriota;c__Bog-38;o__Bog-38;f__Bog-38;g__Bog-38;s__Bog-38 sp003162175	87.75	1.31	0	0	0	47	Medium
20160700_E33_8	Previously Unpublished, Dylan Cronin	d__Archaea;p__Halobacteriota;c__Bog-38;o__Bog-38;f__Bog-38;g__Bog-38;s__Bog-38 sp003162175	91.67	1.31	20160700_E33_8_c_000000001194(22588,22690)	20160700_E33_8_c_000000001194(26063,27529)	0	48	Medium
20160700_E34_1	Previously Unpublished, Dylan Cronin	d__Archaea;p__Halobacteriota;c__Bog-38;o__Bog-38;f__Bog-38;g__Bog-38;s__Bog-38 sp003162175	70.92	2.61	0	0	0	31	Medium
20160700_E35_8	Previously Unpublished, Dylan Cronin	d__Archaea;p__Halobacteriota;c__Bog-38;o__Bog-38;f__Bog-38;g__Bog-38;s__Bog-38 sp003162175	91.34	1.96	0	0	0	45	Medium
3300023248_8	Previously Unpublished, JGI bin	d__Archaea;p__Halobacteriota;c__Bog-38;o__Bog-38;f__Bog-38;g__Bog-38;s__Bog-38 sp003162175	83.75	6.59	3300023248_8_Ga0224525_1000752(6750,6852)	3300023248_8_Ga0224525_1000752(1913,3377)	0	41	Medium
3300026451_4	Previously Unpublished, JGI bin	d__Archaea;p__Halobacteriota;c__Bog-38;o__Bog-38;f__Bog-38;g__Bog-38;s__Bog-38 sp003162175	83.04	2.5	3300026451_4_Ga0247845_1000181(6639,6741)	3300026451_4_Ga0247845_1000181(10114,11578)	0	47	Medium
3300033798_7	Previously Unpublished, JGI bin	d__Archaea;p__Halobacteriota;c__Bog-38;o__Bog-38;f__Bog-38;g__Bog-38;s__Bog-38 sp003162175	83.75	0.98	3300033798_7_Ga0334821_000096(5716,5818)	3300033798_7_Ga0334821_000096(879,2343)	0	41	Medium
3300033827_7	Previously Unpublished, JGI bin	d__Archaea;p__Halobacteriota;c__Bog-38;o__Bog-38;f__Bog-38;g__Bog-38;s__Bog-38 sp003162175	83.66	1.99	3300033827_7_Ga0334848_000115(5827,5929)	3300033827_7_Ga0334848_000115(990,2454)	0	43	Medium
3300036377_3	Previously Unpublished, JGI bin	d__Archaea;p__Halobacteriota;c__Bog-38;o__Bog-38;f__Bog-38;g__Bog-38;s__Bog-38 sp003162175	86.39	7.52	3300036377_3_Ga0310730_000145(19476,19578)	0	0	54	Medium
3300036385_3	Previously Unpublished, JGI bin	d__Archaea;p__Halobacteriota;c__Bog-38;o__Bog-38;f__Bog-38;g__Bog-38;s__Bog-38 sp003162175	84.97	6.89	0	0	0	43	Medium
3300036417_4	Previously Unpublished, JGI bin	d__Archaea;p__Halobacteriota;c__Bog-38;o__Bog-38;f__Bog-38;g__Bog-38;s__Bog-38 sp003162175	93.12	3.27	3300036417_4_Ga0310732_000040(377,479)	3300036417_4_Ga0310732_000040(3852,5316)	0	49	Medium
3300036436_3	Previously Unpublished, JGI bin	d__Archaea;p__Halobacteriota;c__Bog-38;o__Bog-38;f__Bog-38;g__Bog-38;s__Bog-38 sp003162175	74.68	1.63	3300036436_3_Ga0310782_000005(25473,25575)	3300036436_3_Ga0310782_000005(20636,22100)	0	33	Medium
3300036494_4	Previously Unpublished, JGI bin	d__Archaea;p__Halobacteriota;c__Bog-38;o__Bog-38;f__Bog-38;g__Bog-38;s__Bog-38 sp003162175	80.97	4.6	3300036494_4_Ga0310731_001067(3212,3314)	0	0	37	Medium
3300036495_5	Previously Unpublished, JGI bin	d__Archaea;p__Halobacteriota;c__Bog-38;o__Bog-38;f__Bog-38;g__Bog-38;s__Bog-38 sp003162175	77.59	0.7	0	0	0	37	Medium
3300036885_20	Previously Unpublished, JGI bin	d__Archaea;p__Halobacteriota;c__Bog-38;o__Bog-38;f__Bog-38;g__Bog-38;s__Bog-38 sp003162175	76.04	5.89	3300036885_20_Ga0334823_004281(4587,4689)	0	0	35	Medium
3300036912_8	Previously Unpublished, JGI bin	d__Archaea;p__Halobacteriota;c__Bog-38;o__Bog-38;f__Bog-38;g__Bog-38;s__Bog-38 sp003162175	86.88	1.99	3300036912_8_Ga0334876_000251(17057,17159)	3300036912_8_Ga0334876_000251(20532,21996)	0	50	Medium
3300036913_14	Previously Unpublished, JGI bin	d__Archaea;p__Halobacteriota;c__Bog-38;o__Bog-38;f__Bog-38;g__Bog-38;s__Bog-38 sp003162175	91.94	3.29	0	0	0	48	Medium
3300036914_5	Previously Unpublished, JGI bin	d__Archaea;p__Halobacteriota;c__Bog-38;o__Bog-38;f__Bog-38;g__Bog-38;s__Bog-38 sp003162175	92.51	0.68	3300036914_5_Ga0334879_000271(5091,5193)	3300036914_5_Ga0334879_000271(254,1718)	0	47	Medium
3300036929_10	Previously Unpublished, JGI bin	d__Archaea;p__Halobacteriota;c__Bog-38;o__Bog-38;f__Bog-38;g__Bog-38;s__Bog-38 sp003162175	89.96	1.99	3300036929_10_Ga0334880_000982(3117,3219)	3300036929_10_Ga0334880_000982(6592,8056)	0	44	Medium
3300036931_14	Previously Unpublished, JGI bin	d__Archaea;p__Halobacteriota;c__Bog-38;o__Bog-38;f__Bog-38;g__Bog-38;s__Bog-38 sp003162175	89.29	2.01	3300036931_14_Ga0334845_0000490(15648,15750)	3300036931_14_Ga0334845_0000490(10811,12275)	0	60	Medium
3300037049_11	Previously Unpublished, JGI bin	d__Archaea;p__Halobacteriota;c__Bog-38;o__Bog-38;f__Bog-38;g__Bog-38;s__Bog-38 sp003162175	91.16	2.12	3300037049_11_Ga0334846_002035(6723,6825)	3300037049_11_Ga0334846_002035(1886,3350)	0	46	Medium
3300037061_9	Previously Unpublished, JGI bin	d__Archaea;p__Halobacteriota;c__Bog-38;o__Bog-38;f__Bog-38;g__Bog-38;s__Bog-38 sp003162175	88.98	1.96	3300037061_9_Ga0334870_001060(11599,11701)	0	0	46	Medium
3300037062_13	Previously Unpublished, JGI bin	d__Archaea;p__Halobacteriota;c__Bog-38;o__Bog-38;f__Bog-38;g__Bog-38;s__Bog-38 sp003162175	93.63	2.78	3300037062_13_Ga0334881_000252(2995,3097)	0	0	50	Medium
3300037065_11	Previously Unpublished, JGI bin	d__Archaea;p__Halobacteriota;c__Bog-38;o__Bog-38;f__Bog-38;g__Bog-38;s__Bog-38 sp003162175	94.39	1.96	3300037065_11_Ga0395704_000428(6991,7093)	3300037065_11_Ga0395704_000428(2154,3618)	0	54	Medium
3300037106_12	Previously Unpublished, JGI bin	d__Archaea;p__Halobacteriota;c__Bog-38;o__Bog-38;f__Bog-38;g__Bog-38;s__Bog-38 sp003162175	84.14	1.96	0	0	0	47	Medium
3300037162_8	Previously Unpublished, JGI bin	d__Archaea;p__Halobacteriota;c__Bog-38;o__Bog-38;f__Bog-38;g__Bog-38;s__Bog-38 sp003162175	87.92	4.08	3300037162_8_Ga0395626_0000044(5823,5925)	3300037162_8_Ga0395626_0000044(986,2450)	0	51	Medium
3300037163_8	Previously Unpublished, JGI bin	d__Archaea;p__Halobacteriota;c__Bog-38;o__Bog-38;f__Bog-38;g__Bog-38;s__Bog-38 sp003162175	83.92	6.54	3300037163_8_Ga0395627_0001433(6744,6846)	3300037163_8_Ga0395627_0001433(1907,3371)	0	48	Medium
3300037167_8	Previously Unpublished, JGI bin	d__Archaea;p__Halobacteriota;c__Bog-38;o__Bog-38;f__Bog-38;g__Bog-38;s__Bog-38 sp003162175	92.39	1.96	3300037167_8_Ga0395633_0000009(45121,45223)	3300037167_8_Ga0395633_0000009(48596,50060)	0	48	Medium
3300037209_8	Previously Unpublished, JGI bin	d__Archaea;p__Halobacteriota;c__Bog-38;o__Bog-38;f__Bog-38;g__Bog-38;s__Bog-38 sp003162175	95.16	2.64	3300037209_8_Ga0395675_000103(19999,20101)	3300037209_8_Ga0395675_000103(23474,24938)	0	52	Medium
3300037210_11	Previously Unpublished, JGI bin	d__Archaea;p__Halobacteriota;c__Bog-38;o__Bog-38;f__Bog-38;g__Bog-38;s__Bog-38 sp003162175	84.59	1.31	3300037210_11_Ga0395676_004671(4247,4349)	3300037210_11_Ga0395676_012585(506,1970)	0	56	Medium
3300037214_10	Previously Unpublished, JGI bin	d__Archaea;p__Halobacteriota;c__Bog-38;o__Bog-38;f__Bog-38;g__Bog-38;s__Bog-38 sp003162175	78.19	2.8	0	0	0	44	Medium
3300037215_6	Previously Unpublished, JGI bin	d__Archaea;p__Halobacteriota;c__Bog-38;o__Bog-38;f__Bog-38;g__Bog-38;s__Bog-38 sp003162175	93.63	2.61	3300037215_6_Ga0395681_000016(46844,46946)	3300037215_6_Ga0395681_000016(50319,51783)	0	52	Medium
3300037216_11	Previously Unpublished, JGI bin	d__Archaea;p__Halobacteriota;c__Bog-38;o__Bog-38;f__Bog-38;g__Bog-38;s__Bog-38 sp003162175	90.63	3.27	3300037216_11_Ga0395682_0001126(6747,6849)	3300037216_11_Ga0395682_0001126(1910,3374)	0	50	Medium
3300037387_8	Previously Unpublished, JGI bin	d__Archaea;p__Halobacteriota;c__Bog-38;o__Bog-38;f__Bog-38;g__Bog-38;s__Bog-38 sp003162175	91.46	2.34	3300037387_8_Ga0310744_0000035(51043,51145)	3300037387_8_Ga0310744_0000035(46206,47670)	0	49	Medium
3300037551_9	Previously Unpublished, JGI bin	d__Archaea;p__Halobacteriota;c__Bog-38;o__Bog-38;f__Bog-38;g__Bog-38;s__Bog-38 sp003162175	90.2	1.31	3300037551_9_Ga0310745_0000049(45071,45173)	3300037551_9_Ga0310745_0000049(48546,50010)	0	50	Medium
3300038460_12	Previously Unpublished, JGI bin	d__Archaea;p__Halobacteriota;c__Bog-38;o__Bog-38;f__Bog-38;g__Bog-38;s__Bog-38 sp003162175	74.95	2.12	0	0	0	40	Medium
3300038474_10	Previously Unpublished, JGI bin	d__Archaea;p__Halobacteriota;c__Bog-38;o__Bog-38;f__Bog-38;g__Bog-38;s__Bog-38 sp003162175	91.89	3.29	3300038474_10_Ga0436663_0000319(6743,6845)	3300038474_10_Ga0436663_0000319(1906,3370)	0	50	Medium
3300038475_9	Previously Unpublished, JGI bin	d__Archaea;p__Halobacteriota;c__Bog-38;o__Bog-38;f__Bog-38;g__Bog-38;s__Bog-38 sp003162175	93.3	2.94	0	0	0	46	Medium
PKWV01	Woodcroft and Singleton, 2018 (https://doi.org/10.1038/s41586-018-0338-1)	d__Archaea;p__Halobacteriota;c__Bog-38;o__Bog-38;f__Bog-38;g__Bog-38;s__Bog-38 sp003162175	90.88	1.31	0	0	0	43	Medium
PKYL01	Woodcroft and Singleton, 2018 (https://doi.org/10.1038/s41586-018-0338-1)	d__Archaea;p__Halobacteriota;c__Bog-38;o__Bog-38;f__Bog-38;g__Bog-38;s__Bog-38 sp003162175	83.28	0	PKYL01_ENA|PKYL01000119|PKYL01000119.1(7707,7809)	PKYL01_ENA|PKYL01000119|PKYL01000119.1(2869,4333)	0	38	Medium
PLEN01	Woodcroft and Singleton, 2018 (https://doi.org/10.1038/s41586-018-0338-1)	d__Archaea;p__Halobacteriota;c__Bog-38;o__Bog-38;f__Bog-38;g__Bog-38;s__Bog-38 sp003162175	71.85	0	0	0	0	34	Medium
PLEP01	Woodcroft and Singleton, 2018 (https://doi.org/10.1038/s41586-018-0338-1)	d__Archaea;p__Halobacteriota;c__Bog-38;o__Bog-38;f__Bog-38;g__Bog-38;s__Bog-38 sp003162175	77.2	1.31	0	0	0	31	Medium
PLNA01	Woodcroft and Singleton, 2018 (https://doi.org/10.1038/s41586-018-0338-1)	d__Archaea;p__Halobacteriota;c__Bog-38;o__Bog-38;f__Bog-38;g__Bog-38;s__Bog-38 sp003162175	88.32	2.94	0	0	0	42	Medium
PLOJ01	Woodcroft and Singleton, 2018 (https://doi.org/10.1038/s41586-018-0338-1)	d__Archaea;p__Halobacteriota;c__Bog-38;o__Bog-38;f__Bog-38;g__Bog-38;s__Bog-38 sp003162175	88.63	4.58	0	0	0	44	Medium
PMCV01	Woodcroft and Singleton, 2018 (https://doi.org/10.1038/s41586-018-0338-1)	d__Archaea;p__Halobacteriota;c__Bog-38;o__Bog-38;f__Bog-38;g__Bog-38;s__Bog-38 sp003162175	95.56	1.31	PMCV01_ENA|PMCV01000074|PMCV01000074.1(87075,87177)	0	0	47	Medium
PMEE01	Woodcroft and Singleton, 2018 (https://doi.org/10.1038/s41586-018-0338-1)	d__Archaea;p__Halobacteriota;c__Bog-38;o__Bog-38;f__Bog-38;g__Bog-38;s__Bog-38 sp003162175	92.32	0.65	PMEE01_ENA|PMEE01000053|PMEE01000053.1(3968,4070)	PMEE01_ENA|PMEE01000038|PMEE01000038.1(1834,2569)	0	47	Medium
PMEK01	Woodcroft and Singleton, 2018 (https://doi.org/10.1038/s41586-018-0338-1)	d__Archaea;p__Halobacteriota;c__Bog-38;o__Bog-38;f__Bog-38;g__Bog-38;s__Bog-38 sp003162175	85.58	0.98	0	0	0	43	Medium
PMEP01	Woodcroft and Singleton, 2018 (https://doi.org/10.1038/s41586-018-0338-1)	d__Archaea;p__Halobacteriota;c__Bog-38;o__Bog-38;f__Bog-38;g__Bog-38;s__Bog-38 sp003162175	83.93	1.96	PMEP01_ENA|PMEP01000127|PMEP01000127.1(8380,8481)	0	0	36	Medium
PMEQ01	Woodcroft and Singleton, 2018 (https://doi.org/10.1038/s41586-018-0338-1)	d__Archaea;p__Halobacteriota;c__Bog-38;o__Bog-38;f__Bog-38;g__Bog-38;s__Bog-38 sp003162175	94.61	2.01	PMEQ01_ENA|PMEQ01000048|PMEQ01000048.1(8511,8613)	0	0	43	Medium
PMID01	Woodcroft and Singleton, 2018 (https://doi.org/10.1038/s41586-018-0338-1)	d__Archaea;p__Halobacteriota;c__Bog-38;o__Bog-38;f__Bog-38;g__Bog-38;s__Bog-38 sp003162175	76.22	2.78	PMID01_ENA|PMID01000107|PMID01000107.1(7731,7833)	0	0	37	Medium
PMJH01	Woodcroft and Singleton, 2018 (https://doi.org/10.1038/s41586-018-0338-1)	d__Archaea;p__Halobacteriota;c__Bog-38;o__Bog-38;f__Bog-38;g__Bog-38;s__Bog-38 sp003162175	86.58	1.31	0	0	0	44	Medium
PMKO01	Woodcroft and Singleton, 2018 (https://doi.org/10.1038/s41586-018-0338-1)	d__Archaea;p__Halobacteriota;c__Bog-38;o__Bog-38;f__Bog-38;g__Bog-38;s__Bog-38 sp003162175	81.88	1.96	0	0	0	39	Medium
PMLP01	Woodcroft and Singleton, 2018 (https://doi.org/10.1038/s41586-018-0338-1)	d__Archaea;p__Halobacteriota;c__Bog-38;o__Bog-38;f__Bog-38;g__Bog-38;s__Bog-38 sp003162175	92.95	2.61	PMLP01_ENA|PMLP01000043|PMLP01000043.1(128638,128740)	PMLP01_ENA|PMLP01000043|PMLP01000043.1(123801,125265)	0	49	Medium
PMMC01	Woodcroft and Singleton, 2018 (https://doi.org/10.1038/s41586-018-0338-1)	d__Archaea;p__Halobacteriota;c__Bog-38;o__Bog-38;f__Bog-38;g__Bog-38;s__Bog-38 sp003162175	77.59	1.9	PMMC01_ENA|PMMC01000175|PMMC01000175.1(5375,5477)	0	0	36	Medium
PMMP01	Woodcroft and Singleton, 2018 (https://doi.org/10.1038/s41586-018-0338-1)	d__Archaea;p__Halobacteriota;c__Bog-38;o__Bog-38;f__Bog-38;g__Bog-38;s__Bog-38 sp003162175	89.5	1.53	0	PMMP01_ENA|PMMP01000014|PMMP01000014.1(1,1208)	0	38	Medium
PMMR01	Woodcroft and Singleton, 2018 (https://doi.org/10.1038/s41586-018-0338-1)	d__Archaea;p__Halobacteriota;c__Bog-38;o__Bog-38;f__Bog-38;g__Bog-38;s__Bog-38 sp003162175	94.58	1.31	PMMR01_ENA|PMMR01000048|PMMR01000048.1(128252,128354)	PMMR01_ENA|PMMR01000048|PMMR01000048.1(123415,124879)	0	45	Medium
PMMZ01	Woodcroft and Singleton, 2018 (https://doi.org/10.1038/s41586-018-0338-1)	d__Archaea;p__Halobacteriota;c__Bog-38;o__Bog-38;f__Bog-38;g__Bog-38;s__Bog-38 sp003162175	73.01	0.65	PMMZ01_ENA|PMMZ01000024|PMMZ01000024.1(19628,19730)	PMMZ01_ENA|PMMZ01000024|PMMZ01000024.1(14791,16255)	0	33	Medium
PMNR01	Woodcroft and Singleton, 2018 (https://doi.org/10.1038/s41586-018-0338-1)	d__Archaea;p__Halobacteriota;c__Bog-38;o__Bog-38;f__Bog-38;g__Bog-38;s__Bog-38 sp003162175	75.6	1.31	PMNR01_ENA|PMNR01000213|PMNR01000213.1(1374,1476)	0	0	26	Medium
PMNS01	Woodcroft and Singleton, 2018 (https://doi.org/10.1038/s41586-018-0338-1)	d__Archaea;p__Halobacteriota;c__Bog-38;o__Bog-38;f__Bog-38;g__Bog-38;s__Bog-38 sp003162175	87.37	1.47	PMNS01_ENA|PMNS01000071|PMNS01000071.1(33413,33515)	PMNS01_ENA|PMNS01000071|PMNS01000071.1(36888,38352)	0	46	Medium
PMNV01	Woodcroft and Singleton, 2018 (https://doi.org/10.1038/s41586-018-0338-1)	d__Archaea;p__Halobacteriota;c__Bog-38;o__Bog-38;f__Bog-38;g__Bog-38;s__Bog-38 sp003162175	85.78	0.82	PMNV01_ENA|PMNV01000100|PMNV01000100.1(96,198)	PMNV01_ENA|PMNV01000002|PMNV01000002.1(1810,3151)	0	44	Medium
PMNX01	Woodcroft and Singleton, 2018 (https://doi.org/10.1038/s41586-018-0338-1)	d__Archaea;p__Halobacteriota;c__Bog-38;o__Bog-38;f__Bog-38;g__Bog-38;s__Bog-38 sp003162175	82.31	4.58	0	0	0	42	Medium
PMRX01	Woodcroft and Singleton, 2018 (https://doi.org/10.1038/s41586-018-0338-1)	d__Archaea;p__Halobacteriota;c__Bog-38;o__Bog-38;f__Bog-38;g__Bog-38;s__Bog-38 sp003162175	94.44	2.61	PMRX01_ENA|PMRX01000034|PMRX01000034.1(33140,33242)	PMRX01_ENA|PMRX01000034|PMRX01000034.1(36581,38045)	0	51	Medium
PMRZ01	Woodcroft and Singleton, 2018 (https://doi.org/10.1038/s41586-018-0338-1)	d__Archaea;p__Halobacteriota;c__Bog-38;o__Bog-38;f__Bog-38;g__Bog-38;s__Bog-38 sp003162175	76.5	1.36	PMRZ01_ENA|PMRZ01000102|PMRZ01000102.1(8740,8842)	PMRZ01_ENA|PMRZ01000222|PMRZ01000222.1(2153,2630)	0	31	Medium
PMSD01	Woodcroft and Singleton, 2018 (https://doi.org/10.1038/s41586-018-0338-1)	d__Archaea;p__Halobacteriota;c__Bog-38;o__Bog-38;f__Bog-38;g__Bog-38;s__Bog-38 sp003162175	83.12	1.31	0	PMSD01_ENA|PMSD01000207|PMSD01000207.1(218,1682)	0	42	Medium
PMSF01	Woodcroft and Singleton, 2018 (https://doi.org/10.1038/s41586-018-0338-1)	d__Archaea;p__Halobacteriota;c__Bog-38;o__Bog-38;f__Bog-38;g__Bog-38;s__Bog-38 sp003162175	91.89	1.31	0	0	0	42	Medium
PMXU01	Woodcroft and Singleton, 2018 (https://doi.org/10.1038/s41586-018-0338-1)	d__Archaea;p__Halobacteriota;c__Bog-38;o__Bog-38;f__Bog-38;g__Bog-38;s__Bog-38 sp003162175	94.61	1.31	PMXU01_ENA|PMXU01000022|PMXU01000022.1(7081,7183)	PMXU01_ENA|PMXU01000022|PMXU01000022.1(2244,3708)	0	49	Medium
PMXX01	Woodcroft and Singleton, 2018 (https://doi.org/10.1038/s41586-018-0338-1)	d__Archaea;p__Halobacteriota;c__Bog-38;o__Bog-38;f__Bog-38;g__Bog-38;s__Bog-38 sp003162175	94.61	1.36	PMXX01_ENA|PMXX01000146|PMXX01000146.1(5311,5413)	PMXX01_ENA|PMXX01000040|PMXX01000040.1(1,839)	0	46	Medium
PMYQ01	Woodcroft and Singleton, 2018 (https://doi.org/10.1038/s41586-018-0338-1)	d__Archaea;p__Halobacteriota;c__Bog-38;o__Bog-38;f__Bog-38;g__Bog-38;s__Bog-38 sp003162175	85.69	2.12	0	0	0	43	Medium
PMYZ01	Woodcroft and Singleton, 2018 (https://doi.org/10.1038/s41586-018-0338-1)	d__Archaea;p__Halobacteriota;c__Bog-38;o__Bog-38;f__Bog-38;g__Bog-38;s__Bog-38 sp003162175	71.32	0.65	PMYZ01_ENA|PMYZ01000201|PMYZ01000201.1(10958,11060)	PMYZ01_ENA|PMYZ01000201|PMYZ01000201.1(6240,7597)	0	29	Medium
20110800_E2D_21	Previously Unpublished, Dylan Cronin	d__Archaea;p__Halobacteriota;c__Bog-38;o__Bog-38;f__Bog-38;g__Bog-38;s__Bog-38 sp003170935	90.03	1.31	0	0	0	36	Medium
20110800_E3D_39	Previously Unpublished, Dylan Cronin	d__Archaea;p__Halobacteriota;c__Bog-38;o__Bog-38;f__Bog-38;g__Bog-38;s__Bog-38 sp003170935	84.15	0.65	0	0	0	37	Medium
20120800_E2D_14	Previously Unpublished, Dylan Cronin	d__Archaea;p__Halobacteriota;c__Bog-38;o__Bog-38;f__Bog-38;g__Bog-38;s__Bog-38 sp003170935	85.86	1.63	0	0	0	34	Medium
20120800_E2X_5	Previously Unpublished, Dylan Cronin	d__Archaea;p__Halobacteriota;c__Bog-38;o__Bog-38;f__Bog-38;g__Bog-38;s__Bog-38 sp003170935	91.99	0.65	0	0	0	37	Medium
20120800_E3S_13	Previously Unpublished, Dylan Cronin	d__Archaea;p__Halobacteriota;c__Bog-38;o__Bog-38;f__Bog-38;g__Bog-38;s__Bog-38 sp003170935	88.73	1.31	0	0	0	40	Medium
20130700_E1Y_15	Previously Unpublished, Dylan Cronin	d__Archaea;p__Halobacteriota;c__Bog-38;o__Bog-38;f__Bog-38;g__Bog-38;s__Bog-38 sp003170935	92.32	1.31	0	0	0	37	Medium
20130700_E1Z_12	Previously Unpublished, Dylan Cronin	d__Archaea;p__Halobacteriota;c__Bog-38;o__Bog-38;f__Bog-38;g__Bog-38;s__Bog-38 sp003170935	72.09	0.82	0	0	0	28	Medium
20130700_E3Y_11	Previously Unpublished, Dylan Cronin	d__Archaea;p__Halobacteriota;c__Bog-38;o__Bog-38;f__Bog-38;g__Bog-38;s__Bog-38 sp003170935	81.65	0.98	0	0	0	35	Medium
3300036884_20	Previously Unpublished, JGI bin	d__Archaea;p__Halobacteriota;c__Bog-38;o__Bog-38;f__Bog-38;g__Bog-38;s__Bog-38 sp003170935	89.71	1.96	3300036884_20_Ga0334813_003823(3065,3178)	0	0	47	Medium
3300037087_20	Previously Unpublished, JGI bin	d__Archaea;p__Halobacteriota;c__Bog-38;o__Bog-38;f__Bog-38;g__Bog-38;s__Bog-38 sp003170935	86.93	1.96	3300037087_20_Ga0334814_004091(9849,9962)	3300037087_20_Ga0334814_004091(5041,6505)	0	46	Medium
PLNM01	Woodcroft and Singleton, 2018 (https://doi.org/10.1038/s41586-018-0338-1)	d__Archaea;p__Halobacteriota;c__Bog-38;o__Bog-38;f__Bog-38;g__Bog-38;s__Bog-38 sp003170935	75.28	1.31	0	0	0	20	Medium
PMYA01	Woodcroft and Singleton, 2018 (https://doi.org/10.1038/s41586-018-0338-1)	d__Archaea;p__Halobacteriota;c__Bog-38;o__Bog-38;f__Bog-38;g__Bog-38;s__Bog-38 sp003170935	90.03	1.96	0	0	0	43	Medium
20100900_E1D_17	Previously Unpublished, Dylan Cronin	d__Archaea;p__Halobacteriota;c__Methanomicrobia;o__Methanomicrobiales;f__Methanoregulaceae;g__Methanoregula;s__	70.86	1.49	0	0	0	22	Medium
20120700_E3M_5	Previously Unpublished, Dylan Cronin	d__Archaea;p__Halobacteriota;c__Methanomicrobia;o__Methanomicrobiales;f__Methanoregulaceae;g__Methanoregula;s__	76.47	7.24	0	0	0	34	Medium
20120800_E1X_3	Previously Unpublished, Dylan Cronin	d__Archaea;p__Halobacteriota;c__Methanomicrobia;o__Methanomicrobiales;f__Methanoregulaceae;g__Methanoregula;s__	94.44	0	0	0	0	44	Medium
20120800_E1X_9	Previously Unpublished, Dylan Cronin	d__Archaea;p__Halobacteriota;c__Methanomicrobia;o__Methanomicrobiales;f__Methanoregulaceae;g__Methanoregula;s__	98.89	1.31	20120800_E1X_9_c_000000003909(302,416)	0	0	46	Medium
20130700_C1D_1	Previously Unpublished, Dylan Cronin	d__Archaea;p__Halobacteriota;c__Methanomicrobia;o__Methanomicrobiales;f__Methanoregulaceae;g__Methanoregula;s__	82.88	1.2	20130700_C1D_1_c_000000004482(429,543)	0	0	40	Medium
20130700_E2Z_10	Previously Unpublished, Dylan Cronin	d__Archaea;p__Halobacteriota;c__Methanomicrobia;o__Methanomicrobiales;f__Methanoregulaceae;g__Methanoregula;s__	90.28	0	0	0	0	42	Medium
20130700_E3M_9	Previously Unpublished, Dylan Cronin	d__Archaea;p__Halobacteriota;c__Methanomicrobia;o__Methanomicrobiales;f__Methanoregulaceae;g__Methanoregula;s__	73.81	1.96	0	20130700_E3M_9_c_000000002369(7073,8100)	0	26	Medium
20150700_E35_11	Previously Unpublished, Dylan Cronin	d__Archaea;p__Halobacteriota;c__Methanomicrobia;o__Methanomicrobiales;f__Methanoregulaceae;g__Methanoregula;s__	84.95	1.53	20150700_E35_11_c_000000001125(165,281)	0	0	41	Medium
3300037062_11	Previously Unpublished, JGI bin	d__Archaea;p__Halobacteriota;c__Methanomicrobia;o__Methanomicrobiales;f__Methanoregulaceae;g__Methanoregula;s__	99.35	1.05	3300037062_11_Ga0334881_000005(203999,204115)	3300037062_11_Ga0334881_000045(87283,88743)	0	50	Medium
3300037089_14	Previously Unpublished, JGI bin	d__Archaea;p__Halobacteriota;c__Methanomicrobia;o__Methanomicrobiales;f__Methanoregulaceae;g__Methanoregula;s__	100	0	3300037089_14_Ga0334820_000268(52603,52717)	3300037089_14_Ga0334820_000268(47744,49204)	0	48	Medium
3300037104_21	Previously Unpublished, JGI bin	d__Archaea;p__Halobacteriota;c__Methanomicrobia;o__Methanomicrobiales;f__Methanoregulaceae;g__Methanoregula;s__	75.03	2.61	3300037104_21_Ga0395706_001164(23090,23205)	0	0	28	Medium
3300037106_11	Previously Unpublished, JGI bin	d__Archaea;p__Halobacteriota;c__Methanomicrobia;o__Methanomicrobiales;f__Methanoregulaceae;g__Methanoregula;s__	89.05	7.9	3300037106_11_Ga0395713_0000635(25738,25853)	3300037106_11_Ga0395713_0000635(20875,22335)	0	43	Medium
3300037365_14	Previously Unpublished, JGI bin	d__Archaea;p__Halobacteriota;c__Methanomicrobia;o__Methanomicrobiales;f__Methanoregulaceae;g__Methanoregula;s__	75.9	1.01	0	0	0	31	Medium
3300037551_8	Previously Unpublished, JGI bin	d__Archaea;p__Halobacteriota;c__Methanomicrobia;o__Methanomicrobiales;f__Methanoregulaceae;g__Methanoregula;s__	73.54	1.96	3300037551_8_Ga0310745_0001161(1686,1802)	0	0	35	Medium
3300038462_12	Previously Unpublished, JGI bin	d__Archaea;p__Halobacteriota;c__Methanomicrobia;o__Methanomicrobiales;f__Methanoregulaceae;g__Methanoregula;s__	85.95	3.27	3300038462_12_Ga0436664_0000411(19350,19465)	3300038462_12_Ga0436664_0000411(14487,15947)	0	40	Medium
3300039216_15	Previously Unpublished, JGI bin	d__Archaea;p__Halobacteriota;c__Methanomicrobia;o__Methanomicrobiales;f__Methanoregulaceae;g__Methanoregula;s__	91.18	2.61	3300039216_15_Ga0310687_0000437(7273,7387)	3300039216_15_Ga0310687_0000437(10801,12262)	0	42	Medium
20120700_E1X_4	Previously Unpublished, Dylan Cronin	d__Archaea;p__Halobacteriota;c__Methanomicrobia;o__Methanomicrobiales;f__Methanoregulaceae;g__Methanoregula;s__Methanoregula sp003136075	96.35	1.77	0	0	0	42	Medium
PNBP01	Woodcroft and Singleton, 2018 (https://doi.org/10.1038/s41586-018-0338-1)	d__Archaea;p__Halobacteriota;c__Methanomicrobia;o__Methanomicrobiales;f__Methanoregulaceae;g__Methanoregula;s__Methanoregula sp003136075	92.2	5.23	0	0	0	42	Medium
20120800_E1X_16	Previously Unpublished, Dylan Cronin	d__Archaea;p__Halobacteriota;c__Methanomicrobia;o__Methanomicrobiales;f__Methanoregulaceae;g__Methanoregula;s__Methanoregula sp003141335	94.77	0.98	0	0	0	37	Medium
20120800_E3X_11	Previously Unpublished, Dylan Cronin	d__Archaea;p__Halobacteriota;c__Methanomicrobia;o__Methanomicrobiales;f__Methanoregulaceae;g__Methanoregula;s__Methanoregula sp003141335	94.77	0	20120800_E3X_11_c_000000005283(69204,69318)	20120800_E3X_11_c_000000005283(72710,74170)	0	43	Medium
20130700_E3Z_4	Previously Unpublished, Dylan Cronin	d__Archaea;p__Halobacteriota;c__Methanomicrobia;o__Methanomicrobiales;f__Methanoregulaceae;g__Methanoregula;s__Methanoregula sp003141335	98.69	0	20130700_E3Z_4_c_000000002318(15266,15380)	20130700_E3Z_4_c_000000002318(18772,20232)	0	44	Medium
3300036886_19	Previously Unpublished, JGI bin	d__Archaea;p__Halobacteriota;c__Methanomicrobia;o__Methanomicrobiales;f__Methanoregulaceae;g__Methanoregula;s__Methanoregula sp003141335	94.44	0	3300036886_19_Ga0334826_000380(9313,9427)	3300036886_19_Ga0334826_000380(12819,14279)	0	44	Medium
PLLR01	Woodcroft and Singleton, 2018 (https://doi.org/10.1038/s41586-018-0338-1)	d__Archaea;p__Halobacteriota;c__Methanomicrobia;o__Methanomicrobiales;f__Methanoregulaceae;g__Methanoregula;s__Methanoregula sp003141335	92.78	0	0	0	0	41	Medium
20110800_E1M_1	Previously Unpublished, Dylan Cronin	d__Archaea;p__Halobacteriota;c__Methanomicrobia;o__Methanomicrobiales;f__Methanoregulaceae;g__Methanoregula;s__Methanoregula sp003154335	74.34	0.65	0	0	0	20	Medium
20110800_E1S_5	Previously Unpublished, Dylan Cronin	d__Archaea;p__Halobacteriota;c__Methanomicrobia;o__Methanomicrobiales;f__Methanoregulaceae;g__Methanoregula;s__Methanoregula sp003154335	86.6	0	20110800_E1S_5_c_000000001437(16180,16295)	0	0	28	Medium
20120600_E2D_40	Previously Unpublished, Dylan Cronin	d__Archaea;p__Halobacteriota;c__Methanomicrobia;o__Methanomicrobiales;f__Methanoregulaceae;g__Methanoregula;s__Methanoregula sp003154335	79.58	1.31	0	0	0	30	Medium
PMBL01	Woodcroft and Singleton, 2018 (https://doi.org/10.1038/s41586-018-0338-1)	d__Archaea;p__Halobacteriota;c__Methanomicrobia;o__Methanomicrobiales;f__Methanoregulaceae;g__Methanoregula;s__Methanoregula sp003154335	76.97	0	0	0	0	35	Medium
PMDE01	Woodcroft and Singleton, 2018 (https://doi.org/10.1038/s41586-018-0338-1)	d__Archaea;p__Halobacteriota;c__Methanomicrobia;o__Methanomicrobiales;f__Methanoregulaceae;g__Methanoregula;s__Methanoregula sp003154335	87.45	0.65	PMDE01_ENA|PMDE01000095|PMDE01000095.1(17426,17541)	0	0	40	Medium
PNBJ01	Woodcroft and Singleton, 2018 (https://doi.org/10.1038/s41586-018-0338-1)	d__Archaea;p__Halobacteriota;c__Methanomicrobia;o__Methanomicrobiales;f__Methanoregulaceae;g__Methanoregula;s__Methanoregula sp003154335	73.07	2.29	0	0	0	16	Medium
20110800_E1M_2	Previously Unpublished, Dylan Cronin	d__Archaea;p__Halobacteriota;c__Methanomicrobia;o__Methanomicrobiales;f__Methanoregulaceae;g__Methanoregula;s__Methanoregula sp003157895	89.97	3.27	0	0	0	41	Medium
20110800_E1S_6	Previously Unpublished, Dylan Cronin	d__Archaea;p__Halobacteriota;c__Methanomicrobia;o__Methanomicrobiales;f__Methanoregulaceae;g__Methanoregula;s__Methanoregula sp003157895	72.4	1.96	0	0	0	30	Medium
20110800_E2S_8	Previously Unpublished, Dylan Cronin	d__Archaea;p__Halobacteriota;c__Methanomicrobia;o__Methanomicrobiales;f__Methanoregulaceae;g__Methanoregula;s__Methanoregula sp003157895	70.77	0.65	0	20110800_E2S_8_c_000000000521(8759,10221)	0	18	Medium
20120600_E1D_58	Previously Unpublished, Dylan Cronin	d__Archaea;p__Halobacteriota;c__Methanomicrobia;o__Methanomicrobiales;f__Methanoregulaceae;g__Methanoregula;s__Methanoregula sp003157895	89.8	2.61	0	0	0	42	Medium
20130700_C1D_17	Previously Unpublished, Dylan Cronin	d__Archaea;p__Halobacteriota;c__Methanomicrobia;o__Methanomicrobiales;f__Methanoregulaceae;g__Methanoregula;s__Methanoregula sp003157895	78.05	1.31	0	0	0	30	Medium
20130700_C1M_3	Previously Unpublished, Dylan Cronin	d__Archaea;p__Halobacteriota;c__Methanomicrobia;o__Methanomicrobiales;f__Methanoregulaceae;g__Methanoregula;s__Methanoregula sp003157895	89.62	1.47	0	0	0	40	Medium
20130700_C2X_2	Previously Unpublished, Dylan Cronin	d__Archaea;p__Halobacteriota;c__Methanomicrobia;o__Methanomicrobiales;f__Methanoregulaceae;g__Methanoregula;s__Methanoregula sp003157895	80.15	2.75	0	0	0	40	Medium
20130700_C2Y_3	Previously Unpublished, Dylan Cronin	d__Archaea;p__Halobacteriota;c__Methanomicrobia;o__Methanomicrobiales;f__Methanoregulaceae;g__Methanoregula;s__Methanoregula sp003157895	87.29	0	20130700_C2Y_3_c_000000000797(9472,9588)	0	0	37	Medium
3300037356_8	Previously Unpublished, JGI bin	d__Archaea;p__Halobacteriota;c__Methanomicrobia;o__Methanomicrobiales;f__Methanoregulaceae;g__Methanoregula;s__Methanoregula sp003157895	85.62	2.75	3300037356_8_Ga0395723_0000722(10259,10375)	0	0	38	Medium
PMKW01	Woodcroft and Singleton, 2018 (https://doi.org/10.1038/s41586-018-0338-1)	d__Archaea;p__Halobacteriota;c__Methanomicrobia;o__Methanomicrobiales;f__Methanoregulaceae;g__Methanoregula;s__Methanoregula sp003157895	90.28	0.16	PMKW01_ENA|PMKW01000133|PMKW01000133.1(2243,2359)	0	0	42	Medium
PMXW01	Woodcroft and Singleton, 2018 (https://doi.org/10.1038/s41586-018-0338-1)	d__Archaea;p__Halobacteriota;c__Methanomicrobia;o__Methanomicrobiales;f__Methanoregulaceae;g__Methanoregula;s__Methanoregula sp003157895	83.87	1.84	PMXW01_ENA|PMXW01000097|PMXW01000097.1(10642,10758)	0	0	39	Medium
PMXY01	Woodcroft and Singleton, 2018 (https://doi.org/10.1038/s41586-018-0338-1)	d__Archaea;p__Halobacteriota;c__Methanomicrobia;o__Methanomicrobiales;f__Methanoregulaceae;g__Methanoregula;s__Methanoregula sp003157895	74.65	2.83	0	0	0	30	Medium
20110800_E3D_36	Previously Unpublished, Dylan Cronin	d__Archaea;p__Halobacteriota;c__Methanomicrobia;o__Methanomicrobiales;f__Methanoregulaceae;g__Methanoregula;s__Methanoregula sp003170075	99.54	0.87	20110800_E3D_36_c_000000011059(67794,67908)	0	0	44	Medium
20120800_E3D_6	Previously Unpublished, Dylan Cronin	d__Archaea;p__Halobacteriota;c__Methanomicrobia;o__Methanomicrobiales;f__Methanoregulaceae;g__Methanoregula;s__Methanoregula sp003170075	87.58	0.87	0	0	0	28	Medium
3300036885_13	Previously Unpublished, JGI bin	d__Archaea;p__Halobacteriota;c__Methanomicrobia;o__Methanomicrobiales;f__Methanoregulaceae;g__Methanoregula;s__Methanoregula sp003170075	98.89	1.53	3300036885_13_Ga0334823_000153(60514,60628)	3300036885_13_Ga0334823_000153(55641,57102)	0	48	Medium
PMZU01	Woodcroft and Singleton, 2018 (https://doi.org/10.1038/s41586-018-0338-1)	d__Archaea;p__Halobacteriota;c__Methanomicrobia;o__Methanomicrobiales;f__Methanoregulaceae;g__Methanoregula;s__Methanoregula sp003170075	99.54	1.53	PMZU01_ENA|PMZU01000048|PMZU01000048.1(24728,24842)	PMZU01_ENA|PMZU01000061|PMZU01000061.1(1550,2126)	0	46	Medium
20140700_E14_1	Previously Unpublished, Dylan Cronin	d__Archaea;p__Halobacteriota;c__Methanosarcinia;o__Methanosarcinales;f__Methanosarcinaceae;g__Methanosarcina;s__	88.89	0.65	0	0	0	44	Medium
20120600_E2D_39	Previously Unpublished, Dylan Cronin	d__Archaea;p__Halobacteriota;c__Methanosarcinia;o__Methanosarcinales;f__Methanosarcinaceae;g__Methanosarcina;s__Methanosarcina sp003157235	82.99	0	0	0	0	29	Medium
PMJC01	Woodcroft and Singleton, 2018 (https://doi.org/10.1038/s41586-018-0338-1)	d__Archaea;p__Halobacteriota;c__Methanosarcinia;o__Methanosarcinales;f__Methanosarcinaceae;g__Methanosarcina;s__Methanosarcina sp003157235	83.69	1.47	0	0	0	41	Medium
20110800_S3D_8	Previously Unpublished, Dylan Cronin	d__Archaea;p__Halobacteriota;c__Methanosarcinia;o__Methanosarcinales;f__Methanosarcinaceae;g__Methanosarcina;s__Methanosarcina sp003164755	70.26	1.14	0	0	0	21	Medium
20110800_S3M_12	Previously Unpublished, Dylan Cronin	d__Archaea;p__Halobacteriota;c__Methanosarcinia;o__Methanosarcinales;f__Methanosarcinaceae;g__Methanosarcina;s__Methanosarcina sp003164755	70.19	0	0	0	0	40	Medium
20120700_S1D_59	Previously Unpublished, Dylan Cronin	d__Archaea;p__Halobacteriota;c__Methanosarcinia;o__Methanosarcinales;f__Methanosarcinaceae;g__Methanosarcina;s__Methanosarcina sp003164755	96.73	0	0	0	0	46	Medium
20150700_E15_21	Previously Unpublished, Dylan Cronin	d__Archaea;p__Halobacteriota;c__Methanosarcinia;o__Methanosarcinales;f__Methanosarcinaceae;g__Methanosarcina;s__Methanosarcina sp003164755	94.12	0	0	0	0	46	Medium
20160700_E25_17	Previously Unpublished, Dylan Cronin	d__Archaea;p__Halobacteriota;c__Methanosarcinia;o__Methanosarcinales;f__Methanosarcinaceae;g__Methanosarcina;s__Methanosarcina sp003164755	96.73	0	0	0	0	46	Medium
20170700_S33_16	Previously Unpublished, Dylan Cronin	d__Archaea;p__Halobacteriota;c__Methanosarcinia;o__Methanosarcinales;f__Methanosarcinaceae;g__Methanosarcina;s__Methanosarcina sp003164755	88.5	1.31	0	0	0	46	Medium
20170700_S35_11	Previously Unpublished, Dylan Cronin	d__Archaea;p__Halobacteriota;c__Methanosarcinia;o__Methanosarcinales;f__Methanosarcinaceae;g__Methanosarcina;s__Methanosarcina sp003164755	94.12	0	0	0	0	44	Medium
PLUB01	Woodcroft and Singleton, 2018 (https://doi.org/10.1038/s41586-018-0338-1)	d__Archaea;p__Halobacteriota;c__Methanosarcinia;o__Methanosarcinales;f__Methanosarcinaceae;g__Methanosarcina;s__Methanosarcina sp003164755	97.39	0	0	PLUB01_ENA|PLUB01000059|PLUB01000059.1(55,1528)	0	45	Medium
20100900_E3D_15	Previously Unpublished, Dylan Cronin	d__Archaea;p__Halobacteriota;c__Methanosarcinia;o__Methanotrichales;f__Methanotrichaceae;g__Fen-7;s__Fen-7 sp003162615	90.85	1.31	0	0	0	41	Medium
20110800_E2M_7	Previously Unpublished, Dylan Cronin	d__Archaea;p__Halobacteriota;c__Methanosarcinia;o__Methanotrichales;f__Methanotrichaceae;g__Fen-7;s__Fen-7 sp003162615	89.51	1.31	0	0	0	33	Medium
20120600_E1D_22	Previously Unpublished, Dylan Cronin	d__Archaea;p__Halobacteriota;c__Methanosarcinia;o__Methanotrichales;f__Methanotrichaceae;g__Fen-7;s__Fen-7 sp003162615	86.6	0.33	0	0	0	33	Medium
20120600_E2D_42	Previously Unpublished, Dylan Cronin	d__Archaea;p__Halobacteriota;c__Methanosarcinia;o__Methanotrichales;f__Methanotrichaceae;g__Fen-7;s__Fen-7 sp003162615	89.54	1.96	20120600_E2D_42_c_000000015838(2717,2833)	0	0	29	Medium
20120600_E3D_10	Previously Unpublished, Dylan Cronin	d__Archaea;p__Halobacteriota;c__Methanosarcinia;o__Methanotrichales;f__Methanotrichaceae;g__Fen-7;s__Fen-7 sp003162615	88.56	0.65	0	0	0	33	Medium
PMIM01	Woodcroft and Singleton, 2018 (https://doi.org/10.1038/s41586-018-0338-1)	d__Archaea;p__Halobacteriota;c__Methanosarcinia;o__Methanotrichales;f__Methanotrichaceae;g__Fen-7;s__Fen-7 sp003162615	78.54	1.49	0	0	0	32	Medium
PMKY01	Woodcroft and Singleton, 2018 (https://doi.org/10.1038/s41586-018-0338-1)	d__Archaea;p__Halobacteriota;c__Methanosarcinia;o__Methanotrichales;f__Methanotrichaceae;g__Fen-7;s__Fen-7 sp003162615	75.67	0	0	0	0	22	Medium
PMNG01	Woodcroft and Singleton, 2018 (https://doi.org/10.1038/s41586-018-0338-1)	d__Archaea;p__Halobacteriota;c__Methanosarcinia;o__Methanotrichales;f__Methanotrichaceae;g__Fen-7;s__Fen-7 sp003162615	95.36	0	0	0	0	37	Medium
PMYV01	Woodcroft and Singleton, 2018 (https://doi.org/10.1038/s41586-018-0338-1)	d__Archaea;p__Halobacteriota;c__Methanosarcinia;o__Methanotrichales;f__Methanotrichaceae;g__Fen-7;s__Fen-7 sp003162615	76.93	0.65	0	PMYV01_ENA|PMYV01000188|PMYV01000188.1(4349,5049)	0	17	Medium
20110800_E1S_4	Previously Unpublished, Dylan Cronin	d__Archaea;p__Halobacteriota;c__Methanosarcinia;o__Methanotrichales;f__Methanotrichaceae;g__Methanothrix;s__	80.72	0	0	0	0	29	Medium
20110800_E2M_9	Previously Unpublished, Dylan Cronin	d__Archaea;p__Halobacteriota;c__Methanosarcinia;o__Methanotrichales;f__Methanotrichaceae;g__Methanothrix;s__	76.86	0.65	0	0	0	24	Medium
20110800_E2S_9	Previously Unpublished, Dylan Cronin	d__Archaea;p__Halobacteriota;c__Methanosarcinia;o__Methanotrichales;f__Methanotrichaceae;g__Methanothrix;s__	79.08	0.65	0	0	0	27	Medium
20120600_E1D_57	Previously Unpublished, Dylan Cronin	d__Archaea;p__Halobacteriota;c__Methanosarcinia;o__Methanotrichales;f__Methanotrichaceae;g__Methanothrix;s__	78.92	0	20120600_E1D_57_c_000000002672(1260,1376)	0	0	25	Medium
20120600_E2D_50	Previously Unpublished, Dylan Cronin	d__Archaea;p__Halobacteriota;c__Methanosarcinia;o__Methanotrichales;f__Methanotrichaceae;g__Methanothrix;s__	77.45	0	0	0	0	26	Medium
3300037104_19	Previously Unpublished, JGI bin	d__Archaea;p__Halobacteriota;c__Methanosarcinia;o__Methanotrichales;f__Methanotrichaceae;g__Methanothrix;s__	85.95	0.13	0	0	0	32	Medium
3300038459_14	Previously Unpublished, JGI bin	d__Archaea;p__Halobacteriota;c__Methanosarcinia;o__Methanotrichales;f__Methanotrichaceae;g__Methanothrix;s__	76.8	0.05	0	0	0	32	Medium
20100900_E3D_5	Previously Unpublished, Dylan Cronin	d__Archaea;p__Methanobacteriota;c__Methanobacteria;o__Methanobacteriales;f__Methanobacteriaceae;g__Methanobacterium_A;s__Methanobacterium_A sp003161815	93.73	0	0	0	0	26	Medium
20120600_E3D_43	Previously Unpublished, Dylan Cronin	d__Archaea;p__Methanobacteriota;c__Methanobacteria;o__Methanobacteriales;f__Methanobacteriaceae;g__Methanobacterium_A;s__Methanobacterium_A sp003161815	79.76	0.8	0	0	0	22	Medium
3300037065_9	Previously Unpublished, JGI bin	d__Archaea;p__Methanobacteriota;c__Methanobacteria;o__Methanobacteriales;f__Methanobacteriaceae;g__Methanobacterium_A;s__Methanobacterium_A sp003161815	99.2	3.2	0	3300037065_9_Ga0395704_007030(3503,4277)	0	52	Medium
PMNN01	Woodcroft and Singleton, 2018 (https://doi.org/10.1038/s41586-018-0338-1)	d__Archaea;p__Methanobacteriota;c__Methanobacteria;o__Methanobacteriales;f__Methanobacteriaceae;g__Methanobacterium_A;s__Methanobacterium_A sp003161815	73.93	0.8	0	0	0	19	Medium
20110600_S3M_16	Previously Unpublished, Dylan Cronin	d__Archaea;p__Methanobacteriota;c__Methanobacteria;o__Methanobacteriales;f__Methanobacteriaceae;g__Methanobacterium_A;s__Methanobacterium_A sp003166335	93.6	0	0	0	0	41	Medium
20110700_S2D_21	Previously Unpublished, Dylan Cronin	d__Archaea;p__Methanobacteriota;c__Methanobacteria;o__Methanobacteriales;f__Methanobacteriaceae;g__Methanobacterium_A;s__Methanobacterium_A sp003166335	100	0	0	0	0	41	Medium
20110800_S2D_12	Previously Unpublished, Dylan Cronin	d__Archaea;p__Methanobacteriota;c__Methanobacteria;o__Methanobacteriales;f__Methanobacteriaceae;g__Methanobacterium_A;s__Methanobacterium_A sp003166335	93.36	1.2	0	0	0	34	Medium
20120600_E2D_58	Previously Unpublished, Dylan Cronin	d__Archaea;p__Methanobacteriota;c__Methanobacteria;o__Methanobacteriales;f__Methanobacteriaceae;g__Methanobacterium_A;s__Methanobacterium_A sp003166335	87.27	0.8	0	0	0	32	Medium
20140700_S14_12	Previously Unpublished, Dylan Cronin	d__Archaea;p__Methanobacteriota;c__Methanobacteria;o__Methanobacteriales;f__Methanobacteriaceae;g__Methanobacterium_A;s__Methanobacterium_A sp003166335	95.2	0	0	0	0	36	Medium
20140700_S15_5	Previously Unpublished, Dylan Cronin	d__Archaea;p__Methanobacteriota;c__Methanobacteria;o__Methanobacteriales;f__Methanobacteriaceae;g__Methanobacterium_A;s__Methanobacterium_A sp003166335	90.01	0	0	20140700_S15_5_c_000000001564(1,448)	0	36	Medium
20150700_S14_7	Previously Unpublished, Dylan Cronin	d__Archaea;p__Methanobacteriota;c__Methanobacteria;o__Methanobacteriales;f__Methanobacteriaceae;g__Methanobacterium_A;s__Methanobacterium_A sp003166335	89.33	0.16	0	0	0	35	Medium
20150700_S15_14	Previously Unpublished, Dylan Cronin	d__Archaea;p__Methanobacteriota;c__Methanobacteria;o__Methanobacteriales;f__Methanobacteriaceae;g__Methanobacterium_A;s__Methanobacterium_A sp003166335	97.33	0	0	20150700_S15_14_c_000000004122(49307,50776)	0	40	Medium
20150700_S24_16	Previously Unpublished, Dylan Cronin	d__Archaea;p__Methanobacteriota;c__Methanobacteria;o__Methanobacteriales;f__Methanobacteriaceae;g__Methanobacterium_A;s__Methanobacterium_A sp003166335	79.22	2.4	0	0	0	28	Medium
20150700_S25_6	Previously Unpublished, Dylan Cronin	d__Archaea;p__Methanobacteriota;c__Methanobacteria;o__Methanobacteriales;f__Methanobacteriaceae;g__Methanobacterium_A;s__Methanobacterium_A sp003166335	97.6	0	0	20150700_S25_6_c_000000000817(509,1978)	0	41	Medium
3300022830_3	Previously Unpublished, JGI bin	d__Archaea;p__Methanobacteriota;c__Methanobacteria;o__Methanobacteriales;f__Methanobacteriaceae;g__Methanobacterium_A;s__Methanobacterium_A sp003166335	83.75	0.49	0	0	0	31	Medium
3300026368_3	Previously Unpublished, JGI bin	d__Archaea;p__Methanobacteriota;c__Methanobacteria;o__Methanobacteriales;f__Methanobacteriaceae;g__Methanobacterium_A;s__Methanobacterium_A sp003166335	83.2	1.05	0	0	0	37	Medium
3300036888_7	Previously Unpublished, JGI bin	d__Archaea;p__Methanobacteriota;c__Methanobacteria;o__Methanobacteriales;f__Methanobacteriaceae;g__Methanobacterium_A;s__Methanobacterium_A sp003166335	100	0	0	3300036888_7_Ga0334830_001719(20569,21783)	0	44	Medium
3300036889_12	Previously Unpublished, JGI bin	d__Archaea;p__Methanobacteriota;c__Methanobacteria;o__Methanobacteriales;f__Methanobacteriaceae;g__Methanobacterium_A;s__Methanobacterium_A sp003166335	86.89	0.1	0	0	0	31	Medium
3300037208_8	Previously Unpublished, JGI bin	d__Archaea;p__Methanobacteriota;c__Methanobacteria;o__Methanobacteriales;f__Methanobacteriaceae;g__Methanobacterium_A;s__Methanobacterium_A sp003166335	88.98	0.8	0	3300037208_8_Ga0395672_007108(20,1197)	0	58	Medium
PLHB01	Woodcroft and Singleton, 2018 (https://doi.org/10.1038/s41586-018-0338-1)	d__Archaea;p__Methanobacteriota;c__Methanobacteria;o__Methanobacteriales;f__Methanobacteriaceae;g__Methanobacterium_A;s__Methanobacterium_A sp003166335	91.38	0	0	0	0	34	Medium
PMKI01	Woodcroft and Singleton, 2018 (https://doi.org/10.1038/s41586-018-0338-1)	d__Archaea;p__Methanobacteriota;c__Methanobacteria;o__Methanobacteriales;f__Methanobacteriaceae;g__Methanobacterium_A;s__Methanobacterium_A sp003166335	88.83	1.6	0	0	0	27	Medium
PMRR01	Woodcroft and Singleton, 2018 (https://doi.org/10.1038/s41586-018-0338-1)	d__Archaea;p__Methanobacteriota;c__Methanobacteria;o__Methanobacteriales;f__Methanobacteriaceae;g__Methanobacterium_A;s__Methanobacterium_A sp003166335	94.87	2.67	0	0	0	40	Medium
PMWA01	Woodcroft and Singleton, 2018 (https://doi.org/10.1038/s41586-018-0338-1)	d__Archaea;p__Methanobacteriota;c__Methanobacteria;o__Methanobacteriales;f__Methanobacteriaceae;g__Methanobacterium_A;s__Methanobacterium_A sp003166335	100	0	0	0	0	37	Medium
20160700_E25_7	Previously Unpublished, Dylan Cronin	d__Archaea;p__Methanobacteriota;c__Methanobacteria;o__Methanobacteriales;f__Methanobacteriaceae;g__Methanobacterium_B;s__	90.59	0.8	0	0	0	32	Medium
Fen.Labelled.R1.T1.F1.JGI.BFC.metaspades_bin.2_73.89_4.40	Previously Unpublished, MAGs derived from a stable isotope probing experiment	d__Archaea;p__Methanobacteriota;c__Methanobacteria;o__Methanobacteriales;f__Methanobacteriaceae;g__Methanobacterium_B;s__Methanobacterium_B sp003162655	73.89	4.4	0	0	0	35	Medium
20120700_P3D_99	Previously Unpublished, Dylan Cronin	d__Archaea;p__Methanobacteriota;c__Methanobacteria;o__Methanobacteriales;f__Methanobacteriaceae;g__Methanobacterium_B;s__Methanobacterium_B sp003151535	86.46	0.8	0	0	0	30	Medium
PLXT01	Woodcroft and Singleton, 2018 (https://doi.org/10.1038/s41586-018-0338-1)	d__Archaea;p__Methanobacteriota;c__Methanobacteria;o__Methanobacteriales;f__Methanobacteriaceae;g__Methanobacterium_B;s__Methanobacterium_B sp003151535	94.89	2.96	0	PLXT01_ENA|PLXT01000144|PLXT01000144.1(3440,4915)	0	92	Medium
20111000_S2D_4	Previously Unpublished, Dylan Cronin	d__Archaea;p__Methanobacteriota;c__Methanobacteria;o__Methanobacteriales;f__Methanobacteriaceae;g__Methanobacterium_B;s__Methanobacterium_B sp003158115	71.96	1.87	0	0	0	28	Medium
20120600_S2D_10	Previously Unpublished, Dylan Cronin	d__Archaea;p__Methanobacteriota;c__Methanobacteria;o__Methanobacteriales;f__Methanobacteriaceae;g__Methanobacterium_B;s__Methanobacterium_B sp003158115	92	0.8	0	0	0	37	Medium
20120800_S1D_9	Previously Unpublished, Dylan Cronin	d__Archaea;p__Methanobacteriota;c__Methanobacteria;o__Methanobacteriales;f__Methanobacteriaceae;g__Methanobacterium_B;s__Methanobacterium_B sp003158115	85.47	1.2	0	0	0	34	Medium
20130700_C2M_14	Previously Unpublished, Dylan Cronin	d__Archaea;p__Methanobacteriota;c__Methanobacteria;o__Methanobacteriales;f__Methanobacteriaceae;g__Methanobacterium_B;s__Methanobacterium_B sp003158115	73.83	0	0	0	0	22	Medium
20130700_S2D_11	Previously Unpublished, Dylan Cronin	d__Archaea;p__Methanobacteriota;c__Methanobacteria;o__Methanobacteriales;f__Methanobacteriaceae;g__Methanobacterium_B;s__Methanobacterium_B sp003158115	79.73	0.8	0	0	0	32	Medium
20130700_S2M_13	Previously Unpublished, Dylan Cronin	d__Archaea;p__Methanobacteriota;c__Methanobacteria;o__Methanobacteriales;f__Methanobacteriaceae;g__Methanobacterium_B;s__Methanobacterium_B sp003158115	86.4	1.6	0	0	0	40	Medium
20140700_E14_6	Previously Unpublished, Dylan Cronin	d__Archaea;p__Methanobacteriota;c__Methanobacteria;o__Methanobacteriales;f__Methanobacteriaceae;g__Methanobacterium_B;s__Methanobacterium_B sp003158115	71.1	1.87	0	0	0	29	Medium
20160700_E25_10	Previously Unpublished, Dylan Cronin	d__Archaea;p__Methanobacteriota;c__Methanobacteria;o__Methanobacteriales;f__Methanobacteriaceae;g__Methanobacterium_B;s__Methanobacterium_B sp003158115	71.03	0.93	0	0	0	31	Medium
20170700_S35_20	Previously Unpublished, Dylan Cronin	d__Archaea;p__Methanobacteriota;c__Methanobacteria;o__Methanobacteriales;f__Methanobacteriaceae;g__Methanobacterium_B;s__Methanobacterium_B sp003158115	80.95	1.6	0	0	0	31	Medium
3300036879_12	Previously Unpublished, JGI bin	d__Archaea;p__Methanobacteriota;c__Methanobacteria;o__Methanobacteriales;f__Methanobacteriaceae;g__Methanobacterium_B;s__Methanobacterium_B sp003158115	88.53	0.84	0	0	0	43	Medium
PLAP01	Woodcroft and Singleton, 2018 (https://doi.org/10.1038/s41586-018-0338-1)	d__Archaea;p__Methanobacteriota;c__Methanobacteria;o__Methanobacteriales;f__Methanobacteriaceae;g__Methanobacterium_B;s__Methanobacterium_B sp003158115	88.8	1.6	0	PLAP01_ENA|PLAP01000135|PLAP01000135.1(38792,40272)	0	38	Medium
PLKI01	Woodcroft and Singleton, 2018 (https://doi.org/10.1038/s41586-018-0338-1)	d__Archaea;p__Methanobacteriota;c__Methanobacteria;o__Methanobacteriales;f__Methanobacteriaceae;g__Methanobacterium_B;s__Methanobacterium_B sp003158115	96.34	0.86	0	0	0	32	Medium
PLUD01	Woodcroft and Singleton, 2018 (https://doi.org/10.1038/s41586-018-0338-1)	d__Archaea;p__Methanobacteriota;c__Methanobacteria;o__Methanobacteriales;f__Methanobacteriaceae;g__Methanobacterium_B;s__Methanobacterium_B sp003158115	92.83	3.24	0	0	0	37	Medium
PMGM01	Woodcroft and Singleton, 2018 (https://doi.org/10.1038/s41586-018-0338-1)	d__Archaea;p__Methanobacteriota;c__Methanobacteria;o__Methanobacteriales;f__Methanobacteriaceae;g__Methanobacterium_B;s__Methanobacterium_B sp003158115	95.73	0.8	0	0	0	42	Medium
PMJI01	Woodcroft and Singleton, 2018 (https://doi.org/10.1038/s41586-018-0338-1)	d__Archaea;p__Methanobacteriota;c__Methanobacteria;o__Methanobacteriales;f__Methanobacteriaceae;g__Methanobacterium_B;s__Methanobacterium_B sp003158115	78.48	0.8	0	0	0	32	Medium
20100900_E3D_21	Previously Unpublished, Dylan Cronin	d__Archaea;p__Methanobacteriota;c__Methanobacteria;o__Methanobacteriales;f__Methanobacteriaceae;g__Methanobacterium_B;s__Methanobacterium_B sp003162115	76.64	0.93	0	0	0	31	Medium
PMBJ01	Woodcroft and Singleton, 2018 (https://doi.org/10.1038/s41586-018-0338-1)	d__Archaea;p__Methanobacteriota;c__Methanobacteria;o__Methanobacteriales;f__Methanobacteriaceae;g__Methanobacterium_B;s__Methanobacterium_B sp003162115	72.54	3.97	0	0	0	19	Medium
PMMV01	Woodcroft and Singleton, 2018 (https://doi.org/10.1038/s41586-018-0338-1)	d__Archaea;p__Methanobacteriota;c__Methanobacteria;o__Methanobacteriales;f__Methanobacteriaceae;g__Methanobacterium_B;s__Methanobacterium_B sp003162115	91.22	1.6	PMMV01_ENA|PMMV01000120|PMMV01000120.1(221,336)	0	0	37	Medium
PMNL01	Woodcroft and Singleton, 2018 (https://doi.org/10.1038/s41586-018-0338-1)	d__Archaea;p__Methanobacteriota;c__Methanobacteria;o__Methanobacteriales;f__Methanobacteriaceae;g__Methanobacterium_B;s__Methanobacterium_B sp003162115	93.66	7.53	0	0	0	35	Medium
Fen.Labelled.R1.T1.F1.trimmomatic.metaspades_bin.7_80.00_4.00	Previously Unpublished, MAGs derived from a stable isotope probing experiment	d__Archaea;p__Methanobacteriota;c__Methanobacteria;o__Methanobacteriales;f__Methanobacteriaceae;g__Methanobacterium_B;s__Methanobacterium_B sp003162655	80	4	Fen.Labelled.R1.T1.F1.trimmomatic.metaspades_bin.7_80.00_4.00_NODE_413_length_10724_cov_18.787140(10602,10717)	0	0	31	Medium
Fen.Labelled.R1.T2.F1.trimmomatic.megahit_bin.37_82.87_2.40	Previously Unpublished, MAGs derived from a stable isotope probing experiment	d__Archaea;p__Methanobacteriota;c__Methanobacteria;o__Methanobacteriales;f__Methanobacteriaceae;g__Methanobacterium_B;s__Methanobacterium_B sp003162655	82.87	2.4	Fen.Labelled.R1.T2.F1.trimmomatic.megahit_bin.37_82.87_2.40_k141_254358(4818,4933)	0	0	39	Medium
Fen.Labelled.R1.T2.F1.trimmomatic.metaspades_bin.35_83.86_0.80	Previously Unpublished, MAGs derived from a stable isotope probing experiment	d__Archaea;p__Methanobacteriota;c__Methanobacteria;o__Methanobacteriales;f__Methanobacteriaceae;g__Methanobacterium_B;s__Methanobacterium_B sp003162655	83.86	0.8	0	0	0	35	Medium
Fen.Labelled.R2.T1.F1.JGI.BFC.metaspades_bin.7_80.70_3.64	Previously Unpublished, MAGs derived from a stable isotope probing experiment	d__Archaea;p__Methanobacteriota;c__Methanobacteria;o__Methanobacteriales;f__Methanobacteriaceae;g__Methanobacterium_B;s__Methanobacterium_B sp003162655	80.7	3.64	Fen.Labelled.R2.T1.F1.JGI.BFC.metaspades_bin.7_80.70_3.64_scaffold_8434_c1(2409,2524)	0	0	26	Medium
Fen.Labelled.R2.T1.F2.trimmomatic.megahit_bin.33_75.70_4.00	Previously Unpublished, MAGs derived from a stable isotope probing experiment	d__Archaea;p__Methanobacteriota;c__Methanobacteria;o__Methanobacteriales;f__Methanobacteriaceae;g__Methanobacterium_B;s__Methanobacterium_B sp003162655	75.7	4	Fen.Labelled.R2.T1.F2.trimmomatic.megahit_bin.33_75.70_4.00_k141_268469(11610,11725)	0	0	31	Medium
Fen.Labelled.R2.T2.F1.JGI.BFC.metaspades_bin.36_84.98_5.60	Previously Unpublished, MAGs derived from a stable isotope probing experiment	d__Archaea;p__Methanobacteriota;c__Methanobacteria;o__Methanobacteriales;f__Methanobacteriaceae;g__Methanobacterium_B;s__Methanobacterium_B sp003162655	84.98	5.6	0	0	0	34	Medium
Fen.Labelled.R2.T2.F1.trimmomatic.metaspades_bin.57_80.79_2.40	Previously Unpublished, MAGs derived from a stable isotope probing experiment	d__Archaea;p__Methanobacteriota;c__Methanobacteria;o__Methanobacteriales;f__Methanobacteriaceae;g__Methanobacterium_B;s__Methanobacterium_B sp003162655	80.79	2.4	0	0	0	21	Medium
Fen.Labelled.R2.T3.F1.trimmomatic.megahit_bin.60_76.58_3.24	Previously Unpublished, MAGs derived from a stable isotope probing experiment	d__Archaea;p__Methanobacteriota;c__Methanobacteria;o__Methanobacteriales;f__Methanobacteriaceae;g__Methanobacterium_B;s__Methanobacterium_B sp003162655	76.58	3.24	Fen.Labelled.R2.T3.F1.trimmomatic.megahit_bin.60_76.58_3.24_k141_1229403(4059,4174)	0	0	32	Medium
Fen.Labelled.R2.T3.F1.trimmomatic.metaspades_bin.35_77.55_4.44	Previously Unpublished, MAGs derived from a stable isotope probing experiment	d__Archaea;p__Methanobacteriota;c__Methanobacteria;o__Methanobacteriales;f__Methanobacteriaceae;g__Methanobacterium_B;s__Methanobacterium_B sp003162655	77.55	4.44	0	0	0	26	Medium
Fen.Labelled.R3.T1.F1.JGI.BFC.metaspades_bin.17_91.10_7.60	Previously Unpublished, MAGs derived from a stable isotope probing experiment	d__Archaea;p__Methanobacteriota;c__Methanobacteria;o__Methanobacteriales;f__Methanobacteriaceae;g__Methanobacterium_B;s__Methanobacterium_B sp003162655	91.1	7.6	0	0	0	36	Medium
Fen.Labelled.R3.T1.F1.trimmomatic.metaspades_bin.4_83.17_2.00	Previously Unpublished, MAGs derived from a stable isotope probing experiment	d__Archaea;p__Methanobacteriota;c__Methanobacteria;o__Methanobacteriales;f__Methanobacteriaceae;g__Methanobacterium_B;s__Methanobacterium_B sp003162655	83.17	2	0	0	0	22	Medium
Fen.Labelled.R3.T2.F1.trimmomatic.megahit_bin.18_82.32_8.80	Previously Unpublished, MAGs derived from a stable isotope probing experiment	d__Archaea;p__Methanobacteriota;c__Methanobacteria;o__Methanobacteriales;f__Methanobacteriaceae;g__Methanobacterium_B;s__Methanobacterium_B sp003162655	82.32	8.8	Fen.Labelled.R3.T2.F1.trimmomatic.megahit_bin.18_82.32_8.80_k141_1350481(2971,3086)	0	0	32	Medium
Fen.Unlabelled.R1.T1.F1.trimmomatic.metaspades_bin.18_78.79_1.60	Previously Unpublished, MAGs derived from a stable isotope probing experiment	d__Archaea;p__Methanobacteriota;c__Methanobacteria;o__Methanobacteriales;f__Methanobacteriaceae;g__Methanobacterium_B;s__Methanobacterium_B sp003162655	78.79	1.6	0	0	0	20	Medium
Fen.Unlabelled.R1.T2.F1.trimmomatic.megahit_bin.66_73.30_3.47	Previously Unpublished, MAGs derived from a stable isotope probing experiment	d__Archaea;p__Methanobacteriota;c__Methanobacteria;o__Methanobacteriales;f__Methanobacteriaceae;g__Methanobacterium_B;s__Methanobacterium_B sp003162655	73.3	3.47	0	0	0	32	Medium
Fen.Unlabelled.R1.T3.F1.trimmomatic.megahit_bin.70_78.60_1.60	Previously Unpublished, MAGs derived from a stable isotope probing experiment	d__Archaea;p__Methanobacteriota;c__Methanobacteria;o__Methanobacteriales;f__Methanobacteriaceae;g__Methanobacterium_B;s__Methanobacterium_B sp003162655	78.6	1.6	Fen.Unlabelled.R1.T3.F1.trimmomatic.megahit_bin.70_78.60_1.60_k141_652805(5079,5194)	Fen.Unlabelled.R1.T3.F1.trimmomatic.megahit_bin.70_78.60_1.60_k141_652805(103,1583)	0	37	Medium
Fen.Unlabelled.R1.T3.F1.trimmomatic.metaspades_bin.103_70.94_0.80	Previously Unpublished, MAGs derived from a stable isotope probing experiment	d__Archaea;p__Methanobacteriota;c__Methanobacteria;o__Methanobacteriales;f__Methanobacteriaceae;g__Methanobacterium_B;s__Methanobacterium_B sp003162655	70.94	0.8	0	0	0	15	Medium
Fen.Unlabelled.R2.T1.F1.trimmomatic.megahit_bin.15_78.99_8.00	Previously Unpublished, MAGs derived from a stable isotope probing experiment	d__Archaea;p__Methanobacteriota;c__Methanobacteria;o__Methanobacteriales;f__Methanobacteriaceae;g__Methanobacterium_B;s__Methanobacterium_B sp003162655	78.99	8	Fen.Unlabelled.R2.T1.F1.trimmomatic.megahit_bin.15_78.99_8.00_k141_1145350(4686,4801)	0	0	35	Medium
Fen.Unlabelled.R2.T1.F1.trimmomatic.metaspades_bin.16_83.13_0.80	Previously Unpublished, MAGs derived from a stable isotope probing experiment	d__Archaea;p__Methanobacteriota;c__Methanobacteria;o__Methanobacteriales;f__Methanobacteriaceae;g__Methanobacterium_B;s__Methanobacterium_B sp003162655	83.13	0.8	0	0	0	26	Medium
Fen.Unlabelled.R2.T3.F1.trimmomatic.megahit_bin.72_79.99_5.64	Previously Unpublished, MAGs derived from a stable isotope probing experiment	d__Archaea;p__Methanobacteriota;c__Methanobacteria;o__Methanobacteriales;f__Methanobacteriaceae;g__Methanobacterium_B;s__Methanobacterium_B sp003162655	79.99	5.64	Fen.Unlabelled.R2.T3.F1.trimmomatic.megahit_bin.72_79.99_5.64_k141_6349(3290,3406)	0	0	29	Medium
Fen.Unlabelled.R3.T1.F1.trimmomatic.metaspades_bin.70_79.20_1.87	Previously Unpublished, MAGs derived from a stable isotope probing experiment	d__Archaea;p__Methanobacteriota;c__Methanobacteria;o__Methanobacteriales;f__Methanobacteriaceae;g__Methanobacterium_B;s__Methanobacterium_B sp003162655	79.2	1.87	Fen.Unlabelled.R3.T1.F1.trimmomatic.metaspades_bin.70_79.20_1.87_NODE_14357_length_4357_cov_28.306137(126,241)	0	0	29	Medium
Fen.Unlabelled.R3.T2.F1.trimmomatic.metaspades_bin.18_75.52_0.00	Previously Unpublished, MAGs derived from a stable isotope probing experiment	d__Archaea;p__Methanobacteriota;c__Methanobacteria;o__Methanobacteriales;f__Methanobacteriaceae;g__Methanobacterium_B;s__Methanobacterium_B sp003162655	75.52	0	Fen.Unlabelled.R3.T2.F1.trimmomatic.metaspades_bin.18_75.52_0.00_NODE_3902_length_11481_cov_6.912568(11241,11356)	0	0	19	Medium
Fen.Unlabelled.R3.T3.F1.trimmomatic.metaspades_bin.105_81.22_1.20	Previously Unpublished, MAGs derived from a stable isotope probing experiment	d__Archaea;p__Methanobacteriota;c__Methanobacteria;o__Methanobacteriales;f__Methanobacteriaceae;g__Methanobacterium_B;s__Methanobacterium_B sp003162655	81.22	1.2	Fen.Unlabelled.R3.T3.F1.trimmomatic.metaspades_bin.105_81.22_1.20_NODE_3232_length_13260_cov_5.959788(12927,13042)	0	0	30	Medium
PMMY01	Woodcroft and Singleton, 2018 (https://doi.org/10.1038/s41586-018-0338-1)	d__Archaea;p__Methanobacteriota;c__Methanobacteria;o__Methanobacteriales;f__Methanobacteriaceae;g__Methanobacterium_B;s__Methanobacterium_B sp003162655	82.7	1.2	0	0	0	21	Medium
PLTK01	Woodcroft and Singleton, 2018 (https://doi.org/10.1038/s41586-018-0338-1)	d__Archaea;p__Methanobacteriota;c__Methanobacteria;o__Methanobacteriales;f__Methanobacteriaceae;g__Methanobacterium_B;s__Methanobacterium_B sp003164415	75.6	1.6	0	0	0	25	Medium
20110800_E2S_11	Previously Unpublished, Dylan Cronin	d__Archaea;p__Thermoplasmatota;c__Thermoplasmata;o__Methanomassiliicoccales;f__UBA472;g__;s__	82.93	0.31	0	0	0	25	Medium
20110800_E2D_16	Previously Unpublished, Dylan Cronin	d__Archaea;p__Thermoplasmatota;c__Thermoplasmata;o__Methanomassiliicoccales;f__UBA472;g__FEN-33;s__FEN-33 sp003135935	71.2	0	20110800_E2D_16_c_000000002206(942,1057)	0	0	25	Medium
20110800_E3D_10	Previously Unpublished, Dylan Cronin	d__Archaea;p__Thermoplasmatota;c__Thermoplasmata;o__Methanomassiliicoccales;f__UBA472;g__FEN-33;s__FEN-33 sp003135935	95.97	0.27	20110800_E3D_10_c_000000008016(6004,6119)	0	0	45	Medium
PNBI01	Woodcroft and Singleton, 2018 (https://doi.org/10.1038/s41586-018-0338-1)	d__Archaea;p__Thermoplasmatota;c__Thermoplasmata;o__Methanomassiliicoccales;f__UBA472;g__FEN-33;s__FEN-33 sp003135935	94.23	0.81	PNBI01_ENA|PNBI01000114|PNBI01000114.1(6004,6119)	PNBI01_ENA|PNBI01000086|PNBI01000086.1(4956,5690)	0	41	Medium
PMBU01	Woodcroft and Singleton, 2018 (https://doi.org/10.1038/s41586-018-0338-1)	d__Archaea;p__Thermoplasmatota;c__Thermoplasmata;o__Methanomassiliicoccales;f__UBA472;g__FEN-33;s__FEN-33 sp003153895	89.71	0.81	PMBU01_ENA|PMBU01000123|PMBU01000123.1(13838,13953)	0	0	38	Medium

## Sheet: MetaG_Accesion_Info
accession	study	object_status	bioproject_accession	biosample_accession	library_ID	title	library_strategy	library_source	library_selection	library_layout	platform	instrument_model	design_description	filetype	filename	filename2	filename3
SRR23247795	SRP145414	new	PRJNA386568	SAMN32900979	Hodgkins.201307_Fen2_1_10to14.metaG_d1	metagenome of peat: Hodgkins.201307_Fen2_1_10to14 (alternate name: 20130700_C1D)	WGS	METAGENOMIC	RANDOM	paired	ILLUMINA	NextSeq 500	TruSeq	fastq	20130700_C1D.1.fq.gz	20130700_C1D.2.fq.gz
SRR23247794	SRP145414	new	PRJNA386568	SAMN32900980	Hodgkins.201307_Fen2_1_1to5.metaG_d1	metagenome of peat: Hodgkins.201307_Fen2_1_1to5 (alternate name: 20130700_C1S)	WGS	METAGENOMIC	RANDOM	paired	ILLUMINA	NextSeq 500	TruSeq	fastq	20130700_C1S.1.fq.gz	20130700_C1S.2.fq.gz
SRR23247746	SRP145414	new	PRJNA386568	SAMN32900981	Hodgkins.201307_Fen2_1_20to24.metaG_d1	metagenome of peat: Hodgkins.201307_Fen2_1_20to24 (alternate name: 20130700_C1X)	WGS	METAGENOMIC	RANDOM	paired	ILLUMINA	NextSeq 500	TruSeq	fastq	20130700_C1X.1.fq.gz	20130700_C1X.2.fq.gz
SRR23247707	SRP145414	new	PRJNA386568	SAMN32900982	Hodgkins.201307_Fen2_1_30to34.metaG_d1	metagenome of peat: Hodgkins.201307_Fen2_1_30to34 (alternate name: 20130700_C1Y)	WGS	METAGENOMIC	RANDOM	paired	ILLUMINA	NextSeq 500	TruSeq	fastq	20130700_C1Y.1.fq.gz	20130700_C1Y.2.fq.gz
SRR23247696	SRP145414	new	PRJNA386568	SAMN32900983	Hodgkins.201307_Fen2_1_5to9.metaG_d1	metagenome of peat: Hodgkins.201307_Fen2_1_5to9 (alternate name: 20130700_C1M)	WGS	METAGENOMIC	RANDOM	paired	ILLUMINA	NextSeq 500	TruSeq	fastq	20130700_C1M.1.fq.gz	20130700_C1M.2.fq.gz
SRR23247685	SRP145414	new	PRJNA386568	SAMN32900984	Hodgkins.201307_Fen2_2_10to14.metaG_d1	metagenome of peat: Hodgkins.201307_Fen2_2_10to14 (alternate name: 20130700_C2D)	WGS	METAGENOMIC	RANDOM	paired	ILLUMINA	NextSeq 500	TruSeq	fastq	20130700_C2D.1.fq.gz	20130700_C2D.2.fq.gz
SRR23247730	SRP145414	new	PRJNA386568	SAMN32900985	Hodgkins.201307_Fen2_2_1to5.metaG_d1	metagenome of peat: Hodgkins.201307_Fen2_2_1to5 (alternate name: 20130700_C2S)	WGS	METAGENOMIC	RANDOM	paired	ILLUMINA	NextSeq 500	TruSeq	fastq	20130700_C2S.1.fq.gz	20130700_C2S.2.fq.gz
SRR23247719	SRP145414	new	PRJNA386568	SAMN32900986	Hodgkins.201307_Fen2_2_20to24.metaG_d1	metagenome of peat: Hodgkins.201307_Fen2_2_20to24 (alternate name: 20130700_C2X)	WGS	METAGENOMIC	RANDOM	paired	ILLUMINA	NextSeq 500	TruSeq	fastq	20130700_C2X.1.fq.gz	20130700_C2X.2.fq.gz
SRR23247680	SRP145414	new	PRJNA386568	SAMN32900987	Hodgkins.201307_Fen2_2_30to34.metaG_d1	metagenome of peat: Hodgkins.201307_Fen2_2_30to34 (alternate name: 20130700_C2Y)	WGS	METAGENOMIC	RANDOM	paired	ILLUMINA	NextSeq 500	TruSeq	fastq	20130700_C2Y.1.fq.gz	20130700_C2Y.2.fq.gz
SRR23247669	SRP145414	new	PRJNA386568	SAMN32900988	Hodgkins.201307_Fen2_2_5to9.metaG_d1	metagenome of peat: Hodgkins.201307_Fen2_2_5to9 (alternate name: 20130700_C2M)	WGS	METAGENOMIC	RANDOM	paired	ILLUMINA	NextSeq 500	TruSeq	fastq	20130700_C2M.1.fq.gz	20130700_C2M.2.fq.gz
SRR23247793	SRP145414	new	PRJNA386568	SAMN32900989	MainAutochamber.201307_E_1_10to14.metaG_d1	metagenome of peat: MainAutochamber.201307_E_1_10to14 (alternate name: 20130700_E1D)	WGS	METAGENOMIC	RANDOM	paired	ILLUMINA	NextSeq 500	TruSeq	fastq	20130700_E1D.1.fq.gz	20130700_E1D.2.fq.gz
SRR23247782	SRP145414	new	PRJNA386568	SAMN32900990	MainAutochamber.201307_E_1_1to5.metaG_d1	metagenome of peat: MainAutochamber.201307_E_1_1to5 (alternate name: 20130700_E1S)	WGS	METAGENOMIC	RANDOM	paired	ILLUMINA	NextSeq 500	TruSeq	fastq	20130700_E1S.1.fq.gz	20130700_E1S.2.fq.gz
SRR23247771	SRP145414	new	PRJNA386568	SAMN32900991	MainAutochamber.201307_E_1_20to24.metaG_d1	metagenome of peat: MainAutochamber.201307_E_1_20to24 (alternate name: 20130700_E1X)	WGS	METAGENOMIC	RANDOM	paired	ILLUMINA	NextSeq 500	TruSeq	fastq	20130700_E1X.1.fq.gz	20130700_E1X.2.fq.gz
SRR23247760	SRP145414	new	PRJNA386568	SAMN32900992	MainAutochamber.201307_E_1_30to34.metaG_d1	metagenome of peat: MainAutochamber.201307_E_1_30to34 (alternate name: 20130700_E1Y)	WGS	METAGENOMIC	RANDOM	paired	ILLUMINA	NextSeq 500	TruSeq	fastq	20130700_E1Y.1.fq.gz	20130700_E1Y.2.fq.gz
SRR23247752	SRP145414	new	PRJNA386568	SAMN32900993	MainAutochamber.201307_E_1_40to44.metaG_d1	metagenome of peat: MainAutochamber.201307_E_1_40to44 (alternate name: 20130700_E1Z)	WGS	METAGENOMIC	RANDOM	paired	ILLUMINA	NextSeq 500	TruSeq	fastq	20130700_E1Z.1.fq.gz	20130700_E1Z.2.fq.gz
SRR23247751	SRP145414	new	PRJNA386568	SAMN32900994	MainAutochamber.201307_E_1_5to9.metaG_d1	metagenome of peat: MainAutochamber.201307_E_1_5to9 (alternate name: 20130700_E1M)	WGS	METAGENOMIC	RANDOM	paired	ILLUMINA	NextSeq 500	TruSeq	fastq	20130700_E1M.1.fq.gz	20130700_E1M.2.fq.gz
SRR23247750	SRP145414	new	PRJNA386568	SAMN32900995	MainAutochamber.201307_E_2_10to14.metaG_d1	metagenome of peat: MainAutochamber.201307_E_2_10to14 (alternate name: 20130700_E2D)	WGS	METAGENOMIC	RANDOM	paired	ILLUMINA	NextSeq 500	TruSeq	fastq	20130700_E2D.1.fq.gz	20130700_E2D.2.fq.gz
SRR23247749	SRP145414	new	PRJNA386568	SAMN32900996	MainAutochamber.201307_E_2_1to5.metaG_d1	metagenome of peat: MainAutochamber.201307_E_2_1to5 (alternate name: 20130700_E2S)	WGS	METAGENOMIC	RANDOM	paired	ILLUMINA	NextSeq 500	TruSeq	fastq	20130700_E2S.1.fq.gz	20130700_E2S.2.fq.gz
SRR23247748	SRP145414	new	PRJNA386568	SAMN32900997	MainAutochamber.201307_E_2_20to24.metaG_d1	metagenome of peat: MainAutochamber.201307_E_2_20to24 (alternate name: 20130700_E2X)	WGS	METAGENOMIC	RANDOM	paired	ILLUMINA	NextSeq 500	TruSeq	fastq	20130700_E2X.1.fq.gz	20130700_E2X.2.fq.gz
SRR23247747	SRP145414	new	PRJNA386568	SAMN32900998	MainAutochamber.201307_E_2_30to34.metaG_d1	metagenome of peat: MainAutochamber.201307_E_2_30to34 (alternate name: 20130700_E2Y)	WGS	METAGENOMIC	RANDOM	paired	ILLUMINA	NextSeq 500	TruSeq	fastq	20130700_E2Y.1.fq.gz	20130700_E2Y.2.fq.gz
SRR23247745	SRP145414	new	PRJNA386568	SAMN32900999	MainAutochamber.201307_E_2_40to44.metaG_d1	metagenome of peat: MainAutochamber.201307_E_2_40to44 (alternate name: 20130700_E2Z)	WGS	METAGENOMIC	RANDOM	paired	ILLUMINA	NextSeq 500	TruSeq	fastq	20130700_E2Z.1.fq.gz	20130700_E2Z.2.fq.gz
SRR23247744	SRP145414	new	PRJNA386568	SAMN32901000	MainAutochamber.201307_E_2_5to9.metaG_d1	metagenome of peat: MainAutochamber.201307_E_2_5to9 (alternate name: 20130700_E2M)	WGS	METAGENOMIC	RANDOM	paired	ILLUMINA	NextSeq 500	TruSeq	fastq	20130700_E2M.1.fq.gz	20130700_E2M.2.fq.gz
SRR23247743	SRP145414	new	PRJNA386568	SAMN32901001	MainAutochamber.201307_E_3_10to14.metaG_d1	metagenome of peat: MainAutochamber.201307_E_3_10to14 (alternate name: 20130700_E3D)	WGS	METAGENOMIC	RANDOM	paired	ILLUMINA	NextSeq 500	TruSeq	fastq	20130700_E3D.1.fq.gz	20130700_E3D.2.fq.gz
SRR23247742	SRP145414	new	PRJNA386568	SAMN32901002	MainAutochamber.201307_E_3_1to5.metaG_d1	metagenome of peat: MainAutochamber.201307_E_3_1to5 (alternate name: 20130700_E3S)	WGS	METAGENOMIC	RANDOM	paired	ILLUMINA	NextSeq 500	TruSeq	fastq	20130700_E3S.1.fq.gz	20130700_E3S.2.fq.gz
SRR23247741	SRP145414	new	PRJNA386568	SAMN32901003	MainAutochamber.201307_E_3_20to24.metaG_d1	metagenome of peat: MainAutochamber.201307_E_3_20to24 (alternate name: 20130700_E3X)	WGS	METAGENOMIC	RANDOM	paired	ILLUMINA	NextSeq 500	TruSeq	fastq	20130700_E3X.1.fq.gz	20130700_E3X.2.fq.gz
SRR23247740	SRP145414	new	PRJNA386568	SAMN32901004	MainAutochamber.201307_E_3_30to34.metaG_d1	metagenome of peat: MainAutochamber.201307_E_3_30to34 (alternate name: 20130700_E3Y)	WGS	METAGENOMIC	RANDOM	paired	ILLUMINA	NextSeq 500	TruSeq	fastq	20130700_E3Y.1.fq.gz	20130700_E3Y.2.fq.gz
SRR23247711	SRP145414	new	PRJNA386568	SAMN32901005	MainAutochamber.201307_E_3_40to44.metaG_d1	metagenome of peat: MainAutochamber.201307_E_3_40to44 (alternate name: 20130700_E3Z)	WGS	METAGENOMIC	RANDOM	paired	ILLUMINA	NextSeq 500	TruSeq	fastq	20130700_E3Z.1.fq.gz	20130700_E3Z.2.fq.gz
SRR23247710	SRP145414	new	PRJNA386568	SAMN32901006	MainAutochamber.201307_E_3_5to9.metaG_d1	metagenome of peat: MainAutochamber.201307_E_3_5to9 (alternate name: 20130700_E3M)	WGS	METAGENOMIC	RANDOM	paired	ILLUMINA	NextSeq 500	TruSeq	fastq	20130700_E3M.1.fq.gz	20130700_E3M.2.fq.gz
SRR23247709	SRP145414	new	PRJNA386568	SAMN32901007	MainAutochamber.201307_P_1_30to34.metaG_d1	metagenome of peat: MainAutochamber.201307_P_1_30to34 (alternate name: 20130700_P1Y)	WGS	METAGENOMIC	RANDOM	paired	ILLUMINA	NextSeq 500	TruSeq	fastq	20130700_P1Y.1.fq.gz	20130700_P1Y.2.fq.gz
SRR23247708	SRP145414	new	PRJNA386568	SAMN32901008	MainAutochamber.201307_S_1_20to24.metaG_d1	metagenome of peat: MainAutochamber.201307_S_1_20to24 (alternate name: 20130700_S1X)	WGS	METAGENOMIC	RANDOM	paired	ILLUMINA	NextSeq 500	TruSeq	fastq	20130700_S1X.1.fq.gz	20130700_S1X.2.fq.gz
SRR23247706	SRP145414	new	PRJNA386568	SAMN32901009	MainAutochamber.201307_S_1_30to34.metaG_d1	metagenome of peat: MainAutochamber.201307_S_1_30to34 (alternate name: 20130700_S1Y)	WGS	METAGENOMIC	RANDOM	paired	ILLUMINA	NextSeq 500	TruSeq	fastq	20130700_S1Y.1.fq.gz	20130700_S1Y.2.fq.gz
SRR23247705	SRP145414	new	PRJNA386568	SAMN32901010	MainAutochamber.201307_S_1_40to44.metaG_d1	metagenome of peat: MainAutochamber.201307_S_1_40to44 (alternate name: 20130700_S1Z)	WGS	METAGENOMIC	RANDOM	paired	ILLUMINA	NextSeq 500	TruSeq	fastq	20130700_S1Z.1.fq.gz	20130700_S1Z.2.fq.gz
SRR23247704	SRP145414	new	PRJNA386568	SAMN32901011	MainAutochamber.201307_S_2_10to14.metaG_d1	metagenome of peat: MainAutochamber.201307_S_2_10to14 (alternate name: 20130700_S2D)	WGS	METAGENOMIC	RANDOM	paired	ILLUMINA	NextSeq 500	TruSeq	fastq	20130700_S2D.1.fq.gz	20130700_S2D.2.fq.gz
SRR23247703	SRP145414	new	PRJNA386568	SAMN32901012	MainAutochamber.201307_S_2_1to5.metaG_d1	metagenome of peat: MainAutochamber.201307_S_2_1to5 (alternate name: 20130700_S2S)	WGS	METAGENOMIC	RANDOM	paired	ILLUMINA	NextSeq 500	TruSeq	fastq	20130700_S2S.1.fq.gz	20130700_S2S.2.fq.gz
SRR23247702	SRP145414	new	PRJNA386568	SAMN32901013	MainAutochamber.201307_S_2_20to24.metaG_d1	metagenome of peat: MainAutochamber.201307_S_2_20to24 (alternate name: 20130700_S2X)	WGS	METAGENOMIC	RANDOM	paired	ILLUMINA	NextSeq 500	TruSeq	fastq	20130700_S2X.1.fq.gz	20130700_S2X.2.fq.gz
SRR23247701	SRP145414	new	PRJNA386568	SAMN32901014	MainAutochamber.201307_S_2_30to34.metaG_d1	metagenome of peat: MainAutochamber.201307_S_2_30to34 (alternate name: 20130700_S2Y)	WGS	METAGENOMIC	RANDOM	paired	ILLUMINA	NextSeq 500	TruSeq	fastq	20130700_S2Y.1.fq.gz	20130700_S2Y.2.fq.gz
SRR23247700	SRP145414	new	PRJNA386568	SAMN32901015	MainAutochamber.201307_S_2_5to9.metaG_d1	metagenome of peat: MainAutochamber.201307_S_2_5to9 (alternate name: 20130700_S2M)	WGS	METAGENOMIC	RANDOM	paired	ILLUMINA	NextSeq 500	TruSeq	fastq	20130700_S2M.1.fq.gz	20130700_S2M.2.fq.gz
SRR23247699	SRP145414	new	PRJNA386568	SAMN32901016	MainAutochamber.201307_S_3_10to14.metaG_d1	metagenome of peat: MainAutochamber.201307_S_3_10to14 (alternate name: 20130700_S3D)	WGS	METAGENOMIC	RANDOM	paired	ILLUMINA	NextSeq 500	TruSeq	fastq	20130700_S3D.1.fq.gz	20130700_S3D.2.fq.gz
SRR23247698	SRP145414	new	PRJNA386568	SAMN32901017	MainAutochamber.201307_S_3_1to5.metaG_d1	metagenome of peat: MainAutochamber.201307_S_3_1to5 (alternate name: 20130700_S3S)	WGS	METAGENOMIC	RANDOM	paired	ILLUMINA	NextSeq 500	TruSeq	fastq	20130700_S3S.1.fq.gz	20130700_S3S.2.fq.gz
SRR23247697	SRP145414	new	PRJNA386568	SAMN32901018	MainAutochamber.201307_S_3_20to24.metaG_d1	metagenome of peat: MainAutochamber.201307_S_3_20to24 (alternate name: 20130700_S3X)	WGS	METAGENOMIC	RANDOM	paired	ILLUMINA	NextSeq 500	TruSeq	fastq	20130700_S3X.1.fq.gz	20130700_S3X.2.fq.gz
SRR23247695	SRP145414	new	PRJNA386568	SAMN32901019	MainAutochamber.201307_S_3_30to34.metaG_d1	metagenome of peat: MainAutochamber.201307_S_3_30to34 (alternate name: 20130700_S3Y)	WGS	METAGENOMIC	RANDOM	paired	ILLUMINA	NextSeq 500	TruSeq	fastq	20130700_S3Y.1.fq.gz	20130700_S3Y.2.fq.gz
SRR23247694	SRP145414	new	PRJNA386568	SAMN32901020	MainAutochamber.201307_S_3_40to44.metaG_d1	metagenome of peat: MainAutochamber.201307_S_3_40to44 (alternate name: 20130700_S3Z)	WGS	METAGENOMIC	RANDOM	paired	ILLUMINA	NextSeq 500	TruSeq	fastq	20130700_S3Z.1.fq.gz	20130700_S3Z.2.fq.gz
SRR23247693	SRP145414	new	PRJNA386568	SAMN32901021	MainAutochamber.201307_S_3_5to9.metaG_d1	metagenome of peat: MainAutochamber.201307_S_3_5to9 (alternate name: 20130700_S3M)	WGS	METAGENOMIC	RANDOM	paired	ILLUMINA	NextSeq 500	TruSeq	fastq	20130700_S3M.1.fq.gz	20130700_S3M.2.fq.gz
SRR23247692	SRP145414	new	PRJNA386568	SAMN32901022	MainAutochamber.201407_E_1_1to5.metaG_d1	metagenome of peat: MainAutochamber.201407_E_1_1to5 (alternate name: 20140700_E11)	WGS	METAGENOMIC	RANDOM	paired	ILLUMINA	NextSeq 500	TruSeq	fastq	20140700_E11.1.fq.gz	20140700_E11.2.fq.gz
SRR23247691	SRP145414	new	PRJNA386568	SAMN32901023	MainAutochamber.201407_E_1_20to24.metaG_d1	metagenome of peat: MainAutochamber.201407_E_1_20to24 (alternate name: 20140700_E14)	WGS	METAGENOMIC	RANDOM	paired	ILLUMINA	NextSeq 500	TruSeq	fastq	20140700_E14.1.fq.gz	20140700_E14.2.fq.gz
SRR23247690	SRP145414	new	PRJNA386568	SAMN32901024	MainAutochamber.201407_E_1_30to34.metaG_d1	metagenome of peat: MainAutochamber.201407_E_1_30to34 (alternate name: 20140700_E15)	WGS	METAGENOMIC	RANDOM	paired	ILLUMINA	NextSeq 500	TruSeq	fastq	20140700_E15.1.fq.gz	20140700_E15.2.fq.gz
SRR23247689	SRP145414	new	PRJNA386568	SAMN32901025	MainAutochamber.201407_E_1_5to9.metaG_d1	metagenome of peat: MainAutochamber.201407_E_1_5to9 (alternate name: 20140700_E12)	WGS	METAGENOMIC	RANDOM	paired	ILLUMINA	NextSeq 500	TruSeq	fastq	20140700_E12.1.fq.gz	20140700_E12.2.fq.gz
SRR23247688	SRP145414	new	PRJNA386568	SAMN32901026	MainAutochamber.201407_E_2_1to5.metaG_d1	metagenome of peat: MainAutochamber.201407_E_2_1to5 (alternate name: 20140700_E21)	WGS	METAGENOMIC	RANDOM	paired	ILLUMINA	NextSeq 500	TruSeq	fastq	20140700_E21.1.fq.gz	20140700_E21.2.fq.gz
SRR23247687	SRP145414	new	PRJNA386568	SAMN32901027	MainAutochamber.201407_E_2_20to24.metaG_d1	metagenome of peat: MainAutochamber.201407_E_2_20to24 (alternate name: 20140700_E24)	WGS	METAGENOMIC	RANDOM	paired	ILLUMINA	NextSeq 500	TruSeq	fastq	20140700_E24.1.fq.gz	20140700_E24.2.fq.gz
SRR23247686	SRP145414	new	PRJNA386568	SAMN32901028	MainAutochamber.201407_E_2_5to9.metaG_d1	metagenome of peat: MainAutochamber.201407_E_2_5to9 (alternate name: 20140700_E22)	WGS	METAGENOMIC	RANDOM	paired	ILLUMINA	NextSeq 500	TruSeq	fastq	20140700_E22.1.fq.gz	20140700_E22.2.fq.gz
SRR23247684	SRP145414	new	PRJNA386568	SAMN32901029	MainAutochamber.201407_S_1_10to14.metaG_d1	metagenome of peat: MainAutochamber.201407_S_1_10to14 (alternate name: 20140700_S13)	WGS	METAGENOMIC	RANDOM	paired	ILLUMINA	NextSeq 500	TruSeq	fastq	20140700_S13.1.fq.gz	20140700_S13.2.fq.gz
SRR23247739	SRP145414	new	PRJNA386568	SAMN32901030	MainAutochamber.201407_S_1_1to5.metaG_d1	metagenome of peat: MainAutochamber.201407_S_1_1to5 (alternate name: 20140700_S11)	WGS	METAGENOMIC	RANDOM	paired	ILLUMINA	NextSeq 500	TruSeq	fastq	20140700_S11.1.fq.gz	20140700_S11.2.fq.gz
SRR23247738	SRP145414	new	PRJNA386568	SAMN32901031	MainAutochamber.201407_S_1_20to24.metaG_d1	metagenome of peat: MainAutochamber.201407_S_1_20to24 (alternate name: 20140700_S14)	WGS	METAGENOMIC	RANDOM	paired	ILLUMINA	NextSeq 500	TruSeq	fastq	20140700_S14.1.fq.gz	20140700_S14.2.fq.gz
SRR23247737	SRP145414	new	PRJNA386568	SAMN32901032	MainAutochamber.201407_S_1_30to34.metaG_d1	metagenome of peat: MainAutochamber.201407_S_1_30to34 (alternate name: 20140700_S15)	WGS	METAGENOMIC	RANDOM	paired	ILLUMINA	NextSeq 500	TruSeq	fastq	20140700_S15.1.fq.gz	20140700_S15.2.fq.gz
SRR23247736	SRP145414	new	PRJNA386568	SAMN32901033	MainAutochamber.201407_S_1_40to44.metaG_d1	metagenome of peat: MainAutochamber.201407_S_1_40to44 (alternate name: 20140700_S16)	WGS	METAGENOMIC	RANDOM	paired	ILLUMINA	NextSeq 500	TruSeq	fastq	20140700_S16.1.fq.gz	20140700_S16.2.fq.gz
SRR23247735	SRP145414	new	PRJNA386568	SAMN32901034	MainAutochamber.201407_S_1_5to9.metaG_d1	metagenome of peat: MainAutochamber.201407_S_1_5to9 (alternate name: 20140700_S12)	WGS	METAGENOMIC	RANDOM	paired	ILLUMINA	NextSeq 500	TruSeq	fastq	20140700_S12.1.fq.gz	20140700_S12.2.fq.gz
SRR23247734	SRP145414	new	PRJNA386568	SAMN32901035	MainAutochamber.201407_S_2_1to5.metaG_d1	metagenome of peat: MainAutochamber.201407_S_2_1to5 (alternate name: 20140700_S21)	WGS	METAGENOMIC	RANDOM	paired	ILLUMINA	NextSeq 500	TruSeq	fastq	20140700_S21.1.fq.gz	20140700_S21.2.fq.gz
SRR23247733	SRP145414	new	PRJNA386568	SAMN32901036	MainAutochamber.201407_S_2_20to24.metaG_d1	metagenome of peat: MainAutochamber.201407_S_2_20to24 (alternate name: 20140700_S24)	WGS	METAGENOMIC	RANDOM	paired	ILLUMINA	NextSeq 500	TruSeq	fastq	20140700_S24.1.fq.gz	20140700_S24.2.fq.gz
SRR23247732	SRP145414	new	PRJNA386568	SAMN32901037	MainAutochamber.201407_S_2_40to44.metaG_d1	metagenome of peat: MainAutochamber.201407_S_2_40to44 (alternate name: 20140700_S26)	WGS	METAGENOMIC	RANDOM	paired	ILLUMINA	NextSeq 500	TruSeq	fastq	20140700_S26.1.fq.gz	20140700_S26.2.fq.gz
SRR23247731	SRP145414	new	PRJNA386568	SAMN32901038	MainAutochamber.201407_S_2_5to9.metaG_d1	metagenome of peat: MainAutochamber.201407_S_2_5to9 (alternate name: 20140700_S22)	WGS	METAGENOMIC	RANDOM	paired	ILLUMINA	NextSeq 500	TruSeq	fastq	20140700_S22.1.fq.gz	20140700_S22.2.fq.gz
SRR23247729	SRP145414	new	PRJNA386568	SAMN32901039	MainAutochamber.201407_S_3_10to14.metaG_d1	metagenome of peat: MainAutochamber.201407_S_3_10to14 (alternate name: 20140700_S33)	WGS	METAGENOMIC	RANDOM	paired	ILLUMINA	NextSeq 500	TruSeq	fastq	20140700_S33.1.fq.gz	20140700_S33.2.fq.gz
SRR23247728	SRP145414	new	PRJNA386568	SAMN32901040	MainAutochamber.201407_S_3_1to5.metaG_d1	metagenome of peat: MainAutochamber.201407_S_3_1to5 (alternate name: 20140700_S31)	WGS	METAGENOMIC	RANDOM	paired	ILLUMINA	NextSeq 500	TruSeq	fastq	20140700_S31.1.fq.gz	20140700_S31.2.fq.gz
SRR23247727	SRP145414	new	PRJNA386568	SAMN32901041	MainAutochamber.201407_S_3_20to24.metaG_d1	metagenome of peat: MainAutochamber.201407_S_3_20to24 (alternate name: 20140700_S34)	WGS	METAGENOMIC	RANDOM	paired	ILLUMINA	NextSeq 500	TruSeq	fastq	20140700_S34.1.fq.gz	20140700_S34.2.fq.gz
SRR23247726	SRP145414	new	PRJNA386568	SAMN32901042	MainAutochamber.201407_S_3_30to34.metaG_d1	metagenome of peat: MainAutochamber.201407_S_3_30to34 (alternate name: 20140700_S35)	WGS	METAGENOMIC	RANDOM	paired	ILLUMINA	NextSeq 500	TruSeq	fastq	20140700_S35.1.fq.gz	20140700_S35.2.fq.gz
SRR23247725	SRP145414	new	PRJNA386568	SAMN32901043	MainAutochamber.201407_S_3_40to44.metaG_d1	metagenome of peat: MainAutochamber.201407_S_3_40to44 (alternate name: 20140700_S36)	WGS	METAGENOMIC	RANDOM	paired	ILLUMINA	NextSeq 500	TruSeq	fastq	20140700_S36.1.fq.gz	20140700_S36.2.fq.gz
SRR23247724	SRP145414	new	PRJNA386568	SAMN32901044	MainAutochamber.201407_S_3_5to9.metaG_d1	metagenome of peat: MainAutochamber.201407_S_3_5to9 (alternate name: 20140700_S32)	WGS	METAGENOMIC	RANDOM	paired	ILLUMINA	NextSeq 500	TruSeq	fastq	20140700_S32.1.fq.gz	20140700_S32.2.fq.gz
SRR23247723	SRP145414	new	PRJNA386568	SAMN32901045	MainAutochamber.201507_E_1_10to14.metaG_d1	metagenome of peat: MainAutochamber.201507_E_1_10to14 (alternate name: 20150700_E13)	WGS	METAGENOMIC	RANDOM	paired	ILLUMINA	NextSeq 500	TruSeq	fastq	20150700_E13.1.fq.gz	20150700_E13.2.fq.gz
SRR23247722	SRP145414	new	PRJNA386568	SAMN32901046	MainAutochamber.201507_E_1_1to5.metaG_d1	metagenome of peat: MainAutochamber.201507_E_1_1to5 (alternate name: 20150700_E11)	WGS	METAGENOMIC	RANDOM	paired	ILLUMINA	NextSeq 500	TruSeq	fastq	20150700_E11.1.fq.gz	20150700_E11.2.fq.gz
SRR23247721	SRP145414	new	PRJNA386568	SAMN32901047	MainAutochamber.201507_E_1_20to24.metaG_d1	metagenome of peat: MainAutochamber.201507_E_1_20to24 (alternate name: 20150700_E14)	WGS	METAGENOMIC	RANDOM	paired	ILLUMINA	NextSeq 500	TruSeq	fastq	20150700_E14.1.fq.gz	20150700_E14.2.fq.gz
SRR23247720	SRP145414	new	PRJNA386568	SAMN32901048	MainAutochamber.201507_E_1_30to34.metaG_d1	metagenome of peat: MainAutochamber.201507_E_1_30to34 (alternate name: 20150700_E15)	WGS	METAGENOMIC	RANDOM	paired	ILLUMINA	NextSeq 500	TruSeq	fastq	20150700_E15.1.fq.gz	20150700_E15.2.fq.gz
SRR23247718	SRP145414	new	PRJNA386568	SAMN32901049	MainAutochamber.201507_E_2_10to14.metaG_d1	metagenome of peat: MainAutochamber.201507_E_2_10to14 (alternate name: 20150700_E23)	WGS	METAGENOMIC	RANDOM	paired	ILLUMINA	NextSeq 500	TruSeq	fastq	20150700_E23.1.fq.gz	20150700_E23.2.fq.gz
SRR23247717	SRP145414	new	PRJNA386568	SAMN32901050	MainAutochamber.201507_E_2_1to5.metaG_d1	metagenome of peat: MainAutochamber.201507_E_2_1to5 (alternate name: 20150700_E21)	WGS	METAGENOMIC	RANDOM	paired	ILLUMINA	NextSeq 500	TruSeq	fastq	20150700_E21.1.fq.gz	20150700_E21.2.fq.gz
SRR23247716	SRP145414	new	PRJNA386568	SAMN32901051	MainAutochamber.201507_E_2_20to24.metaG_d1	metagenome of peat: MainAutochamber.201507_E_2_20to24 (alternate name: 20150700_E24)	WGS	METAGENOMIC	RANDOM	paired	ILLUMINA	NextSeq 500	TruSeq	fastq	20150700_E24.1.fq.gz	20150700_E24.2.fq.gz
SRR23247715	SRP145414	new	PRJNA386568	SAMN32901052	MainAutochamber.201507_E_2_30to34.metaG_d1	metagenome of peat: MainAutochamber.201507_E_2_30to34 (alternate name: 20150700_E25)	WGS	METAGENOMIC	RANDOM	paired	ILLUMINA	NextSeq 500	TruSeq	fastq	20150700_E25.1.fq.gz	20150700_E25.2.fq.gz
SRR23247714	SRP145414	new	PRJNA386568	SAMN32901053	MainAutochamber.201507_E_3_10to14.metaG_d1	metagenome of peat: MainAutochamber.201507_E_3_10to14 (alternate name: 20150700_E33)	WGS	METAGENOMIC	RANDOM	paired	ILLUMINA	NextSeq 500	TruSeq	fastq	20150700_E33.1.fq.gz	20150700_E33.2.fq.gz
SRR23247713	SRP145414	new	PRJNA386568	SAMN32901054	MainAutochamber.201507_E_3_1to5.metaG_d1	metagenome of peat: MainAutochamber.201507_E_3_1to5 (alternate name: 20150700_E31)	WGS	METAGENOMIC	RANDOM	paired	ILLUMINA	NextSeq 500	TruSeq	fastq	20150700_E31.1.fq.gz	20150700_E31.2.fq.gz
SRR23247712	SRP145414	new	PRJNA386568	SAMN32901055	MainAutochamber.201507_E_3_20to24.metaG_d1	metagenome of peat: MainAutochamber.201507_E_3_20to24 (alternate name: 20150700_E34)	WGS	METAGENOMIC	RANDOM	paired	ILLUMINA	NextSeq 500	TruSeq	fastq	20150700_E34.1.fq.gz	20150700_E34.2.fq.gz
SRR23247683	SRP145414	new	PRJNA386568	SAMN32901056	MainAutochamber.201507_E_3_30to34.metaG_d1	metagenome of peat: MainAutochamber.201507_E_3_30to34 (alternate name: 20150700_E35)	WGS	METAGENOMIC	RANDOM	paired	ILLUMINA	NextSeq 500	TruSeq	fastq	20150700_E35.1.fq.gz	20150700_E35.2.fq.gz
SRR23247682	SRP145414	new	PRJNA386568	SAMN32901057	MainAutochamber.201507_P_1_10to14.metaG_d1	metagenome of peat: MainAutochamber.201507_P_1_10to14 (alternate name: 20150700_P13)	WGS	METAGENOMIC	RANDOM	paired	ILLUMINA	NextSeq 500	TruSeq	fastq	20150700_P13.1.fq.gz	20150700_P13.2.fq.gz
SRR23247681	SRP145414	new	PRJNA386568	SAMN32901058	MainAutochamber.201507_P_1_1to5.metaG_d1	metagenome of peat: MainAutochamber.201507_P_1_1to5 (alternate name: 20150700_P11)	WGS	METAGENOMIC	RANDOM	paired	ILLUMINA	NextSeq 500	TruSeq	fastq	20150700_P11.1.fq.gz	20150700_P11.2.fq.gz
SRR23247679	SRP145414	new	PRJNA386568	SAMN32901059	MainAutochamber.201507_P_1_20to24.metaG_d1	metagenome of peat: MainAutochamber.201507_P_1_20to24 (alternate name: 20150700_P14)	WGS	METAGENOMIC	RANDOM	paired	ILLUMINA	NextSeq 500	TruSeq	fastq	20150700_P14.1.fq.gz	20150700_P14.2.fq.gz
SRR23247678	SRP145414	new	PRJNA386568	SAMN32901060	MainAutochamber.201507_P_1_30to34.metaG_d1	metagenome of peat: MainAutochamber.201507_P_1_30to34 (alternate name: 20150700_P15)	WGS	METAGENOMIC	RANDOM	paired	ILLUMINA	NextSeq 500	TruSeq	fastq	20150700_P15.1.fq.gz	20150700_P15.2.fq.gz
SRR23247677	SRP145414	new	PRJNA386568	SAMN32901061	MainAutochamber.201507_P_2_10to14.metaG_d1	metagenome of peat: MainAutochamber.201507_P_2_10to14 (alternate name: 20150700_P23)	WGS	METAGENOMIC	RANDOM	paired	ILLUMINA	NextSeq 500	TruSeq	fastq	20150700_P23.1.fq.gz	20150700_P23.2.fq.gz
SRR23247676	SRP145414	new	PRJNA386568	SAMN32901062	MainAutochamber.201507_P_2_1to5.metaG_d1	metagenome of peat: MainAutochamber.201507_P_2_1to5 (alternate name: 20150700_P21)	WGS	METAGENOMIC	RANDOM	paired	ILLUMINA	NextSeq 500	TruSeq	fastq	20150700_P21.1.fq.gz	20150700_P21.2.fq.gz
SRR23247675	SRP145414	new	PRJNA386568	SAMN32901063	MainAutochamber.201507_P_2_20to24.metaG_d1	metagenome of peat: MainAutochamber.201507_P_2_20to24 (alternate name: 20150700_P24)	WGS	METAGENOMIC	RANDOM	paired	ILLUMINA	NextSeq 500	TruSeq	fastq	20150700_P24.1.fq.gz	20150700_P24.2.fq.gz
SRR23247674	SRP145414	new	PRJNA386568	SAMN32901064	MainAutochamber.201507_P_2_30to34.metaG_d1	metagenome of peat: MainAutochamber.201507_P_2_30to34 (alternate name: 20150700_P25)	WGS	METAGENOMIC	RANDOM	paired	ILLUMINA	NextSeq 500	Nextera XT	fastq	20150700_P25.1.fq.gz	20150700_P25.2.fq.gz
SRR23247673	SRP145414	new	PRJNA386568	SAMN32901065	MainAutochamber.201507_P_3_10to14.metaG_d1	metagenome of peat: MainAutochamber.201507_P_3_10to14 (alternate name: 20150700_P33)	WGS	METAGENOMIC	RANDOM	paired	ILLUMINA	NextSeq 500	Nextera XT	fastq	20150700_P33.1.fq.gz	20150700_P33.2.fq.gz
SRR23247672	SRP145414	new	PRJNA386568	SAMN32901066	MainAutochamber.201507_P_3_1to5.metaG_d1	metagenome of peat: MainAutochamber.201507_P_3_1to5 (alternate name: 20150700_P31)	WGS	METAGENOMIC	RANDOM	paired	ILLUMINA	NextSeq 500	TruSeq	fastq	20150700_P31.1.fq.gz	20150700_P31.2.fq.gz
SRR23247671	SRP145414	new	PRJNA386568	SAMN32901067	MainAutochamber.201507_P_3_20to24.metaG_d1	metagenome of peat: MainAutochamber.201507_P_3_20to24 (alternate name: 20150700_P34)	WGS	METAGENOMIC	RANDOM	paired	ILLUMINA	NextSeq 500	Nextera XT	fastq	20150700_P34.1.fq.gz	20150700_P34.2.fq.gz
SRR23247670	SRP145414	new	PRJNA386568	SAMN32901068	MainAutochamber.201507_P_3_30to34.metaG_d1	metagenome of peat: MainAutochamber.201507_P_3_30to34 (alternate name: 20150700_P35)	WGS	METAGENOMIC	RANDOM	paired	ILLUMINA	NextSeq 500	Nextera XT	fastq	20150700_P35.1.fq.gz	20150700_P35.2.fq.gz
SRR23247668	SRP145414	new	PRJNA386568	SAMN32901069	MainAutochamber.201507_S_1_10to14.metaG_d1	metagenome of peat: MainAutochamber.201507_S_1_10to14 (alternate name: 20150700_S13)	WGS	METAGENOMIC	RANDOM	paired	ILLUMINA	NextSeq 500	TruSeq	fastq	20150700_S13.1.fq.gz	20150700_S13.2.fq.gz
SRR23247667	SRP145414	new	PRJNA386568	SAMN32901070	MainAutochamber.201507_S_1_1to5.metaG_d1	metagenome of peat: MainAutochamber.201507_S_1_1to5 (alternate name: 20150700_S11)	WGS	METAGENOMIC	RANDOM	paired	ILLUMINA	NextSeq 500	TruSeq	fastq	20150700_S11.1.fq.gz	20150700_S11.2.fq.gz
SRR23247666	SRP145414	new	PRJNA386568	SAMN32901071	MainAutochamber.201507_S_1_20to24.metaG_d1	metagenome of peat: MainAutochamber.201507_S_1_20to24 (alternate name: 20150700_S14)	WGS	METAGENOMIC	RANDOM	paired	ILLUMINA	NextSeq 500	TruSeq	fastq	20150700_S14.1.fq.gz	20150700_S14.2.fq.gz
SRR23247665	SRP145414	new	PRJNA386568	SAMN32901072	MainAutochamber.201507_S_1_30to34.metaG_d1	metagenome of peat: MainAutochamber.201507_S_1_30to34 (alternate name: 20150700_S15)	WGS	METAGENOMIC	RANDOM	paired	ILLUMINA	NextSeq 500	TruSeq	fastq	20150700_S15.1.fq.gz	20150700_S15.2.fq.gz
SRR23247664	SRP145414	new	PRJNA386568	SAMN32901073	MainAutochamber.201507_S_2_10to14.metaG_d1	metagenome of peat: MainAutochamber.201507_S_2_10to14 (alternate name: 20150700_S23)	WGS	METAGENOMIC	RANDOM	paired	ILLUMINA	NextSeq 500	TruSeq	fastq	20150700_S23.1.fq.gz	20150700_S23.2.fq.gz
SRR23247663	SRP145414	new	PRJNA386568	SAMN32901074	MainAutochamber.201507_S_2_1to5.metaG_d1	metagenome of peat: MainAutochamber.201507_S_2_1to5 (alternate name: 20150700_S21)	WGS	METAGENOMIC	RANDOM	paired	ILLUMINA	NextSeq 500	TruSeq	fastq	20150700_S21.1.fq.gz	20150700_S21.2.fq.gz
SRR23247662	SRP145414	new	PRJNA386568	SAMN32901075	MainAutochamber.201507_S_2_20to24.metaG_d1	metagenome of peat: MainAutochamber.201507_S_2_20to24 (alternate name: 20150700_S24)	WGS	METAGENOMIC	RANDOM	paired	ILLUMINA	NextSeq 500	TruSeq	fastq	20150700_S24.1.fq.gz	20150700_S24.2.fq.gz
SRR23247661	SRP145414	new	PRJNA386568	SAMN32901076	MainAutochamber.201507_S_2_30to34.metaG_d1	metagenome of peat: MainAutochamber.201507_S_2_30to34 (alternate name: 20150700_S25)	WGS	METAGENOMIC	RANDOM	paired	ILLUMINA	NextSeq 500	TruSeq	fastq	20150700_S25.1.fq.gz	20150700_S25.2.fq.gz
SRR23247660	SRP145414	new	PRJNA386568	SAMN32901077	MainAutochamber.201507_S_3_10to14.metaG_d1	metagenome of peat: MainAutochamber.201507_S_3_10to14 (alternate name: 20150700_S33)	WGS	METAGENOMIC	RANDOM	paired	ILLUMINA	NextSeq 500	TruSeq	fastq	20150700_S33.1.fq.gz	20150700_S33.2.fq.gz
SRR23247659	SRP145414	new	PRJNA386568	SAMN32901078	MainAutochamber.201507_S_3_1to5.metaG_d1	metagenome of peat: MainAutochamber.201507_S_3_1to5 (alternate name: 20150700_S31)	WGS	METAGENOMIC	RANDOM	paired	ILLUMINA	NextSeq 500	Nextera XT	fastq	20150700_S31.1.fq.gz	20150700_S31.2.fq.gz
SRR23247792	SRP145414	new	PRJNA386568	SAMN32901079	MainAutochamber.201507_S_3_20to24.metaG_d1	metagenome of peat: MainAutochamber.201507_S_3_20to24 (alternate name: 20150700_S34)	WGS	METAGENOMIC	RANDOM	paired	ILLUMINA	NextSeq 500	TruSeq	fastq	20150700_S34.1.fq.gz	20150700_S34.2.fq.gz
SRR23247791	SRP145414	new	PRJNA386568	SAMN32901080	MainAutochamber.201507_S_3_30to34.metaG_d1	metagenome of peat: MainAutochamber.201507_S_3_30to34 (alternate name: 20150700_S35)	WGS	METAGENOMIC	RANDOM	paired	ILLUMINA	NextSeq 500	TruSeq	fastq	20150700_S35.1.fq.gz	20150700_S35.2.fq.gz
SRR23247790	SRP145414	new	PRJNA386568	SAMN32901081	MainAutochamber.201607_E_1_10to14.metaG_d1	metagenome of peat: MainAutochamber.201607_E_1_10to14 (alternate name: 20160700_E13)	WGS	METAGENOMIC	RANDOM	paired	ILLUMINA	NextSeq 500	TruSeq	fastq	20160700_E13.1.fq.gz	20160700_E13.2.fq.gz
SRR23247789	SRP145414	new	PRJNA386568	SAMN32901082	MainAutochamber.201607_E_1_1to5.metaG_d1	metagenome of peat: MainAutochamber.201607_E_1_1to5 (alternate name: 20160700_E11)	WGS	METAGENOMIC	RANDOM	paired	ILLUMINA	NextSeq 500	TruSeq	fastq	20160700_E11.1.fq.gz	20160700_E11.2.fq.gz
SRR23247788	SRP145414	new	PRJNA386568	SAMN32901083	MainAutochamber.201607_E_1_20to24.metaG_d1	metagenome of peat: MainAutochamber.201607_E_1_20to24 (alternate name: 20160700_E14)	WGS	METAGENOMIC	RANDOM	paired	ILLUMINA	NextSeq 500	TruSeq	fastq	20160700_E14.1.fq.gz	20160700_E14.2.fq.gz
SRR23247787	SRP145414	new	PRJNA386568	SAMN32901084	MainAutochamber.201607_E_1_30to34.metaG_d1	metagenome of peat: MainAutochamber.201607_E_1_30to34 (alternate name: 20160700_E15)	WGS	METAGENOMIC	RANDOM	paired	ILLUMINA	NextSeq 500	TruSeq	fastq	20160700_E15.1.fq.gz	20160700_E15.2.fq.gz
SRR23247786	SRP145414	new	PRJNA386568	SAMN32901085	MainAutochamber.201607_E_2_10to14.metaG_d1	metagenome of peat: MainAutochamber.201607_E_2_10to14 (alternate name: 20160700_E23)	WGS	METAGENOMIC	RANDOM	paired	ILLUMINA	NextSeq 500	TruSeq	fastq	20160700_E23.1.fq.gz	20160700_E23.2.fq.gz
SRR23247785	SRP145414	new	PRJNA386568	SAMN32901086	MainAutochamber.201607_E_2_1to5.metaG_d1	metagenome of peat: MainAutochamber.201607_E_2_1to5 (alternate name: 20160700_E21)	WGS	METAGENOMIC	RANDOM	paired	ILLUMINA	NextSeq 500	TruSeq	fastq	20160700_E21.1.fq.gz	20160700_E21.2.fq.gz
SRR23247784	SRP145414	new	PRJNA386568	SAMN32901087	MainAutochamber.201607_E_2_20to24.metaG_d1	metagenome of peat: MainAutochamber.201607_E_2_20to24 (alternate name: 20160700_E24)	WGS	METAGENOMIC	RANDOM	paired	ILLUMINA	NextSeq 500	Nextera XT	fastq	20160700_E24.1.fq.gz	20160700_E24.2.fq.gz
SRR23247783	SRP145414	new	PRJNA386568	SAMN32901088	MainAutochamber.201607_E_2_30to34.metaG_d1	metagenome of peat: MainAutochamber.201607_E_2_30to34 (alternate name: 20160700_E25)	WGS	METAGENOMIC	RANDOM	paired	ILLUMINA	NextSeq 500	TruSeq	fastq	20160700_E25.1.fq.gz	20160700_E25.2.fq.gz
SRR23247781	SRP145414	new	PRJNA386568	SAMN32901089	MainAutochamber.201607_E_3_10to14.metaG_d1	metagenome of peat: MainAutochamber.201607_E_3_10to14 (alternate name: 20160700_E33)	WGS	METAGENOMIC	RANDOM	paired	ILLUMINA	NextSeq 500	TruSeq	fastq	20160700_E33.1.fq.gz	20160700_E33.2.fq.gz
SRR23247780	SRP145414	new	PRJNA386568	SAMN32901090	MainAutochamber.201607_E_3_1to5.metaG_d1	metagenome of peat: MainAutochamber.201607_E_3_1to5 (alternate name: 20160700_E31)	WGS	METAGENOMIC	RANDOM	paired	ILLUMINA	NextSeq 500	TruSeq	fastq	20160700_E31.1.fq.gz	20160700_E31.2.fq.gz
SRR23247779	SRP145414	new	PRJNA386568	SAMN32901091	MainAutochamber.201607_E_3_20to24.metaG_d1	metagenome of peat: MainAutochamber.201607_E_3_20to24 (alternate name: 20160700_E34)	WGS	METAGENOMIC	RANDOM	paired	ILLUMINA	NextSeq 500	Nextera XT	fastq	20160700_E34.1.fq.gz	20160700_E34.2.fq.gz
SRR23247778	SRP145414	new	PRJNA386568	SAMN32901092	MainAutochamber.201607_E_3_30to34.metaG_d1	metagenome of peat: MainAutochamber.201607_E_3_30to34 (alternate name: 20160700_E35)	WGS	METAGENOMIC	RANDOM	paired	ILLUMINA	NextSeq 500	TruSeq	fastq	20160700_E35.1.fq.gz	20160700_E35.2.fq.gz
SRR23247777	SRP145414	new	PRJNA386568	SAMN32901093	MainAutochamber.201607_P_1_10to14.metaG_d1	metagenome of peat: MainAutochamber.201607_P_1_10to14 (alternate name: 20160700_P13)	WGS	METAGENOMIC	RANDOM	paired	ILLUMINA	NextSeq 500	TruSeq	fastq	20160700_P13.1.fq.gz	20160700_P13.2.fq.gz
SRR23247776	SRP145414	new	PRJNA386568	SAMN32901094	MainAutochamber.201607_P_1_1to5.metaG_d1	metagenome of peat: MainAutochamber.201607_P_1_1to5 (alternate name: 20160700_P11)	WGS	METAGENOMIC	RANDOM	paired	ILLUMINA	NextSeq 500	TruSeq	fastq	20160700_P11.1.fq.gz	20160700_P11.2.fq.gz
SRR23247775	SRP145414	new	PRJNA386568	SAMN32901096	MainAutochamber.201607_P_1_30to34.metaG_d1	metagenome of peat: MainAutochamber.201607_P_1_30to34 (alternate name: 20160700_P15)	WGS	METAGENOMIC	RANDOM	paired	ILLUMINA	NextSeq 500	TruSeq	fastq	20160700_P15.1.fq.gz	20160700_P15.2.fq.gz
SRR23247774	SRP145414	new	PRJNA386568	SAMN32901097	MainAutochamber.201607_P_2_10to14.metaG_d1	metagenome of peat: MainAutochamber.201607_P_2_10to14 (alternate name: 20160700_P23)	WGS	METAGENOMIC	RANDOM	paired	ILLUMINA	NextSeq 500	Nextera XT	fastq	20160700_P23.1.fq.gz	20160700_P23.2.fq.gz
SRR23247773	SRP145414	new	PRJNA386568	SAMN32901098	MainAutochamber.201607_P_2_1to5.metaG_d1	metagenome of peat: MainAutochamber.201607_P_2_1to5 (alternate name: 20160700_P21)	WGS	METAGENOMIC	RANDOM	paired	ILLUMINA	NextSeq 500	Nextera XT	fastq	20160700_P21.1.fq.gz	20160700_P21.2.fq.gz
SRR23247772	SRP145414	new	PRJNA386568	SAMN32901099	MainAutochamber.201607_P_2_20to24.metaG_d1	metagenome of peat: MainAutochamber.201607_P_2_20to24 (alternate name: 20160700_P24)	WGS	METAGENOMIC	RANDOM	paired	ILLUMINA	NextSeq 500	Nextera XT	fastq	20160700_P24.1.fq.gz	20160700_P24.2.fq.gz
SRR23247770	SRP145414	new	PRJNA386568	SAMN32901100	MainAutochamber.201607_P_2_30to34.metaG_d1	metagenome of peat: MainAutochamber.201607_P_2_30to34 (alternate name: 20160700_P25)	WGS	METAGENOMIC	RANDOM	paired	ILLUMINA	NextSeq 500	Nextera XT	fastq	20160700_P25.1.fq.gz	20160700_P25.2.fq.gz
SRR23247769	SRP145414	new	PRJNA386568	SAMN32901101	MainAutochamber.201607_P_3_10to14.metaG_d1	metagenome of peat: MainAutochamber.201607_P_3_10to14 (alternate name: 20160700_P33)	WGS	METAGENOMIC	RANDOM	paired	ILLUMINA	NextSeq 500	Nextera XT	fastq	20160700_P33.1.fq.gz	20160700_P33.2.fq.gz
SRR23247768	SRP145414	new	PRJNA386568	SAMN32901102	MainAutochamber.201607_P_3_1to5.metaG_d1	metagenome of peat: MainAutochamber.201607_P_3_1to5 (alternate name: 20160700_P31)	WGS	METAGENOMIC	RANDOM	paired	ILLUMINA	NextSeq 500	Nextera XT	fastq	20160700_P31.1.fq.gz	20160700_P31.2.fq.gz
SRR23247767	SRP145414	new	PRJNA386568	SAMN32901103	MainAutochamber.201607_P_3_20to24.metaG_d1	metagenome of peat: MainAutochamber.201607_P_3_20to24 (alternate name: 20160700_P34)	WGS	METAGENOMIC	RANDOM	paired	ILLUMINA	NextSeq 500	Nextera XT	fastq	20160700_P34.1.fq.gz	20160700_P34.2.fq.gz
SRR23247766	SRP145414	new	PRJNA386568	SAMN32901104	MainAutochamber.201607_P_3_30to34.metaG_d1	metagenome of peat: MainAutochamber.201607_P_3_30to34 (alternate name: 20160700_P35)	WGS	METAGENOMIC	RANDOM	paired	ILLUMINA	NextSeq 500	Nextera XT	fastq	20160700_P35.1.fq.gz	20160700_P35.2.fq.gz
SRR23247765	SRP145414	new	PRJNA386568	SAMN32901105	MainAutochamber.201607_S_1_10to14.metaG_d1	metagenome of peat: MainAutochamber.201607_S_1_10to14 (alternate name: 20160700_S13)	WGS	METAGENOMIC	RANDOM	paired	ILLUMINA	NextSeq 500	TruSeq	fastq	20160700_S13.1.fq.gz	20160700_S13.2.fq.gz
SRR23247764	SRP145414	new	PRJNA386568	SAMN32901106	MainAutochamber.201607_S_1_1to5.metaG_d1	metagenome of peat: MainAutochamber.201607_S_1_1to5 (alternate name: 20160700_S11)	WGS	METAGENOMIC	RANDOM	paired	ILLUMINA	NextSeq 500	TruSeq	fastq	20160700_S11.1.fq.gz	20160700_S11.2.fq.gz
SRR23247763	SRP145414	new	PRJNA386568	SAMN32901107	MainAutochamber.201607_S_1_20to24.metaG_d1	metagenome of peat: MainAutochamber.201607_S_1_20to24 (alternate name: 20160700_S14)	WGS	METAGENOMIC	RANDOM	paired	ILLUMINA	NextSeq 500	TruSeq	fastq	20160700_S14.1.fq.gz	20160700_S14.2.fq.gz
SRR23247762	SRP145414	new	PRJNA386568	SAMN32901108	MainAutochamber.201607_S_1_30to34.metaG_d1	metagenome of peat: MainAutochamber.201607_S_1_30to34 (alternate name: 20160700_S15)	WGS	METAGENOMIC	RANDOM	paired	ILLUMINA	NextSeq 500	TruSeq	fastq	20160700_S15.1.fq.gz	20160700_S15.2.fq.gz
SRR23247761	SRP145414	new	PRJNA386568	SAMN32901109	MainAutochamber.201607_S_2_10to14.metaG_d1	metagenome of peat: MainAutochamber.201607_S_2_10to14 (alternate name: 20160700_S23)	WGS	METAGENOMIC	RANDOM	paired	ILLUMINA	NextSeq 500	TruSeq	fastq	20160700_S23.1.fq.gz	20160700_S23.2.fq.gz
SRR23247759	SRP145414	new	PRJNA386568	SAMN32901110	MainAutochamber.201607_S_2_1to5.metaG_d1	metagenome of peat: MainAutochamber.201607_S_2_1to5 (alternate name: 20160700_S21)	WGS	METAGENOMIC	RANDOM	paired	ILLUMINA	NextSeq 500	Nextera XT	fastq	20160700_S21.1.fq.gz	20160700_S21.2.fq.gz
SRR23247758	SRP145414	new	PRJNA386568	SAMN32901111	MainAutochamber.201607_S_2_20to24.metaG_d1	metagenome of peat: MainAutochamber.201607_S_2_20to24 (alternate name: 20160700_S24)	WGS	METAGENOMIC	RANDOM	paired	ILLUMINA	NextSeq 500	Nextera XT	fastq	20160700_S24.1.fq.gz	20160700_S24.2.fq.gz
SRR23247757	SRP145414	new	PRJNA386568	SAMN32901112	MainAutochamber.201607_S_2_30to34.metaG_d1	metagenome of peat: MainAutochamber.201607_S_2_30to34 (alternate name: 20160700_S25)	WGS	METAGENOMIC	RANDOM	paired	ILLUMINA	NextSeq 500	TruSeq	fastq	20160700_S25.1.fq.gz	20160700_S25.2.fq.gz
SRR23247756	SRP145414	new	PRJNA386568	SAMN32901113	MainAutochamber.201607_S_3_10to14.metaG_d1	metagenome of peat: MainAutochamber.201607_S_3_10to14 (alternate name: 20160700_S33)	WGS	METAGENOMIC	RANDOM	paired	ILLUMINA	NextSeq 500	TruSeq	fastq	20160700_S33.1.fq.gz	20160700_S33.2.fq.gz
SRR23247755	SRP145414	new	PRJNA386568	SAMN32901114	MainAutochamber.201607_S_3_1to5.metaG_d1	metagenome of peat: MainAutochamber.201607_S_3_1to5 (alternate name: 20160700_S31)	WGS	METAGENOMIC	RANDOM	paired	ILLUMINA	NextSeq 500	TruSeq	fastq	20160700_S31.1.fq.gz	20160700_S31.2.fq.gz
SRR23247754	SRP145414	new	PRJNA386568	SAMN32901115	MainAutochamber.201607_S_3_20to24.metaG_d1	metagenome of peat: MainAutochamber.201607_S_3_20to24 (alternate name: 20160700_S34)	WGS	METAGENOMIC	RANDOM	paired	ILLUMINA	NextSeq 500	TruSeq	fastq	20160700_S34.1.fq.gz	20160700_S34.2.fq.gz
SRR23247753	SRP145414	new	PRJNA386568	SAMN32901116	MainAutochamber.201607_S_3_30to34.metaG_d1	metagenome of peat: MainAutochamber.201607_S_3_30to34 (alternate name: 20160700_S35)	WGS	METAGENOMIC	RANDOM	paired	ILLUMINA	NextSeq 500	TruSeq	fastq	20160700_S35.1.fq.gz	20160700_S35.2.fq.gz

## Sheet: MetaT_Accession_Info
accession	study	object_status	bioproject_accession	biosample_accession	sample_name	library_ID	title	library_strategy	library_source	library_selection	library_layout	platform	instrument_model	design_description	filetype	filename	filename2	filename3	filename4	assembly	fasta_file
SRR23214440	SRP145414	new	PRJNA386568	SAMN32901083	MainAutochamber.201607_E_1_20to24	MainAutochamber.201607_E_1_20to24.metaT_d1d2	metatranscriptome of peat: MainAutochamber.201607_E_1_20to24 (alternate name: E1D_2016)	RNA-Seq	METATRANSCRIPTOMIC	RANDOM	paired	ILLUMINA	Illumina NovaSeq 6000	TruSeq Stranded mRNA Library Prep. Ribosomal depletion: QIASeq fastSelect w/ JGI modifications. Sequenced at Genomics Core-University of Colorado Anschutz Medical Campus, with NovaSEQ6000,S4 flow cell. used 10ng RNA input; the library derived from this sample was sequenced twice to reach the requested size 21Gbp.	fastq	E1D_2016_R1.fastq.gz	E1D_2016_R2.fastq.gz	E1D_2016_reseq_R1.fastq.gz	E1D_2016_reseq_R2.fastq.gz
SRR23214439	SRP145414	new	PRJNA386568	SAMN32901081	MainAutochamber.201607_E_1_10to14	MainAutochamber.201607_E_1_10to14.metaT_d1d2	metatranscriptome of peat: MainAutochamber.201607_E_1_10to14 (alternate name: E1M_2016)	RNA-Seq	METATRANSCRIPTOMIC	RANDOM	paired	ILLUMINA	Illumina NovaSeq 6000	TruSeq Stranded mRNA Library Prep. Ribosomal depletion: QIASeq fastSelect w/ JGI modifications. Sequenced at Genomics Core-University of Colorado Anschutz Medical Campus, with NovaSEQ6000,S4 flow cell. used 10ng RNA input; the library derived from this sample was sequenced twice to reach the requested size 21Gbp.	fastq	E1M_2016_R1.fastq.gz	E1M_2016_R2.fastq.gz	E1M_2016_reseq_R1.fastq.gz	E1M_2016_reseq_R2.fastq.gz
SRR23214428	SRP145414	new	PRJNA386568	SAMN32901082	MainAutochamber.201607_E_1_1to5	MainAutochamber.201607_E_1_1to5.metaT_d1d2	metatranscriptome of peat: MainAutochamber.201607_E_1_1to5 (alternate name: E1S_2016)	RNA-Seq	METATRANSCRIPTOMIC	RANDOM	paired	ILLUMINA	Illumina NovaSeq 6000	TruSeq Stranded mRNA Library Prep. Ribosomal depletion: QIASeq fastSelect w/ JGI modifications. Sequenced at Genomics Core-University of Colorado Anschutz Medical Campus, with NovaSEQ6000,S4 flow cell. used 10ng RNA input; the library derived from this sample was sequenced twice to reach the requested size 21Gbp.	fastq	E1S_2016_R1.fastq.gz	E1S_2016_R2.fastq.gz	E1S_2016_reseq_R1.fastq.gz	E1S_2016_reseq_R2.fastq.gz
SRR23214420	SRP145414	new	PRJNA386568	SAMN32901087	MainAutochamber.201607_E_2_20to24	MainAutochamber.201607_E_2_20to24.metaT_d1d2	metatranscriptome of peat: MainAutochamber.201607_E_2_20to24 (alternate name: E2D_2016)	RNA-Seq	METATRANSCRIPTOMIC	RANDOM	paired	ILLUMINA	Illumina NovaSeq 6000	TruSeq Stranded mRNA Library Prep. Ribosomal depletion: QIASeq fastSelect w/ JGI modifications. Sequenced at Genomics Core-University of Colorado Anschutz Medical Campus, with NovaSEQ6000,S4 flow cell. used 10ng RNA input; the library derived from this sample was sequenced twice to reach the requested size 21Gbp.	fastq	E2D_2016_R1.fastq.gz	E2D_2016_R2.fastq.gz	E2D_2016_reseq_R1.fastq.gz	E2D_2016_reseq_R2.fastq.gz
SRR23214419	SRP145414	new	PRJNA386568	SAMN32901085	MainAutochamber.201607_E_2_10to14	MainAutochamber.201607_E_2_10to14.metaT_d1d2	metatranscriptome of peat: MainAutochamber.201607_E_2_10to14 (alternate name: E2M_2016)	RNA-Seq	METATRANSCRIPTOMIC	RANDOM	paired	ILLUMINA	Illumina NovaSeq 6000	TruSeq Stranded mRNA Library Prep. Ribosomal depletion: QIASeq fastSelect w/ JGI modifications. Sequenced at Genomics Core-University of Colorado Anschutz Medical Campus, with NovaSEQ6000,S4 flow cell. used 10ng RNA input; the library derived from this sample was sequenced twice to reach the requested size 21Gbp.	fastq	E2M_2016_R1.fastq.gz	E2M_2016_R2.fastq.gz	E2M_2016_reseq_R1.fastq.gz	E2M_2016_reseq_R2.fastq.gz
SRR23214418	SRP145414	new	PRJNA386568	SAMN32901086	MainAutochamber.201607_E_2_1to5	MainAutochamber.201607_E_2_1to5.metaT_d1d2	metatranscriptome of peat: MainAutochamber.201607_E_2_1to5 (alternate name: E2S_2016)	RNA-Seq	METATRANSCRIPTOMIC	RANDOM	paired	ILLUMINA	Illumina NovaSeq 6000	TruSeq Stranded mRNA Library Prep. Ribosomal depletion: QIASeq fastSelect w/ JGI modifications. Sequenced at Genomics Core-University of Colorado Anschutz Medical Campus, with NovaSEQ6000,S4 flow cell. used 10ng RNA input; the library derived from this sample was sequenced twice to reach the requested size 21Gbp.	fastq	E2S_2016_R1.fastq.gz	E2S_2016_R2.fastq.gz	E2S_2016_reseq_R1.fastq.gz	E2S_2016_reseq_R2.fastq.gz
SRR23214417	SRP145414	new	PRJNA386568	SAMN32901091	MainAutochamber.201607_E_3_20to24	MainAutochamber.201607_E_3_20to24.metaT_d1d2	metatranscriptome of peat: MainAutochamber.201607_E_3_20to24 (alternate name: E3D_2016)	RNA-Seq	METATRANSCRIPTOMIC	RANDOM	paired	ILLUMINA	Illumina NovaSeq 6000	TruSeq Stranded mRNA Library Prep. Ribosomal depletion: QIASeq fastSelect w/ JGI modifications. Sequenced at Genomics Core-University of Colorado Anschutz Medical Campus, with NovaSEQ6000,S4 flow cell. used 10ng RNA input; the library derived from this sample was sequenced twice to reach the requested size 21Gbp.	fastq	E3D_2016_R1.fastq.gz	E3D_2016_R2.fastq.gz	E3D_2016_reseq_R1.fastq.gz	E3D_2016_reseq_R2.fastq.gz
SRR23214416	SRP145414	new	PRJNA386568	SAMN32901089	MainAutochamber.201607_E_3_10to14	MainAutochamber.201607_E_3_10to14.metaT_d1d2	metatranscriptome of peat: MainAutochamber.201607_E_3_10to14 (alternate name: E3M_2016)	RNA-Seq	METATRANSCRIPTOMIC	RANDOM	paired	ILLUMINA	Illumina NovaSeq 6000	TruSeq Stranded mRNA Library Prep. Ribosomal depletion: QIASeq fastSelect w/ JGI modifications. Sequenced at Genomics Core-University of Colorado Anschutz Medical Campus, with NovaSEQ6000,S4 flow cell. used 10ng RNA input; the library derived from this sample was sequenced twice to reach the requested size 21Gbp.	fastq	E3M_2016_R1.fastq.gz	E3M_2016_R2.fastq.gz	E3M_2016_reseq_R1.fastq.gz	E3M_2016_reseq_R2.fastq.gz
SRR23214415	SRP145414	new	PRJNA386568	SAMN32901090	MainAutochamber.201607_E_3_1to5	MainAutochamber.201607_E_3_1to5.metaT_d1d2	metatranscriptome of peat: MainAutochamber.201607_E_3_1to5 (alternate name: E3S_2016)	RNA-Seq	METATRANSCRIPTOMIC	RANDOM	paired	ILLUMINA	Illumina NovaSeq 6000	TruSeq Stranded mRNA Library Prep. Ribosomal depletion: QIASeq fastSelect w/ JGI modifications. Sequenced at Genomics Core-University of Colorado Anschutz Medical Campus, with NovaSEQ6000,S4 flow cell. used 10ng RNA input; the library derived from this sample was sequenced twice to reach the requested size 21Gbp.	fastq	E3S_2016_R1.fastq.gz	E3S_2016_R2.fastq.gz	E3S_2016_reseq_R1.fastq.gz	E3S_2016_reseq_R2.fastq.gz
SRR23214414	SRP145414	new	PRJNA386568	SAMN32901095	MainAutochamber.201607_P_1_20to24	MainAutochamber.201607_P_1_20to24.metaT_d1d2	metatranscriptome of peat: MainAutochamber.201607_P_1_20to24 (alternate name: P1D_2016)	RNA-Seq	METATRANSCRIPTOMIC	RANDOM	paired	ILLUMINA	Illumina NovaSeq 6000	TruSeq Stranded mRNA Library Prep. Ribosomal depletion: QIASeq fastSelect w/ JGI modifications. Sequenced at Genomics Core-University of Colorado Anschutz Medical Campus, with NovaSEQ6000,S4 flow cell. used 10ng RNA input; the library derived from this sample was sequenced twice to reach the requested size 21Gbp.	fastq	P1D_2016_R1.fastq.gz	P1D_2016_R2.fastq.gz	P1D_2016_reseq_R1.fastq.gz	P1D_2016_reseq_R2.fastq.gz
SRR23214438	SRP145414	new	PRJNA386568	SAMN32901093	MainAutochamber.201607_P_1_10to14	MainAutochamber.201607_P_1_10to14.metaT_d1d2	metatranscriptome of peat: MainAutochamber.201607_P_1_10to14 (alternate name: P1M_2016)	RNA-Seq	METATRANSCRIPTOMIC	RANDOM	paired	ILLUMINA	Illumina NovaSeq 6000	TruSeq Stranded mRNA Library Prep. Ribosomal depletion: QIASeq fastSelect w/ JGI modifications. Sequenced at Genomics Core-University of Colorado Anschutz Medical Campus, with NovaSEQ6000,S4 flow cell. used 10ng RNA input; the library derived from this sample was sequenced twice to reach the requested size 21Gbp.	fastq	P1M_2016_R1.fastq.gz	P1M_2016_R2.fastq.gz	P1M_2016_reseq_R1.fastq.gz	P1M_2016_reseq_R2.fastq.gz
SRR23214437	SRP145414	new	PRJNA386568	SAMN32901094	MainAutochamber.201607_P_1_1to5	MainAutochamber.201607_P_1_1to5.metaT_d1d2	metatranscriptome of peat: MainAutochamber.201607_P_1_1to5 (alternate name: P1S_2016)	RNA-Seq	METATRANSCRIPTOMIC	RANDOM	paired	ILLUMINA	Illumina NovaSeq 6000	TruSeq Stranded mRNA Library Prep. Ribosomal depletion: QIASeq fastSelect w/ JGI modifications. Sequenced at Genomics Core-University of Colorado Anschutz Medical Campus, with NovaSEQ6000,S4 flow cell. used 10ng RNA input; the library derived from this sample was sequenced twice to reach the requested size 21Gbp.	fastq	P1S_2016_R1.fastq.gz	P1S_2016_R2.fastq.gz	P1S_2016_reseq_R1.fastq.gz	P1S_2016_reseq_R2.fastq.gz
SRR23214436	SRP145414	new	PRJNA386568	SAMN32901099	MainAutochamber.201607_P_2_20to24	MainAutochamber.201607_P_2_20to24.metaT_d1d2	metatranscriptome of peat: MainAutochamber.201607_P_2_20to24 (alternate name: P2D_2016)	RNA-Seq	METATRANSCRIPTOMIC	RANDOM	paired	ILLUMINA	Illumina NovaSeq 6000	TruSeq Stranded mRNA Library Prep. Ribosomal depletion: QIASeq fastSelect w/ JGI modifications. Sequenced at Genomics Core-University of Colorado Anschutz Medical Campus, with NovaSEQ6000,S4 flow cell. used 10ng RNA input; the library derived from this sample was sequenced twice to reach the requested size 21Gbp.	fastq	P2D_2016_R1.fastq.gz	P2D_2016_R2.fastq.gz	P2D_2016_reseq_R1.fastq.gz	P2D_2016_reseq_R2.fastq.gz
SRR23214435	SRP145414	new	PRJNA386568	SAMN32901097	MainAutochamber.201607_P_2_10to14	MainAutochamber.201607_P_2_10to14.metaT_d1d2	metatranscriptome of peat: MainAutochamber.201607_P_2_10to14 (alternate name: P2M_2016)	RNA-Seq	METATRANSCRIPTOMIC	RANDOM	paired	ILLUMINA	Illumina NovaSeq 6000	TruSeq Stranded mRNA Library Prep. Ribosomal depletion: QIASeq fastSelect w/ JGI modifications. Sequenced at Genomics Core-University of Colorado Anschutz Medical Campus, with NovaSEQ6000,S4 flow cell. used 10ng RNA input; the library derived from this sample was sequenced twice to reach the requested size 21Gbp.	fastq	P2M_2016_R1.fastq.gz	P2M_2016_R2.fastq.gz	P2M_2016_reseq_R1.fastq.gz	P2M_2016_reseq_R2.fastq.gz
SRR23214434	SRP145414	new	PRJNA386568	SAMN32901098	MainAutochamber.201607_P_2_1to5	MainAutochamber.201607_P_2_1to5.metaT_d1d2	metatranscriptome of peat: MainAutochamber.201607_P_2_1to5 (alternate name: P2S_2016)	RNA-Seq	METATRANSCRIPTOMIC	RANDOM	paired	ILLUMINA	Illumina NovaSeq 6000	TruSeq Stranded mRNA Library Prep. Ribosomal depletion: QIASeq fastSelect w/ JGI modifications. Sequenced at Genomics Core-University of Colorado Anschutz Medical Campus, with NovaSEQ6000,S4 flow cell. used 10ng RNA input; the library derived from this sample was sequenced twice to reach the requested size 21Gbp.	fastq	P2S_2016_R1.fastq.gz	P2S_2016_R2.fastq.gz	P2S_2016_reseq_R1.fastq.gz	P2S_2016_reseq_R2.fastq.gz
SRR23214433	SRP145414	new	PRJNA386568	SAMN32901103	MainAutochamber.201607_P_3_20to24	MainAutochamber.201607_P_3_20to24.metaT_d1d2	metatranscriptome of peat: MainAutochamber.201607_P_3_20to24 (alternate name: P3D_2016)	RNA-Seq	METATRANSCRIPTOMIC	RANDOM	paired	ILLUMINA	Illumina NovaSeq 6000	TruSeq Stranded mRNA Library Prep. Ribosomal depletion: QIASeq fastSelect w/ JGI modifications. Sequenced at Genomics Core-University of Colorado Anschutz Medical Campus, with NovaSEQ6000,S4 flow cell. used 10ng RNA input; the library derived from this sample was sequenced twice to reach the requested size 21Gbp.	fastq	P3D_2016_R1.fastq.gz	P3D_2016_R2.fastq.gz	P3D_2016_reseq_R1.fastq.gz	P3D_2016_reseq_R2.fastq.gz
SRR23214432	SRP145414	new	PRJNA386568	SAMN32901101	MainAutochamber.201607_P_3_10to14	MainAutochamber.201607_P_3_10to14.metaT_d1d2	metatranscriptome of peat: MainAutochamber.201607_P_3_10to14 (alternate name: P3M_2016)	RNA-Seq	METATRANSCRIPTOMIC	RANDOM	paired	ILLUMINA	Illumina NovaSeq 6000	TruSeq Stranded mRNA Library Prep. Ribosomal depletion: QIASeq fastSelect w/ JGI modifications. Sequenced at Genomics Core-University of Colorado Anschutz Medical Campus, with NovaSEQ6000,S4 flow cell. used 10ng RNA input; the library derived from this sample was sequenced twice to reach the requested size 21Gbp.	fastq	P3M_2016_R1.fastq.gz	P3M_2016_R2.fastq.gz	P3M_2016_reseq_R1.fastq.gz	P3M_2016_reseq_R2.fastq.gz
SRR23214431	SRP145414	new	PRJNA386568	SAMN32901102	MainAutochamber.201607_P_3_1to5	MainAutochamber.201607_P_3_1to5.metaT_d1d2	metatranscriptome of peat: MainAutochamber.201607_P_3_1to5 (alternate name: P3S_2016)	RNA-Seq	METATRANSCRIPTOMIC	RANDOM	paired	ILLUMINA	Illumina NovaSeq 6000	TruSeq Stranded mRNA Library Prep. Ribosomal depletion: QIASeq fastSelect w/ JGI modifications. Sequenced at Genomics Core-University of Colorado Anschutz Medical Campus, with NovaSEQ6000,S4 flow cell. used 10ng RNA input; the library derived from this sample was sequenced twice to reach the requested size 21Gbp.	fastq	P3S_2016_R1.fastq.gz	P3S_2016_R2.fastq.gz	P3S_2016_reseq_R1.fastq.gz	P3S_2016_reseq_R2.fastq.gz
SRR23214430	SRP145414	new	PRJNA386568	SAMN32901107	MainAutochamber.201607_S_1_20to24	MainAutochamber.201607_S_1_20to24.metaT_d1d2	metatranscriptome of peat: MainAutochamber.201607_S_1_20to24 (alternate name: S1D_2016)	RNA-Seq	METATRANSCRIPTOMIC	RANDOM	paired	ILLUMINA	Illumina NovaSeq 6000	TruSeq Stranded mRNA Library Prep. Ribosomal depletion: QIASeq fastSelect w/ JGI modifications. Sequenced at Genomics Core-University of Colorado Anschutz Medical Campus, with NovaSEQ6000,S4 flow cell. used 10ng RNA input; the library derived from this sample was sequenced twice to reach the requested size 21Gbp.	fastq	S1D_2016_R1.fastq.gz	S1D_2016_R2.fastq.gz	S1D_2016_reseq_R1.fastq.gz	S1D_2016_reseq_R2.fastq.gz
SRR23214429	SRP145414	new	PRJNA386568	SAMN32901105	MainAutochamber.201607_S_1_10to14	MainAutochamber.201607_S_1_10to14.metaT_d1d2	metatranscriptome of peat: MainAutochamber.201607_S_1_10to14 (alternate name: S1M_2016)	RNA-Seq	METATRANSCRIPTOMIC	RANDOM	paired	ILLUMINA	Illumina NovaSeq 6000	TruSeq Stranded mRNA Library Prep. Ribosomal depletion: QIASeq fastSelect w/ JGI modifications. Sequenced at Genomics Core-University of Colorado Anschutz Medical Campus, with NovaSEQ6000,S4 flow cell. used 10ng RNA input; the library derived from this sample was sequenced twice to reach the requested size 21Gbp.	fastq	S1M_2016_R1.fastq.gz	S1M_2016_R2.fastq.gz	S1M_2016_reseq_R1.fastq.gz	S1M_2016_reseq_R2.fastq.gz
SRR23214427	SRP145414	new	PRJNA386568	SAMN32901106	MainAutochamber.201607_S_1_1to5	MainAutochamber.201607_S_1_1to5.metaT_d1d2	metatranscriptome of peat: MainAutochamber.201607_S_1_1to5 (alternate name: S1S_2016)	RNA-Seq	METATRANSCRIPTOMIC	RANDOM	paired	ILLUMINA	Illumina NovaSeq 6000	TruSeq Stranded mRNA Library Prep. Ribosomal depletion: QIASeq fastSelect w/ JGI modifications. Sequenced at Genomics Core-University of Colorado Anschutz Medical Campus, with NovaSEQ6000,S4 flow cell. used 10ng RNA input; the library derived from this sample was sequenced twice to reach the requested size 21Gbp.	fastq	S1S_2016_R1.fastq.gz	S1S_2016_R2.fastq.gz	S1S_2016_reseq_R1.fastq.gz	S1S_2016_reseq_R2.fastq.gz
SRR23214426	SRP145414	new	PRJNA386568	SAMN32901111	MainAutochamber.201607_S_2_20to24	MainAutochamber.201607_S_2_20to24.metaT_d1d2	metatranscriptome of peat: MainAutochamber.201607_S_2_20to24 (alternate name: S2D_2016)	RNA-Seq	METATRANSCRIPTOMIC	RANDOM	paired	ILLUMINA	Illumina NovaSeq 6000	TruSeq Stranded mRNA Library Prep. Ribosomal depletion: QIASeq fastSelect w/ JGI modifications. Sequenced at Genomics Core-University of Colorado Anschutz Medical Campus, with NovaSEQ6000,S4 flow cell. used 10ng RNA input; the library derived from this sample was sequenced twice to reach the requested size 21Gbp.	fastq	S2D_2016_R1.fastq.gz	S2D_2016_R2.fastq.gz	S2D_2016_reseq_R1.fastq.gz	S2D_2016_reseq_R2.fastq.gz
SRR23214425	SRP145414	new	PRJNA386568	SAMN32901109	MainAutochamber.201607_S_2_10to14	MainAutochamber.201607_S_2_10to14.metaT_d1d2	metatranscriptome of peat: MainAutochamber.201607_S_2_10to14 (alternate name: S2M_2016)	RNA-Seq	METATRANSCRIPTOMIC	RANDOM	paired	ILLUMINA	Illumina NovaSeq 6000	TruSeq Stranded mRNA Library Prep. Ribosomal depletion: QIASeq fastSelect w/ JGI modifications. Sequenced at Genomics Core-University of Colorado Anschutz Medical Campus, with NovaSEQ6000,S4 flow cell. used 10ng RNA input; the library derived from this sample was sequenced twice to reach the requested size 21Gbp.	fastq	S2M_2016_R1.fastq.gz	S2M_2016_R2.fastq.gz	S2M_2016_reseq_R1.fastq.gz	S2M_2016_reseq_R2.fastq.gz
SRR23214424	SRP145414	new	PRJNA386568	SAMN32901110	MainAutochamber.201607_S_2_1to5	MainAutochamber.201607_S_2_1to5.metaT_d1d2	metatranscriptome of peat: MainAutochamber.201607_S_2_1to5 (alternate name: S2S_2016)	RNA-Seq	METATRANSCRIPTOMIC	RANDOM	paired	ILLUMINA	Illumina NovaSeq 6000	TruSeq Stranded mRNA Library Prep. Ribosomal depletion: QIASeq fastSelect w/ JGI modifications. Sequenced at Genomics Core-University of Colorado Anschutz Medical Campus, with NovaSEQ6000,S4 flow cell. used 10ng RNA input; the library derived from this sample was sequenced twice to reach the requested size 21Gbp.	fastq	S2S_2016_R1.fastq.gz	S2S_2016_R2.fastq.gz	S2S_2016_reseq_R1.fastq.gz	S2S_2016_reseq_R2.fastq.gz
SRR23214423	SRP145414	new	PRJNA386568	SAMN32901115	MainAutochamber.201607_S_3_20to24	MainAutochamber.201607_S_3_20to24.metaT_d1d2	metatranscriptome of peat: MainAutochamber.201607_S_3_20to24 (alternate name: S3D_2016)	RNA-Seq	METATRANSCRIPTOMIC	RANDOM	paired	ILLUMINA	Illumina NovaSeq 6000	TruSeq Stranded mRNA Library Prep. Ribosomal depletion: QIASeq fastSelect w/ JGI modifications. Sequenced at Genomics Core-University of Colorado Anschutz Medical Campus, with NovaSEQ6000,S4 flow cell. used total RNA volume as input; the library derived from this sample was sequenced twice to reach the requested size 21Gbp.	fastq	S3D_2016_R1.fastq.gz	S3D_2016_R2.fastq.gz	S3D_2016_reseq_R1.fastq.gz	S3D_2016_reseq_R2.fastq.gz
SRR23214422	SRP145414	new	PRJNA386568	SAMN32901113	MainAutochamber.201607_S_3_10to14	MainAutochamber.201607_S_3_10to14.metaT_d1d2	metatranscriptome of peat: MainAutochamber.201607_S_3_10to14 (alternate name: S3M_2016)	RNA-Seq	METATRANSCRIPTOMIC	RANDOM	paired	ILLUMINA	Illumina NovaSeq 6000	TruSeq Stranded mRNA Library Prep. Ribosomal depletion: QIASeq fastSelect w/ JGI modifications. Sequenced at Genomics Core-University of Colorado Anschutz Medical Campus, with NovaSEQ6000,S4 flow cell. used 10ng RNA input; the library derived from this sample was sequenced twice to reach the requested size 21Gbp.	fastq	S3M_2016_R1.fastq.gz	S3M_2016_R2.fastq.gz	S3M_2016_reseq_R1.fastq.gz	S3M_2016_reseq_R2.fastq.gz
SRR23214421	SRP145414	new	PRJNA386568	SAMN32901114	MainAutochamber.201607_S_3_1to5	MainAutochamber.201607_S_3_1to5.metaT_d1d2	metatranscriptome of peat: MainAutochamber.201607_S_3_1to5 (alternate name: S3S_2016)	RNA-Seq	METATRANSCRIPTOMIC	RANDOM	paired	ILLUMINA	Illumina NovaSeq 6000	TruSeq Stranded mRNA Library Prep. Ribosomal depletion: QIASeq fastSelect w/ JGI modifications. Sequenced at Genomics Core-University of Colorado Anschutz Medical Campus, with NovaSEQ6000,S4 flow cell. used 10ng RNA input; the library derived from this sample was sequenced twice to reach the requested size 21Gbp.	fastq	S3S_2016_R1.fastq.gz	S3S_2016_R2.fastq.gz	S3S_2016_reseq_R1.fastq.gz	S3S_2016_reseq_R2.fastq.gz
