# Supplementary material for: Methylotrophy in the Mire: direct and indirect routes for methane production in thawing permafrost
Source: mSystems. 2023 Dec 8;9(1):e00698-23. doi: 10.1128/msystems.00698-23 (PMC10805028; doi:10.1128/msystems.00698-23)
Supplement: Table S2 — Data on genomic and physiological curation of methanogens. [file msystems.00698-23-s0007.xlsx]

## Sheet: README
Sheet	Description
MAG Physiology Summary	DRAM-informed summary of methanogenic physiological potential of each MAG designated/analuzed as a methanogen in this study
Gene KO Information	KO and names of genes queried (via DRAM) in MAGs to assess methanogenic potential (summarized in methanogen_genome_info)
Known Enzyme Information	Literature derived information on all well known/biochemically or genetically studied genes/proteins involved in methylotrophic corrinoid-dependent methyltransferase systems searched for in methanogen MAGs
Known MtxB Substrates	Literature derived list of all disceretly known substrates that support methylotrophic methanogenesis or methyltrophic acetogenesis via corirnoid-dependent methyltransferase systems
Gene Information	Descriptive information on genes identified via methylotrophic BLASTP search
BLASTP Results	Raw output from methylotrophic gene BLASTP search of methanogen MAGs from for methylotrophic orders (Methanobacteriales, Methanosarcinales, Methanomassiliiccocales) limited to include only hits with a bitscore >60
FASTA refeference for gene trees	Amino acid sequences (with headers) of all UniProt or NCBI derived reference sequences used to build gene trees in this study
Gene ID per trees	Comparison of BLASTP output and phylogenetic analysis of identified putative methylotrophic genes, with final informed designations of genes provided
Methanogen geTMM all genes	Calculated geTMM values for all genes expressed by methanogens in the July 2016 metaT data (the below/following sheet is a subset of this)
Methanogen Methylotrophic geTMM	Calculated geTMM values for only methylotrophic genes identified in this study expressed by methanogens in the July 2016 metaT data

## Sheet: MAG_Physiology_Summary
MAG	GTDB_Classification	Literature Based Metabolic Classification	Final Metabolic Classification	Methylotroph Type (obligate = only methytl, facultative = multiple pathways)	Methanogen	Mcr Subunits Encoded	Proportion heterodisulfide reductase 2 (HdrAB2) encoded	Proportion heterodisulfide reductase 1 (HdrABC1) encoded	Proportion heterodisulfide reductase (HdrDE) encoded	Proportion Wood-Ljungdahl Pathway Encoded	Proportion MtrA-H Encoded	Proportion ACS/CODH Complex encoded	Acetate--> AcetylCoA genes encoded	Presence of Methylotrophy genes per DRAM	Proportion EhaA-R encoded	Proportion EhbA-P encoded	Proportion coenzyme F420 hydrogenase (FrhADGB) encoded	Proportion F420-non-reducing hydrogenase (MvhAGC) encoded	Proportion ech hydrogenase encoded	Proportion RNF complex encoded	Proportion Vht (Methanophenazine hydrogenase) complex encoded
20110600_E3M_2	d__Archaea;p__Halobacteriota;c__Bog-38;o__Bog-38;f__Bog-38;g__Bog-38;s__Bog-38 sp003139855	Hydrogenotrophic	Hydrogenotrophic		Yes	McrABG	0	0.333333	0	0.6	0.375	0	K01895		0	0	0.25	0.333333	0	0	0
20110600_S2D_10	d__Archaea;p__Halobacteriota;c__Bog-38;o__Bog-38;f__Bog-38;g__Bog-38;s__Bog-38 sp003139855	Hydrogenotrophic	Hydrogenotrophic		Yes	McrABG	1	1	0	0.8	0.875	0.5	K01895		0	0	0.5	1	0	0	0
20110600_S3M_15	d__Archaea;p__Halobacteriota;c__Bog-38;o__Bog-38;f__Bog-38;g__Bog-38;s__Bog-38 sp003139855	Hydrogenotrophic	Hydrogenotrophic		Yes	McrABG	1	1	0	0.8	0.875	0.5	K01895		0	0	0.5	1	0	0	0
20110700_S2D_7	d__Archaea;p__Halobacteriota;c__Bog-38;o__Bog-38;f__Bog-38;g__Bog-38;s__Bog-38 sp003139855	Hydrogenotrophic	Hydrogenotrophic		Yes	McrABG	1	1	0	0.8	0.875	0.5	K01895		0	0	0.5	1	0	0	0
20110700_S2M_10	d__Archaea;p__Halobacteriota;c__Bog-38;o__Bog-38;f__Bog-38;g__Bog-38;s__Bog-38 sp003139855	Hydrogenotrophic	Hydrogenotrophic		Yes	McrABG	1	1	0	0.8	1	0.5	K01895		0	0	1	1	0	0	0
20110800_S1D_12	d__Archaea;p__Halobacteriota;c__Bog-38;o__Bog-38;f__Bog-38;g__Bog-38;s__Bog-38 sp003139855	Hydrogenotrophic	Hydrogenotrophic		Yes	McrABG	1	1	0	0.8	1	0.5	K01895		0	0	0.5	1	0	0	0
20110800_S1M_28	d__Archaea;p__Halobacteriota;c__Bog-38;o__Bog-38;f__Bog-38;g__Bog-38;s__Bog-38 sp003139855	Hydrogenotrophic	Hydrogenotrophic		Yes	McrABG	1	1	0	0.8	1	0.5	K01895		0	0	1	1	0	0	0
20110800_S2D_14	d__Archaea;p__Halobacteriota;c__Bog-38;o__Bog-38;f__Bog-38;g__Bog-38;s__Bog-38 sp003139855	Hydrogenotrophic	Hydrogenotrophic		Yes	McrABG	1	1	0	0.8	1	0.5	K01895		0	0	1	1	0	0	0
20110800_S2M_10	d__Archaea;p__Halobacteriota;c__Bog-38;o__Bog-38;f__Bog-38;g__Bog-38;s__Bog-38 sp003139855	Hydrogenotrophic	Hydrogenotrophic		Yes	McrABG	1	1	0	0.8	1	0.5	K01895		0	0	1	1	0	0	0
20110800_S3D_12	d__Archaea;p__Halobacteriota;c__Bog-38;o__Bog-38;f__Bog-38;g__Bog-38;s__Bog-38 sp003139855	Hydrogenotrophic	Hydrogenotrophic		Yes	McrABG	1	1	0	0.8	1	0.5	K01895		0	0	1	1	0	0	0
20120600_S2D_7	d__Archaea;p__Halobacteriota;c__Bog-38;o__Bog-38;f__Bog-38;g__Bog-38;s__Bog-38 sp003139855	Hydrogenotrophic	Hydrogenotrophic		Yes	McrABG	1	0.666667	0	0.8	0.375	0.5	K01895		0	0	1	1	0	0	0
20120700_S1D_23	d__Archaea;p__Halobacteriota;c__Bog-38;o__Bog-38;f__Bog-38;g__Bog-38;s__Bog-38 sp003139855	Hydrogenotrophic	Hydrogenotrophic		Yes	McrABG	1	1	0	0.8	0.875	0.5	K01895		0	0	1	1	0	0	0
20120700_S1X_13	d__Archaea;p__Halobacteriota;c__Bog-38;o__Bog-38;f__Bog-38;g__Bog-38;s__Bog-38 sp003158275	Hydrogenotrophic	Hydrogenotrophic		Yes	McrABG	1	1	0	0.8	0.875	0.5	K01895		0	0	1	1	0	0	0
20120700_S2X_11	d__Archaea;p__Halobacteriota;c__Bog-38;o__Bog-38;f__Bog-38;g__Bog-38;s__Bog-38 sp003139855	Hydrogenotrophic	Hydrogenotrophic		Yes	McrABG	1	1	0	0.866667	0.875	0.5	K01895		0	0	1	1	0	0	0
20120700_S3D_1	d__Archaea;p__Halobacteriota;c__Bog-38;o__Bog-38;f__Bog-38;g__Bog-38;s__Bog-38 sp003158275	Hydrogenotrophic	Hydrogenotrophic		Yes	McrBG	1	1	0	0.8	0	0.75	K01895		0	0	1	1	0	0	0
20120700_S3X_23	d__Archaea;p__Halobacteriota;c__Bog-38;o__Bog-38;f__Bog-38;g__Bog-38;s__Bog-38 sp003158275	Hydrogenotrophic	Hydrogenotrophic		Yes	McrABG	1	1	0	0.8	1	0.5	K01895		0	0	1	1	0	0	0
20120800_S1D_7	d__Archaea;p__Halobacteriota;c__Bog-38;o__Bog-38;f__Bog-38;g__Bog-38;s__Bog-38 sp003139855	Hydrogenotrophic	Hydrogenotrophic		Yes	McrABG	1	0.333333	0	0.8	0.875	0.75	K01895		0	0	0.75	1	0	0	0
20120800_S1X_7	d__Archaea;p__Halobacteriota;c__Bog-38;o__Bog-38;f__Bog-38;g__Bog-38;s__Bog-38 sp003139855	Hydrogenotrophic	Hydrogenotrophic		Yes	McrABG	1	1	0	0.8	1	0.5	K01895		0	0	1	1	0	0	0
20120800_S2X_12	d__Archaea;p__Halobacteriota;c__Bog-38;o__Bog-38;f__Bog-38;g__Bog-38;s__Bog-38 sp003139855	Hydrogenotrophic	Hydrogenotrophic		Yes	McrABG	1	1	0	0.8	0.875	0.5	K01895		0	0	1	1	0	0	0
20130700_S1X_16	d__Archaea;p__Halobacteriota;c__Bog-38;o__Bog-38;f__Bog-38;g__Bog-38;s__Bog-38 sp003139855	Hydrogenotrophic	Hydrogenotrophic		Yes	McrABG	1	1	0	0.8	0.875	0.5	K01895		0	0	0.5	1	0	0	0
20130700_S1Y_7	d__Archaea;p__Halobacteriota;c__Bog-38;o__Bog-38;f__Bog-38;g__Bog-38;s__Bog-38 sp003139855	Hydrogenotrophic	Hydrogenotrophic		Yes	McrABG	1	1	0	0.6	0.875	0.5	K01895		0	0	0.5	1	0	0	0
20130700_S1Z_1	d__Archaea;p__Halobacteriota;c__Bog-38;o__Bog-38;f__Bog-38;g__Bog-38;s__Bog-38 sp003139855	Hydrogenotrophic	Hydrogenotrophic		Yes	McrABG	1	1	0	0.733333	0	0.5	K01895		0	0	1	1	0	0	0
20130700_S2D_6	d__Archaea;p__Halobacteriota;c__Bog-38;o__Bog-38;f__Bog-38;g__Bog-38;s__Bog-38 sp003139855	Hydrogenotrophic	Hydrogenotrophic		Yes	McrB	1	1	0	0.8	1	0.75	K01895		0	0	1	1	0	0	0
20130700_S2X_16	d__Archaea;p__Halobacteriota;c__Bog-38;o__Bog-38;f__Bog-38;g__Bog-38;s__Bog-38 sp003139855	Hydrogenotrophic	Hydrogenotrophic		Yes	McrABG	1	1	0	0.8	0.875	0.5	K01895		0	0	0.5	1	0	0	0
20130700_S2Y_2	d__Archaea;p__Halobacteriota;c__Bog-38;o__Bog-38;f__Bog-38;g__Bog-38;s__Bog-38 sp003139855	Hydrogenotrophic	Hydrogenotrophic		Yes	McrABG	1	1	0	0.8	0.625	0.5	K01895		0	0	1	1	0	0	0
20130700_S3Z_2	d__Archaea;p__Halobacteriota;c__Bog-38;o__Bog-38;f__Bog-38;g__Bog-38;s__Bog-38 sp003139855	Hydrogenotrophic	Hydrogenotrophic		Likely; missing Mcr but encodes Hdr subunits + functional methanogenesis genes	.	1	1	0	0.733333	0	0.75	K01895		0	0	1	1	0	0	0
20140700_S14_9	d__Archaea;p__Halobacteriota;c__Bog-38;o__Bog-38;f__Bog-38;g__Bog-38;s__Bog-38 sp003139855	Hydrogenotrophic	Hydrogenotrophic		Yes	McrABG	1	1	0	0.8	0.875	0.5	K01895		0	0	0.5	1	0	0	0
20140700_S15_15	d__Archaea;p__Halobacteriota;c__Bog-38;o__Bog-38;f__Bog-38;g__Bog-38;s__Bog-38 sp003139855	Hydrogenotrophic	Hydrogenotrophic		Yes	McrABG	1	1	0	0.8	1	0.5	K01895		0	0	0.75	1	0	0	0
20140700_S16_17	d__Archaea;p__Halobacteriota;c__Bog-38;o__Bog-38;f__Bog-38;g__Bog-38;s__Bog-38 sp003139855	Hydrogenotrophic	Hydrogenotrophic		Yes	McrABG	1	1	0	0.8	0.75	0.5	K01895		0	0	1	1	0	0	0
20140700_S24_10	d__Archaea;p__Halobacteriota;c__Bog-38;o__Bog-38;f__Bog-38;g__Bog-38;s__Bog-38 sp003139855	Hydrogenotrophic	Hydrogenotrophic		Yes	McrABG	1	1	0	0.8	1	0.5	K01895		0	0	1	1	0	0	0
20140700_S26_5	d__Archaea;p__Halobacteriota;c__Bog-38;o__Bog-38;f__Bog-38;g__Bog-38;s__Bog-38 sp003139855	Hydrogenotrophic	Hydrogenotrophic		Yes	McrABG	1	1	0	0.8	0.875	0.5	K01895		0	0	0.5	1	0	0	0
20140700_S36_12	d__Archaea;p__Halobacteriota;c__Bog-38;o__Bog-38;f__Bog-38;g__Bog-38;s__Bog-38 sp003139855	Hydrogenotrophic	Hydrogenotrophic		Yes	McrABG	1	1	0	0.8	1	0.5	K01895		0	0	0.5	1	0.166667	0	0
20150700_S14_13	d__Archaea;p__Halobacteriota;c__Bog-38;o__Bog-38;f__Bog-38;g__Bog-38;s__Bog-38 sp003139855	Hydrogenotrophic	Hydrogenotrophic		Yes	McrABG	1	1	0	0.6	0.875	0.5	K01895		0	0	0.75	1	0	0	0
20150700_S15_2	d__Archaea;p__Halobacteriota;c__Bog-38;o__Bog-38;f__Bog-38;g__Bog-38;s__Bog-38 sp003139855	Hydrogenotrophic	Hydrogenotrophic		Yes	McrABG	1	1	0	0.733333	1	0.5	K01895		0	0	1	1	0	0	0
20150700_S24_3	d__Archaea;p__Halobacteriota;c__Bog-38;o__Bog-38;f__Bog-38;g__Bog-38;s__Bog-38 sp003139855	Hydrogenotrophic	Hydrogenotrophic		Yes	McrABG	1	1	0	0.8	1	0.5	K01895		0	0	1	1	0	0	0
20150700_S25_13	d__Archaea;p__Halobacteriota;c__Bog-38;o__Bog-38;f__Bog-38;g__Bog-38;s__Bog-38 sp003139855	Hydrogenotrophic	Hydrogenotrophic		Yes	McrABG	1	1	0	0.8	1	0.5	K01895		0	0	1	1	0	0	0
20150700_S34_6	d__Archaea;p__Halobacteriota;c__Bog-38;o__Bog-38;f__Bog-38;g__Bog-38;s__Bog-38 sp003139855	Hydrogenotrophic	Hydrogenotrophic		Yes	McrABG	1	1	0	0.8	0.875	0.5	K01895		0	0	0.5	1	0	0	0
20150700_S35_10	d__Archaea;p__Halobacteriota;c__Bog-38;o__Bog-38;f__Bog-38;g__Bog-38;s__Bog-38 sp003139855	Hydrogenotrophic	Hydrogenotrophic		Yes	McrABG	1	1	0	0.8	0.875	0.5	K01895		0	0	0.5	1	0	0	0
20160700_S15_10	d__Archaea;p__Halobacteriota;c__Bog-38;o__Bog-38;f__Bog-38;g__Bog-38;s__Bog-38 sp003158275	Hydrogenotrophic	Hydrogenotrophic		Yes	McrABG	1	1	0	0.8	1	0.5	K01895		0	0	1	1	0	0	0
20160700_S25_1	d__Archaea;p__Halobacteriota;c__Bog-38;o__Bog-38;f__Bog-38;g__Bog-38;s__Bog-38 sp003139855	Hydrogenotrophic	Hydrogenotrophic		Yes	McrABG	1	1	0	0.666667	0.875	0.5	K01895		0	0	0.5	1	0	0	0
20160700_S34_15	d__Archaea;p__Halobacteriota;c__Bog-38;o__Bog-38;f__Bog-38;g__Bog-38;s__Bog-38 sp003139855	Hydrogenotrophic	Hydrogenotrophic		Yes	McrABG	1	1	0	0.8	1	0.5	K01895		0	0	1	1	0	0	0
20160700_S35_7	d__Archaea;p__Halobacteriota;c__Bog-38;o__Bog-38;f__Bog-38;g__Bog-38;s__Bog-38 sp003139855	Hydrogenotrophic	Hydrogenotrophic		Yes	McrABG	1	1	0	0.8	0.875	0.5	K01895		0	0	0.5	1	0	0	0
20170700_E14_9	d__Archaea;p__Halobacteriota;c__Bog-38;o__Bog-38;f__Bog-38;g__Bog-38;s__Bog-38 sp003139855	Hydrogenotrophic	Hydrogenotrophic		Yes	McrABG	1	1	0	0.8	1	0.5	K01895		0	0	0.5	1	0	0	0
20170700_S25_41	d__Archaea;p__Halobacteriota;c__Bog-38;o__Bog-38;f__Bog-38;g__Bog-38;s__Bog-38 sp003139855	Hydrogenotrophic	Hydrogenotrophic		Yes	McrABG	1	1	0	0.8	1	0.5	K01895		0	0	0.5	1	0	0	0
20170700_S33_15	d__Archaea;p__Halobacteriota;c__Bog-38;o__Bog-38;f__Bog-38;g__Bog-38;s__Bog-38 sp003139855	Hydrogenotrophic	Hydrogenotrophic		Yes	McrABG	1	1	0	0.8	1	0.5	K01895		0	0	1	1	0	0	0
20170700_S34_22	d__Archaea;p__Halobacteriota;c__Bog-38;o__Bog-38;f__Bog-38;g__Bog-38;s__Bog-38 sp003139855	Hydrogenotrophic	Hydrogenotrophic		Yes	McrABG	1	1	0	0.8	0.875	0.5	K01895		0	0	0.5	1	0	0	0
3300022524_5	d__Archaea;p__Halobacteriota;c__Bog-38;o__Bog-38;f__Bog-38;g__Bog-38;s__Bog-38 sp003139855	Hydrogenotrophic	Hydrogenotrophic		Likely; missing Mcr but encodes Hdr subunits + functional methanogenesis genes	.	1	0.333333	0	0.8	1	0.5	K01895		0	0	1	1	0	0	0
3300023088_11	d__Archaea;p__Halobacteriota;c__Bog-38;o__Bog-38;f__Bog-38;g__Bog-38;s__Bog-38 sp003139855	Hydrogenotrophic	Hydrogenotrophic		Likely; missing Mcr but encodes Hdr subunits + functional methanogenesis genes	.	1	1	0	0.733333	0.75	0.5	K01895		0	0	1	1	0	0	0
3300023090_6	d__Archaea;p__Halobacteriota;c__Bog-38;o__Bog-38;f__Bog-38;g__Bog-38;s__Bog-38 sp003139855	Hydrogenotrophic	Hydrogenotrophic		Likely; missing Mcr but encodes Hdr subunits + functional methanogenesis genes	.	0.333333	0.333333	0	0.733333	1	0.5	K01895		0	0	1	1	0	0	0
3300023101_11	d__Archaea;p__Halobacteriota;c__Bog-38;o__Bog-38;f__Bog-38;g__Bog-38;s__Bog-38 sp003139855	Hydrogenotrophic	Hydrogenotrophic		Yes	McrABG	1	1	0	0.733333	0	0.25	K01895		0	0	1	1	0.166667	0	0
3300036787_8	d__Archaea;p__Halobacteriota;c__Bog-38;o__Bog-38;f__Bog-38;g__Bog-38;s__Bog-38 sp003139855	Hydrogenotrophic	Hydrogenotrophic		Yes	McrABG	1	1	0	0.8	0	0.5	K01895		0	0	1	1	0	0	0
3300036880_13	d__Archaea;p__Halobacteriota;c__Bog-38;o__Bog-38;f__Bog-38;g__Bog-38;s__Bog-38 sp003139855	Hydrogenotrophic	Hydrogenotrophic		Yes	McrABG	1	1	0	0.666667	0.25	0.75	K01895		0	0	1	1	0	0	0
3300036889_8	d__Archaea;p__Halobacteriota;c__Bog-38;o__Bog-38;f__Bog-38;g__Bog-38;s__Bog-38 sp003139855	Hydrogenotrophic	Hydrogenotrophic		Yes	McrABG	1	0.333333	0	0.8	0.375	0.5	K01895		0	0	1	1	0	0	0
3300036907_5	d__Archaea;p__Halobacteriota;c__Bog-38;o__Bog-38;f__Bog-38;g__Bog-38;s__Bog-38 sp003139855	Hydrogenotrophic	Hydrogenotrophic		Yes	McrABG	1	0.333333	0	0.8	1	0.5	K01895		0	0	1	1	0	0	0
3300036908_9	d__Archaea;p__Halobacteriota;c__Bog-38;o__Bog-38;f__Bog-38;g__Bog-38;s__Bog-38 sp003139855	Hydrogenotrophic	Hydrogenotrophic		Yes	McrABG	1	1	0	0.866667	0.5	0.5	K01895		0	0	1	1	0	0	0
3300037060_10	d__Archaea;p__Halobacteriota;c__Bog-38;o__Bog-38;f__Bog-38;g__Bog-38;s__Bog-38 sp003139855	Hydrogenotrophic	Hydrogenotrophic		Yes	McrAB	0.666667	1	0	0.8	1	0.75	K01895		0	0	1	1	0	0	0
3300037101_6	d__Archaea;p__Halobacteriota;c__Bog-38;o__Bog-38;f__Bog-38;g__Bog-38;s__Bog-38 sp003139855	Hydrogenotrophic	Hydrogenotrophic		Yes	McrABG	1	1	0	0.8	0.5	0.5	K01895		0	0	1	1	0	0	0
3300037103_10	d__Archaea;p__Halobacteriota;c__Bog-38;o__Bog-38;f__Bog-38;g__Bog-38;s__Bog-38 sp003139855	Hydrogenotrophic	Hydrogenotrophic		Yes	McrABG	1	1	0	0.8	1	0.5	K01895		0	0	1	1	0	0	0
3300037161_7	d__Archaea;p__Halobacteriota;c__Bog-38;o__Bog-38;f__Bog-38;g__Bog-38;s__Bog-38 sp003139855	Hydrogenotrophic	Hydrogenotrophic		Yes	McrABG	0.333333	1	0	0.733333	0.5	0.5	K01895		0	0	0.25	0.666667	0	0	0
3300037171_10	d__Archaea;p__Halobacteriota;c__Bog-38;o__Bog-38;f__Bog-38;g__Bog-38;s__Bog-38 sp003139855	Hydrogenotrophic	Hydrogenotrophic		Yes	McrABG	1	1	0	0.8	1	0.5	K01895		0	0	1	1	0	0	0
3300037175_7	d__Archaea;p__Halobacteriota;c__Bog-38;o__Bog-38;f__Bog-38;g__Bog-38;s__Bog-38 sp003139855	Hydrogenotrophic	Hydrogenotrophic		Likely; missing Mcr but encodes Hdr subunits + functional methanogenesis genes	.	0	0.333333	0	0.666667	0.5	0.5	K01895		0	0	1	0.333333	0	0	0
3300037176_12	d__Archaea;p__Halobacteriota;c__Bog-38;o__Bog-38;f__Bog-38;g__Bog-38;s__Bog-38 sp003139855	Hydrogenotrophic	Hydrogenotrophic		Yes	McrA	1	0.333333	0	0.8	0.875	0.5	K01895		0	0	1	1	0	0	0
3300037207_11	d__Archaea;p__Halobacteriota;c__Bog-38;o__Bog-38;f__Bog-38;g__Bog-38;s__Bog-38 sp003139855	Hydrogenotrophic	Hydrogenotrophic		Likely; missing Mcr but encodes Hdr subunits + functional methanogenesis genes	.	1	1	0	0.733333	0.125	0.5	K01895		0	0	1	1	0	0	0
3300037208_6	d__Archaea;p__Halobacteriota;c__Bog-38;o__Bog-38;f__Bog-38;g__Bog-38;s__Bog-38 sp003139855	Hydrogenotrophic	Hydrogenotrophic		Likely; missing Mcr but encodes Hdr subunits + functional methanogenesis genes	.	1	1	0	0.733333	0.5	0.5	K01895		0	0	1	1	0	0	0
3300037236_4	d__Archaea;p__Halobacteriota;c__Bog-38;o__Bog-38;f__Bog-38;g__Bog-38;s__Bog-38 sp003139855	Hydrogenotrophic	Hydrogenotrophic		Yes	McrABG	1	1	0	0.6	0.75	0.5	K01895		0	0	1	1	0	0	0
3300037396_11	d__Archaea;p__Halobacteriota;c__Bog-38;o__Bog-38;f__Bog-38;g__Bog-38;s__Bog-38 sp003139855	Hydrogenotrophic	Hydrogenotrophic		Yes	McrABG	0.333333	1	0	0.666667	1	0	K01895		0	0	0.5	0.333333	0	0	0
3300037428_6	d__Archaea;p__Halobacteriota;c__Bog-38;o__Bog-38;f__Bog-38;g__Bog-38;s__Bog-38 sp003139855	Hydrogenotrophic	Hydrogenotrophic		Yes	McrABG	1	0.333333	0	0.866667	1	0.5	K01895		0	0	1	1	0	0	0
PLGO01	d__Archaea;p__Halobacteriota;c__Bog-38;o__Bog-38;f__Bog-38;g__Bog-38;s__Bog-38 sp003139855	Hydrogenotrophic	Hydrogenotrophic		Yes	McrABG	1	1	0	0.866667	1	0.75	K01895		0	0	0.75	1	0	0	0
PLGY01	d__Archaea;p__Halobacteriota;c__Bog-38;o__Bog-38;f__Bog-38;g__Bog-38;s__Bog-38 sp003139855	Hydrogenotrophic	Hydrogenotrophic		Yes	McrABG	1	1	0	0.8	1	0.5	K01895		0	0	1	1	0	0	0
PLHG01	d__Archaea;p__Halobacteriota;c__Bog-38;o__Bog-38;f__Bog-38;g__Bog-38;s__Bog-38 sp003139855	Hydrogenotrophic	Hydrogenotrophic		Yes	McrABG	1	1	0	0.8	1	0.75	K01895		0	0	1	1	0	0	0
PLIF01	d__Archaea;p__Halobacteriota;c__Bog-38;o__Bog-38;f__Bog-38;g__Bog-38;s__Bog-38 sp003139855	Hydrogenotrophic	Hydrogenotrophic		Yes	McrABG	1	1	0	0.8	1	0.75	K01895		0	0	1	1	0	0	0
PLKL01	d__Archaea;p__Halobacteriota;c__Bog-38;o__Bog-38;f__Bog-38;g__Bog-38;s__Bog-38 sp003139855	Hydrogenotrophic	Hydrogenotrophic		Yes	McrABG	1	1	0	0.8	1	0.5	K01895		0	0	1	1	0	0	0
PLPX01	d__Archaea;p__Halobacteriota;c__Bog-38;o__Bog-38;f__Bog-38;g__Bog-38;s__Bog-38 sp003158275	Hydrogenotrophic	Hydrogenotrophic		Yes	McrABG	0	1	0	0.8	1	0.75	K01895		0	0	1	1	0	0	0
PLPZ01	d__Archaea;p__Halobacteriota;c__Bog-38;o__Bog-38;f__Bog-38;g__Bog-38;s__Bog-38 sp003139855	Hydrogenotrophic	Hydrogenotrophic		Yes	McrABG	1	1	0	0.666667	0.875	0.5	K01895		0	0	1	1	0	0	0
PLQV01	d__Archaea;p__Halobacteriota;c__Bog-38;o__Bog-38;f__Bog-38;g__Bog-38;s__Bog-38 sp003139855	Hydrogenotrophic	Hydrogenotrophic		Yes	McrABG	1	1	0	0.6	0	0.75	K01895		0	0	1	1	0	0	0
PLTM01	d__Archaea;p__Halobacteriota;c__Bog-38;o__Bog-38;f__Bog-38;g__Bog-38;s__Bog-38 sp003139855	Hydrogenotrophic	Hydrogenotrophic		Yes	McrABG	1	1	0	0.8	1	0.5	K01895		0	0	1	0.666667	0	0	0
PLVJ01	d__Archaea;p__Halobacteriota;c__Bog-38;o__Bog-38;f__Bog-38;g__Bog-38;s__Bog-38 sp003139855	Hydrogenotrophic	Hydrogenotrophic		Yes	McrABG	1	1	0	0.8	0.875	0.75	K01895		0	0	0.5	1	0	0	0
PLWI01	d__Archaea;p__Halobacteriota;c__Bog-38;o__Bog-38;f__Bog-38;g__Bog-38;s__Bog-38 sp003139855	Hydrogenotrophic	Hydrogenotrophic		Yes	McrABG	1	1	0	0.8	0.875	0.75	K01895		0	0	1	1	0	0	0
PMGQ01	d__Archaea;p__Halobacteriota;c__Bog-38;o__Bog-38;f__Bog-38;g__Bog-38;s__Bog-38 sp003139855	Hydrogenotrophic	Hydrogenotrophic		Yes	McrABG	1	1	0	0.8	1	0.5	K01895		0	0	1	1	0	0	0
PMQE01	d__Archaea;p__Halobacteriota;c__Bog-38;o__Bog-38;f__Bog-38;g__Bog-38;s__Bog-38 sp003139855	Hydrogenotrophic	Hydrogenotrophic		Yes	McrABG	1	0.333333	0	0.733333	1	0.75	K01895		0.0555556	0	0.5	1	0	0	0
PMRI01	d__Archaea;p__Halobacteriota;c__Bog-38;o__Bog-38;f__Bog-38;g__Bog-38;s__Bog-38 sp003139855	Hydrogenotrophic	Hydrogenotrophic		Yes	McrABG	1	0.666667	0	0.8	0.875	0.75			0	0	1	1	0	0	0
PMVN01	d__Archaea;p__Halobacteriota;c__Bog-38;o__Bog-38;f__Bog-38;g__Bog-38;s__Bog-38 sp003139855	Hydrogenotrophic	Hydrogenotrophic		Yes	McrABG	0.333333	0.666667	0	0.666667	0.375	0.75	K01895		0	0	1	1	0	0	0
PMWE01	d__Archaea;p__Halobacteriota;c__Bog-38;o__Bog-38;f__Bog-38;g__Bog-38;s__Bog-38 sp003139855	Hydrogenotrophic	Hydrogenotrophic		Yes	McrABG	1	1	0	0.8	1	0.75	K01895		0	0	1	1	0	0	0
3300036906_9	d__Archaea;p__Halobacteriota;c__Bog-38;o__Bog-38;f__Bog-38;g__Bog-38;s__Bog-38 sp003158275	Hydrogenotrophic	Hydrogenotrophic		Yes	McrABG	1	1	0	0.8	1	0.5	K01895		0	0	1	1	0	0	0
3300037084_9	d__Archaea;p__Halobacteriota;c__Bog-38;o__Bog-38;f__Bog-38;g__Bog-38;s__Bog-38 sp003158275	Hydrogenotrophic	Hydrogenotrophic		Yes	McrABG	0.333333	1	0	0.733333	1	0.5	K01895		0	0	1	1	0	0	0
3300037102_11	d__Archaea;p__Halobacteriota;c__Bog-38;o__Bog-38;f__Bog-38;g__Bog-38;s__Bog-38 sp003158275	Hydrogenotrophic	Hydrogenotrophic		Yes	McrABG	0	1	0	0.6	1	0.75	K01895		0	0	1	1	0	0	0
PLPC01	d__Archaea;p__Halobacteriota;c__Bog-38;o__Bog-38;f__Bog-38;g__Bog-38;s__Bog-38 sp003158275	Hydrogenotrophic	Hydrogenotrophic		Yes	McrABG	1	1	0	0.733333	0.875	0.5	K01895		0	0	1	1	0	0	0
PMIN01	d__Archaea;p__Halobacteriota;c__Bog-38;o__Bog-38;f__Bog-38;g__Bog-38;s__Bog-38 sp003158275	Hydrogenotrophic	Hydrogenotrophic		Yes	McrB	0	0	0	0.266667	0	0.75	K01895		0	0	1	0.333333	0	0	0
20100900_E1D_11	d__Archaea;p__Halobacteriota;c__Bog-38;o__Bog-38;f__Bog-38;g__Bog-38;s__Bog-38 sp003162175	Hydrogenotrophic	Hydrogenotrophic		Likely; missing Mcr but encodes Hdr subunits + functional methanogenesis genes	.	0	0.333333	0	0.4	0.625	0.5	K01895		0	0	1	0	0	0	0
20100900_E1S_1	d__Archaea;p__Halobacteriota;c__Bog-38;o__Bog-38;f__Bog-38;g__Bog-38;s__Bog-38 sp003162175	Hydrogenotrophic	Hydrogenotrophic		Yes	McrABG	0	1	0	0.533333	0.875	0.75	K01895		0	0	1	0.666667	0	0	0
20100900_E2D_3	d__Archaea;p__Halobacteriota;c__Bog-38;o__Bog-38;f__Bog-38;g__Bog-38;s__Bog-38 sp003162175	Hydrogenotrophic	Hydrogenotrophic		Yes	McrABG	1	1	0	0.666667	0.875	0.5	K01895		0	0	1	1	0	0	0
20100900_E3D_6	d__Archaea;p__Halobacteriota;c__Bog-38;o__Bog-38;f__Bog-38;g__Bog-38;s__Bog-38 sp003162175	Hydrogenotrophic	Hydrogenotrophic		Yes	McrABG	1	1	0	0.666667	0.875	0.5	K01895		0	0	1	1	0	0	0
20110600_E1D_2	d__Archaea;p__Halobacteriota;c__Bog-38;o__Bog-38;f__Bog-38;g__Bog-38;s__Bog-38 sp003162175	Hydrogenotrophic	Hydrogenotrophic		Yes	McrABG	1	0.333333	0	0.666667	0.875	0.5	K01895		0	0	0.5	1	0	0	0
20110600_E2D_6	d__Archaea;p__Halobacteriota;c__Bog-38;o__Bog-38;f__Bog-38;g__Bog-38;s__Bog-38 sp003162175	Hydrogenotrophic	Hydrogenotrophic		Yes	McrABG	1	0	0	0.666667	0.875	0.5	K01895		0	0	1	1	0	0	0
20110600_E3D_3	d__Archaea;p__Halobacteriota;c__Bog-38;o__Bog-38;f__Bog-38;g__Bog-38;s__Bog-38 sp003162175	Hydrogenotrophic	Hydrogenotrophic		Yes	McrABG	1	1	0	0.666667	0.875	0.5	K01895		0	0	1	1	0	0	0
20110600_E3M_5	d__Archaea;p__Halobacteriota;c__Bog-38;o__Bog-38;f__Bog-38;g__Bog-38;s__Bog-38 sp003162175	Hydrogenotrophic	Hydrogenotrophic		Yes	McrABG	0	0	0	0.333333	0	0.5	K01895		0	0	1	0	0	0	0
20110600_E3S_3	d__Archaea;p__Halobacteriota;c__Bog-38;o__Bog-38;f__Bog-38;g__Bog-38;s__Bog-38 sp003162175	Hydrogenotrophic	Hydrogenotrophic		Yes	McrABG	1	1	0	0.733333	0.75	0.5	K01895		0	0	1	1	0	0	0
20110700_E1D_2	d__Archaea;p__Halobacteriota;c__Bog-38;o__Bog-38;f__Bog-38;g__Bog-38;s__Bog-38 sp003162175	Hydrogenotrophic	Hydrogenotrophic		Yes	McrABG	1	1	0	0.666667	0.875	0.5	K01895		0	0	1	1	0	0	0
20110700_E1M_1	d__Archaea;p__Halobacteriota;c__Bog-38;o__Bog-38;f__Bog-38;g__Bog-38;s__Bog-38 sp003162175	Hydrogenotrophic	Hydrogenotrophic		Yes	McrABG	1	1	0	0.666667	0.875	0.5	K01895		0	0	1	1	0	0	0
20110700_E2D_8	d__Archaea;p__Halobacteriota;c__Bog-38;o__Bog-38;f__Bog-38;g__Bog-38;s__Bog-38 sp003162175	Hydrogenotrophic	Hydrogenotrophic		Yes	McrABG	1	1	0	0.666667	0.875	0.5	K01895		0	0	1	1	0	0	0
20110700_E2M_5	d__Archaea;p__Halobacteriota;c__Bog-38;o__Bog-38;f__Bog-38;g__Bog-38;s__Bog-38 sp003162175	Hydrogenotrophic	Hydrogenotrophic		Yes	McrABG	0	0.333333	0	0.466667	0.125	0.5	K01895		0	0	1	0	0	0	0
20110700_E3M_8	d__Archaea;p__Halobacteriota;c__Bog-38;o__Bog-38;f__Bog-38;g__Bog-38;s__Bog-38 sp003162175	Hydrogenotrophic	Hydrogenotrophic		Yes	McrABG	1	1	0	0.733333	0.875	0.5	K01895		0	0	1	1	0	0	0
20110800_E1M_4	d__Archaea;p__Halobacteriota;c__Bog-38;o__Bog-38;f__Bog-38;g__Bog-38;s__Bog-38 sp003162175	Hydrogenotrophic	Hydrogenotrophic		Yes	McrABG	1	1	0	0.733333	0.875	0.5	K01895		0	0	1	1	0	0	0
20110800_E1S_1	d__Archaea;p__Halobacteriota;c__Bog-38;o__Bog-38;f__Bog-38;g__Bog-38;s__Bog-38 sp003162175	Hydrogenotrophic	Hydrogenotrophic		Yes	McrABG	0	1	0	0.6	0.875	0.5	K01895		0	0	1	0.666667	0	0	0
20110800_E2M_11	d__Archaea;p__Halobacteriota;c__Bog-38;o__Bog-38;f__Bog-38;g__Bog-38;s__Bog-38 sp003162175	Hydrogenotrophic	Hydrogenotrophic		Yes	McrABG	1	1	0	0.666667	0.125	0.75	K01895		0	0	1	1	0	0	0
20110800_E2S_7	d__Archaea;p__Halobacteriota;c__Bog-38;o__Bog-38;f__Bog-38;g__Bog-38;s__Bog-38 sp003162175	Hydrogenotrophic	Hydrogenotrophic		Yes	McrAG	1	0.333333	0	0.666667	0.25	0.5	K01895		0	0	1	1	0	0	0
20111000_E2D_5	d__Archaea;p__Halobacteriota;c__Bog-38;o__Bog-38;f__Bog-38;g__Bog-38;s__Bog-38 sp003162175	Hydrogenotrophic	Hydrogenotrophic		Yes	McrABG	1	1	0	0.666667	0.75	0.5	K01895		0.0555556	0	1	1	0	0	0
20111000_E3D_6	d__Archaea;p__Halobacteriota;c__Bog-38;o__Bog-38;f__Bog-38;g__Bog-38;s__Bog-38 sp003162175	Hydrogenotrophic	Hydrogenotrophic		Yes	McrABG	1	0.333333	0	0.333333	0.875	0.25	K01895		0	0	1	1	0	0	0
20120500_P19_2	d__Archaea;p__Halobacteriota;c__Bog-38;o__Bog-38;f__Bog-38;g__Bog-38;s__Bog-38 sp003162175	Hydrogenotrophic	Hydrogenotrophic		Yes	McrBG	1	0.333333	0	0.4	1	0.5	K01895		0	0	1	1	0	0	0
20120500_P28_13	d__Archaea;p__Halobacteriota;c__Bog-38;o__Bog-38;f__Bog-38;g__Bog-38;s__Bog-38 sp003162175	Hydrogenotrophic	Hydrogenotrophic		Yes	McrABG	1	0.333333	0	0.666667	0	0.5	K01895		0	0	0.75	1	0	0	0
20120600_E1D_45	d__Archaea;p__Halobacteriota;c__Bog-38;o__Bog-38;f__Bog-38;g__Bog-38;s__Bog-38 sp003162175	Hydrogenotrophic	Hydrogenotrophic		Yes	McrABG	1	1	0	0.733333	0.875	0.5	K01895		0	0	1	1	0	0	0
20120600_E2D_10	d__Archaea;p__Halobacteriota;c__Bog-38;o__Bog-38;f__Bog-38;g__Bog-38;s__Bog-38 sp003162175	Hydrogenotrophic	Hydrogenotrophic		Yes	McrA	1	1	0	0.533333	0.125	0.5	K01895		0	0	1	0.333333	0	0	0
20120600_E3D_12	d__Archaea;p__Halobacteriota;c__Bog-38;o__Bog-38;f__Bog-38;g__Bog-38;s__Bog-38 sp003162175	Hydrogenotrophic	Hydrogenotrophic		Yes	McrABG	1	1	0	0.666667	0.25	0.5	K01895		0	0	1	1	0	0	0
20120600_E3M_1	d__Archaea;p__Halobacteriota;c__Bog-38;o__Bog-38;f__Bog-38;g__Bog-38;s__Bog-38 sp003162175	Hydrogenotrophic	Hydrogenotrophic		Yes	McrABG	0	1	0	0.6	0.875	0.75	K01895		0	0	1	0.666667	0	0	0
20120700_E1M_1	d__Archaea;p__Halobacteriota;c__Bog-38;o__Bog-38;f__Bog-38;g__Bog-38;s__Bog-38 sp003162175	Hydrogenotrophic	Hydrogenotrophic		Yes	McrABG	1	1	0	0.666667	0.875	0.5	K01895		0	0	1	1	0	0	0
20120700_E1S_2	d__Archaea;p__Halobacteriota;c__Bog-38;o__Bog-38;f__Bog-38;g__Bog-38;s__Bog-38 sp003162175	Hydrogenotrophic	Hydrogenotrophic		Yes	McrABG	0	1	0	0.533333	0.875	0.5	K01895		0	0	1	0.666667	0	0	0
20120700_E2D_9	d__Archaea;p__Halobacteriota;c__Bog-38;o__Bog-38;f__Bog-38;g__Bog-38;s__Bog-38 sp003162175	Hydrogenotrophic	Hydrogenotrophic		Yes	McrABG	1	1	0	0.666667	0.875	0.5	K01895		0	0	1	1	0	0	0
20120800_E2D_16	d__Archaea;p__Halobacteriota;c__Bog-38;o__Bog-38;f__Bog-38;g__Bog-38;s__Bog-38 sp003162175	Hydrogenotrophic	Hydrogenotrophic		Likely; missing Mcr & Hdr but enodes the WLP, hydrogenases characteristic of hydrogenotrophic methanogens, and per taxonomy (near all other MAGs in the species are methanogens)	.	0	0	0	0.333333	0.625	0			0	0	0.25	0.333333	0	0	0
20120800_E2M_1	d__Archaea;p__Halobacteriota;c__Bog-38;o__Bog-38;f__Bog-38;g__Bog-38;s__Bog-38 sp003162175	Hydrogenotrophic	Hydrogenotrophic		Likely; missing Mcr & Hdr but enodes the WLP, hydrogenases characteristic of hydrogenotrophic methanogens, and per taxonomy (near all other MAGs in the species are methanogens)	.	0	0	0	0.466667	0.875	0.5	K01895		0	0	1	0	0	0	0
20120800_E2S_2	d__Archaea;p__Halobacteriota;c__Bog-38;o__Bog-38;f__Bog-38;g__Bog-38;s__Bog-38 sp003162175	Hydrogenotrophic	Hydrogenotrophic		Yes	McrABG	1	1	0	0.666667	0.875	0.5	K01895		0	0	1	1	0	0	0
20130700_E1D_6	d__Archaea;p__Halobacteriota;c__Bog-38;o__Bog-38;f__Bog-38;g__Bog-38;s__Bog-38 sp003162175	Hydrogenotrophic	Hydrogenotrophic		Yes	McrB	1	1	0	0.733333	0.875	0.5	K01895		0	0	1	1	0	0	0
20130700_E1M_3	d__Archaea;p__Halobacteriota;c__Bog-38;o__Bog-38;f__Bog-38;g__Bog-38;s__Bog-38 sp003162175	Hydrogenotrophic	Hydrogenotrophic		Yes	McrABG	0	1	0	0.533333	0.875	0.5	K01895		0	0	1	0	0	0	0
20130700_E1S_5	d__Archaea;p__Halobacteriota;c__Bog-38;o__Bog-38;f__Bog-38;g__Bog-38;s__Bog-38 sp003162175	Hydrogenotrophic	Hydrogenotrophic		Yes	McrABG	1	0.666667	0	0.6	0.75	0.5	K01895		0	0	1	1	0	0	0
20130700_E2D_1	d__Archaea;p__Halobacteriota;c__Bog-38;o__Bog-38;f__Bog-38;g__Bog-38;s__Bog-38 sp003162175	Hydrogenotrophic	Hydrogenotrophic		Yes	McrAG	1	1	0	0.6	0.875	0.5	K01895		0	0	1	1	0	0	0
20130700_E3D_2	d__Archaea;p__Halobacteriota;c__Bog-38;o__Bog-38;f__Bog-38;g__Bog-38;s__Bog-38 sp003162175	Hydrogenotrophic	Hydrogenotrophic		Yes	McrB	0.666667	1	0	0.666667	0.125	0.75	K01895		0	0	0.75	0.666667	0	0	0
20130700_E3S_1	d__Archaea;p__Halobacteriota;c__Bog-38;o__Bog-38;f__Bog-38;g__Bog-38;s__Bog-38 sp003162175	Hydrogenotrophic	Hydrogenotrophic		Yes	McrABG	0	0.333333	0	0.466667	0.75	0.5	K01895		0	0	1	0.333333	0	0	0
20130700_E3X_6	d__Archaea;p__Halobacteriota;c__Bog-38;o__Bog-38;f__Bog-38;g__Bog-38;s__Bog-38 sp003162175	Hydrogenotrophic	Hydrogenotrophic		Yes	McrABG	0.333333	0	0	0.666667	0.5	0.5	K01895		0	0	1	0.666667	0	0	0
20140700_E12_1	d__Archaea;p__Halobacteriota;c__Bog-38;o__Bog-38;f__Bog-38;g__Bog-38;s__Bog-38 sp003162175	Hydrogenotrophic	Hydrogenotrophic		Yes	McrABG	0.333333	1	0	0.466667	0.875	0.75	K01895		0	0	1	0.333333	0	0	0
20140700_E14_5	d__Archaea;p__Halobacteriota;c__Bog-38;o__Bog-38;f__Bog-38;g__Bog-38;s__Bog-38 sp003162175	Hydrogenotrophic	Hydrogenotrophic		Yes	McrABG	1	1	0	0.666667	0.875	0.5	K01895		0	0	1	1	0	0	0
20140700_E15_9	d__Archaea;p__Halobacteriota;c__Bog-38;o__Bog-38;f__Bog-38;g__Bog-38;s__Bog-38 sp003162175	Hydrogenotrophic	Hydrogenotrophic		Yes	McrABG	1	1	0	0.666667	0.875	0.5	K01895		0	0	1	1	0	0	0
20140700_E22_3	d__Archaea;p__Halobacteriota;c__Bog-38;o__Bog-38;f__Bog-38;g__Bog-38;s__Bog-38 sp003162175	Hydrogenotrophic	Hydrogenotrophic		Yes	McrB	1	1	0	0.533333	0.875	0.5	K01895		0	0	1	1	0	0	0
20150700_E11_1	d__Archaea;p__Halobacteriota;c__Bog-38;o__Bog-38;f__Bog-38;g__Bog-38;s__Bog-38 sp003162175	Hydrogenotrophic	Hydrogenotrophic		Yes	McrABG	0	1	0	0.533333	0.875	0.75	K01895		0	0	1	0	0	0	0
20150700_E24_3	d__Archaea;p__Halobacteriota;c__Bog-38;o__Bog-38;f__Bog-38;g__Bog-38;s__Bog-38 sp003162175	Hydrogenotrophic	Hydrogenotrophic		Yes	McrABG	1	1	0	0.666667	0.875	0.5	K01895		0	0	1	1	0	0	0
20150700_E25_6	d__Archaea;p__Halobacteriota;c__Bog-38;o__Bog-38;f__Bog-38;g__Bog-38;s__Bog-38 sp003162175	Hydrogenotrophic	Hydrogenotrophic		Yes	McrABG	1	1	0	0.666667	0.875	0.5	K01895		0	0	1	1	0	0	0
20150700_E33_3	d__Archaea;p__Halobacteriota;c__Bog-38;o__Bog-38;f__Bog-38;g__Bog-38;s__Bog-38 sp003162175	Hydrogenotrophic	Hydrogenotrophic		Yes	McrABG	0	1	0	0.6	0.875	0.5	K01895		0	0	1	0	0	0	0
20150700_E34_2	d__Archaea;p__Halobacteriota;c__Bog-38;o__Bog-38;f__Bog-38;g__Bog-38;s__Bog-38 sp003162175	Hydrogenotrophic	Hydrogenotrophic		Yes	McrABG	1	1	0	0.666667	0.875	0.5	K01895		0	0	1	1	0	0	0
20150700_E35_3	d__Archaea;p__Halobacteriota;c__Bog-38;o__Bog-38;f__Bog-38;g__Bog-38;s__Bog-38 sp003162175	Hydrogenotrophic	Hydrogenotrophic		Yes	McrABG	1	1	0	0.733333	0.875	0.75	K01895		0	0	1	1	0	0	0
20160700_E13_2	d__Archaea;p__Halobacteriota;c__Bog-38;o__Bog-38;f__Bog-38;g__Bog-38;s__Bog-38 sp003162175	Hydrogenotrophic	Hydrogenotrophic		Yes	McrBG	1	1	0	0.666667	0.875	0.5	K01895		0.0555556	0	1	1	0	0	0
20160700_E14_4	d__Archaea;p__Halobacteriota;c__Bog-38;o__Bog-38;f__Bog-38;g__Bog-38;s__Bog-38 sp003162175	Hydrogenotrophic	Hydrogenotrophic		Yes	McrABG	1	1	0	0.733333	0.875	0.5	K01895		0	0	1	1	0	0	0
20160700_E15_6	d__Archaea;p__Halobacteriota;c__Bog-38;o__Bog-38;f__Bog-38;g__Bog-38;s__Bog-38 sp003162175	Hydrogenotrophic	Hydrogenotrophic		Yes	McrABG	1	1	0	0.666667	0.875	0.5	K01895		0	0	1	1	0	0	0
20160700_E33_8	d__Archaea;p__Halobacteriota;c__Bog-38;o__Bog-38;f__Bog-38;g__Bog-38;s__Bog-38 sp003162175	Hydrogenotrophic	Hydrogenotrophic		Yes	McrABG	1	1	0	0.733333	0.875	0.5	K01895		0	0	1	1	0	0	0
20160700_E34_1	d__Archaea;p__Halobacteriota;c__Bog-38;o__Bog-38;f__Bog-38;g__Bog-38;s__Bog-38 sp003162175	Hydrogenotrophic	Hydrogenotrophic		Yes	McrABG	1	0	0	0.666667	0.875	0.5	K01895		0	0	1	1	0	0	0
20160700_E35_8	d__Archaea;p__Halobacteriota;c__Bog-38;o__Bog-38;f__Bog-38;g__Bog-38;s__Bog-38 sp003162175	Hydrogenotrophic	Hydrogenotrophic		Yes	McrABG	1	1	0	0.666667	0.875	0.5	K01895		0	0	1	1	0	0	0
3300023248_8	d__Archaea;p__Halobacteriota;c__Bog-38;o__Bog-38;f__Bog-38;g__Bog-38;s__Bog-38 sp003162175	Hydrogenotrophic	Hydrogenotrophic		Yes	McrA	1	1	0	0.666667	0.375	0.75	K01895		0	0	1	1	0	0	0
3300026451_4	d__Archaea;p__Halobacteriota;c__Bog-38;o__Bog-38;f__Bog-38;g__Bog-38;s__Bog-38 sp003162175	Hydrogenotrophic	Hydrogenotrophic		Yes	McrABG	0	1	0	0.6	0.875	0.5	K01895		0	0	1	0.666667	0	0	0
3300033798_7	d__Archaea;p__Halobacteriota;c__Bog-38;o__Bog-38;f__Bog-38;g__Bog-38;s__Bog-38 sp003162175	Hydrogenotrophic	Hydrogenotrophic		Yes	McrABG	1	1	0	0.733333	0.875	0.75	K01895		0	0	1	1	0	0	0
3300033827_7	d__Archaea;p__Halobacteriota;c__Bog-38;o__Bog-38;f__Bog-38;g__Bog-38;s__Bog-38 sp003162175	Hydrogenotrophic	Hydrogenotrophic		Yes	McrA	1	1	0	0.666667	0.25	0.5	K01895		0	0	1	1	0	0	0
3300036377_3	d__Archaea;p__Halobacteriota;c__Bog-38;o__Bog-38;f__Bog-38;g__Bog-38;s__Bog-38 sp003162175	Hydrogenotrophic	Hydrogenotrophic		Yes	McrABG	1	1	0	0.733333	0.125	0.5	K01895		0	0	1	1	0	0	0
3300036385_3	d__Archaea;p__Halobacteriota;c__Bog-38;o__Bog-38;f__Bog-38;g__Bog-38;s__Bog-38 sp003162175	Hydrogenotrophic	Hydrogenotrophic		Yes	McrABG	1	1	0	0.666667	0.125	0.5	K01895		0.0555556	0	1	0.666667	0	0	0
3300036417_4	d__Archaea;p__Halobacteriota;c__Bog-38;o__Bog-38;f__Bog-38;g__Bog-38;s__Bog-38 sp003162175	Hydrogenotrophic	Hydrogenotrophic		Yes	McrAB	1	1	0	0.666667	0.625	0.75	K01895		0	0	1	1	0	0	0
3300036436_3	d__Archaea;p__Halobacteriota;c__Bog-38;o__Bog-38;f__Bog-38;g__Bog-38;s__Bog-38 sp003162175	Hydrogenotrophic	Hydrogenotrophic		Likely; missing Mcr but encodes Hdr subunits + functional methanogenesis genes	.	0	1	0	0.466667	0.125	0.5	K01895		0	0	1	0.333333	0	0	0
3300036494_4	d__Archaea;p__Halobacteriota;c__Bog-38;o__Bog-38;f__Bog-38;g__Bog-38;s__Bog-38 sp003162175	Hydrogenotrophic	Hydrogenotrophic		Yes	McrABG	1	1	0	0.666667	0.125	0.75	K01895		0	0	1	1	0	0	0
3300036495_5	d__Archaea;p__Halobacteriota;c__Bog-38;o__Bog-38;f__Bog-38;g__Bog-38;s__Bog-38 sp003162175	Hydrogenotrophic	Hydrogenotrophic		Yes	McrABG	1	1	0	0.666667	0.125	0.5	K01895		0	0	1	1	0	0	0
3300036885_20	d__Archaea;p__Halobacteriota;c__Bog-38;o__Bog-38;f__Bog-38;g__Bog-38;s__Bog-38 sp003162175	Hydrogenotrophic	Hydrogenotrophic		Yes	McrB	1	0	0	0.733333	0.625	0.5	K01895		0	0	1	1	0	0	0
3300036912_8	d__Archaea;p__Halobacteriota;c__Bog-38;o__Bog-38;f__Bog-38;g__Bog-38;s__Bog-38 sp003162175	Hydrogenotrophic	Hydrogenotrophic		Yes	McrABG	1	1	0	0.666667	0.625	0.5	K01895		0	0	1	1	0	0	0
3300036913_14	d__Archaea;p__Halobacteriota;c__Bog-38;o__Bog-38;f__Bog-38;g__Bog-38;s__Bog-38 sp003162175	Hydrogenotrophic	Hydrogenotrophic		Yes	McrA	1	1	0	0.733333	0.875	0.5	K01895		0	0	1	1	0	0	0
3300036914_5	d__Archaea;p__Halobacteriota;c__Bog-38;o__Bog-38;f__Bog-38;g__Bog-38;s__Bog-38 sp003162175	Hydrogenotrophic	Hydrogenotrophic		Yes	McrABG	1	1	0	0.666667	0.875	0.75	K01895		0	0	1	1	0	0	0
3300036929_10	d__Archaea;p__Halobacteriota;c__Bog-38;o__Bog-38;f__Bog-38;g__Bog-38;s__Bog-38 sp003162175	Hydrogenotrophic	Hydrogenotrophic		Yes	McrABG	1	1	0	0.733333	0.875	0.75	K01895		0	0	1	1	0	0	0
3300036931_14	d__Archaea;p__Halobacteriota;c__Bog-38;o__Bog-38;f__Bog-38;g__Bog-38;s__Bog-38 sp003162175	Hydrogenotrophic	Hydrogenotrophic		Yes	McrABG	1	1	0	0.733333	0.875	0.5	K01895		0	0	1	1	0	0	0
3300037049_11	d__Archaea;p__Halobacteriota;c__Bog-38;o__Bog-38;f__Bog-38;g__Bog-38;s__Bog-38 sp003162175	Hydrogenotrophic	Hydrogenotrophic		Yes	McrABG	1	1	0	0.6	0.875	0.5	K01895		0	0	1	0.666667	0	0	0
3300037061_9	d__Archaea;p__Halobacteriota;c__Bog-38;o__Bog-38;f__Bog-38;g__Bog-38;s__Bog-38 sp003162175	Hydrogenotrophic	Hydrogenotrophic		Yes	McrABG	1	1	0	0.666667	0.875	0.5	K01895		0	0	1	1	0	0	0
3300037062_13	d__Archaea;p__Halobacteriota;c__Bog-38;o__Bog-38;f__Bog-38;g__Bog-38;s__Bog-38 sp003162175	Hydrogenotrophic	Hydrogenotrophic		Yes	McrABG	0	1	0	0.666667	0.25	0.5	K01895		0	0	1	0.666667	0	0	0
3300037065_11	d__Archaea;p__Halobacteriota;c__Bog-38;o__Bog-38;f__Bog-38;g__Bog-38;s__Bog-38 sp003162175	Hydrogenotrophic	Hydrogenotrophic		Yes	McrABG	1	1	0	0.666667	0.125	0.5	K01895		0	0	1	1	0	0	0
3300037106_12	d__Archaea;p__Halobacteriota;c__Bog-38;o__Bog-38;f__Bog-38;g__Bog-38;s__Bog-38 sp003162175	Hydrogenotrophic	Hydrogenotrophic		Yes	McrABG	1	1	0	0.666667	0.875	0.5	K01895		0	0	1	1	0	0	0
3300037162_8	d__Archaea;p__Halobacteriota;c__Bog-38;o__Bog-38;f__Bog-38;g__Bog-38;s__Bog-38 sp003162175	Hydrogenotrophic	Hydrogenotrophic		Yes	McrABG	1	1	0	0.733333	0.75	0.5	K01895		0	0	1	1	0	0	0
3300037163_8	d__Archaea;p__Halobacteriota;c__Bog-38;o__Bog-38;f__Bog-38;g__Bog-38;s__Bog-38 sp003162175	Hydrogenotrophic	Hydrogenotrophic		Yes	McrABG	1	1	0	0.733333	0.875	0.5	K01895		0	0	1	1	0	0	0
3300037167_8	d__Archaea;p__Halobacteriota;c__Bog-38;o__Bog-38;f__Bog-38;g__Bog-38;s__Bog-38 sp003162175	Hydrogenotrophic	Hydrogenotrophic		Yes	McrABG	1	1	0	0.733333	0.875	0.75	K01895		0	0	1	1	0	0	0
3300037209_8	d__Archaea;p__Halobacteriota;c__Bog-38;o__Bog-38;f__Bog-38;g__Bog-38;s__Bog-38 sp003162175	Hydrogenotrophic	Hydrogenotrophic		Yes	McrABG	1	1	0	0.666667	0.875	0.5	K01895		0	0	1	1	0	0	0
3300037210_11	d__Archaea;p__Halobacteriota;c__Bog-38;o__Bog-38;f__Bog-38;g__Bog-38;s__Bog-38 sp003162175	Hydrogenotrophic	Hydrogenotrophic		Yes	McrA	1	1	0	0.666667	0.125	0.5	K01895		0	0	1	1	0	0	0
3300037214_10	d__Archaea;p__Halobacteriota;c__Bog-38;o__Bog-38;f__Bog-38;g__Bog-38;s__Bog-38 sp003162175	Hydrogenotrophic	Hydrogenotrophic		Likely; missing Mcr but encodes Hdr subunits + functional methanogenesis genes	.	1	0.666667	0	0.733333	0.5	0.75	K01895		0	0	1	1	0	0	0
3300037215_6	d__Archaea;p__Halobacteriota;c__Bog-38;o__Bog-38;f__Bog-38;g__Bog-38;s__Bog-38 sp003162175	Hydrogenotrophic	Hydrogenotrophic		Yes	McrABG	1	1	0	0.733333	0.875	0.5	K01895		0	0	1	1	0	0	0
3300037216_11	d__Archaea;p__Halobacteriota;c__Bog-38;o__Bog-38;f__Bog-38;g__Bog-38;s__Bog-38 sp003162175	Hydrogenotrophic	Hydrogenotrophic		Yes	McrABG	1	1	0	0.666667	0.875	0.75	K01895		0	0	1	1	0	0	0
3300037387_8	d__Archaea;p__Halobacteriota;c__Bog-38;o__Bog-38;f__Bog-38;g__Bog-38;s__Bog-38 sp003162175	Hydrogenotrophic	Hydrogenotrophic		Yes	McrABG	1	1	0	0.733333	0.875	0.5	K01895		0	0	1	1	0	0	0
3300037551_9	d__Archaea;p__Halobacteriota;c__Bog-38;o__Bog-38;f__Bog-38;g__Bog-38;s__Bog-38 sp003162175	Hydrogenotrophic	Hydrogenotrophic		Yes	McrABG	1	1	0	0.666667	0.875	0.5	K01895		0	0	1	1	0	0	0
3300038460_12	d__Archaea;p__Halobacteriota;c__Bog-38;o__Bog-38;f__Bog-38;g__Bog-38;s__Bog-38 sp003162175	Hydrogenotrophic	Hydrogenotrophic		Yes	McrABG	1	1	0	0.6	0.125	0.5	K01895		0	0	1	1	0	0	0
3300038474_10	d__Archaea;p__Halobacteriota;c__Bog-38;o__Bog-38;f__Bog-38;g__Bog-38;s__Bog-38 sp003162175	Hydrogenotrophic	Hydrogenotrophic		Yes	McrABG	1	1	0	0.733333	0.875	0.5	K01895		0	0	1	1	0	0	0
3300038475_9	d__Archaea;p__Halobacteriota;c__Bog-38;o__Bog-38;f__Bog-38;g__Bog-38;s__Bog-38 sp003162175	Hydrogenotrophic	Hydrogenotrophic		Yes	McrABG	1	1	0	0.733333	0.875	0.5	K01895		0	0	1	1	0	0	0
PKWV01	d__Archaea;p__Halobacteriota;c__Bog-38;o__Bog-38;f__Bog-38;g__Bog-38;s__Bog-38 sp003162175	Hydrogenotrophic	Hydrogenotrophic		Yes	McrABG	1	1	0	0.733333	0.625	0.5	K01895		0	0	1	1	0	0	0
PKYL01	d__Archaea;p__Halobacteriota;c__Bog-38;o__Bog-38;f__Bog-38;g__Bog-38;s__Bog-38 sp003162175	Hydrogenotrophic	Hydrogenotrophic		Likely; missing Mcr but encodes Hdr subunits + functional methanogenesis genes	.	1	0.333333	0	0.666667	1	0.75	K01895		0	0	0.75	1	0	0	0
PLEN01	d__Archaea;p__Halobacteriota;c__Bog-38;o__Bog-38;f__Bog-38;g__Bog-38;s__Bog-38 sp003162175	Hydrogenotrophic	Hydrogenotrophic		Yes	McrABG	1	0.333333	0	0.466667	0.625	0			0	0	1	0.333333	0	0	0
PLEP01	d__Archaea;p__Halobacteriota;c__Bog-38;o__Bog-38;f__Bog-38;g__Bog-38;s__Bog-38 sp003162175	Hydrogenotrophic	Hydrogenotrophic		Likely; missing Mcr but encodes Hdr subunits + functional methanogenesis genes	.	1	1	0	0.6	0.875	0.75	K01895		0.0555556	0	0.5	1	0	0	0
PLNA01	d__Archaea;p__Halobacteriota;c__Bog-38;o__Bog-38;f__Bog-38;g__Bog-38;s__Bog-38 sp003162175	Hydrogenotrophic	Hydrogenotrophic		Yes	McrABG	1	1	0	0.666667	0.875	0.75	K01895		0	0	1	1	0	0	0
PLOJ01	d__Archaea;p__Halobacteriota;c__Bog-38;o__Bog-38;f__Bog-38;g__Bog-38;s__Bog-38 sp003162175	Hydrogenotrophic	Hydrogenotrophic		Yes	McrABG	1	1	0	0.733333	0.875	0.5	K01895		0	0	1	1	0	0	0
PMCV01	d__Archaea;p__Halobacteriota;c__Bog-38;o__Bog-38;f__Bog-38;g__Bog-38;s__Bog-38 sp003162175	Hydrogenotrophic	Hydrogenotrophic		Yes	McrABG	1	1	0	0.733333	0.875	0.75	K01895		0	0	1	1	0	0	0
PMEE01	d__Archaea;p__Halobacteriota;c__Bog-38;o__Bog-38;f__Bog-38;g__Bog-38;s__Bog-38 sp003162175	Hydrogenotrophic	Hydrogenotrophic		Yes	McrABG	1	1	0	0.666667	0.875	0.5	K01895		0	0	1	1	0	0	0
PMEK01	d__Archaea;p__Halobacteriota;c__Bog-38;o__Bog-38;f__Bog-38;g__Bog-38;s__Bog-38 sp003162175	Hydrogenotrophic	Hydrogenotrophic		Yes	McrABG	0.666667	1	0	0.733333	0.625	0.75	K01895		0	0	1	1	0	0	0
PMEP01	d__Archaea;p__Halobacteriota;c__Bog-38;o__Bog-38;f__Bog-38;g__Bog-38;s__Bog-38 sp003162175	Hydrogenotrophic	Hydrogenotrophic		Yes	McrABG	1	1	0	0.6	0.875	0.5	K01895		0	0	1	1	0	0	0
PMEQ01	d__Archaea;p__Halobacteriota;c__Bog-38;o__Bog-38;f__Bog-38;g__Bog-38;s__Bog-38 sp003162175	Hydrogenotrophic	Hydrogenotrophic		Yes	McrABG	1	1	0	0.666667	0.75	0.75	K01895		0	0	1	1	0	0	0
PMID01	d__Archaea;p__Halobacteriota;c__Bog-38;o__Bog-38;f__Bog-38;g__Bog-38;s__Bog-38 sp003162175	Hydrogenotrophic	Hydrogenotrophic		Yes	McrABG	1	1	0	0.6	0.75	0.75	K01895		0	0	1	1	0	0	0
PMJH01	d__Archaea;p__Halobacteriota;c__Bog-38;o__Bog-38;f__Bog-38;g__Bog-38;s__Bog-38 sp003162175	Hydrogenotrophic	Hydrogenotrophic		Yes	McrAG	0	0.333333	0	0.6	0.375	0.75	K01895		0	0	1	0.666667	0	0	0
PMKO01	d__Archaea;p__Halobacteriota;c__Bog-38;o__Bog-38;f__Bog-38;g__Bog-38;s__Bog-38 sp003162175	Hydrogenotrophic	Hydrogenotrophic		Yes	McrABG	1	1	0	0.666667	0.75	0.75	K01895		0.0555556	0	1	1	0	0	0
PMLP01	d__Archaea;p__Halobacteriota;c__Bog-38;o__Bog-38;f__Bog-38;g__Bog-38;s__Bog-38 sp003162175	Hydrogenotrophic	Hydrogenotrophic		Yes	McrABG	1	1	0	0.666667	0.875	0.5	K01895		0	0	1	1	0	0	0
PMMC01	d__Archaea;p__Halobacteriota;c__Bog-38;o__Bog-38;f__Bog-38;g__Bog-38;s__Bog-38 sp003162175	Hydrogenotrophic	Hydrogenotrophic		Yes	McrAB	1	0.333333	0	0.733333	0.375	0.75	K01895		0	0	1	1	0	0	0
PMMP01	d__Archaea;p__Halobacteriota;c__Bog-38;o__Bog-38;f__Bog-38;g__Bog-38;s__Bog-38 sp003162175	Hydrogenotrophic	Hydrogenotrophic		Yes	McrABG	1	1	0	0.666667	0.375	0.75	K01895		0	0	1	1	0	0	0
PMMR01	d__Archaea;p__Halobacteriota;c__Bog-38;o__Bog-38;f__Bog-38;g__Bog-38;s__Bog-38 sp003162175	Hydrogenotrophic	Hydrogenotrophic		Yes	McrABG	1	1	0	0.666667	0.875	0.75	K01895		0	0	1	1	0	0	0
PMMZ01	d__Archaea;p__Halobacteriota;c__Bog-38;o__Bog-38;f__Bog-38;g__Bog-38;s__Bog-38 sp003162175	Hydrogenotrophic	Hydrogenotrophic		Yes	McrB	1	0	0	0.733333	0.75	0.5	K01895		0	0	1	1	0	0	0
PMNR01	d__Archaea;p__Halobacteriota;c__Bog-38;o__Bog-38;f__Bog-38;g__Bog-38;s__Bog-38 sp003162175	Hydrogenotrophic	Hydrogenotrophic		Yes	McrABG	1	0.666667	0	0.6	0.125	0.75	K01895		0	0	1	1	0	0	0
PMNS01	d__Archaea;p__Halobacteriota;c__Bog-38;o__Bog-38;f__Bog-38;g__Bog-38;s__Bog-38 sp003162175	Hydrogenotrophic	Hydrogenotrophic		Yes	McrABG	1	1	0	0.666667	0.75	0.75	K01895		0	0	1	1	0	0	0
PMNV01	d__Archaea;p__Halobacteriota;c__Bog-38;o__Bog-38;f__Bog-38;g__Bog-38;s__Bog-38 sp003162175	Hydrogenotrophic	Hydrogenotrophic		Yes	McrABG	0.333333	1	0	0.6	0.75	0.75	K01895		0	0	1	1	0.166667	0	0
PMNX01	d__Archaea;p__Halobacteriota;c__Bog-38;o__Bog-38;f__Bog-38;g__Bog-38;s__Bog-38 sp003162175	Hydrogenotrophic	Hydrogenotrophic		Yes	McrABG	0.333333	1	0	0.4	0.125	0.75	K01895		0	0	1	0.333333	0	0	0
PMRX01	d__Archaea;p__Halobacteriota;c__Bog-38;o__Bog-38;f__Bog-38;g__Bog-38;s__Bog-38 sp003162175	Hydrogenotrophic	Hydrogenotrophic		Yes	McrABG	1	1	0	0.733333	0.875	0.5	K01895		0	0	1	1	0	0	0
PMRZ01	d__Archaea;p__Halobacteriota;c__Bog-38;o__Bog-38;f__Bog-38;g__Bog-38;s__Bog-38 sp003162175	Hydrogenotrophic	Hydrogenotrophic		Yes	McrABG	1	0	0	0.533333	0.875	0.5	K01895		0.0555556	0	1	0.666667	0	0	0
PMSD01	d__Archaea;p__Halobacteriota;c__Bog-38;o__Bog-38;f__Bog-38;g__Bog-38;s__Bog-38 sp003162175	Hydrogenotrophic	Hydrogenotrophic		Yes	McrA	1	0.666667	0	0.733333	0.125	0.75	K01895		0	0	1	1	0	0	0
PMSF01	d__Archaea;p__Halobacteriota;c__Bog-38;o__Bog-38;f__Bog-38;g__Bog-38;s__Bog-38 sp003162175	Hydrogenotrophic	Hydrogenotrophic		Yes	McrAB	1	1	0	0.666667	0.75	0.5	K01895		0	0	1	1	0	0	0
PMXU01	d__Archaea;p__Halobacteriota;c__Bog-38;o__Bog-38;f__Bog-38;g__Bog-38;s__Bog-38 sp003162175	Hydrogenotrophic	Hydrogenotrophic		Yes	McrABG	1	1	0	0.666667	0.875	0.5	K01895		0	0	1	1	0	0	0
PMXX01	d__Archaea;p__Halobacteriota;c__Bog-38;o__Bog-38;f__Bog-38;g__Bog-38;s__Bog-38 sp003162175	Hydrogenotrophic	Hydrogenotrophic		Yes	McrABG	1	0.666667	0	0.733333	0.875	0.5	K01895		0	0	1	1	0	0	0
PMYQ01	d__Archaea;p__Halobacteriota;c__Bog-38;o__Bog-38;f__Bog-38;g__Bog-38;s__Bog-38 sp003162175	Hydrogenotrophic	Hydrogenotrophic		Yes	McrAB	0.333333	1	0	0.466667	0.125	0.75	K01895		0.0555556	0	1	0.666667	0.166667	0	0
PMYZ01	d__Archaea;p__Halobacteriota;c__Bog-38;o__Bog-38;f__Bog-38;g__Bog-38;s__Bog-38 sp003162175	Hydrogenotrophic	Hydrogenotrophic		Yes	McrABG	0	0.666667	0	0.466667	0	0.5	K01895		0.0555556	0	1	0.666667	0	0	0
20110800_E2D_21	d__Archaea;p__Halobacteriota;c__Bog-38;o__Bog-38;f__Bog-38;g__Bog-38;s__Bog-38 sp003170935	Hydrogenotrophic	Hydrogenotrophic		Yes	McrABG	1	0.333333	0	0.8	0.875	0.5	K01895		0	0	1	1	0	0	0
20110800_E3D_39	d__Archaea;p__Halobacteriota;c__Bog-38;o__Bog-38;f__Bog-38;g__Bog-38;s__Bog-38 sp003170935	Hydrogenotrophic	Hydrogenotrophic		Yes	McrA	0.666667	0.333333	0	0.733333	0.625	0.5	K01895		0	0	0.5	0.333333	0	0	0
20120800_E2D_14	d__Archaea;p__Halobacteriota;c__Bog-38;o__Bog-38;f__Bog-38;g__Bog-38;s__Bog-38 sp003170935	Hydrogenotrophic	Hydrogenotrophic		Yes	McrB	0.666667	0.333333	0	0.733333	0.75	0.75			0	0	0.5	1	0	0	0
20120800_E2X_5	d__Archaea;p__Halobacteriota;c__Bog-38;o__Bog-38;f__Bog-38;g__Bog-38;s__Bog-38 sp003170935	Hydrogenotrophic	Hydrogenotrophic		Yes	McrABG	1	1	0	0.866667	0.875	0.5	K01895		0	0	1	1	0	0	0
20120800_E3S_13	d__Archaea;p__Halobacteriota;c__Bog-38;o__Bog-38;f__Bog-38;g__Bog-38;s__Bog-38 sp003170935	Hydrogenotrophic	Hydrogenotrophic		Yes	McrABG	1	1	0	0.733333	0.875	0	K01895		0	0	1	1	0	0	0
20130700_E1Y_15	d__Archaea;p__Halobacteriota;c__Bog-38;o__Bog-38;f__Bog-38;g__Bog-38;s__Bog-38 sp003170935	Hydrogenotrophic	Hydrogenotrophic		Yes	McrABG	1	1	0	0.8	0.875	0.5	K01895		0	0	1	1	0	0	0
20130700_E1Z_12	d__Archaea;p__Halobacteriota;c__Bog-38;o__Bog-38;f__Bog-38;g__Bog-38;s__Bog-38 sp003170935	Hydrogenotrophic	Hydrogenotrophic		Yes	McrABG	1	0.333333	0	0.666667	0.625	0.5	K01895		0	0	1	1	0	0	0
20130700_E3Y_11	d__Archaea;p__Halobacteriota;c__Bog-38;o__Bog-38;f__Bog-38;g__Bog-38;s__Bog-38 sp003170935	Hydrogenotrophic	Hydrogenotrophic		Yes	McrB	1	1	0	0.8	0.875	0.75			0	0	1	1	0	0	0
3300036884_20	d__Archaea;p__Halobacteriota;c__Bog-38;o__Bog-38;f__Bog-38;g__Bog-38;s__Bog-38 sp003170935	Hydrogenotrophic	Hydrogenotrophic		Yes	McrABG	1	1	0	0.8	0.875	0.5	K01895		0	0	1	1	0	0	0
3300037087_20	d__Archaea;p__Halobacteriota;c__Bog-38;o__Bog-38;f__Bog-38;g__Bog-38;s__Bog-38 sp003170935	Hydrogenotrophic	Hydrogenotrophic		Yes	McrABG	1	1	0	0.866667	0.875	0.5	K01895		0	0	1	1	0	0	0
PLNM01	d__Archaea;p__Halobacteriota;c__Bog-38;o__Bog-38;f__Bog-38;g__Bog-38;s__Bog-38 sp003170935	Hydrogenotrophic	Hydrogenotrophic		Yes	McrABG	1	0.333333	0	0.666667	0.125	0.75	K01895		0	0	0.25	0.666667	0	0	0
PMYA01	d__Archaea;p__Halobacteriota;c__Bog-38;o__Bog-38;f__Bog-38;g__Bog-38;s__Bog-38 sp003170935	Hydrogenotrophic	Hydrogenotrophic		Yes	McrABG	1	1	0	0.866667	0.875	0.5	K01895		0	0	1	1	0	0	0
20100900_E1D_17	d__Archaea;p__Halobacteriota;c__Methanomicrobia;o__Methanomicrobiales;f__Methanoregulaceae;g__Methanoregula;s__	Hydrogenotrophic	Hydrogenotrophic		Yes	McrABG	1	0	0	0.733333	0.75	0.75	K01895		0	0	0.25	0	0.666667	0	0
20120700_E3M_5	d__Archaea;p__Halobacteriota;c__Methanomicrobia;o__Methanomicrobiales;f__Methanoregulaceae;g__Methanoregula;s__	Hydrogenotrophic	Hydrogenotrophic		Yes	McrA	0.333333	0	0	0.666667	0.875	0	K01895		0	0	0.25	0	0.333333	0	0
20120800_E1X_3	d__Archaea;p__Halobacteriota;c__Methanomicrobia;o__Methanomicrobiales;f__Methanoregulaceae;g__Methanoregula;s__	Hydrogenotrophic	Hydrogenotrophic		Yes	McrB	1	0	0	0.866667	0.75	1	K01895		0	0	1	0	0.666667	0	0
20120800_E1X_9	d__Archaea;p__Halobacteriota;c__Methanomicrobia;o__Methanomicrobiales;f__Methanoregulaceae;g__Methanoregula;s__	Hydrogenotrophic	Hydrogenotrophic		Yes	McrABG	1	0	0	0.866667	0.875	1	K01895		0	0	1	0	0.333333	0	0
20130700_C1D_1	d__Archaea;p__Halobacteriota;c__Methanomicrobia;o__Methanomicrobiales;f__Methanoregulaceae;g__Methanoregula;s__	Hydrogenotrophic	Hydrogenotrophic		Yes	McrB	1	0	0	0.666667	0.5	1	K01895		0	0	1	0	0.333333	0	0
20130700_E2Z_10	d__Archaea;p__Halobacteriota;c__Methanomicrobia;o__Methanomicrobiales;f__Methanoregulaceae;g__Methanoregula;s__	Hydrogenotrophic	Hydrogenotrophic		Likely; missing Mcr but encodes Hdr subunits + functional methanogenesis genes	.	0.333333	0	0	0.6	0.875	1	K01895		0.444444	0	0	0	0	0	0
20130700_E3M_9	d__Archaea;p__Halobacteriota;c__Methanomicrobia;o__Methanomicrobiales;f__Methanoregulaceae;g__Methanoregula;s__	Hydrogenotrophic	Hydrogenotrophic		Yes	McrABG	1	0	0	0.8	0.625	0.75	K01895		0	0	0.5	0	0.666667	0	0
20150700_E35_11	d__Archaea;p__Halobacteriota;c__Methanomicrobia;o__Methanomicrobiales;f__Methanoregulaceae;g__Methanoregula;s__	Hydrogenotrophic	Hydrogenotrophic		Yes	McrABG	1	0	0	0.866667	0.875	1	K01895		0	0	1	0	0.666667	0	0
3300037062_11	d__Archaea;p__Halobacteriota;c__Methanomicrobia;o__Methanomicrobiales;f__Methanoregulaceae;g__Methanoregula;s__	Hydrogenotrophic	Hydrogenotrophic		Yes	McrABG	1	0	0	0.866667	0.75	1	K01895		0	0	1	0	0.666667	0	0
3300037089_14	d__Archaea;p__Halobacteriota;c__Methanomicrobia;o__Methanomicrobiales;f__Methanoregulaceae;g__Methanoregula;s__	Hydrogenotrophic	Hydrogenotrophic		Yes	McrABG	1	0	0	0.8	0.875	1	K01895		0.444444	0	1	0	0	0	0
3300037104_21	d__Archaea;p__Halobacteriota;c__Methanomicrobia;o__Methanomicrobiales;f__Methanoregulaceae;g__Methanoregula;s__	Hydrogenotrophic	Hydrogenotrophic		Likely; missing Mcr and Hdr but encodes functional genes including the WLP and hydrogenases characteristic of Methanoregula species	.	0	0	0	0.533333	0.125	0	K01895		0	0	0.25	0	0.333333	0	0
3300037106_11	d__Archaea;p__Halobacteriota;c__Methanomicrobia;o__Methanomicrobiales;f__Methanoregulaceae;g__Methanoregula;s__	Hydrogenotrophic	Hydrogenotrophic		Yes	McrABG	1	0	0	0.866667	0.875	0.75	K01895		0	0	1	0	0.666667	0	0
3300037365_14	d__Archaea;p__Halobacteriota;c__Methanomicrobia;o__Methanomicrobiales;f__Methanoregulaceae;g__Methanoregula;s__	Hydrogenotrophic	Hydrogenotrophic		Yes	McrABG	1	0	0	0.8	0.5	0.75	K01895		0	0	0.25	0	0.5	0	0
3300037551_8	d__Archaea;p__Halobacteriota;c__Methanomicrobia;o__Methanomicrobiales;f__Methanoregulaceae;g__Methanoregula;s__	Hydrogenotrophic	Hydrogenotrophic		Yes	McrABG	0.333333	0	0	0.733333	0.5	0.75	K01895		0	0	0.25	0	0.666667	0	0
3300038462_12	d__Archaea;p__Halobacteriota;c__Methanomicrobia;o__Methanomicrobiales;f__Methanoregulaceae;g__Methanoregula;s__	Hydrogenotrophic	Hydrogenotrophic		Yes	McrABG	1	0	0	0.8	0.5	0.75	K01895		0	0	1	0	0.666667	0	0
3300039216_15	d__Archaea;p__Halobacteriota;c__Methanomicrobia;o__Methanomicrobiales;f__Methanoregulaceae;g__Methanoregula;s__	Hydrogenotrophic	Hydrogenotrophic		Yes	McrABG	1	0	0	0.8	0.875	1	K01895		0	0	1	0	0.333333	0	0
20120700_E1X_4	d__Archaea;p__Halobacteriota;c__Methanomicrobia;o__Methanomicrobiales;f__Methanoregulaceae;g__Methanoregula;s__Methanoregula sp003136075	Hydrogenotrophic	Hydrogenotrophic		Yes	McrA	0.333333	0	0	0.8	0.25	1	K01895		0	0	0.25	0	0.5	0	0
PNBP01	d__Archaea;p__Halobacteriota;c__Methanomicrobia;o__Methanomicrobiales;f__Methanoregulaceae;g__Methanoregula;s__Methanoregula sp003136075	Hydrogenotrophic	Hydrogenotrophic		Yes	McrA	1	0	0	0.866667	0.375	1	K01895		0	0	1	0	0.666667	0	0
20120800_E1X_16	d__Archaea;p__Halobacteriota;c__Methanomicrobia;o__Methanomicrobiales;f__Methanoregulaceae;g__Methanoregula;s__Methanoregula sp003141335	Hydrogenotrophic	Hydrogenotrophic		Yes	McrABG	1	0	0	0.733333	0.875	0.75	K01895		0.444444	0	1	0	0	0	0
20120800_E3X_11	d__Archaea;p__Halobacteriota;c__Methanomicrobia;o__Methanomicrobiales;f__Methanoregulaceae;g__Methanoregula;s__Methanoregula sp003141335	Hydrogenotrophic	Hydrogenotrophic		Yes	McrABG	1	0	0	0.8	0.875	0.75	K01895		0.444444	0	1	0	0	0	0
20130700_E3Z_4	d__Archaea;p__Halobacteriota;c__Methanomicrobia;o__Methanomicrobiales;f__Methanoregulaceae;g__Methanoregula;s__Methanoregula sp003141335	Hydrogenotrophic	Hydrogenotrophic		Likely; missing Mcr but encodes Hdr subunits + functional methanogenesis genes	.	0.333333	0	0	0.6	0.625	0.75	K01895		0.444444	0	1	0	0	0	0
3300036886_19	d__Archaea;p__Halobacteriota;c__Methanomicrobia;o__Methanomicrobiales;f__Methanoregulaceae;g__Methanoregula;s__Methanoregula sp003141335	Hydrogenotrophic	Hydrogenotrophic		Yes	McrABG	1	0	0	0.8	0.875	0.75	K01895		0.444444	0	1	0	0	0	0
PLLR01	d__Archaea;p__Halobacteriota;c__Methanomicrobia;o__Methanomicrobiales;f__Methanoregulaceae;g__Methanoregula;s__Methanoregula sp003141335	Hydrogenotrophic	Hydrogenotrophic		Yes	McrABG	1	0	0	0.8	0.875	0.75	K01895		0.444444	0	1	0	0	0	0
20110800_E1M_1	d__Archaea;p__Halobacteriota;c__Methanomicrobia;o__Methanomicrobiales;f__Methanoregulaceae;g__Methanoregula;s__Methanoregula sp003154335	Hydrogenotrophic	Hydrogenotrophic		Yes	McrBG	1	0	0	0.666667	0.625	1	K01895		0	0	0	0	0.333333	0	0
20110800_E1S_5	d__Archaea;p__Halobacteriota;c__Methanomicrobia;o__Methanomicrobiales;f__Methanoregulaceae;g__Methanoregula;s__Methanoregula sp003154335	Hydrogenotrophic	Hydrogenotrophic		Likely; missing Mcr but encodes Hdr subunits + functional methanogenesis genes	.	1	0	0	0.6	0.75	1	K01895		0	0	0.25	0	0.333333	0	0
20120600_E2D_40	d__Archaea;p__Halobacteriota;c__Methanomicrobia;o__Methanomicrobiales;f__Methanoregulaceae;g__Methanoregula;s__Methanoregula sp003154335	Hydrogenotrophic	Hydrogenotrophic		Yes	McrB	1	0	0	0.866667	0	1	K01895		0	0	0.25	0	0.333333	0	0
PMBL01	d__Archaea;p__Halobacteriota;c__Methanomicrobia;o__Methanomicrobiales;f__Methanoregulaceae;g__Methanoregula;s__Methanoregula sp003154335	Hydrogenotrophic	Hydrogenotrophic		Likely; missing Mcr but encodes Hdr subunits + functional methanogenesis genes	.	1	0	0	0.866667	0	1	K01895		0	0	0.75	0	0.166667	0	0
PMDE01	d__Archaea;p__Halobacteriota;c__Methanomicrobia;o__Methanomicrobiales;f__Methanoregulaceae;g__Methanoregula;s__Methanoregula sp003154335	Hydrogenotrophic	Hydrogenotrophic		Likely; missing Mcr but encodes Hdr subunits + functional methanogenesis genes	.	1	0	0	0.866667	0.25	1	K01895		0	0	0.5	0	0.333333	0	0
PNBJ01	d__Archaea;p__Halobacteriota;c__Methanomicrobia;o__Methanomicrobiales;f__Methanoregulaceae;g__Methanoregula;s__Methanoregula sp003154335	Hydrogenotrophic	Hydrogenotrophic		Likely; missing Mcr but encodes Hdr subunits + functional methanogenesis genes	.	1	0	0	0.733333	0.25	0.5	K01895		0	0	0.25	0	0.333333	0	0
20110800_E1M_2	d__Archaea;p__Halobacteriota;c__Methanomicrobia;o__Methanomicrobiales;f__Methanoregulaceae;g__Methanoregula;s__Methanoregula sp003157895	Hydrogenotrophic	Hydrogenotrophic		Yes	McrAB	1	0	0	0.866667	0.875	1	K01895		0	0	1	0	0.666667	0	0
20110800_E1S_6	d__Archaea;p__Halobacteriota;c__Methanomicrobia;o__Methanomicrobiales;f__Methanoregulaceae;g__Methanoregula;s__Methanoregula sp003157895	Hydrogenotrophic	Hydrogenotrophic		Yes	McrABG	1	0	0	0.533333	0.25	1	K01895		0	0	1	0	0.666667	0	0
20110800_E2S_8	d__Archaea;p__Halobacteriota;c__Methanomicrobia;o__Methanomicrobiales;f__Methanoregulaceae;g__Methanoregula;s__Methanoregula sp003157895	Hydrogenotrophic	Hydrogenotrophic		Yes	McrABG	1	0	0	0.466667	0.625	1	K01895		0	0	0	0	0.666667	0	0
20120600_E1D_58	d__Archaea;p__Halobacteriota;c__Methanomicrobia;o__Methanomicrobiales;f__Methanoregulaceae;g__Methanoregula;s__Methanoregula sp003157895	Hydrogenotrophic	Hydrogenotrophic		Likely; missing Mcr but encodes Hdr subunits + functional methanogenesis genes	.	1	0	0	0.733333	0.25	1	K01895		0	0	0.25	0	0.666667	0	0
20130700_C1D_17	d__Archaea;p__Halobacteriota;c__Methanomicrobia;o__Methanomicrobiales;f__Methanoregulaceae;g__Methanoregula;s__Methanoregula sp003157895	Hydrogenotrophic	Hydrogenotrophic		Likely; missing Mcr but encodes Hdr subunits + functional methanogenesis genes	.	0.666667	0	0	0.8	0.375	1	K01895		0	0	0.75	0	0.666667	0	0
20130700_C1M_3	d__Archaea;p__Halobacteriota;c__Methanomicrobia;o__Methanomicrobiales;f__Methanoregulaceae;g__Methanoregula;s__Methanoregula sp003157895	Hydrogenotrophic	Hydrogenotrophic		Yes	McrABG	1	0	0	0.866667	0.75	1	K01895		0	0	0.5	0	0.666667	0	0
20130700_C2X_2	d__Archaea;p__Halobacteriota;c__Methanomicrobia;o__Methanomicrobiales;f__Methanoregulaceae;g__Methanoregula;s__Methanoregula sp003157895	Hydrogenotrophic	Hydrogenotrophic		Yes	McrABG	1	0	0	0.866667	0.875	0.75	K01895		0	0	1	0	0.666667	0	0
20130700_C2Y_3	d__Archaea;p__Halobacteriota;c__Methanomicrobia;o__Methanomicrobiales;f__Methanoregulaceae;g__Methanoregula;s__Methanoregula sp003157895	Hydrogenotrophic	Hydrogenotrophic		Yes	McrABG	1	0	0	0.8	0.875	1	K01895		0	0	1	0	0.666667	0	0
3300037356_8	d__Archaea;p__Halobacteriota;c__Methanomicrobia;o__Methanomicrobiales;f__Methanoregulaceae;g__Methanoregula;s__Methanoregula sp003157895	Hydrogenotrophic	Hydrogenotrophic		Yes	McrABG	1	0	0	0.866667	0	1	K01895		0	0	1	0	0.666667	0	0
PMKW01	d__Archaea;p__Halobacteriota;c__Methanomicrobia;o__Methanomicrobiales;f__Methanoregulaceae;g__Methanoregula;s__Methanoregula sp003157895	Hydrogenotrophic	Hydrogenotrophic		Yes	McrABG	1	0	0	0.733333	0.5	1	K01895		0	0	0.25	0	0.666667	0	0
PMXW01	d__Archaea;p__Halobacteriota;c__Methanomicrobia;o__Methanomicrobiales;f__Methanoregulaceae;g__Methanoregula;s__Methanoregula sp003157895	Hydrogenotrophic	Hydrogenotrophic		Yes	McrABG	1	0	0	0.8	0.875	1	K01895		0	0	0.5	0	0.666667	0	0
PMXY01	d__Archaea;p__Halobacteriota;c__Methanomicrobia;o__Methanomicrobiales;f__Methanoregulaceae;g__Methanoregula;s__Methanoregula sp003157895	Hydrogenotrophic	Hydrogenotrophic		Yes	McrABG	0	0	0	0.8	0	1	K01895		0	0	0.25	0	0.5	0	0
20110800_E3D_36	d__Archaea;p__Halobacteriota;c__Methanomicrobia;o__Methanomicrobiales;f__Methanoregulaceae;g__Methanoregula;s__Methanoregula sp003170075	Hydrogenotrophic	Hydrogenotrophic		Yes	McrABG	1	0	0	0.866667	0.875	1	K01895		0	0	1	0	0.666667	0	0
20120800_E3D_6	d__Archaea;p__Halobacteriota;c__Methanomicrobia;o__Methanomicrobiales;f__Methanoregulaceae;g__Methanoregula;s__Methanoregula sp003170075	Hydrogenotrophic	Hydrogenotrophic		Likely; missing Mcr and Hdr but encodes functional genes including the WLP and hydrogenases characteristic of Methanoregula species + from a methanogenic species	.	0	0	0	0.6	0.625	1	K01895		0	0	0.5	0	0.166667	0	0
3300036885_13	d__Archaea;p__Halobacteriota;c__Methanomicrobia;o__Methanomicrobiales;f__Methanoregulaceae;g__Methanoregula;s__Methanoregula sp003170075	Hydrogenotrophic	Hydrogenotrophic		Yes	McrABG	1	0	0	0.866667	0.75	1	K01895		0	0	1	0	0.666667	0	0
PMZU01	d__Archaea;p__Halobacteriota;c__Methanomicrobia;o__Methanomicrobiales;f__Methanoregulaceae;g__Methanoregula;s__Methanoregula sp003170075	Hydrogenotrophic	Hydrogenotrophic		Yes	McrABG	1	0	0	0.866667	0.75	1	K01895		0	0	1	0	0.666667	0	0
20140700_E14_1	d__Archaea;p__Halobacteriota;c__Methanosarcinia;o__Methanosarcinales;f__Methanosarcinaceae;g__Methanosarcina;s__	Acetoclastic	Acetoclastic; Hydrogenotrophic		Likely; missing Mcr but encodes Hdr subunits + functional methanogenesis genes	.	0.666667	0	1	0.733333	1	0.25	K01895, K00925, K00625		0	0	1	0	1	0	1
20120600_E2D_39	d__Archaea;p__Halobacteriota;c__Methanosarcinia;o__Methanosarcinales;f__Methanosarcinaceae;g__Methanosarcina;s__Methanosarcina sp003157235	Acetoclastic	Acetoclastic; Hydrogenotrophic		Likely; missing Mcr but encodes Hdr subunits + functional methanogenesis genes	.	0.333333	0	1	0.4	1	0.75	K00925, K00625		0	0	0.25	0	1	0	0.666667
PMJC01	d__Archaea;p__Halobacteriota;c__Methanosarcinia;o__Methanosarcinales;f__Methanosarcinaceae;g__Methanosarcina;s__Methanosarcina sp003157235	Acetoclastic	Acetoclastic; Hydrogenotrophic		Yes	McrABG	0.666667	0	1	0.666667	1	1	K01895, K00925, K00625		0	0	0.25	0	1	0	1
20110800_S3D_8	d__Archaea;p__Halobacteriota;c__Methanosarcinia;o__Methanosarcinales;f__Methanosarcinaceae;g__Methanosarcina;s__Methanosarcina sp003164755	Acetoclastic	Acetoclastic; Methylotrophic; Hydrogenotrophic		Yes	McrA	0.333333	0	1	0.6	0	0.25	K00925, K00625	Yes	0	0	0	0	1	0	1
20110800_S3M_12	d__Archaea;p__Halobacteriota;c__Methanosarcinia;o__Methanosarcinales;f__Methanosarcinaceae;g__Methanosarcina;s__Methanosarcina sp003164755	Acetoclastic	Acetoclastic; Hydrogenotrophic		Likely; missing Mcr but encodes Hdr subunits + functional methanogenesis genes	.	1	0	0.5	0.6	0.625	0.25	K00925, K00625		0	0	0	0	1	0	1
20120700_S1D_59	d__Archaea;p__Halobacteriota;c__Methanosarcinia;o__Methanosarcinales;f__Methanosarcinaceae;g__Methanosarcina;s__Methanosarcina sp003164755	Acetoclastic	Acetoclastic; Methylotrophic; Hydrogenotrophic		Yes	McrABG	0.666667	0	1	0.733333	1	0.25	K00925, K00625	Yes	0	0	1	0	1	0	1
20150700_E15_21	d__Archaea;p__Halobacteriota;c__Methanosarcinia;o__Methanosarcinales;f__Methanosarcinaceae;g__Methanosarcina;s__Methanosarcina sp003164755	Acetoclastic	Acetoclastic; Methylotrophic; Hydrogenotrophic		Likely; missing Mcr but encodes Hdr subunits + functional methanogenesis genes	.	0.666667	0	1	0.733333	1	0.25	K00925, K00625	Yes	0	0	1	0	0.833333	0	1
20160700_E25_17	d__Archaea;p__Halobacteriota;c__Methanosarcinia;o__Methanosarcinales;f__Methanosarcinaceae;g__Methanosarcina;s__Methanosarcina sp003164755	Acetoclastic	Acetoclastic; Methylotrophic; Hydrogenotrophic		Yes	McrABG	0.666667	0	1	0.533333	1	0.25	K00925, K00625	Yes	0	0	1	0	1	0	1
20170700_S33_16	d__Archaea;p__Halobacteriota;c__Methanosarcinia;o__Methanosarcinales;f__Methanosarcinaceae;g__Methanosarcina;s__Methanosarcina sp003164755	Acetoclastic	Acetoclastic; Hydrogenotrophic		Yes	McrAG	1	0	1	0.666667	0.125	0.25	K00925, K00625	Yes	0	0	0.25	0	1	0	1
20170700_S35_11	d__Archaea;p__Halobacteriota;c__Methanosarcinia;o__Methanosarcinales;f__Methanosarcinaceae;g__Methanosarcina;s__Methanosarcina sp003164755	Acetoclastic	Acetoclastic; Hydrogenotrophic		Yes	McrABG	0.666667	0	1	0.733333	1	0.25	K00925, K00625		0	0	0.25	0	0.833333	0	1
PLUB01	d__Archaea;p__Halobacteriota;c__Methanosarcinia;o__Methanosarcinales;f__Methanosarcinaceae;g__Methanosarcina;s__Methanosarcina sp003164755	Acetoclastic	Acetoclastic; Methylotrophic; Hydrogenotrophic		Yes	McrABG	1	0	1	0.733333	1	0.75	K00925, K00625	Yes	0	0	1	0	0.833333	0	1
20100900_E3D_15	d__Archaea;p__Halobacteriota;c__Methanosarcinia;o__Methanotrichales;f__Methanotrichaceae;g__Fen-7;s__Fen-7 sp003162615	Acetoclastic	Acetoclastic		Yes	McrABG	1	0	0	0.866667	1	0.5	K01895		0	0	0.25	0	0	0	0
20110800_E2M_7	d__Archaea;p__Halobacteriota;c__Methanosarcinia;o__Methanotrichales;f__Methanotrichaceae;g__Fen-7;s__Fen-7 sp003162615	Acetoclastic	Acetoclastic		Yes	McrABG	1	0	0	0.8	1	0.25	K01895		0	0	0.25	0	0	0	0
20120600_E1D_22	d__Archaea;p__Halobacteriota;c__Methanosarcinia;o__Methanotrichales;f__Methanotrichaceae;g__Fen-7;s__Fen-7 sp003162615	Acetoclastic	Acetoclastic		Yes	McrABG	1	0	0	0.8	1	0.5	K01895		0	0	0.25	0	0	0	0
20120600_E2D_42	d__Archaea;p__Halobacteriota;c__Methanosarcinia;o__Methanotrichales;f__Methanotrichaceae;g__Fen-7;s__Fen-7 sp003162615	Acetoclastic	Acetoclastic		Yes	McrABG	1	0	0.5	0.733333	1	1	K01895		0	0	0.25	0	0	0	0
20120600_E3D_10	d__Archaea;p__Halobacteriota;c__Methanosarcinia;o__Methanotrichales;f__Methanotrichaceae;g__Fen-7;s__Fen-7 sp003162615	Acetoclastic	Acetoclastic		Yes	McrABG	1	0	0	0.8	1	0.75	K01895		0	0	0.25	0	0	0	0
PMIM01	d__Archaea;p__Halobacteriota;c__Methanosarcinia;o__Methanotrichales;f__Methanotrichaceae;g__Fen-7;s__Fen-7 sp003162615	Acetoclastic	Acetoclastic		Yes	McrABG	1	0	0	0.733333	1	1	K01895		0	0	0.25	0	0	0	0
PMKY01	d__Archaea;p__Halobacteriota;c__Methanosarcinia;o__Methanotrichales;f__Methanotrichaceae;g__Fen-7;s__Fen-7 sp003162615	Acetoclastic	Acetoclastic		Yes	McrB	1	0	1	0.8	1	0.75	K01895		0	0	0.25	0	0	0	0
PMNG01	d__Archaea;p__Halobacteriota;c__Methanosarcinia;o__Methanotrichales;f__Methanotrichaceae;g__Fen-7;s__Fen-7 sp003162615	Acetoclastic	Acetoclastic		Yes	McrABG	1	0	0	0.866667	1	1	K01895		0	0	0.25	0	0	0	0
PMYV01	d__Archaea;p__Halobacteriota;c__Methanosarcinia;o__Methanotrichales;f__Methanotrichaceae;g__Fen-7;s__Fen-7 sp003162615	Acetoclastic	Acetoclastic		Yes	McrABG	1	0	1	0.666667	0.875	1	K01895		0	0	0.25	0	0	0	0
20110800_E1S_4	d__Archaea;p__Halobacteriota;c__Methanosarcinia;o__Methanotrichales;f__Methanotrichaceae;g__Methanothrix;s__	Acetoclastic	Acetoclastic		Yes	McrABG	1	0	1	0.8	0.5	1	K01895		0	0	0.25	0	0	0	0
20110800_E2M_9	d__Archaea;p__Halobacteriota;c__Methanosarcinia;o__Methanotrichales;f__Methanotrichaceae;g__Methanothrix;s__	Acetoclastic	Acetoclastic		Yes	McrABG	0	0	1	0.666667	0.5	1	K01895		0	0	0.25	0	0	0	0
20110800_E2S_9	d__Archaea;p__Halobacteriota;c__Methanosarcinia;o__Methanotrichales;f__Methanotrichaceae;g__Methanothrix;s__	Acetoclastic	Acetoclastic		Yes	McrABG	1	0	1	0.866667	0.75	1	K01895		0	0	0.25	0	0	0	0
20120600_E1D_57	d__Archaea;p__Halobacteriota;c__Methanosarcinia;o__Methanotrichales;f__Methanotrichaceae;g__Methanothrix;s__	Acetoclastic	Acetoclastic		Yes	McrABG	0.666667	0	1	0.666667	0.5	1	K01895		0	0	0.25	0	0	0	0
20120600_E2D_50	d__Archaea;p__Halobacteriota;c__Methanosarcinia;o__Methanotrichales;f__Methanotrichaceae;g__Methanothrix;s__	Acetoclastic	Acetoclastic		Yes	McrABG	1	0	0.5	0.733333	1	1	K01895		0	0	0.25	0	0	0	0
3300037104_19	d__Archaea;p__Halobacteriota;c__Methanosarcinia;o__Methanotrichales;f__Methanotrichaceae;g__Methanothrix;s__	Acetoclastic	Acetoclastic		Yes	McrABG	1	0	1	0.8	1	0.75	K01895		0	0	0.25	0	0	0	0
3300038459_14	d__Archaea;p__Halobacteriota;c__Methanosarcinia;o__Methanotrichales;f__Methanotrichaceae;g__Methanothrix;s__	Acetoclastic	Acetoclastic		Yes	McrABG	0.666667	0	1	0.8	0.5	1	K01895		0	0	0.25	0	0	0	0
20100900_E3D_5	d__Archaea;p__Methanobacteriota;c__Methanobacteria;o__Methanobacteriales;f__Methanobacteriaceae;g__Methanobacterium_A;s__Methanobacterium_A sp003161815	Hydrogenotrophic	Hydrogenotrophic; Methylotrophic	Facultative	Likely; missing Mcr but encodes Hdr subunits + functional methanogenesis genes	.	0.333333	1	0	0.733333	0.625	0.75	K01895	Yes	0.444444	0.153846	1	1	0	0	0
20120600_E3D_43	d__Archaea;p__Methanobacteriota;c__Methanobacteria;o__Methanobacteriales;f__Methanobacteriaceae;g__Methanobacterium_A;s__Methanobacterium_A sp003161815	Hydrogenotrophic	Hydrogenotrophic; Methylotrophic	Facultative	Likely; missing Mcr but encodes Hdr subunits + functional methanogenesis genes	.	1	1	0	0.466667	0.5	0.5	K01895	Yes	0.388889	0.192308	0.5	1	0	0	0
3300037065_9	d__Archaea;p__Methanobacteriota;c__Methanobacteria;o__Methanobacteriales;f__Methanobacteriaceae;g__Methanobacterium_A;s__Methanobacterium_A sp003161815	Hydrogenotrophic	Hydrogenotrophic; Methylotrophic	Facultative	Likely; missing Mcr but encodes Hdr subunits + functional methanogenesis genes	.	1	1	0	0.4	0	0.75	K01895	Yes	0.444444	0.153846	1	1	0	0	0
PMNN01	d__Archaea;p__Methanobacteriota;c__Methanobacteria;o__Methanobacteriales;f__Methanobacteriaceae;g__Methanobacterium_A;s__Methanobacterium_A sp003161815	Hydrogenotrophic	Hydrogenotrophic; Methylotrophic	Facultative	Yes	McrABG	0.666667	0	0	0.733333	0	0.75	K01895	Yes	0.444444	0.153846	1	1	0	0	0
20110600_S3M_16	d__Archaea;p__Methanobacteriota;c__Methanobacteria;o__Methanobacteriales;f__Methanobacteriaceae;g__Methanobacterium_A;s__Methanobacterium_A sp003166335	Hydrogenotrophic	Hydrogenotrophic; Methylotrophic	Facultative	Yes	McrB	1	1	0	0.733333	0	0.75	K01895	Yes	0.444444	0.230769	0.25	0.666667	0	0	0
20110700_S2D_21	d__Archaea;p__Methanobacteriota;c__Methanobacteria;o__Methanobacteriales;f__Methanobacteriaceae;g__Methanobacterium_A;s__Methanobacterium_A sp003166335	Hydrogenotrophic	Hydrogenotrophic; Methylotrophic	Facultative	Likely; missing Mcr but encodes Hdr subunits + functional methanogenesis genes	.	1	1	0	0.8	1	0.75	K01895	Yes	0.444444	0.230769	1	1	0	0	0
20110800_S2D_12	d__Archaea;p__Methanobacteriota;c__Methanobacteria;o__Methanobacteriales;f__Methanobacteriaceae;g__Methanobacterium_A;s__Methanobacterium_A sp003166335	Hydrogenotrophic	Hydrogenotrophic; Methylotrophic	Facultative	Likely; missing Mcr but encodes Hdr subunits + functional methanogenesis genes	.	0.666667	1	0	0.733333	0	0.75	K01895	Yes	0.444444	0.230769	1	1	0	0	0
20120600_E2D_58	d__Archaea;p__Methanobacteriota;c__Methanobacteria;o__Methanobacteriales;f__Methanobacteriaceae;g__Methanobacterium_A;s__Methanobacterium_A sp003166335	Hydrogenotrophic	Hydrogenotrophic; Methylotrophic	Facultative	Yes	McrB	0.666667	1	0	0.533333	0	0.5	K01895	Yes	0.444444	0.192308	0.25	1	0	0	0
20140700_S14_12	d__Archaea;p__Methanobacteriota;c__Methanobacteria;o__Methanobacteriales;f__Methanobacteriaceae;g__Methanobacterium_A;s__Methanobacterium_A sp003166335	Hydrogenotrophic	Hydrogenotrophic; Methylotrophic	Facultative	Yes	McrABG	1	1	0	0.733333	1	0.75	K01895	Yes	0.444444	0.230769	1	1	0	0	0
20140700_S15_5	d__Archaea;p__Methanobacteriota;c__Methanobacteria;o__Methanobacteriales;f__Methanobacteriaceae;g__Methanobacterium_A;s__Methanobacterium_A sp003166335	Hydrogenotrophic	Hydrogenotrophic; Methylotrophic	Facultative	Likely; missing Mcr but encodes Hdr subunits + functional methanogenesis genes	.	1	1	0	0.733333	0	0.75	K01895	Yes	0.444444	0.230769	1	0.666667	0	0	0
20150700_S14_7	d__Archaea;p__Methanobacteriota;c__Methanobacteria;o__Methanobacteriales;f__Methanobacteriaceae;g__Methanobacterium_A;s__Methanobacterium_A sp003166335	Hydrogenotrophic	Hydrogenotrophic; Methylotrophic	Facultative	Yes	McrB	1	1	0	0.333333	0	0.75	K01895	Yes	0.444444	0.230769	1	0.666667	0	0	0
20150700_S15_14	d__Archaea;p__Methanobacteriota;c__Methanobacteria;o__Methanobacteriales;f__Methanobacteriaceae;g__Methanobacterium_A;s__Methanobacterium_A sp003166335	Hydrogenotrophic	Hydrogenotrophic; Methylotrophic	Facultative	Likely; missing Mcr but encodes Hdr subunits + functional methanogenesis genes	.	1	1	0	0.733333	0	0.75	K01895	Yes	0.444444	0.230769	1	0.666667	0	0	0
20150700_S24_16	d__Archaea;p__Methanobacteriota;c__Methanobacteria;o__Methanobacteriales;f__Methanobacteriaceae;g__Methanobacterium_A;s__Methanobacterium_A sp003166335	Hydrogenotrophic	Hydrogenotrophic		Likely; missing Mcr but encodes Hdr subunits + functional methanogenesis genes	.	0.333333	1	0	0.466667	0.125	0	K01895	Yes	0.444444	0.192308	0.5	1	0	0	0
20150700_S25_6	d__Archaea;p__Methanobacteriota;c__Methanobacteria;o__Methanobacteriales;f__Methanobacteriaceae;g__Methanobacterium_A;s__Methanobacterium_A sp003166335	Hydrogenotrophic	Hydrogenotrophic; Methylotrophic	Facultative	Likely; missing Mcr but encodes Hdr subunits + functional methanogenesis genes	.	1	1	0	0.8	0	0.75	K01895	Yes	0.444444	0.230769	1	0.666667	0	0	0
3300022830_3	d__Archaea;p__Methanobacteriota;c__Methanobacteria;o__Methanobacteriales;f__Methanobacteriaceae;g__Methanobacterium_A;s__Methanobacterium_A sp003166335	Hydrogenotrophic	Hydrogenotrophic; Methylotrophic	Facultative	Yes	McrABG	1	1	0	0.733333	0	0.75	K01895	Yes	0.444444	0.269231	1	1	0	0	0
3300026368_3	d__Archaea;p__Methanobacteriota;c__Methanobacteria;o__Methanobacteriales;f__Methanobacteriaceae;g__Methanobacterium_A;s__Methanobacterium_A sp003166335	Hydrogenotrophic	Hydrogenotrophic; Methylotrophic	Facultative	Yes	McrABG	1	1	0	0.8	1	0.75	K01895	Yes	0.444444	0.230769	1	1	0.833333	0	0
3300036888_7	d__Archaea;p__Methanobacteriota;c__Methanobacteria;o__Methanobacteriales;f__Methanobacteriaceae;g__Methanobacterium_A;s__Methanobacterium_A sp003166335	Hydrogenotrophic	Hydrogenotrophic; Methylotrophic	Facultative	Yes	McrABG	1	1	0	0.8	1	0.75	K01895	Yes	0.444444	0.230769	1	1	0	0	0
3300036889_12	d__Archaea;p__Methanobacteriota;c__Methanobacteria;o__Methanobacteriales;f__Methanobacteriaceae;g__Methanobacterium_A;s__Methanobacterium_A sp003166335	Hydrogenotrophic	Hydrogenotrophic; Methylotrophic	Facultative	Yes	McrABG	0.333333	1	0	0.533333	1	0.75	K01895	Yes	0.444444	0.192308	1	0.666667	0	0	0
3300037208_8	d__Archaea;p__Methanobacteriota;c__Methanobacteria;o__Methanobacteriales;f__Methanobacteriaceae;g__Methanobacterium_A;s__Methanobacterium_A sp003166335	Hydrogenotrophic	Hydrogenotrophic; Methylotrophic	Facultative	Yes	McrB	1	1	0	0.8	0	0.5	K01895	Yes	0.444444	0.192308	1	1	0	0	0
PLHB01	d__Archaea;p__Methanobacteriota;c__Methanobacteria;o__Methanobacteriales;f__Methanobacteriaceae;g__Methanobacterium_A;s__Methanobacterium_A sp003166335	Hydrogenotrophic	Hydrogenotrophic; Methylotrophic	Facultative	Yes	McrABG	1	1	0	0.733333	1	0.75	K01895	Yes	0.444444	0.230769	1	1	0	0	0
PMKI01	d__Archaea;p__Methanobacteriota;c__Methanobacteria;o__Methanobacteriales;f__Methanobacteriaceae;g__Methanobacterium_A;s__Methanobacterium_A sp003166335	Hydrogenotrophic	Hydrogenotrophic; Methylotrophic	Facultative	Likely; missing Mcr but encodes Hdr subunits + functional methanogenesis genes	.	1	1	0	0.6	0.75	0.75	K01895	Yes	0.388889	0.192308	1	1	0	0	0
PMRR01	d__Archaea;p__Methanobacteriota;c__Methanobacteria;o__Methanobacteriales;f__Methanobacteriaceae;g__Methanobacterium_A;s__Methanobacterium_A sp003166335	Hydrogenotrophic	Hydrogenotrophic; Methylotrophic	Facultative	Yes	McrABG	1	1	0	0.8	1	0.75	K01895	Yes	0.388889	0.230769	1	1	0	0	0
PMWA01	d__Archaea;p__Methanobacteriota;c__Methanobacteria;o__Methanobacteriales;f__Methanobacteriaceae;g__Methanobacterium_A;s__Methanobacterium_A sp003166335	Hydrogenotrophic	Hydrogenotrophic; Methylotrophic	Facultative	Yes	McrABG	1	1	0	0.733333	1	0.75	K01895	Yes	0.444444	0.230769	1	1	0	0	0
20160700_E25_7	d__Archaea;p__Methanobacteriota;c__Methanobacteria;o__Methanobacteriales;f__Methanobacteriaceae;g__Methanobacterium_B;s__	Hydrogenotrophic	Hydrogenotrophic		Likely; missing Mcr but encodes Hdr subunits + functional methanogenesis genes	.	1	0.666667	0	0.733333	0	0	K01895		0.777778	0.576923	0.25	0.666667	0	0	0
Fen.Labelled.R1.T1.F1.JGI.BFC.metaspades_bin.2_73.89_4.40	d__Archaea;p__Methanobacteriota;c__Methanobacteria;o__Methanobacteriales;f__Methanobacteriaceae;g__Methanobacterium_B;s__Methanobacterium_B sp003162655	Hydrogenotrophic	Hydrogenotrophic		Likely; missing Mcr but encodes Hdr subunits + functional methanogenesis genes	.	0	1	0	0.666667	0	0.5	K01895		0.833333	0.538462	0.25	0.666667	0	0	0
20120700_P3D_99	d__Archaea;p__Methanobacteriota;c__Methanobacteria;o__Methanobacteriales;f__Methanobacteriaceae;g__Methanobacterium_B;s__Methanobacterium_B sp003151535	Hydrogenotrophic	Hydrogenotrophic; Methylotrophic	Facultative	Likely; missing Mcr but encodes Hdr subunits + functional methanogenesis genes	.	1	1	0	0.8	0	0	K01895	Yes	0.722222	0.192308	0.25	0.666667	0	0	0
PLXT01	d__Archaea;p__Methanobacteriota;c__Methanobacteria;o__Methanobacteriales;f__Methanobacteriaceae;g__Methanobacterium_B;s__Methanobacterium_B sp003151535	Hydrogenotrophic	Hydrogenotrophic; Methylotrophic	Facultative	Yes	McrABG	1	1	0	0.8	0.875	0	K01895	Yes	0.722222	0.576923	1	1	0	0	0
20111000_S2D_4	d__Archaea;p__Methanobacteriota;c__Methanobacteria;o__Methanobacteriales;f__Methanobacteriaceae;g__Methanobacterium_B;s__Methanobacterium_B sp003158115	Hydrogenotrophic	Hydrogenotrophic; Methylotrophic	Facultative	Likely; missing Mcr but encodes Hdr subunits + functional methanogenesis genes	.	1	1	0	0.666667	0	0	K01895	Yes	0.722222	0.576923	0.25	0.666667	0	0	0
20120600_S2D_10	d__Archaea;p__Methanobacteriota;c__Methanobacteria;o__Methanobacteriales;f__Methanobacteriaceae;g__Methanobacterium_B;s__Methanobacterium_B sp003158115	Hydrogenotrophic	Hydrogenotrophic; Methylotrophic	Facultative	Yes	McrB	1	1	0	0.8	0	0	K01895	Yes	0.722222	0.576923	0.25	0.666667	0	0	0
20120800_S1D_9	d__Archaea;p__Methanobacteriota;c__Methanobacteria;o__Methanobacteriales;f__Methanobacteriaceae;g__Methanobacterium_B;s__Methanobacterium_B sp003158115	Hydrogenotrophic	Hydrogenotrophic; Methylotrophic	Facultative	Yes	McrB	1	1	0	0.8	0	0	K01895	Yes	0.722222	0.576923	0.25	0.666667	0	0	0
20130700_C2M_14	d__Archaea;p__Methanobacteriota;c__Methanobacteria;o__Methanobacteriales;f__Methanobacteriaceae;g__Methanobacterium_B;s__Methanobacterium_B sp003158115	Hydrogenotrophic	Hydrogenotrophic; Methylotrophic	Facultative	Likely; missing Mcr but encodes Hdr subunits + functional methanogenesis genes	.	1	1	0	0.666667	0	0	K01895	Yes	0.777778	0.576923	0.25	1	0	0	0
20130700_S2D_11	d__Archaea;p__Methanobacteriota;c__Methanobacteria;o__Methanobacteriales;f__Methanobacteriaceae;g__Methanobacterium_B;s__Methanobacterium_B sp003158115	Hydrogenotrophic	Hydrogenotrophic; Methylotrophic	Facultative	Yes	McrB	1	1	0	0.733333	0	0	K01895	Yes	0.722222	0.576923	1	1	0	0	0
20130700_S2M_13	d__Archaea;p__Methanobacteriota;c__Methanobacteria;o__Methanobacteriales;f__Methanobacteriaceae;g__Methanobacterium_B;s__Methanobacterium_B sp003158115	Hydrogenotrophic	Hydrogenotrophic; Methylotrophic	Facultative	Yes	McrB	1	0.333333	0	0.733333	0	0	K01895	Yes	0.722222	0.576923	1	0.666667	0	0	0
20140700_E14_6	d__Archaea;p__Methanobacteriota;c__Methanobacteria;o__Methanobacteriales;f__Methanobacteriaceae;g__Methanobacterium_B;s__Methanobacterium_B sp003158115	Hydrogenotrophic	Hydrogenotrophic; Methylotrophic	Facultative	Likely; missing Mcr but encodes Hdr subunits + functional methanogenesis genes	.	1	1	0	0.666667	0	0	K01895	Yes	0.722222	0.576923	0.25	0	0	0	0
20160700_E25_10	d__Archaea;p__Methanobacteriota;c__Methanobacteria;o__Methanobacteriales;f__Methanobacteriaceae;g__Methanobacterium_B;s__Methanobacterium_B sp003158115	Hydrogenotrophic	Hydrogenotrophic; Methylotrophic	Facultative	Yes	McrABG	1	1	0	0.733333	0.375	0	K01895	Yes	0.722222	0.576923	1	0.666667	0	0	0
20170700_S35_20	d__Archaea;p__Methanobacteriota;c__Methanobacteria;o__Methanobacteriales;f__Methanobacteriaceae;g__Methanobacterium_B;s__Methanobacterium_B sp003158115	Hydrogenotrophic	Hydrogenotrophic; Methylotrophic	Facultative	Yes	McrABG	0.333333	0.333333	0	0.733333	0.375	0	K01895	Yes	0.722222	0.576923	0.25	0.666667	0	0	0
3300036879_12	d__Archaea;p__Methanobacteriota;c__Methanobacteria;o__Methanobacteriales;f__Methanobacteriaceae;g__Methanobacterium_B;s__Methanobacterium_B sp003158115	Hydrogenotrophic	Hydrogenotrophic; Methylotrophic	Facultative	Yes	McrABG	0.666667	0.666667	0	0.666667	0	0	K01895	Yes	0	0.538462	1	1	0	0	0
PLAP01	d__Archaea;p__Methanobacteriota;c__Methanobacteria;o__Methanobacteriales;f__Methanobacteriaceae;g__Methanobacterium_B;s__Methanobacterium_B sp003158115	Hydrogenotrophic	Hydrogenotrophic; Methylotrophic	Facultative	Yes	McrB	1	1	0	0.733333	0	0	K01895	Yes	0.333333	0.576923	1	1	0	0	0
PLKI01	d__Archaea;p__Methanobacteriota;c__Methanobacteria;o__Methanobacteriales;f__Methanobacteriaceae;g__Methanobacterium_B;s__Methanobacterium_B sp003158115	Hydrogenotrophic	Hydrogenotrophic; Methylotrophic	Facultative	Yes	McrB	1	1	0	0.733333	0	0	K01895	Yes	0.722222	0.576923	1	1	0	0	0
PLUD01	d__Archaea;p__Methanobacteriota;c__Methanobacteria;o__Methanobacteriales;f__Methanobacteriaceae;g__Methanobacterium_B;s__Methanobacterium_B sp003158115	Hydrogenotrophic	Hydrogenotrophic; Methylotrophic	Facultative	Likely; missing Mcr but encodes Hdr subunits + functional methanogenesis genes	.	0.333333	1	0	0.733333	0	0	K01895	Yes	0	0.576923	1	1	0	0	0
PMGM01	d__Archaea;p__Methanobacteriota;c__Methanobacteria;o__Methanobacteriales;f__Methanobacteriaceae;g__Methanobacterium_B;s__Methanobacterium_B sp003158115	Hydrogenotrophic	Hydrogenotrophic; Methylotrophic	Facultative	Yes	McrBG	1	1	0	0.8	0	0	K01895	Yes	0.722222	0.576923	1	1	0	0	0
PMJI01	d__Archaea;p__Methanobacteriota;c__Methanobacteria;o__Methanobacteriales;f__Methanobacteriaceae;g__Methanobacterium_B;s__Methanobacterium_B sp003158115	Hydrogenotrophic	Hydrogenotrophic; Methylotrophic	Facultative	Yes	McrB	0.333333	1	0	0.6	0	0	K01895	Yes	0.666667	0.461538	1	1	0	0	0
20100900_E3D_21	d__Archaea;p__Methanobacteriota;c__Methanobacteria;o__Methanobacteriales;f__Methanobacteriaceae;g__Methanobacterium_B;s__Methanobacterium_B sp003162115	Hydrogenotrophic	Hydrogenotrophic; Methylotrophic	Facultative	Yes	McrABG	1	1	0	0.733333	1	0.5	K01895		0.777778	0.576923	1	1	0	0	0
PMBJ01	d__Archaea;p__Methanobacteriota;c__Methanobacteria;o__Methanobacteriales;f__Methanobacteriaceae;g__Methanobacterium_B;s__Methanobacterium_B sp003162115	Hydrogenotrophic	Hydrogenotrophic; Methylotrophic	Facultative	Yes	McrB	1	1	0	0.466667	0.5	0.5	K01895	Yes	0.444444	0.384615	1	1	0	0	0
PMMV01	d__Archaea;p__Methanobacteriota;c__Methanobacteria;o__Methanobacteriales;f__Methanobacteriaceae;g__Methanobacterium_B;s__Methanobacterium_B sp003162115	Hydrogenotrophic	Hydrogenotrophic; Methylotrophic	Facultative	Yes	McrABG	1	1	0	0.8	0.625	0.75	K01895	Yes	0.777778	0.538462	1	1	0	0	0
PMNL01	d__Archaea;p__Methanobacteriota;c__Methanobacteria;o__Methanobacteriales;f__Methanobacteriaceae;g__Methanobacterium_B;s__Methanobacterium_B sp003162115	Hydrogenotrophic	Hydrogenotrophic; Methylotrophic	Facultative	Yes	McrB	1	0.666667	0	0.8	0	0.75	K01895	Yes	0.722222	0.5	1	1	0	0	0
Fen.Labelled.R1.T1.F1.trimmomatic.metaspades_bin.7_80.00_4.00	d__Archaea;p__Methanobacteriota;c__Methanobacteria;o__Methanobacteriales;f__Methanobacteriaceae;g__Methanobacterium_B;s__Methanobacterium_B sp003162655	Hydrogenotrophic	Hydrogenotrophic; Methylotrophic	Facultative	Likely; missing Mcr but encodes Hdr subunits + functional methanogenesis genes	.	0.333333	1	0	0.666667	0	0.5	K01895	Yes	0.0555556	0.115385	0.25	0.333333	0	0	0
Fen.Labelled.R1.T2.F1.trimmomatic.megahit_bin.37_82.87_2.40	d__Archaea;p__Methanobacteriota;c__Methanobacteria;o__Methanobacteriales;f__Methanobacteriaceae;g__Methanobacterium_B;s__Methanobacterium_B sp003162655	Hydrogenotrophic	Hydrogenotrophic		Likely; missing Mcr but encodes Hdr subunits + functional methanogenesis genes	.	0.666667	1	0	0.733333	0	0.5	K01895	Yes	0.722222	0.538462	0.5	0	0	0	0
Fen.Labelled.R1.T2.F1.trimmomatic.metaspades_bin.35_83.86_0.80	d__Archaea;p__Methanobacteriota;c__Methanobacteria;o__Methanobacteriales;f__Methanobacteriaceae;g__Methanobacterium_B;s__Methanobacterium_B sp003162655	Hydrogenotrophic	Hydrogenotrophic; Methylotrophic	Facultative	Likely; missing Mcr but encodes Hdr subunits + functional methanogenesis genes	.	0.666667	1	0	0.4	0	0	K01895	Yes	0.444444	0.192308	0.25	0.666667	0	0	0
Fen.Labelled.R2.T1.F1.JGI.BFC.metaspades_bin.7_80.70_3.64	d__Archaea;p__Methanobacteriota;c__Methanobacteria;o__Methanobacteriales;f__Methanobacteriaceae;g__Methanobacterium_B;s__Methanobacterium_B sp003162655	Hydrogenotrophic	Hydrogenotrophic; Methylotrophic	Facultative	Likely; missing Mcr but encodes Hdr subunits + functional methanogenesis genes	.	0.333333	0.666667	0	0.666667	0	0.75	K01895	Yes	0.333333	0.307692	1	1	0	0	0
Fen.Labelled.R2.T1.F2.trimmomatic.megahit_bin.33_75.70_4.00	d__Archaea;p__Methanobacteriota;c__Methanobacteria;o__Methanobacteriales;f__Methanobacteriaceae;g__Methanobacterium_B;s__Methanobacterium_B sp003162655	Hydrogenotrophic	Hydrogenotrophic		Likely; missing Mcr but encodes Hdr subunits + functional methanogenesis genes	.	1	0	0	0.4	0	0.75	K01895	Yes	0.222222	0.269231	1	0.666667	0	0	0
Fen.Labelled.R2.T2.F1.JGI.BFC.metaspades_bin.36_84.98_5.60	d__Archaea;p__Methanobacteriota;c__Methanobacteria;o__Methanobacteriales;f__Methanobacteriaceae;g__Methanobacterium_B;s__Methanobacterium_B sp003162655	Hydrogenotrophic	Hydrogenotrophic		Likely; missing Mcr but encodes Hdr subunits + functional methanogenesis genes	.	1	1	0	0.466667	0	0.75	K01895		0.777778	0.576923	0.5	0.666667	0	0	0
Fen.Labelled.R2.T2.F1.trimmomatic.metaspades_bin.57_80.79_2.40	d__Archaea;p__Methanobacteriota;c__Methanobacteria;o__Methanobacteriales;f__Methanobacteriaceae;g__Methanobacterium_B;s__Methanobacterium_B sp003162655	Hydrogenotrophic	Hydrogenotrophic; Methylotrophic	Facultative	Likely; missing Mcr but encodes Hdr subunits + functional methanogenesis genes	.	0.666667	1	0	0.666667	0	0	K01895	Yes	0	0.5	0.25	0.666667	0	0	0
Fen.Labelled.R2.T3.F1.trimmomatic.megahit_bin.60_76.58_3.24	d__Archaea;p__Methanobacteriota;c__Methanobacteria;o__Methanobacteriales;f__Methanobacteriaceae;g__Methanobacterium_B;s__Methanobacterium_B sp003162655	Hydrogenotrophic	Hydrogenotrophic; Methylotrophic	Facultative	Likely; missing Mcr but encodes Hdr subunits + functional methanogenesis genes	.	1	0.666667	0	0.666667	0	0	K01895	Yes	0.388889	0.576923	0.5	0.666667	0	0	0
Fen.Labelled.R2.T3.F1.trimmomatic.metaspades_bin.35_77.55_4.44	d__Archaea;p__Methanobacteriota;c__Methanobacteria;o__Methanobacteriales;f__Methanobacteriaceae;g__Methanobacterium_B;s__Methanobacterium_B sp003162655	Hydrogenotrophic	Hydrogenotrophic; Methylotrophic	Facultative	Yes	McrB	0.333333	1	0	0.533333	0	0.75	K01895	Yes	0.0555556	0.269231	0.25	1	0	0	0
Fen.Labelled.R3.T1.F1.JGI.BFC.metaspades_bin.17_91.10_7.60	d__Archaea;p__Methanobacteriota;c__Methanobacteria;o__Methanobacteriales;f__Methanobacteriaceae;g__Methanobacterium_B;s__Methanobacterium_B sp003162655	Hydrogenotrophic	Hydrogenotrophic; Methylotrophic	Facultative	Likely; missing Mcr but encodes Hdr subunits + functional methanogenesis genes	.	0.666667	1	0	0.8	1	0.75	K01895	Yes	0.277778	0.576923	1	1	0	0	0
Fen.Labelled.R3.T1.F1.trimmomatic.metaspades_bin.4_83.17_2.00	d__Archaea;p__Methanobacteriota;c__Methanobacteria;o__Methanobacteriales;f__Methanobacteriaceae;g__Methanobacterium_B;s__Methanobacterium_B sp003162655	Hydrogenotrophic	Hydrogenotrophic; Methylotrophic	Facultative	Likely; missing Mcr but encodes Hdr subunits + functional methanogenesis genes	.	0.333333	1	0	0.733333	0	0.5	K01895	Yes	0	0.0384615	1	0.666667	0	0	0
Fen.Labelled.R3.T2.F1.trimmomatic.megahit_bin.18_82.32_8.80	d__Archaea;p__Methanobacteriota;c__Methanobacteria;o__Methanobacteriales;f__Methanobacteriaceae;g__Methanobacterium_B;s__Methanobacterium_B sp003162655	Hydrogenotrophic	Hydrogenotrophic		Likely; missing Mcr but encodes Hdr subunits + functional methanogenesis genes	.	0.666667	1	0	0.666667	0	0.75	K01895	Yes	0	0.538462	1	0	0	0	0
Fen.Unlabelled.R1.T1.F1.trimmomatic.metaspades_bin.18_78.79_1.60	d__Archaea;p__Methanobacteriota;c__Methanobacteria;o__Methanobacteriales;f__Methanobacteriaceae;g__Methanobacterium_B;s__Methanobacterium_B sp003162655	Hydrogenotrophic	Hydrogenotrophic; Methylotrophic	Facultative	Likely; missing Mcr but encodes Hdr subunits + functional methanogenesis genes	.	0.333333	1	0	0.666667	0	0.75	K01895	Yes	0.0555556	0.0384615	0.25	1	0	0	0
Fen.Unlabelled.R1.T2.F1.trimmomatic.megahit_bin.66_73.30_3.47	d__Archaea;p__Methanobacteriota;c__Methanobacteria;o__Methanobacteriales;f__Methanobacteriaceae;g__Methanobacterium_B;s__Methanobacterium_B sp003162655	Hydrogenotrophic	Hydrogenotrophic		Yes	McrB	0.666667	0.333333	0	0.666667	0	0.75	K01895	Yes	0	0.538462	0.25	0	0	0	0
Fen.Unlabelled.R1.T3.F1.trimmomatic.megahit_bin.70_78.60_1.60	d__Archaea;p__Methanobacteriota;c__Methanobacteria;o__Methanobacteriales;f__Methanobacteriaceae;g__Methanobacterium_B;s__Methanobacterium_B sp003162655	Hydrogenotrophic	Hydrogenotrophic; Methylotrophic	Facultative	Yes	McrB	0.333333	1	0	0.8	0	0.75	K01895	Yes	0.444444	0.461538	1	0.333333	0	0	0
Fen.Unlabelled.R1.T3.F1.trimmomatic.metaspades_bin.103_70.94_0.80	d__Archaea;p__Methanobacteriota;c__Methanobacteria;o__Methanobacteriales;f__Methanobacteriaceae;g__Methanobacterium_B;s__Methanobacterium_B sp003162655	Hydrogenotrophic	Hydrogenotrophic; Methylotrophic	Facultative	Likely; missing Mcr but encodes Hdr subunits + functional methanogenesis genes		1	0.666667	0	0.666667	0	0.5	K01895	Yes	0	0.538462	0.25	0	0	0	0
Fen.Unlabelled.R2.T1.F1.trimmomatic.megahit_bin.15_78.99_8.00	d__Archaea;p__Methanobacteriota;c__Methanobacteria;o__Methanobacteriales;f__Methanobacteriaceae;g__Methanobacterium_B;s__Methanobacterium_B sp003162655	Hydrogenotrophic	Hydrogenotrophic; Methylotrophic	Facultative	Likely; missing Mcr but encodes Hdr subunits + functional methanogenesis genes		1	1	0	0.666667	0	0.25	K01895	Yes	0.5	0.576923	1	0	0	0	0
Fen.Unlabelled.R2.T1.F1.trimmomatic.metaspades_bin.16_83.13_0.80	d__Archaea;p__Methanobacteriota;c__Methanobacteria;o__Methanobacteriales;f__Methanobacteriaceae;g__Methanobacterium_B;s__Methanobacterium_B sp003162655	Hydrogenotrophic	Hydrogenotrophic; Methylotrophic	Facultative	Likely; missing Mcr but encodes Hdr subunits + functional methanogenesis genes		0.333333	1	0	0.666667	0	0.75	K01895	Yes	0	0.423077	0.25	0.666667	0	0	0
Fen.Unlabelled.R2.T3.F1.trimmomatic.megahit_bin.72_79.99_5.64	d__Archaea;p__Methanobacteriota;c__Methanobacteria;o__Methanobacteriales;f__Methanobacteriaceae;g__Methanobacterium_B;s__Methanobacterium_B sp003162655	Hydrogenotrophic	Hydrogenotrophic; Methylotrophic	Facultative	Likely; missing Mcr but encodes Hdr subunits + functional methanogenesis genes		1	0	0	0.666667	0	0.75	K01895	Yes	0.5	0.576923	1	0.666667	0	0	0
Fen.Unlabelled.R3.T1.F1.trimmomatic.metaspades_bin.70_79.20_1.87	d__Archaea;p__Methanobacteriota;c__Methanobacteria;o__Methanobacteriales;f__Methanobacteriaceae;g__Methanobacterium_B;s__Methanobacterium_B sp003162655	Hydrogenotrophic	Hydrogenotrophic; Methylotrophic	Facultative	Likely; missing Mcr but encodes Hdr subunits + functional methanogenesis genes		0.333333	1	0	0.733333	0	0.75	K01895	Yes	0.111111	0.115385	1	0.666667	0	0	0
Fen.Unlabelled.R3.T2.F1.trimmomatic.metaspades_bin.18_75.52_0.00	d__Archaea;p__Methanobacteriota;c__Methanobacteria;o__Methanobacteriales;f__Methanobacteriaceae;g__Methanobacterium_B;s__Methanobacterium_B sp003162655	Hydrogenotrophic	Hydrogenotrophic; Methylotrophic	Facultative	Yes	McrB	0	1.33333	0	0.6	0	0.75	K01895	Yes	0.611111	0.153846	0.25	0	0	0	0
Fen.Unlabelled.R3.T3.F1.trimmomatic.metaspades_bin.105_81.22_1.20	d__Archaea;p__Methanobacteriota;c__Methanobacteria;o__Methanobacteriales;f__Methanobacteriaceae;g__Methanobacterium_B;s__Methanobacterium_B sp003162655	Hydrogenotrophic	Hydrogenotrophic; Methylotrophic	Facultative	Likely; missing Mcr but encodes Hdr subunits + functional methanogenesis genes		0.333333	1	0	0.733333	0	0.75	K01895	Yes	0.444444	0.576923	0.5	0	0	0	0
PMMY01	d__Archaea;p__Methanobacteriota;c__Methanobacteria;o__Methanobacteriales;f__Methanobacteriaceae;g__Methanobacterium_B;s__Methanobacterium_B sp003162655	Hydrogenotrophic	Hydrogenotrophic; Methylotrophic	Facultative	Yes	McrB	0.666667	1	0	0.733333	0	0.75	K01895	Yes	0.222222	0.5	1	1	0	0	0
PLTK01	d__Archaea;p__Methanobacteriota;c__Methanobacteria;o__Methanobacteriales;f__Methanobacteriaceae;g__Methanobacterium_B;s__Methanobacterium_B sp003164415	Hydrogenotrophic	Hydrogenotrophic; Methylotrophic	Facultative	Likely; missing Mcr but encodes Hdr subunits + functional methanogenesis genes		0.333333	1	0	0.666667	0	0	K01895	Yes	0.555556	0.576923	1	0.666667	0	0	0
20110800_E2S_11	d__Archaea;p__Thermoplasmatota;c__Thermoplasmata;o__Methanomassiliicoccales;f__UBA472;g__;s__	Methylotrophic	Methylotrophic	Obligate	Yes	McrABG	1	0	0.5	0	0.25	0.75	K01895	Yes	0	0	0	1	0.833333	0	0
20110800_E2D_16	d__Archaea;p__Thermoplasmatota;c__Thermoplasmata;o__Methanomassiliicoccales;f__UBA472;g__FEN-33;s__FEN-33 sp003135935	Methylotrophic	Methylotrophic	Obligate	Yes	McrAG	1	0	0.5	0	0.25	0.75	K01895	Yes	0	0	0	1	0	0	0
20110800_E3D_10	d__Archaea;p__Thermoplasmatota;c__Thermoplasmata;o__Methanomassiliicoccales;f__UBA472;g__FEN-33;s__FEN-33 sp003135935	Methylotrophic	Methylotrophic	Obligate	Yes	McrABG	1	0	0.5	0	0.25	0.75	K01895	Yes	0	0	0	1	0	0	0
PNBI01	d__Archaea;p__Thermoplasmatota;c__Thermoplasmata;o__Methanomassiliicoccales;f__UBA472;g__FEN-33;s__FEN-33 sp003135935	Methylotrophic	Methylotrophic	Obligate	Yes	McrABG	1	0	0.5	0	0.25	0.75	K01895	Yes	0	0	0	0.666667	0	0	0
PMBU01	d__Archaea;p__Thermoplasmatota;c__Thermoplasmata;o__Methanomassiliicoccales;f__UBA472;g__FEN-33;s__FEN-33 sp003153895	Methylotrophic	Methylotrophic	Obligate	Yes	McrABG	1	0	0.5	0	0.25	0.75	K01895	Yes	0	0	0	1	0.833333	0	0

## Sheet: Gene_KO_information
Wood-Ljungdahl Pathway genes include:
K00200 formylmethanofuran dehydrogenase [EC:1.2.99.5] [RN:R03015]
K00201 formylmethanofuran dehydrogenase [EC:1.2.99.5] [RN:R03015]
K00202 formylmethanofuran dehydrogenase [EC:1.2.99.5] [RN:R03015]
K00203 formylmethanofuran dehydrogenase [EC:1.2.99.5] [RN:R03015]
K00204 4Fe-4S ferredoxin
K00205 4Fe-4S ferredoxin
K00319 methylenetetrahydromethanopterin dehydrogenase [EC:1.5.99.9] [RN:R04456]
K00320 coenzyme F420-dependent N5,N10-methenyltetrahydromethanopterin reductase [EC:1.5.99.11] [RN:R04464]
K13942 5,10-methenyltetrahydromethanopterin hydrogenase [EC:1.12.98.2] [RN:R04455]
K00672 formylmethanofuran--tetrahydromethanopterin N-formyltransferase [EC:2.3.1.101] [RN:R03390]
K01499 methenyltetrahydromethanopterin cyclohydrolase [EC:3.5.4.27] [RN:R03464]
K12260 4Fe-4S ferredoxin
K11261 formylmethanofuran dehydrogenase [EC:1.2.99.5] [RN:R03015]
K22516 formate dehydrogenase (coenzyme F420) [EC:1.8.98.6] [RN:R11944]
K00125 formate dehydrogenase (coenzyme F420) [EC1.8.98.6] [RN:R11944]
ACS/CODH Complex genes include
K00193_acetyl-CoA decarbonylase/synthase complex [EC:2.3.1.-] [RN:R09096]
K00194_acetyl-CoA decarbonylase/synthase complex [EC:2.3.1.-] [RN:R09096]
K00197_acetyl-CoA decarbonylase/synthase complex [EC:2.3.1.-] [RN:R09096]
K00198_carbon-monoxide dehydrogenase [EC:1.2.7.4] [RN:R07157]
Acetate to Acetyl-CoA genes include:
K13788 phosphate acetyltransferase [EC:2.3.1.8] [RN:R00230]
K01895 acetyl-CoA synthetase [EC:6.2.1.1] [RN:R00235]
K00925 acetate kinase [EC:2.7.2.1] [RN:R00315]
K00625 phosphate acetyltran
DRAM-included methylotrophy genes include:
K14080 [methyl-Co(III) methanol-specific corrinoid protein]:coenzyme M methyltransferase [EC:2.1.1.246] [RN:R09098]
K14081 methanol corrinoid protein [RN:R09098]
K04480 methanol---5-hydroxybenzimidazolylcobamide Co-methyltransferase [EC:2.1.1.90] [RN:R09098]
K14082 mtbA; [methyl-Co(III) methylamine-specific corrinoid protein]:coenzyme M methyltransferase [EC:2.1.1.247] [RN:R09998]
K14083 mttB; trimethylamine---corrinoid protein Co-methyltransferase [EC:2.1.1.250] [RN:R09124]
K14084 mttC; trimethylamine corrinoid protein [RN:R09124]
K16176 mtmB; methylamine---corrinoid protein Co-methyltransferase [EC:2.1.1.248] [RN:R09998]
K16177 mtmC; monomethylamine corrinoid protein [RN:R09998]
K16178 mtbB; dimethylamine---corrinoid protein Co-methyltransferase [EC:2.1.1.249] [RN:R09999]
K16179 mtbC; dimethylamine corrinoid protein [RN:R09999]
K16954 mtsA; methylthiol:coenzyme M methyltransferase [EC:2.1.1.251]
Mcr complex genes include:
K00399_methyl-coenzyme M reductase [EC:2.8.4.1] [RN:R04541]
K00401_methyl-coenzyme M reductase [EC:2.8.4.1] [RN:R04541]
K00402_methyl-coenzyme M reductase [EC:2.8.4.1] [RN:R04541]
MtrA-H genes include
K00577_tetrahydromethanopterin S-methyltransferase [EC:2.1.1.86] [RN:R04347]
K00578_tetrahydromethanopterin S-methyltransferase [EC:2.1.1.86] [RN:R04347]
K00579_tetrahydromethanopterin S-methyltransferase [EC:2.1.1.86] [RN:R04347]
K00580_tetrahydromethanopterin S-methyltransferase [EC:2.1.1.86] [RN:R04347]
K00581_tetrahydromethanopterin S-methyltransferase [EC:2.1.1.86] [RN:R04347]
K00582_tetrahydromethanopterin S-methyltransferase [EC:2.1.1.86] [RN:R04347]
K00583_tetrahydromethanopterin S-methyltransferase [EC:2.1.1.86] [RN:R04347]
K00584_tetrahydromethanopterin S-methyltransferase [EC:2.1.1.86] [RN:R04347]
Heterodisulfide Reductase genes include
HdrA2B2C2
K03388_heterodisulfide reductase 2 [EC:1.8.7.3 1.8.98.4 1.8.98.5 1.8.98.6] [RN:R11928 R11931 R11943 R11944]
K03389_heterodisulfide reductase 2 [EC:1.8.7.3 1.8.98.4 1.8.98.5 1.8.98.6] [RN:R11928 R11931 R11943 R11944]
K03390_heterodisulfide reductase 2 [EC:1.8.7.3 1.8.98.4 1.8.98.5 1.8.98.6] [RN:R11928 R11931 R11943 R11944]
HdrA1B1C1
K22480_heterodisulfide reductase 1 [EC:1.8.7.3] [RN:R11931]
K22481_heterodisulfide reductase 1 [EC:1.8.7.3] [RN:R11931]
K22482_heterodisulfide reductase 1 [EC:1.8.7.3] [RN:R11931]
HdrDE
K08264_heterodisulfide reductase [EC:1.8.98.1] [RN:R04540]
K08265_heterodisulfide reductase [EC:1.8.98.1] [RN:R04540]
Coenzyme F420 hydrogenase (FrhADGB) genes include
K00440_coenzyme F420 hydrogenase subunit alpha [EC:1.12.98.1]
K00441_coenzyme F420 hydrogenase subunit beta [EC:1.12.98.1]
K00442_coenzyme F420 hydrogenase subunit delta
K00443_coenzyme F420 hydrogenase subunit gamma [EC:1.12.98.1]
F420 non-reducing hydrogenase (MvhAGC) genes include:
K14126_F420-non-reducing hydrogenase [EC:1.8.98.5] [RN:R11943]
K14127_F420-non-reducing hydrogenase iron-sulfur subunit [EC:1.8.98.5 1.8.98.6] [RN:R11943 R11944]
K14128_F420-non-reducing hydrogenase [EC:1.8.98.5] [RN:R11943]
Ech hydrogenase genes include:
K14086_ech hydrogenase subunit A
K14087_ech hydrogenase subunit B
K14088_ech hydrogenase subunit C
K14089_ech hydrogenase subunit D
K14090_ech hydrogenase subunit E
K14091_ech hydrogenase subunit F
EhaAR hydrogenase genes include:
K14092_energy-converting hydrogenase A subunit A
K14093_energy-converting hydrogenase A subunit B
K14094_energy-converting hydrogenase A subunit C
K14095_energy-converting hydrogenase A subunit D
K14096_energy-converting hydrogenase A subunit E
K14097_energy-converting hydrogenase A subunit F
K14098_energy-converting hydrogenase A subunit G
K14099_energy-converting hydrogenase A subunit H
K14100_energy-converting hydrogenase A subunit I
K14101_energy-converting hydrogenase A subunit J
K14102_energy-converting hydrogenase A subunit K
K14103_energy-converting hydrogenase A subunit L
K14104_energy-converting hydrogenase A subunit M
K14105_energy-converting hydrogenase A subunit N
K14106_energy-converting hydrogenase A subunit O
K14107_energy-converting hydrogenase A subunit P
K14108_energy-converting hydrogenase A subunit Q
K14109_energy-converting hydrogenase A subunit R
EhbAP hydrogenase genes include:
K14110_energy-converting hydrogenase B subunit A
K14111_energy-converting hydrogenase B subunit B
K14112_energy-converting hydrogenase B subunit C
K14113_energy-converting hydrogenase B subunit D
K14114_energy-converting hydrogenase B subunit E
K14115_energy-converting hydrogenase B subunit F
K14116_energy-converting hydrogenase B subunit G
K14117_energy-converting hydrogenase B subunit H
K14118_energy-converting hydrogenase B subunit I
K14119_energy-converting hydrogenase B subunit J
K14120_energy-converting hydrogenase B subunit K
K14121_energy-converting hydrogenase B subunit L
K14122_energy-converting hydrogenase B subunit M
K14123_energy-converting hydrogenase B subunit N
K14124_energy-converting hydrogenase B subunit O
K14125_energy-converting hydrogenase B subunit P
RNF Complex
K03612_electron transport complex protein RnfG
K03613_electron transport complex protein RnfE
K03614_electron transport complex protein RnfD
K03615_electron transport complex protein RnfC
K03616_electron transport complex protein RnfB
K03617_electron transport complex protein RnfA
Vht/Methanophenazine hydrogenase
K14068_methanophenazine hydrogenase, large subunit [EC:1.12.98.3]
K14069_methanophenazine hydrogenase, cytochrome b subunit [EC:1.12.98.3]
K14070_methanophenazine hydrogenase [EC:1.12.98.3]

## Sheet: Known_MtxB_Substrates
Substrate Category	Substrate	Methanogenic	Acetogenic	Other Route of MtxBCA-Catalyzed Methylotrophy	Protein-level evidence	Culture-level evidence	Literature
Methylamine	Trimethylamine	Y			Y		Ferguson and Krzycki 1997
Methylamine	Dimethylamine	Y			Y		Ferguson et al. 2000
Methylamine	Monomethylamine	Y			Y		Krzycki 2004; Burke and Krzycki 1997
Methylamine	Glycine Betaine	Y	Y	x (GB reduction with e- acceptor)	Y		Ticak et al. 2014; Creighbaum et al. 2019; Lechtenfeld et al. 2018; Watkins et al. 2014
Methylamine	𝛾-Butyrobetaine		Y		Y		Ellenbogen et al. 2021
Methylamine	L-Carnitine		Y		Y		Kountz et al. 2020
Methylamine	Proline Betaine		Y		Y		Picking et al. 2019
Methylamine	Choline	Y				Y	Watkins et al. 2012
Methlysulfides	Dimethylsulfide	Y			Y		Tallant and Krzycki 1997; Tallant et al. 2001;Oelgeschlager and Rother 2009; Bose et al. 2009; Fu and Metcalf 2015; Fu and Metcalf 2015
Methlysulfides	Methanethiol	Y			Y		Oelgeschlager and Rother 2009; Bose et al. 2009; Fu and Metcalf 2015; Fu and Metcalf 2015
Methlysulfides	Methylmercaptopropionate	Y			Y		Tallant and Krzycki 1997; Tallant et al. 2001; Fu and Metcalf 2015
Methyoxylated	Methanol	Y	Y		Y		Harms and Thauer 1996; Sauer and Thauer 1999; Sauer et al. 2004; Das et al. 2007
Methyoxylated	Guaiacol	Y	Y	x (methyl reduction with an e- acceptor)	Y		Studenik et al. 2012, Kurth et al. 2021; Schilhabel et al. 2009
Methyoxylated	Vanillate (+ isovanillate)		Y	x (methyl reduction with an e- acceptor)	Y		Studenik et al. 2012; Naidu and Ragsdale 2001; Schilhabel et al. 2009
Methyoxylated	Syringate		Y	x (methyl reduction with an e- acceptor)	Y		Studenik et al. 2012; Schilhabel et al. 2009
Methyoxylated	2-Methoxybenzoate	Y			Y		Kurth et al. 2021
Methyoxylated	3,4,5-Trimethoxybenzoate	Y	Y		Y (methanogenesis)	Y (acetogenesis)	Kurth et al. 2021; Bak et al. 1992
Methyoxylated	Veratrol		Y		Y		Schilhabel et al. 2009; Engelmann et al. 2000
Methyoxylated	Secoisolariciresinol		Y		Y		Chen et al. 2016
Methyoxylated	(mono/di/tri)methoxylated benzoates	Y	Y			Y	Mayumi et al. 2016; Bal et al. 1992;Schilhabel et al. 2009; Engelmann et al. 2000
Methyoxylated	(mono/di/tri)methoxylated cinnamates	Y	Y			Y	Mayumi et al. 2016; Bal et al. 1992
Methyoxylated	(mono/di/tri)methoxylated phenols	Y	Y			Y	Mayumi et al. 2016; Schilhabel et al. 2009; Engelmann et al. 2000
Methyoxylated	(mono/tri)methoxylated benzenes	Y				Y	Mayumi et al. 2016
Methyoxylated	(mono/tri)methoxylated phenylacetates	Y				Y	Mayumi et al. 2016
Methyoxylated	(mono/tri)methoxylated benzaldehydes	Y				Y	Mayumi et al. 2016
Methyoxylated	(mono/tri)methoxylated benzyl alcohols	Y				Y	Mayumi et al. 2016

## Sheet: Known_Enzyme_Information
Enzyme	Gene name/ID	KEGG ID	Functional Category	Organism of Identification	Substrate(s)	Substrate Category	Proven Role in Methanogenesis	Literature
MttB	mttB	K14083	MT1	Methanosarcina barkeri	Trimethylamine	Methylamine	Y	Ferguson and Krzycki 1997
MttC	mttC	K14084	Corrinoid-binding protein	Methanosarcina barkeri	Trimethylamine	Methylamine	Y	Ferguson and Krzycki 1997
MtbB	mtbB	K16178	MT1	Methanosarcina barkeri	Dimethylamine	Methylamine	Y	Ferguson et al. 2000
MtbC	mtbC	K16179	Corrinoid-binding protein	Methanosarcina barkeri	Dimethylamine	Methylamine	Y	Ferguson et al. 2000
MtmB	mtmB	K16176	MT1	Methanosarcina barkeri	Monomethylamine	Methylamine	Y	Krzycki 2004; Burke and Krzycki 1997
MtmC	mtmC	K16177	Corrinoid-binding protein	Methanosarcina barkeri	Monomethylamine	Methylamine	Y	Burke and Krzycki 1997
MtbA	mtbA		MT2	Methanosarcina barkeri	Trimethylamine, Dimethylamine, Monomethylamine	Methylamine	Y	Ferguson et al. 1996; Burke and Kryzkci 1995
RamA	ramA		Reductive Activase	Methanosarcina barkeri	Trimethylamine, Dimethylamine, Monomethylamine	Methylamine	Y	Ferguson et al. 2009; Huening et al. 2020
MtgB	DSY3156	K25220	MT1	Desulfitobacterium hafniense Y51	Glycine betaine	Methylamine		Ticak et al. 2014
MtgC	DSY3155		Corrinoid-binding protein	Desulfitobacterium hafniense Y51	Glycine betaine	Methylamine		Ticak et al. 2014
MtgA	DSY3157		MT2	Desulfitobacterium hafniense Y51	Glycine betaine	Methylamine		Ticak et al. 2014
MtgB	MV8460	K25220	MT1	Methanolobus vulcani B1d	Glycine betaine	Methylamine	Y	Creighbaum et al. 2019
MtgC	MV8465		Corrinoid-binding protein	Methanolobus vulcani B1d	Glycine betaine	Methylamine	Y	Creighbaum et al. 2019
MtgA	MV10360		MT2	Methanolobus vulcani B1d	Glycine betaine	Methylamine	Y	Creighbaum et al. 2019
	MV10335		Reductive Activase	Methanolobus vulcani B1d	Glycine betaine	Methylamine	Y	Creighbaum et al. 2019
MttB10	mttB10	K25220	MT1	Acetobacterium woodii DSM 1030	Glycine betaine	Methylamine		Lechtenfeld et al. 2018
MttC6	mttC6		Corrinoid-binding protein	Acetobacterium woodii DSM 1030	Glycine betaine	Methylamine		Lechtenfeld et al. 2018
MtyB	mtyB		MT1	Eubacterium limosum ATCC 8486	𝛾-Butyrobetaine & L-Carnitine; slow activity with Proline Betaine, Glycine Betaine,Choline, and 4-Methylaminobutyrate	Methylamine		Ellenbogen et al. 2021
MtcB	mtcB		MT1	Eubacterium limosum ATCC 8486	L-Carnitine; slow activity with 𝛾-Butyrobetaine	Methylamine		Kountz et al. 2020
MtpB	mtpB		MT1	Eubacterium limosum ATCC 8486	Proline betaine; slow activity with L-Carnitine, Phosphocholine, Glyecine Betaine, Betonicine	Methylamine		Picking et al. 2019
MtqC	mtqC		Corrinoid-binding protein	Eubacterium limosum ATCC 8486	Quaternary amine promiscuous (𝛾-Butyrobetaine & L-Carnitine & Proline Betaine)	Methylamine		Picking et al. 2019; Kountz et al. 2020; Ellenbogen et al. 2021
MtqA	mtqA		MT2	Eubacterium limosum ATCC 8486	Quaternary amine promiscuous (𝛾-Butyrobetaine & L-Carnitine & Proline Betaine)	Methylamine		Picking et al. 2019; Kountz et al. 2020; Ellenbogen et al. 2021
RamQ	ramQ		Reductive Activase	Eubacterium limosum ATCC 8486	Quaternary amine promiscuous (𝛾-Butyrobetaine & L-Carnitine & Proline Betaine)	Methylamine		Picking et al. 2019; Kountz et al. 2020; Ellenbogen et al. 2021
MtsA	mtsA	K16954	Bi-functional MT1/MT2	Methanosarcina barkeri	Dimethylsulfide, Methylmercaptopropionate	Methylsufides	Y	Tallant and Krzycki 1997; Tallant et al. 2001
MtsB	mtsB	K16955	Corrinoid-binding protein	Methanosarcina barkeri	Dimethylsulfide, Methylmercaptopropionate	Methylsufides	Y	Tallant and Krzycki 1997; Tallant et al. 2001
MtsD	mtsD/MA0859		MT1/MT2/CP fusion	Methanosarcina acetivorans C2A	Dimethylsulfide	Methylsufides	Y	Oelgeschlager and Rother 2009; Bose et al. 2009; Fu and Metcalf 2015
MtsF	mtsF/MA4384		MT1/MT2/CP fusion	Methanosarcina acetivorans C2A	Methanethiol	Methylsufides	Y	Oelgeschlager and Rother 2009; Bose et al. 2009; Fu and Metcalf 2015
MtsH	mtsH/MA4558		MT1/MT2/CP fusion	Methanosarcina acetivorans C2A	Dimethylsulfide, Methanethiol	Methylsufides	Y	Oelgeschlager and Rother 2009; Bose et al. 2009; Fu and Metcalf 2015
MtpA	mtpA/MA4165		Bi-functional MT1/MT2	Methanosarcina acetivorans C2A	Methylmercaptopropionate	Methylsufides	Y	Fu and Metcalf 2015
MtpC	mtpC/MA4164		Corrinoid-binding protein	Methanosarcina acetivorans C2A	Methylmercaptopropionate	Methylsufides	Y	Fu and Metcalf 2015
RamS	ramS/MA0849		Reductive Activase	Methanosarcina acetivorans C2A	Methylsulfides	Methylsufides	Y	Fu and Metcalf 2015
	ELI_2003		MT1	Eubacterium limosum ZL-II	Secoisolariciresinol, methanol	Methoxylated		Chen et al. 2016
	ELI_2004		Corrinoid-binding protein	Eubacterium limosum ZL-II	Secoisolariciresinol, methanol	Methoxylated		Chen et al. 2016
	ELI_2005		MT2	Eubacterium limosum ZL-II	Secoisolariciresinol, methanol	Methoxylated		Chen et al. 2016
	ELI_0370		Reductive Activase	Eubacterium limosum ZL-II	Secoisolariciresinol, methanol	Methoxylated		Chen et al. 2016
MtaB	mtaB	K04480	MT1	Methanosarcina barkeri	Methanol	Methoxylated	Y	Harms and Thauer 1996; Sauer and Thauer 1999; Sauer et al. 2004; Das et al. 2007
MtaC	mtaC	K14080	Corrinoid-binding protein	Methanosarcina barkeri	Methanol	Methoxylated	Y	Harms and Thauer 1996; Sauer and Thauer 1999; Sauer et al. 2004; Das et al. 2007
MtaA	mtaA	K14081	MT2	Methanosarcina barkeri	Methanol	Methoxylated	Y	Harms and Thauer 1996; Sauer and Thauer 1999; Sauer et al. 2004; Das et al. 2007
RamM	ramM		Reductive Activase	Methanosarcina barkeri	Methanol	Methoxylated	Y	Harms and Thauer 1996; Sauer and Thauer 1999; Sauer et al. 2004; Das et al. 2007
	Dhaf_4610		MT1	Desulfitobacterium hafniense DCB-2	Guaiacol, Vanillate, Isovanillate, Syringate, Methyl Chloride	Methoxylated		Studenik et al. 2012
	Dhaf_4611		Corrinoid-binding protein	Desulfitobacterium hafniense DCB-2	Guaiacol, Vanillate, Isovanillate, Syringate, Methyl Chloride	Methoxylated		Studenik et al. 2012
	Dhaf_4612		MT2	Desulfitobacterium hafniense DCB-2	Guaiacol, Vanillate, Isovanillate, Syringate, Methyl Chloride	Methoxylated		Studenik et al. 2012
	Dhaf_2573		Reductive Activase	Desulfitobacterium hafniense DCB-2	Guaiacol, Vanillate, Isovanillate, Syringate, Methyl Chloride	Methoxylated		Studenik et al. 2012
MtoB1	mtoB1		MT1	Methermicoccus shengliensis [ strains ZC-1 & AmaM]	2-Methoxybenzoate, Guaiacol, 3,4,5-Trimethoxybenzoate	Methoxylated	Y	Kurth et al. 2021
MtoB2	mtoB2		MT1	Methermicoccus shengliensis [ strains ZC-1 & AmaM]	2-Methoxybenzoate, Guaiacol, 3,4,5-Trimethoxybenzoate	Methoxylated	Y	Kurth et al. 2021
MtoC	mtoC		Corrinoid-binding protein	Methermicoccus shengliensis [ strains ZC-1 & AmaM]	2-Methoxybenzoate, Guaiacol, 3,4,5-Trimethoxybenzoate	Methoxylated	Y	Kurth et al. 2021
MtoA	mtoA		MT2	Methermicoccus shengliensis [ strains ZC-1 & AmaM]	2-Methoxybenzoate, Guaiacol, 3,4,5-Trimethoxybenzoate	Methoxylated	Y	Kurth et al. 2021
MtoD	mtoD		Reductive Activase	Methermicoccus shengliensis [ strains ZC-1 & AmaM]	2-Methoxybenzoate, Guaiacol, 3,4,5-Trimethoxybenzoate	Methoxylated	Y	Kurth et al. 2021
MtvB	mtvB		MT1	Moorella thermoacetica	Vanillate, slower activity with dicamba	Methoxylated		Naidu and Ragsdale 2001
MtvC	mtvC		Corrinoid-binding protein	Moorella thermoacetica	Vanillate, slower activity with dicamba	Methoxylated		Naidu and Ragsdale 2001
MtvA	mtvA		MT2	Moorella thermoacetica	Vanillate, slower activity with dicamba	Methoxylated		Naidu and Ragsdale 2001
OdmB	odmB		MT1	Acetobacterium dehalogens	Vanillate, Isovanillate, Syringate, Guaiacol	Methoxylated		Schilhabel et al. 2009
OdmA	odmA		Corrinoid-binding protein	Acetobacterium dehalogens	Vanillate, Isovanillate, Syringate, Guaiacol	Methoxylated		Schilhabel et al. 2009
OdmD	odmD		MT2	Acetobacterium dehalogens	Vanillate, Isovanillate, Syringate, Guaiacol	Methoxylated		Schilhabel et al. 2009
VdmB	vdmB		MT1	Acetobacterium dehalogens	Veratrol, 2-Methoxybenzoate, 3-Methoxyphenol, 3,4-Dimethoxybenzoate, Isovanillate, Syringate, Guaiacol, 3-Hydroxyanisole, 2-Chloroanisole, methyl chloride	Methoxylated		Schilhabel et al. 2009; Engelmann et al. 2000
Vdma	vdmA		Corrinoid-binding protein	Acetobacterium dehalogens	Veratrol, 2-Methoxybenzoate, 3-Methoxyphenol, 3,4-Dimethoxybenzoate, Isovanillate, Syringate, Guaiacol, 3-Hydroxyanisole, 2-Chloroanisole, methyl chloride	Methoxylated		Schilhabel et al. 2009; Engelmann et al. 2000
VdmD	vdmD		MT2	Acetobacterium dehalogens	Veratrol, 2-Methoxybenzoate, 3-Methoxyphenol, 3,4-Dimethoxybenzoate, Isovanillate, Syringate, Guaiacol, 3-Hydroxyanisole, 2-Chloroanisole, methyl chloride	Methoxylated		Schilhabel et al. 2009; Engelmann et al. 2000

## Sheet: Gene_information
Gene_ID	Scaffold	MAG_name	Bin_Taxonomy
20140700_E14_1_c_000000000687_22	20140700_E14_1_c_000000000687	20140700_E14_1	d__Archaea;p__Halobacteriota;c__Methanosarcinia;o__Methanosarcinales;f__Methanosarcinaceae;g__Methanosarcina;s__
20120600_E2D_39_c_000000013716_2	20120600_E2D_39_c_000000013716	20120600_E2D_39	d__Archaea;p__Halobacteriota;c__Methanosarcinia;o__Methanosarcinales;f__Methanosarcinaceae;g__Methanosarcina;s__Methanosarcina sp003157235
PMJC01_ENA|PMJC01000157|PMJC01000157.1_7	PMJC01_ENA|PMJC01000157|PMJC01000157.1 Methanosarcina sp. isolate fen_51 73.20120600_E3D.137_contig_32913, whole genome shotgun sequence.	PMJC01	d__Archaea;p__Halobacteriota;c__Methanosarcinia;o__Methanosarcinales;f__Methanosarcinaceae;g__Methanosarcina;s__Methanosarcina sp003157235
20110800_S3D_8_c_000000001967_6	20110800_S3D_8_c_000000001967	20110800_S3D_8	d__Archaea;p__Halobacteriota;c__Methanosarcinia;o__Methanosarcinales;f__Methanosarcinaceae;g__Methanosarcina;s__Methanosarcina sp003164755
20110800_S3D_8_c_000000001967_7	20110800_S3D_8_c_000000001967	20110800_S3D_8	d__Archaea;p__Halobacteriota;c__Methanosarcinia;o__Methanosarcinales;f__Methanosarcinaceae;g__Methanosarcina;s__Methanosarcina sp003164755
20110800_S3D_8_c_000000001967_8	20110800_S3D_8_c_000000001967	20110800_S3D_8	d__Archaea;p__Halobacteriota;c__Methanosarcinia;o__Methanosarcinales;f__Methanosarcinaceae;g__Methanosarcina;s__Methanosarcina sp003164755
20110800_S3D_8_c_000000001967_9	20110800_S3D_8_c_000000001967	20110800_S3D_8	d__Archaea;p__Halobacteriota;c__Methanosarcinia;o__Methanosarcinales;f__Methanosarcinaceae;g__Methanosarcina;s__Methanosarcina sp003164755
20120700_S1D_59_c_000000099116_6	20120700_S1D_59_c_000000099116	20120700_S1D_59	d__Archaea;p__Halobacteriota;c__Methanosarcinia;o__Methanosarcinales;f__Methanosarcinaceae;g__Methanosarcina;s__Methanosarcina sp003164755
20120700_S1D_59_c_000000099116_7	20120700_S1D_59_c_000000099116	20120700_S1D_59	d__Archaea;p__Halobacteriota;c__Methanosarcinia;o__Methanosarcinales;f__Methanosarcinaceae;g__Methanosarcina;s__Methanosarcina sp003164755
20120700_S1D_59_c_000000099116_8	20120700_S1D_59_c_000000099116	20120700_S1D_59	d__Archaea;p__Halobacteriota;c__Methanosarcinia;o__Methanosarcinales;f__Methanosarcinaceae;g__Methanosarcina;s__Methanosarcina sp003164755
20120700_S1D_59_c_000000099116_9	20120700_S1D_59_c_000000099116	20120700_S1D_59	d__Archaea;p__Halobacteriota;c__Methanosarcinia;o__Methanosarcinales;f__Methanosarcinaceae;g__Methanosarcina;s__Methanosarcina sp003164755
20120700_S1D_59_c_000000099170_19	20120700_S1D_59_c_000000099170	20120700_S1D_59	d__Archaea;p__Halobacteriota;c__Methanosarcinia;o__Methanosarcinales;f__Methanosarcinaceae;g__Methanosarcina;s__Methanosarcina sp003164755
20150700_E15_21_c_000000002248_18	20150700_E15_21_c_000000002248	20150700_E15_21	d__Archaea;p__Halobacteriota;c__Methanosarcinia;o__Methanosarcinales;f__Methanosarcinaceae;g__Methanosarcina;s__Methanosarcina sp003164755
20150700_E15_21_c_000000002360_6	20150700_E15_21_c_000000002360	20150700_E15_21	d__Archaea;p__Halobacteriota;c__Methanosarcinia;o__Methanosarcinales;f__Methanosarcinaceae;g__Methanosarcina;s__Methanosarcina sp003164755
20150700_E15_21_c_000000002360_7	20150700_E15_21_c_000000002360	20150700_E15_21	d__Archaea;p__Halobacteriota;c__Methanosarcinia;o__Methanosarcinales;f__Methanosarcinaceae;g__Methanosarcina;s__Methanosarcina sp003164755
20150700_E15_21_c_000000002360_8	20150700_E15_21_c_000000002360	20150700_E15_21	d__Archaea;p__Halobacteriota;c__Methanosarcinia;o__Methanosarcinales;f__Methanosarcinaceae;g__Methanosarcina;s__Methanosarcina sp003164755
20150700_E15_21_c_000000002360_9	20150700_E15_21_c_000000002360	20150700_E15_21	d__Archaea;p__Halobacteriota;c__Methanosarcinia;o__Methanosarcinales;f__Methanosarcinaceae;g__Methanosarcina;s__Methanosarcina sp003164755
20160700_E25_17_c_000000001305_22	20160700_E25_17_c_000000001305	20160700_E25_17	d__Archaea;p__Halobacteriota;c__Methanosarcinia;o__Methanosarcinales;f__Methanosarcinaceae;g__Methanosarcina;s__Methanosarcina sp003164755
20160700_E25_17_c_000000001316_2	20160700_E25_17_c_000000001316	20160700_E25_17	d__Archaea;p__Halobacteriota;c__Methanosarcinia;o__Methanosarcinales;f__Methanosarcinaceae;g__Methanosarcina;s__Methanosarcina sp003164755
20160700_E25_17_c_000000001316_3	20160700_E25_17_c_000000001316	20160700_E25_17	d__Archaea;p__Halobacteriota;c__Methanosarcinia;o__Methanosarcinales;f__Methanosarcinaceae;g__Methanosarcina;s__Methanosarcina sp003164755
20160700_E25_17_c_000000001316_4	20160700_E25_17_c_000000001316	20160700_E25_17	d__Archaea;p__Halobacteriota;c__Methanosarcinia;o__Methanosarcinales;f__Methanosarcinaceae;g__Methanosarcina;s__Methanosarcina sp003164755
20160700_E25_17_c_000000001316_5	20160700_E25_17_c_000000001316	20160700_E25_17	d__Archaea;p__Halobacteriota;c__Methanosarcinia;o__Methanosarcinales;f__Methanosarcinaceae;g__Methanosarcina;s__Methanosarcina sp003164755
20170700_S33_16_c_000000002215_1	20170700_S33_16_c_000000002215	20170700_S33_16	d__Archaea;p__Halobacteriota;c__Methanosarcinia;o__Methanosarcinales;f__Methanosarcinaceae;g__Methanosarcina;s__Methanosarcina sp003164755
20170700_S35_11_c_000000009595_19	20170700_S35_11_c_000000009595	20170700_S35_11	d__Archaea;p__Halobacteriota;c__Methanosarcinia;o__Methanosarcinales;f__Methanosarcinaceae;g__Methanosarcina;s__Methanosarcina sp003164755
PLUB01_ENA|PLUB01000062|PLUB01000062.1_2	PLUB01_ENA|PLUB01000062|PLUB01000062.1 Methanosarcina sp. isolate bog_70 73.20120700_S1D.117_contig_127756, whole genome shotgun sequence.	PLUB01	d__Archaea;p__Halobacteriota;c__Methanosarcinia;o__Methanosarcinales;f__Methanosarcinaceae;g__Methanosarcina;s__Methanosarcina sp003164755
PLUB01_ENA|PLUB01000062|PLUB01000062.1_3	PLUB01_ENA|PLUB01000062|PLUB01000062.1 Methanosarcina sp. isolate bog_70 73.20120700_S1D.117_contig_127756, whole genome shotgun sequence.	PLUB01	d__Archaea;p__Halobacteriota;c__Methanosarcinia;o__Methanosarcinales;f__Methanosarcinaceae;g__Methanosarcina;s__Methanosarcina sp003164755
PLUB01_ENA|PLUB01000062|PLUB01000062.1_4	PLUB01_ENA|PLUB01000062|PLUB01000062.1 Methanosarcina sp. isolate bog_70 73.20120700_S1D.117_contig_127756, whole genome shotgun sequence.	PLUB01	d__Archaea;p__Halobacteriota;c__Methanosarcinia;o__Methanosarcinales;f__Methanosarcinaceae;g__Methanosarcina;s__Methanosarcina sp003164755
PLUB01_ENA|PLUB01000062|PLUB01000062.1_5	PLUB01_ENA|PLUB01000062|PLUB01000062.1 Methanosarcina sp. isolate bog_70 73.20120700_S1D.117_contig_127756, whole genome shotgun sequence.	PLUB01	d__Archaea;p__Halobacteriota;c__Methanosarcinia;o__Methanosarcinales;f__Methanosarcinaceae;g__Methanosarcina;s__Methanosarcina sp003164755
PLUB01_ENA|PLUB01000122|PLUB01000122.1_2	PLUB01_ENA|PLUB01000122|PLUB01000122.1 Methanosarcina sp. isolate bog_70 73.20120700_S1D.117_contig_233756, whole genome shotgun sequence.	PLUB01	d__Archaea;p__Halobacteriota;c__Methanosarcinia;o__Methanosarcinales;f__Methanosarcinaceae;g__Methanosarcina;s__Methanosarcina sp003164755
20100900_E3D_5_c_000000006437_5	20100900_E3D_5_c_000000006437	20100900_E3D_5	d__Archaea;p__Methanobacteriota;c__Methanobacteria;o__Methanobacteriales;f__Methanobacteriaceae;g__Methanobacterium_A;s__Methanobacterium_A sp003161815
20100900_E3D_5_c_000000006477_4	20100900_E3D_5_c_000000006477	20100900_E3D_5	d__Archaea;p__Methanobacteriota;c__Methanobacteria;o__Methanobacteriales;f__Methanobacteriaceae;g__Methanobacterium_A;s__Methanobacterium_A sp003161815
20100900_E3D_5_c_000000006477_6	20100900_E3D_5_c_000000006477	20100900_E3D_5	d__Archaea;p__Methanobacteriota;c__Methanobacteria;o__Methanobacteriales;f__Methanobacteriaceae;g__Methanobacterium_A;s__Methanobacterium_A sp003161815
20100900_E3D_5_c_000000006477_7	20100900_E3D_5_c_000000006477	20100900_E3D_5	d__Archaea;p__Methanobacteriota;c__Methanobacteria;o__Methanobacteriales;f__Methanobacteriaceae;g__Methanobacterium_A;s__Methanobacterium_A sp003161815
20100900_E3D_5_c_000000006477_8	20100900_E3D_5_c_000000006477	20100900_E3D_5	d__Archaea;p__Methanobacteriota;c__Methanobacteria;o__Methanobacteriales;f__Methanobacteriaceae;g__Methanobacterium_A;s__Methanobacterium_A sp003161815
20120600_E3D_43_c_000000006055_1	20120600_E3D_43_c_000000006055	20120600_E3D_43	d__Archaea;p__Methanobacteriota;c__Methanobacteria;o__Methanobacteriales;f__Methanobacteriaceae;g__Methanobacterium_A;s__Methanobacterium_A sp003161815
20120600_E3D_43_c_000000006055_2	20120600_E3D_43_c_000000006055	20120600_E3D_43	d__Archaea;p__Methanobacteriota;c__Methanobacteria;o__Methanobacteriales;f__Methanobacteriaceae;g__Methanobacterium_A;s__Methanobacterium_A sp003161815
20120600_E3D_43_c_000000006055_3	20120600_E3D_43_c_000000006055	20120600_E3D_43	d__Archaea;p__Methanobacteriota;c__Methanobacteria;o__Methanobacteriales;f__Methanobacteriaceae;g__Methanobacterium_A;s__Methanobacterium_A sp003161815
20120600_E3D_43_c_000000006064_4	20120600_E3D_43_c_000000006064	20120600_E3D_43	d__Archaea;p__Methanobacteriota;c__Methanobacteria;o__Methanobacteriales;f__Methanobacteriaceae;g__Methanobacterium_A;s__Methanobacterium_A sp003161815
20120600_E3D_43_c_000000006109_1	20120600_E3D_43_c_000000006109	20120600_E3D_43	d__Archaea;p__Methanobacteriota;c__Methanobacteria;o__Methanobacteriales;f__Methanobacteriaceae;g__Methanobacterium_A;s__Methanobacterium_A sp003161815
20120600_E3D_43_c_000000006109_3	20120600_E3D_43_c_000000006109	20120600_E3D_43	d__Archaea;p__Methanobacteriota;c__Methanobacteria;o__Methanobacteriales;f__Methanobacteriaceae;g__Methanobacterium_A;s__Methanobacterium_A sp003161815
3300037065_9_Ga0395704_000122_31	3300037065_9_Ga0395704_000122	3300037065_9	d__Archaea;p__Methanobacteriota;c__Methanobacteria;o__Methanobacteriales;f__Methanobacteriaceae;g__Methanobacterium_A;s__Methanobacterium_A sp003161815
3300037065_9_Ga0395704_000122_33	3300037065_9_Ga0395704_000122	3300037065_9	d__Archaea;p__Methanobacteriota;c__Methanobacteria;o__Methanobacteriales;f__Methanobacteriaceae;g__Methanobacterium_A;s__Methanobacterium_A sp003161815
3300037065_9_Ga0395704_000122_34	3300037065_9_Ga0395704_000122	3300037065_9	d__Archaea;p__Methanobacteriota;c__Methanobacteria;o__Methanobacteriales;f__Methanobacteriaceae;g__Methanobacterium_A;s__Methanobacterium_A sp003161815
3300037065_9_Ga0395704_000122_35	3300037065_9_Ga0395704_000122	3300037065_9	d__Archaea;p__Methanobacteriota;c__Methanobacteria;o__Methanobacteriales;f__Methanobacteriaceae;g__Methanobacterium_A;s__Methanobacterium_A sp003161815
PMNN01_ENA|PMNN01000051|PMNN01000051.1_10	PMNN01_ENA|PMNN01000051|PMNN01000051.1 Methanobacterium sp. isolate fen_9 73.20100900_E3D.91_contig_20407, whole genome shotgun sequence.	PMNN01	d__Archaea;p__Methanobacteriota;c__Methanobacteria;o__Methanobacteriales;f__Methanobacteriaceae;g__Methanobacterium_A;s__Methanobacterium_A sp003161815
PMNN01_ENA|PMNN01000051|PMNN01000051.1_9	PMNN01_ENA|PMNN01000051|PMNN01000051.1 Methanobacterium sp. isolate fen_9 73.20100900_E3D.91_contig_20407, whole genome shotgun sequence.	PMNN01	d__Archaea;p__Methanobacteriota;c__Methanobacteria;o__Methanobacteriales;f__Methanobacteriaceae;g__Methanobacterium_A;s__Methanobacterium_A sp003161815
PMNN01_ENA|PMNN01000193|PMNN01000193.1_1	PMNN01_ENA|PMNN01000193|PMNN01000193.1 Methanobacterium sp. isolate fen_9 73.20100900_E3D.91_contig_27709, whole genome shotgun sequence.	PMNN01	d__Archaea;p__Methanobacteriota;c__Methanobacteria;o__Methanobacteriales;f__Methanobacteriaceae;g__Methanobacterium_A;s__Methanobacterium_A sp003161815
PMNN01_ENA|PMNN01000193|PMNN01000193.1_3	PMNN01_ENA|PMNN01000193|PMNN01000193.1 Methanobacterium sp. isolate fen_9 73.20100900_E3D.91_contig_27709, whole genome shotgun sequence.	PMNN01	d__Archaea;p__Methanobacteriota;c__Methanobacteria;o__Methanobacteriales;f__Methanobacteriaceae;g__Methanobacterium_A;s__Methanobacterium_A sp003161815
PMNN01_ENA|PMNN01000193|PMNN01000193.1_4	PMNN01_ENA|PMNN01000193|PMNN01000193.1 Methanobacterium sp. isolate fen_9 73.20100900_E3D.91_contig_27709, whole genome shotgun sequence.	PMNN01	d__Archaea;p__Methanobacteriota;c__Methanobacteria;o__Methanobacteriales;f__Methanobacteriaceae;g__Methanobacterium_A;s__Methanobacterium_A sp003161815
PMNN01_ENA|PMNN01000193|PMNN01000193.1_5	PMNN01_ENA|PMNN01000193|PMNN01000193.1 Methanobacterium sp. isolate fen_9 73.20100900_E3D.91_contig_27709, whole genome shotgun sequence.	PMNN01	d__Archaea;p__Methanobacteriota;c__Methanobacteria;o__Methanobacteriales;f__Methanobacteriaceae;g__Methanobacterium_A;s__Methanobacterium_A sp003161815
PMNN01_ENA|PMNN01000193|PMNN01000193.1_6	PMNN01_ENA|PMNN01000193|PMNN01000193.1 Methanobacterium sp. isolate fen_9 73.20100900_E3D.91_contig_27709, whole genome shotgun sequence.	PMNN01	d__Archaea;p__Methanobacteriota;c__Methanobacteria;o__Methanobacteriales;f__Methanobacteriaceae;g__Methanobacterium_A;s__Methanobacterium_A sp003161815
20110600_S3M_16_c_000000001863_36	20110600_S3M_16_c_000000001863	20110600_S3M_16	d__Archaea;p__Methanobacteriota;c__Methanobacteria;o__Methanobacteriales;f__Methanobacteriaceae;g__Methanobacterium_A;s__Methanobacterium_A sp003166335
20110600_S3M_16_c_000000001863_38	20110600_S3M_16_c_000000001863	20110600_S3M_16	d__Archaea;p__Methanobacteriota;c__Methanobacteria;o__Methanobacteriales;f__Methanobacteriaceae;g__Methanobacterium_A;s__Methanobacterium_A sp003166335
20110600_S3M_16_c_000000001863_39	20110600_S3M_16_c_000000001863	20110600_S3M_16	d__Archaea;p__Methanobacteriota;c__Methanobacteria;o__Methanobacteriales;f__Methanobacteriaceae;g__Methanobacterium_A;s__Methanobacterium_A sp003166335
20110600_S3M_16_c_000000001863_40	20110600_S3M_16_c_000000001863	20110600_S3M_16	d__Archaea;p__Methanobacteriota;c__Methanobacteria;o__Methanobacteriales;f__Methanobacteriaceae;g__Methanobacterium_A;s__Methanobacterium_A sp003166335
20110700_S2D_21_c_000000000982_36	20110700_S2D_21_c_000000000982	20110700_S2D_21	d__Archaea;p__Methanobacteriota;c__Methanobacteria;o__Methanobacteriales;f__Methanobacteriaceae;g__Methanobacterium_A;s__Methanobacterium_A sp003166335
20110700_S2D_21_c_000000000982_38	20110700_S2D_21_c_000000000982	20110700_S2D_21	d__Archaea;p__Methanobacteriota;c__Methanobacteria;o__Methanobacteriales;f__Methanobacteriaceae;g__Methanobacterium_A;s__Methanobacterium_A sp003166335
20110700_S2D_21_c_000000000982_39	20110700_S2D_21_c_000000000982	20110700_S2D_21	d__Archaea;p__Methanobacteriota;c__Methanobacteria;o__Methanobacteriales;f__Methanobacteriaceae;g__Methanobacterium_A;s__Methanobacterium_A sp003166335
20110700_S2D_21_c_000000000982_40	20110700_S2D_21_c_000000000982	20110700_S2D_21	d__Archaea;p__Methanobacteriota;c__Methanobacteria;o__Methanobacteriales;f__Methanobacteriaceae;g__Methanobacterium_A;s__Methanobacterium_A sp003166335
20110800_S2D_12_c_000000005527_3	20110800_S2D_12_c_000000005527	20110800_S2D_12	d__Archaea;p__Methanobacteriota;c__Methanobacteria;o__Methanobacteriales;f__Methanobacteriaceae;g__Methanobacterium_A;s__Methanobacterium_A sp003166335
20110800_S2D_12_c_000000005527_4	20110800_S2D_12_c_000000005527	20110800_S2D_12	d__Archaea;p__Methanobacteriota;c__Methanobacteria;o__Methanobacteriales;f__Methanobacteriaceae;g__Methanobacterium_A;s__Methanobacterium_A sp003166335
20110800_S2D_12_c_000000005527_5	20110800_S2D_12_c_000000005527	20110800_S2D_12	d__Archaea;p__Methanobacteriota;c__Methanobacteria;o__Methanobacteriales;f__Methanobacteriaceae;g__Methanobacterium_A;s__Methanobacterium_A sp003166335
20110800_S2D_12_c_000000005527_7	20110800_S2D_12_c_000000005527	20110800_S2D_12	d__Archaea;p__Methanobacteriota;c__Methanobacteria;o__Methanobacteriales;f__Methanobacteriaceae;g__Methanobacterium_A;s__Methanobacterium_A sp003166335
20120600_E2D_58_c_000000011154_16	20120600_E2D_58_c_000000011154	20120600_E2D_58	d__Archaea;p__Methanobacteriota;c__Methanobacteria;o__Methanobacteriales;f__Methanobacteriaceae;g__Methanobacterium_A;s__Methanobacterium_A sp003166335
20120600_E2D_58_c_000000011154_17	20120600_E2D_58_c_000000011154	20120600_E2D_58	d__Archaea;p__Methanobacteriota;c__Methanobacteria;o__Methanobacteriales;f__Methanobacteriaceae;g__Methanobacterium_A;s__Methanobacterium_A sp003166335
20120600_E2D_58_c_000000011154_18	20120600_E2D_58_c_000000011154	20120600_E2D_58	d__Archaea;p__Methanobacteriota;c__Methanobacteria;o__Methanobacteriales;f__Methanobacteriaceae;g__Methanobacterium_A;s__Methanobacterium_A sp003166335
20120600_E2D_58_c_000000011154_20	20120600_E2D_58_c_000000011154	20120600_E2D_58	d__Archaea;p__Methanobacteriota;c__Methanobacteria;o__Methanobacteriales;f__Methanobacteriaceae;g__Methanobacterium_A;s__Methanobacterium_A sp003166335
20140700_S14_12_c_000000002728_103	20140700_S14_12_c_000000002728	20140700_S14_12	d__Archaea;p__Methanobacteriota;c__Methanobacteria;o__Methanobacteriales;f__Methanobacteriaceae;g__Methanobacterium_A;s__Methanobacterium_A sp003166335
20140700_S14_12_c_000000002728_105	20140700_S14_12_c_000000002728	20140700_S14_12	d__Archaea;p__Methanobacteriota;c__Methanobacteria;o__Methanobacteriales;f__Methanobacteriaceae;g__Methanobacterium_A;s__Methanobacterium_A sp003166335
20140700_S14_12_c_000000002728_106	20140700_S14_12_c_000000002728	20140700_S14_12	d__Archaea;p__Methanobacteriota;c__Methanobacteria;o__Methanobacteriales;f__Methanobacteriaceae;g__Methanobacterium_A;s__Methanobacterium_A sp003166335
20140700_S14_12_c_000000002728_107	20140700_S14_12_c_000000002728	20140700_S14_12	d__Archaea;p__Methanobacteriota;c__Methanobacteria;o__Methanobacteriales;f__Methanobacteriaceae;g__Methanobacterium_A;s__Methanobacterium_A sp003166335
20140700_S14_12_c_000000002788_partial_0_221283_208	20140700_S14_12_c_000000002788_partial_0_221283	20140700_S14_12	d__Archaea;p__Methanobacteriota;c__Methanobacteria;o__Methanobacteriales;f__Methanobacteriaceae;g__Methanobacterium_A;s__Methanobacterium_A sp003166335
20140700_S15_5_c_000000001492_14	20140700_S15_5_c_000000001492	20140700_S15_5	d__Archaea;p__Methanobacteriota;c__Methanobacteria;o__Methanobacteriales;f__Methanobacteriaceae;g__Methanobacterium_A;s__Methanobacterium_A sp003166335
20140700_S15_5_c_000000001492_15	20140700_S15_5_c_000000001492	20140700_S15_5	d__Archaea;p__Methanobacteriota;c__Methanobacteria;o__Methanobacteriales;f__Methanobacteriaceae;g__Methanobacterium_A;s__Methanobacterium_A sp003166335
20140700_S15_5_c_000000001492_16	20140700_S15_5_c_000000001492	20140700_S15_5	d__Archaea;p__Methanobacteriota;c__Methanobacteria;o__Methanobacteriales;f__Methanobacteriaceae;g__Methanobacterium_A;s__Methanobacterium_A sp003166335
20140700_S15_5_c_000000001492_18	20140700_S15_5_c_000000001492	20140700_S15_5	d__Archaea;p__Methanobacteriota;c__Methanobacteria;o__Methanobacteriales;f__Methanobacteriaceae;g__Methanobacterium_A;s__Methanobacterium_A sp003166335
20150700_S14_7_c_000000004940_30	20150700_S14_7_c_000000004940	20150700_S14_7	d__Archaea;p__Methanobacteriota;c__Methanobacteria;o__Methanobacteriales;f__Methanobacteriaceae;g__Methanobacterium_A;s__Methanobacterium_A sp003166335
20150700_S14_7_c_000000004940_31	20150700_S14_7_c_000000004940	20150700_S14_7	d__Archaea;p__Methanobacteriota;c__Methanobacteria;o__Methanobacteriales;f__Methanobacteriaceae;g__Methanobacterium_A;s__Methanobacterium_A sp003166335
20150700_S14_7_c_000000004940_32	20150700_S14_7_c_000000004940	20150700_S14_7	d__Archaea;p__Methanobacteriota;c__Methanobacteria;o__Methanobacteriales;f__Methanobacteriaceae;g__Methanobacterium_A;s__Methanobacterium_A sp003166335
20150700_S14_7_c_000000004940_34	20150700_S14_7_c_000000004940	20150700_S14_7	d__Archaea;p__Methanobacteriota;c__Methanobacteria;o__Methanobacteriales;f__Methanobacteriaceae;g__Methanobacterium_A;s__Methanobacterium_A sp003166335
20150700_S15_14_c_000000004207_14	20150700_S15_14_c_000000004207	20150700_S15_14	d__Archaea;p__Methanobacteriota;c__Methanobacteria;o__Methanobacteriales;f__Methanobacteriaceae;g__Methanobacterium_A;s__Methanobacterium_A sp003166335
20150700_S15_14_c_000000004207_15	20150700_S15_14_c_000000004207	20150700_S15_14	d__Archaea;p__Methanobacteriota;c__Methanobacteria;o__Methanobacteriales;f__Methanobacteriaceae;g__Methanobacterium_A;s__Methanobacterium_A sp003166335
20150700_S15_14_c_000000004207_16	20150700_S15_14_c_000000004207	20150700_S15_14	d__Archaea;p__Methanobacteriota;c__Methanobacteria;o__Methanobacteriales;f__Methanobacteriaceae;g__Methanobacterium_A;s__Methanobacterium_A sp003166335
20150700_S15_14_c_000000004207_18	20150700_S15_14_c_000000004207	20150700_S15_14	d__Archaea;p__Methanobacteriota;c__Methanobacteria;o__Methanobacteriales;f__Methanobacteriaceae;g__Methanobacterium_A;s__Methanobacterium_A sp003166335
20150700_S24_16_c_000000000804_3	20150700_S24_16_c_000000000804	20150700_S24_16	d__Archaea;p__Methanobacteriota;c__Methanobacteria;o__Methanobacteriales;f__Methanobacteriaceae;g__Methanobacterium_A;s__Methanobacterium_A sp003166335
20150700_S24_16_c_000000000946_9	20150700_S24_16_c_000000000946	20150700_S24_16	d__Archaea;p__Methanobacteriota;c__Methanobacteria;o__Methanobacteriales;f__Methanobacteriaceae;g__Methanobacterium_A;s__Methanobacterium_A sp003166335
20150700_S24_16_c_000000000979_1	20150700_S24_16_c_000000000979	20150700_S24_16	d__Archaea;p__Methanobacteriota;c__Methanobacteria;o__Methanobacteriales;f__Methanobacteriaceae;g__Methanobacterium_A;s__Methanobacterium_A sp003166335
20150700_S25_6_c_000000000818_77	20150700_S25_6_c_000000000818	20150700_S25_6	d__Archaea;p__Methanobacteriota;c__Methanobacteria;o__Methanobacteriales;f__Methanobacteriaceae;g__Methanobacterium_A;s__Methanobacterium_A sp003166335
20150700_S25_6_c_000000000818_78	20150700_S25_6_c_000000000818	20150700_S25_6	d__Archaea;p__Methanobacteriota;c__Methanobacteria;o__Methanobacteriales;f__Methanobacteriaceae;g__Methanobacterium_A;s__Methanobacterium_A sp003166335
20150700_S25_6_c_000000000818_79	20150700_S25_6_c_000000000818	20150700_S25_6	d__Archaea;p__Methanobacteriota;c__Methanobacteria;o__Methanobacteriales;f__Methanobacteriaceae;g__Methanobacterium_A;s__Methanobacterium_A sp003166335
20150700_S25_6_c_000000000818_81	20150700_S25_6_c_000000000818	20150700_S25_6	d__Archaea;p__Methanobacteriota;c__Methanobacteria;o__Methanobacteriales;f__Methanobacteriaceae;g__Methanobacterium_A;s__Methanobacterium_A sp003166335
3300022830_3_Ga0224515_1000261_1	3300022830_3_Ga0224515_1000261	3300022830_3	d__Archaea;p__Methanobacteriota;c__Methanobacteria;o__Methanobacteriales;f__Methanobacteriaceae;g__Methanobacterium_A;s__Methanobacterium_A sp003166335
3300022830_3_Ga0224515_1000261_2	3300022830_3_Ga0224515_1000261	3300022830_3	d__Archaea;p__Methanobacteriota;c__Methanobacteria;o__Methanobacteriales;f__Methanobacteriaceae;g__Methanobacterium_A;s__Methanobacterium_A sp003166335
3300022830_3_Ga0224515_1000261_3	3300022830_3_Ga0224515_1000261	3300022830_3	d__Archaea;p__Methanobacteriota;c__Methanobacteria;o__Methanobacteriales;f__Methanobacteriaceae;g__Methanobacterium_A;s__Methanobacterium_A sp003166335
3300022830_3_Ga0224515_1000261_5	3300022830_3_Ga0224515_1000261	3300022830_3	d__Archaea;p__Methanobacteriota;c__Methanobacteria;o__Methanobacteriales;f__Methanobacteriaceae;g__Methanobacterium_A;s__Methanobacterium_A sp003166335
3300022830_3_Ga0224515_1001702_1	3300022830_3_Ga0224515_1001702	3300022830_3	d__Archaea;p__Methanobacteriota;c__Methanobacteria;o__Methanobacteriales;f__Methanobacteriaceae;g__Methanobacterium_A;s__Methanobacterium_A sp003166335
3300026368_3_Ga0255361_1000089_4	3300026368_3_Ga0255361_1000089	3300026368_3	d__Archaea;p__Methanobacteriota;c__Methanobacteria;o__Methanobacteriales;f__Methanobacteriaceae;g__Methanobacterium_A;s__Methanobacterium_A sp003166335
3300026368_3_Ga0255361_1000089_6	3300026368_3_Ga0255361_1000089	3300026368_3	d__Archaea;p__Methanobacteriota;c__Methanobacteria;o__Methanobacteriales;f__Methanobacteriaceae;g__Methanobacterium_A;s__Methanobacterium_A sp003166335
3300026368_3_Ga0255361_1000089_7	3300026368_3_Ga0255361_1000089	3300026368_3	d__Archaea;p__Methanobacteriota;c__Methanobacteria;o__Methanobacteriales;f__Methanobacteriaceae;g__Methanobacterium_A;s__Methanobacterium_A sp003166335
3300026368_3_Ga0255361_1000089_8	3300026368_3_Ga0255361_1000089	3300026368_3	d__Archaea;p__Methanobacteriota;c__Methanobacteria;o__Methanobacteriales;f__Methanobacteriaceae;g__Methanobacterium_A;s__Methanobacterium_A sp003166335
3300026368_3_Ga0255361_1000329_5	3300026368_3_Ga0255361_1000329	3300026368_3	d__Archaea;p__Methanobacteriota;c__Methanobacteria;o__Methanobacteriales;f__Methanobacteriaceae;g__Methanobacterium_A;s__Methanobacterium_A sp003166335
3300036888_7_Ga0334830_000098_81	3300036888_7_Ga0334830_000098	3300036888_7	d__Archaea;p__Methanobacteriota;c__Methanobacteria;o__Methanobacteriales;f__Methanobacteriaceae;g__Methanobacterium_A;s__Methanobacterium_A sp003166335
3300036888_7_Ga0334830_000098_83	3300036888_7_Ga0334830_000098	3300036888_7	d__Archaea;p__Methanobacteriota;c__Methanobacteria;o__Methanobacteriales;f__Methanobacteriaceae;g__Methanobacterium_A;s__Methanobacterium_A sp003166335
3300036888_7_Ga0334830_000098_84	3300036888_7_Ga0334830_000098	3300036888_7	d__Archaea;p__Methanobacteriota;c__Methanobacteria;o__Methanobacteriales;f__Methanobacteriaceae;g__Methanobacterium_A;s__Methanobacterium_A sp003166335
3300036888_7_Ga0334830_000098_85	3300036888_7_Ga0334830_000098	3300036888_7	d__Archaea;p__Methanobacteriota;c__Methanobacteria;o__Methanobacteriales;f__Methanobacteriaceae;g__Methanobacterium_A;s__Methanobacterium_A sp003166335
3300036888_7_Ga0334830_000431_23	3300036888_7_Ga0334830_000431	3300036888_7	d__Archaea;p__Methanobacteriota;c__Methanobacteria;o__Methanobacteriales;f__Methanobacteriaceae;g__Methanobacterium_A;s__Methanobacterium_A sp003166335
3300036889_12_Ga0334831_002569_16	3300036889_12_Ga0334831_002569	3300036889_12	d__Archaea;p__Methanobacteriota;c__Methanobacteria;o__Methanobacteriales;f__Methanobacteriaceae;g__Methanobacterium_A;s__Methanobacterium_A sp003166335
3300036889_12_Ga0334831_007041_10	3300036889_12_Ga0334831_007041	3300036889_12	d__Archaea;p__Methanobacteriota;c__Methanobacteria;o__Methanobacteriales;f__Methanobacteriaceae;g__Methanobacterium_A;s__Methanobacterium_A sp003166335
3300036889_12_Ga0334831_007041_7	3300036889_12_Ga0334831_007041	3300036889_12	d__Archaea;p__Methanobacteriota;c__Methanobacteria;o__Methanobacteriales;f__Methanobacteriaceae;g__Methanobacterium_A;s__Methanobacterium_A sp003166335
3300036889_12_Ga0334831_007041_9	3300036889_12_Ga0334831_007041	3300036889_12	d__Archaea;p__Methanobacteriota;c__Methanobacteria;o__Methanobacteriales;f__Methanobacteriaceae;g__Methanobacterium_A;s__Methanobacterium_A sp003166335
3300036889_12_Ga0334831_011867_7	3300036889_12_Ga0334831_011867	3300036889_12	d__Archaea;p__Methanobacteriota;c__Methanobacteria;o__Methanobacteriales;f__Methanobacteriaceae;g__Methanobacterium_A;s__Methanobacterium_A sp003166335
3300037208_8_Ga0395672_002723_10	3300037208_8_Ga0395672_002723	3300037208_8	d__Archaea;p__Methanobacteriota;c__Methanobacteria;o__Methanobacteriales;f__Methanobacteriaceae;g__Methanobacterium_A;s__Methanobacterium_A sp003166335
3300037208_8_Ga0395672_002723_12	3300037208_8_Ga0395672_002723	3300037208_8	d__Archaea;p__Methanobacteriota;c__Methanobacteria;o__Methanobacteriales;f__Methanobacteriaceae;g__Methanobacterium_A;s__Methanobacterium_A sp003166335
3300037208_8_Ga0395672_002723_13	3300037208_8_Ga0395672_002723	3300037208_8	d__Archaea;p__Methanobacteriota;c__Methanobacteria;o__Methanobacteriales;f__Methanobacteriaceae;g__Methanobacterium_A;s__Methanobacterium_A sp003166335
3300037208_8_Ga0395672_002723_14	3300037208_8_Ga0395672_002723	3300037208_8	d__Archaea;p__Methanobacteriota;c__Methanobacteria;o__Methanobacteriales;f__Methanobacteriaceae;g__Methanobacterium_A;s__Methanobacterium_A sp003166335
PLHB01_ENA|PLHB01000029|PLHB01000029.1_15	PLHB01_ENA|PLHB01000029|PLHB01000029.1 Methanobacterium sp. isolate bog_37 73.20110800_S2D.59_contig_25662, whole genome shotgun sequence.	PLHB01	d__Archaea;p__Methanobacteriota;c__Methanobacteria;o__Methanobacteriales;f__Methanobacteriaceae;g__Methanobacterium_A;s__Methanobacterium_A sp003166335
PLHB01_ENA|PLHB01000029|PLHB01000029.1_16	PLHB01_ENA|PLHB01000029|PLHB01000029.1 Methanobacterium sp. isolate bog_37 73.20110800_S2D.59_contig_25662, whole genome shotgun sequence.	PLHB01	d__Archaea;p__Methanobacteriota;c__Methanobacteria;o__Methanobacteriales;f__Methanobacteriaceae;g__Methanobacterium_A;s__Methanobacterium_A sp003166335
PLHB01_ENA|PLHB01000029|PLHB01000029.1_17	PLHB01_ENA|PLHB01000029|PLHB01000029.1 Methanobacterium sp. isolate bog_37 73.20110800_S2D.59_contig_25662, whole genome shotgun sequence.	PLHB01	d__Archaea;p__Methanobacteriota;c__Methanobacteria;o__Methanobacteriales;f__Methanobacteriaceae;g__Methanobacterium_A;s__Methanobacterium_A sp003166335
PLHB01_ENA|PLHB01000029|PLHB01000029.1_19	PLHB01_ENA|PLHB01000029|PLHB01000029.1 Methanobacterium sp. isolate bog_37 73.20110800_S2D.59_contig_25662, whole genome shotgun sequence.	PLHB01	d__Archaea;p__Methanobacteriota;c__Methanobacteria;o__Methanobacteriales;f__Methanobacteriaceae;g__Methanobacterium_A;s__Methanobacterium_A sp003166335
PLHB01_ENA|PLHB01000029|PLHB01000029.1_21	PLHB01_ENA|PLHB01000029|PLHB01000029.1 Methanobacterium sp. isolate bog_37 73.20110800_S2D.59_contig_25662, whole genome shotgun sequence.	PLHB01	d__Archaea;p__Methanobacteriota;c__Methanobacteria;o__Methanobacteriales;f__Methanobacteriaceae;g__Methanobacterium_A;s__Methanobacterium_A sp003166335
PLHB01_ENA|PLHB01000210|PLHB01000210.1_10	PLHB01_ENA|PLHB01000210|PLHB01000210.1 Methanobacterium sp. isolate bog_37 73.20110800_S2D.59_contig_29878, whole genome shotgun sequence.	PLHB01	d__Archaea;p__Methanobacteriota;c__Methanobacteria;o__Methanobacteriales;f__Methanobacteriaceae;g__Methanobacterium_A;s__Methanobacterium_A sp003166335
PMKI01_ENA|PMKI01000078|PMKI01000078.1_1	PMKI01_ENA|PMKI01000078|PMKI01000078.1 Methanobacterium sp. isolate fen_48 73.20120600_E2D.120_contig_22497, whole genome shotgun sequence.	PMKI01	d__Archaea;p__Methanobacteriota;c__Methanobacteria;o__Methanobacteriales;f__Methanobacteriaceae;g__Methanobacterium_A;s__Methanobacterium_A sp003166335
PMKI01_ENA|PMKI01000078|PMKI01000078.1_3	PMKI01_ENA|PMKI01000078|PMKI01000078.1 Methanobacterium sp. isolate fen_48 73.20120600_E2D.120_contig_22497, whole genome shotgun sequence.	PMKI01	d__Archaea;p__Methanobacteriota;c__Methanobacteria;o__Methanobacteriales;f__Methanobacteriaceae;g__Methanobacterium_A;s__Methanobacterium_A sp003166335
PMKI01_ENA|PMKI01000116|PMKI01000116.1_27	PMKI01_ENA|PMKI01000116|PMKI01000116.1 Methanobacterium sp. isolate fen_48 73.20120600_E2D.120_contig_30597, whole genome shotgun sequence.	PMKI01	d__Archaea;p__Methanobacteriota;c__Methanobacteria;o__Methanobacteriales;f__Methanobacteriaceae;g__Methanobacterium_A;s__Methanobacterium_A sp003166335
PMKI01_ENA|PMKI01000116|PMKI01000116.1_28	PMKI01_ENA|PMKI01000116|PMKI01000116.1 Methanobacterium sp. isolate fen_48 73.20120600_E2D.120_contig_30597, whole genome shotgun sequence.	PMKI01	d__Archaea;p__Methanobacteriota;c__Methanobacteria;o__Methanobacteriales;f__Methanobacteriaceae;g__Methanobacterium_A;s__Methanobacterium_A sp003166335
PMKI01_ENA|PMKI01000116|PMKI01000116.1_29	PMKI01_ENA|PMKI01000116|PMKI01000116.1 Methanobacterium sp. isolate fen_48 73.20120600_E2D.120_contig_30597, whole genome shotgun sequence.	PMKI01	d__Archaea;p__Methanobacteriota;c__Methanobacteria;o__Methanobacteriales;f__Methanobacteriaceae;g__Methanobacterium_A;s__Methanobacterium_A sp003166335
PMKI01_ENA|PMKI01000123|PMKI01000123.1_4	PMKI01_ENA|PMKI01000123|PMKI01000123.1 Methanobacterium sp. isolate fen_48 73.20120600_E2D.120_contig_179696, whole genome shotgun sequence.	PMKI01	d__Archaea;p__Methanobacteriota;c__Methanobacteria;o__Methanobacteriales;f__Methanobacteriaceae;g__Methanobacterium_A;s__Methanobacterium_A sp003166335
PMRR01_ENA|PMRR01000047|PMRR01000047.1_13	PMRR01_ENA|PMRR01000047|PMRR01000047.1 Methanobacterium sp. isolate bog_16 73.20110600_S3M.49_contig_11132, whole genome shotgun sequence.	PMRR01	d__Archaea;p__Methanobacteriota;c__Methanobacteria;o__Methanobacteriales;f__Methanobacteriaceae;g__Methanobacterium_A;s__Methanobacterium_A sp003166335
PMRR01_ENA|PMRR01000064|PMRR01000064.1_10	PMRR01_ENA|PMRR01000047|PMRR01000047.1 Methanobacterium sp. isolate bog_16 73.20110600_S3M.49_contig_11132, whole genome shotgun sequence.	PMRR01	d__Archaea;p__Methanobacteriota;c__Methanobacteria;o__Methanobacteriales;f__Methanobacteriaceae;g__Methanobacterium_A;s__Methanobacterium_A sp003166335
PMRR01_ENA|PMRR01000064|PMRR01000064.1_12	PMRR01_ENA|PMRR01000047|PMRR01000047.1 Methanobacterium sp. isolate bog_16 73.20110600_S3M.49_contig_11132, whole genome shotgun sequence.	PMRR01	d__Archaea;p__Methanobacteriota;c__Methanobacteria;o__Methanobacteriales;f__Methanobacteriaceae;g__Methanobacterium_A;s__Methanobacterium_A sp003166335
PMRR01_ENA|PMRR01000064|PMRR01000064.1_8	PMRR01_ENA|PMRR01000047|PMRR01000047.1 Methanobacterium sp. isolate bog_16 73.20110600_S3M.49_contig_11132, whole genome shotgun sequence.	PMRR01	d__Archaea;p__Methanobacteriota;c__Methanobacteria;o__Methanobacteriales;f__Methanobacteriaceae;g__Methanobacterium_A;s__Methanobacterium_A sp003166335
PMRR01_ENA|PMRR01000064|PMRR01000064.1_9	PMRR01_ENA|PMRR01000047|PMRR01000047.1 Methanobacterium sp. isolate bog_16 73.20110600_S3M.49_contig_11132, whole genome shotgun sequence.	PMRR01	d__Archaea;p__Methanobacteriota;c__Methanobacteria;o__Methanobacteriales;f__Methanobacteriaceae;g__Methanobacterium_A;s__Methanobacterium_A sp003166335
PMWA01_ENA|PMWA01000022|PMWA01000022.1_10	PMWA01_ENA|PMWA01000022|PMWA01000022.1 Methanobacterium sp. isolate bog_22 73.20110700_S2D.54_contig_231, whole genome shotgun sequence.	PMWA01	d__Archaea;p__Methanobacteriota;c__Methanobacteria;o__Methanobacteriales;f__Methanobacteriaceae;g__Methanobacterium_A;s__Methanobacterium_A sp003166335
PMWA01_ENA|PMWA01000022|PMWA01000022.1_11	PMWA01_ENA|PMWA01000022|PMWA01000022.1 Methanobacterium sp. isolate bog_22 73.20110700_S2D.54_contig_231, whole genome shotgun sequence.	PMWA01	d__Archaea;p__Methanobacteriota;c__Methanobacteria;o__Methanobacteriales;f__Methanobacteriaceae;g__Methanobacterium_A;s__Methanobacterium_A sp003166335
PMWA01_ENA|PMWA01000022|PMWA01000022.1_13	PMWA01_ENA|PMWA01000022|PMWA01000022.1 Methanobacterium sp. isolate bog_22 73.20110700_S2D.54_contig_231, whole genome shotgun sequence.	PMWA01	d__Archaea;p__Methanobacteriota;c__Methanobacteria;o__Methanobacteriales;f__Methanobacteriaceae;g__Methanobacterium_A;s__Methanobacterium_A sp003166335
PMWA01_ENA|PMWA01000022|PMWA01000022.1_9	PMWA01_ENA|PMWA01000022|PMWA01000022.1 Methanobacterium sp. isolate bog_22 73.20110700_S2D.54_contig_231, whole genome shotgun sequence.	PMWA01	d__Archaea;p__Methanobacteriota;c__Methanobacteria;o__Methanobacteriales;f__Methanobacteriaceae;g__Methanobacterium_A;s__Methanobacterium_A sp003166335
PMWA01_ENA|PMWA01000077|PMWA01000077.1_15	PMWA01_ENA|PMWA01000077|PMWA01000077.1 Methanobacterium sp. isolate bog_22 73.20110700_S2D.54_contig_23494, whole genome shotgun sequence.	PMWA01	d__Archaea;p__Methanobacteriota;c__Methanobacteria;o__Methanobacteriales;f__Methanobacteriaceae;g__Methanobacterium_A;s__Methanobacterium_A sp003166335
20160700_E25_7_c_000000001802_6	20160700_E25_7_c_000000001802	20160700_E25_7	d__Archaea;p__Methanobacteriota;c__Methanobacteria;o__Methanobacteriales;f__Methanobacteriaceae;g__Methanobacterium_B;s__
Fen.Labelled.R1.T1.F1.JGI.BFC.metaspades_bin.2_73.89_4.40_scaffold_83_c1_13	Fen.Labelled.R1.T1.F1.JGI.BFC.metaspades_bin.2_73.89_4.40_scaffold_83_c1	Fen.Labelled.R1.T1.F1.JGI.BFC.metaspades_bin.2_73.89_4.40	d__Archaea;p__Methanobacteriota;c__Methanobacteria;o__Methanobacteriales;f__Methanobacteriaceae;g__Methanobacterium_B;s__Methanobacterium_B sp003162655
20120700_P3D_99_c_000000085960_23	20120700_P3D_99_c_000000085960	20120700_P3D_99	d__Archaea;p__Methanobacteriota;c__Methanobacteria;o__Methanobacteriales;f__Methanobacteriaceae;g__Methanobacterium_B;s__Methanobacterium_B sp003151535
20120700_P3D_99_c_000000085960_24	20120700_P3D_99_c_000000085960	20120700_P3D_99	d__Archaea;p__Methanobacteriota;c__Methanobacteria;o__Methanobacteriales;f__Methanobacteriaceae;g__Methanobacterium_B;s__Methanobacterium_B sp003151535
20120700_P3D_99_c_000000085960_25	20120700_P3D_99_c_000000085960	20120700_P3D_99	d__Archaea;p__Methanobacteriota;c__Methanobacteria;o__Methanobacteriales;f__Methanobacteriaceae;g__Methanobacterium_B;s__Methanobacterium_B sp003151535
20120700_P3D_99_c_000000085960_27	20120700_P3D_99_c_000000085960	20120700_P3D_99	d__Archaea;p__Methanobacteriota;c__Methanobacteria;o__Methanobacteriales;f__Methanobacteriaceae;g__Methanobacterium_B;s__Methanobacterium_B sp003151535
20120700_P3D_99_c_000000086018_28	20120700_P3D_99_c_000000086018	20120700_P3D_99	d__Archaea;p__Methanobacteriota;c__Methanobacteria;o__Methanobacteriales;f__Methanobacteriaceae;g__Methanobacterium_B;s__Methanobacterium_B sp003151535
PLXT01_ENA|PLXT01000017|PLXT01000017.1_7	PLXT01_ENA|PLXT01000017|PLXT01000017.1 Methanobacterium sp. isolate palsa_68 73.20120700_P3D.344_contig_355664, whole genome shotgun sequence.	PLXT01	d__Archaea;p__Methanobacteriota;c__Methanobacteria;o__Methanobacteriales;f__Methanobacteriaceae;g__Methanobacterium_B;s__Methanobacterium_B sp003151535
PLXT01_ENA|PLXT01000017|PLXT01000017.1_8	PLXT01_ENA|PLXT01000017|PLXT01000017.1 Methanobacterium sp. isolate palsa_68 73.20120700_P3D.344_contig_355664, whole genome shotgun sequence.	PLXT01	d__Archaea;p__Methanobacteriota;c__Methanobacteria;o__Methanobacteriales;f__Methanobacteriaceae;g__Methanobacterium_B;s__Methanobacterium_B sp003151535
PLXT01_ENA|PLXT01000017|PLXT01000017.1_9	PLXT01_ENA|PLXT01000017|PLXT01000017.1 Methanobacterium sp. isolate palsa_68 73.20120700_P3D.344_contig_355664, whole genome shotgun sequence.	PLXT01	d__Archaea;p__Methanobacteriota;c__Methanobacteria;o__Methanobacteriales;f__Methanobacteriaceae;g__Methanobacterium_B;s__Methanobacterium_B sp003151535
PLXT01_ENA|PLXT01000020|PLXT01000020.1_8	PLXT01_ENA|PLXT01000020|PLXT01000020.1 Methanobacterium sp. isolate palsa_68 73.20120700_P3D.344_contig_52425, whole genome shotgun sequence.	PLXT01	d__Archaea;p__Methanobacteriota;c__Methanobacteria;o__Methanobacteriales;f__Methanobacteriaceae;g__Methanobacterium_B;s__Methanobacterium_B sp003151535
PLXT01_ENA|PLXT01000055|PLXT01000055.1_17	PLXT01_ENA|PLXT01000055|PLXT01000055.1 Methanobacterium sp. isolate palsa_68 73.20120700_P3D.344_contig_180434, whole genome shotgun sequence.	PLXT01	d__Archaea;p__Methanobacteriota;c__Methanobacteria;o__Methanobacteriales;f__Methanobacteriaceae;g__Methanobacterium_B;s__Methanobacterium_B sp003151535
PLXT01_ENA|PLXT01000058|PLXT01000058.1_11	PLXT01_ENA|PLXT01000058|PLXT01000058.1 Methanobacterium sp. isolate palsa_68 73.20120700_P3D.344_contig_89170, whole genome shotgun sequence.	PLXT01	d__Archaea;p__Methanobacteriota;c__Methanobacteria;o__Methanobacteriales;f__Methanobacteriaceae;g__Methanobacterium_B;s__Methanobacterium_B sp003151535
PLXT01_ENA|PLXT01000058|PLXT01000058.1_6	PLXT01_ENA|PLXT01000058|PLXT01000058.1 Methanobacterium sp. isolate palsa_68 73.20120700_P3D.344_contig_89170, whole genome shotgun sequence.	PLXT01	d__Archaea;p__Methanobacteriota;c__Methanobacteria;o__Methanobacteriales;f__Methanobacteriaceae;g__Methanobacterium_B;s__Methanobacterium_B sp003151535
PLXT01_ENA|PLXT01000058|PLXT01000058.1_7	PLXT01_ENA|PLXT01000058|PLXT01000058.1 Methanobacterium sp. isolate palsa_68 73.20120700_P3D.344_contig_89170, whole genome shotgun sequence.	PLXT01	d__Archaea;p__Methanobacteriota;c__Methanobacteria;o__Methanobacteriales;f__Methanobacteriaceae;g__Methanobacterium_B;s__Methanobacterium_B sp003151535
PLXT01_ENA|PLXT01000058|PLXT01000058.1_8	PLXT01_ENA|PLXT01000058|PLXT01000058.1 Methanobacterium sp. isolate palsa_68 73.20120700_P3D.344_contig_89170, whole genome shotgun sequence.	PLXT01	d__Archaea;p__Methanobacteriota;c__Methanobacteria;o__Methanobacteriales;f__Methanobacteriaceae;g__Methanobacterium_B;s__Methanobacterium_B sp003151535
PLXT01_ENA|PLXT01000058|PLXT01000058.1_9	PLXT01_ENA|PLXT01000058|PLXT01000058.1 Methanobacterium sp. isolate palsa_68 73.20120700_P3D.344_contig_89170, whole genome shotgun sequence.	PLXT01	d__Archaea;p__Methanobacteriota;c__Methanobacteria;o__Methanobacteriales;f__Methanobacteriaceae;g__Methanobacterium_B;s__Methanobacterium_B sp003151535
20111000_S2D_4_c_000000003186_1	20111000_S2D_4_c_000000003186	20111000_S2D_4	d__Archaea;p__Methanobacteriota;c__Methanobacteria;o__Methanobacteriales;f__Methanobacteriaceae;g__Methanobacterium_B;s__Methanobacterium_B sp003158115
20111000_S2D_4_c_000000003186_2	20111000_S2D_4_c_000000003186	20111000_S2D_4	d__Archaea;p__Methanobacteriota;c__Methanobacteria;o__Methanobacteriales;f__Methanobacteriaceae;g__Methanobacterium_B;s__Methanobacterium_B sp003158115
20111000_S2D_4_c_000000003186_3	20111000_S2D_4_c_000000003186	20111000_S2D_4	d__Archaea;p__Methanobacteriota;c__Methanobacteria;o__Methanobacteriales;f__Methanobacteriaceae;g__Methanobacterium_B;s__Methanobacterium_B sp003158115
20111000_S2D_4_c_000000003404_2	20111000_S2D_4_c_000000003404	20111000_S2D_4	d__Archaea;p__Methanobacteriota;c__Methanobacteria;o__Methanobacteriales;f__Methanobacteriaceae;g__Methanobacterium_B;s__Methanobacterium_B sp003158115
20111000_S2D_4_c_000000003406_7	20111000_S2D_4_c_000000003406	20111000_S2D_4	d__Archaea;p__Methanobacteriota;c__Methanobacteria;o__Methanobacteriales;f__Methanobacteriaceae;g__Methanobacterium_B;s__Methanobacterium_B sp003158115
20120600_S2D_10_c_000000003857_61	20120600_S2D_10_c_000000003857	20120600_S2D_10	d__Archaea;p__Methanobacteriota;c__Methanobacteria;o__Methanobacteriales;f__Methanobacteriaceae;g__Methanobacterium_B;s__Methanobacterium_B sp003158115
20120600_S2D_10_c_000000003863_14	20120600_S2D_10_c_000000003863	20120600_S2D_10	d__Archaea;p__Methanobacteriota;c__Methanobacteria;o__Methanobacteriales;f__Methanobacteriaceae;g__Methanobacterium_B;s__Methanobacterium_B sp003158115
20120600_S2D_10_c_000000003863_15	20120600_S2D_10_c_000000003863	20120600_S2D_10	d__Archaea;p__Methanobacteriota;c__Methanobacteria;o__Methanobacteriales;f__Methanobacteriaceae;g__Methanobacterium_B;s__Methanobacterium_B sp003158115
20120600_S2D_10_c_000000003863_16	20120600_S2D_10_c_000000003863	20120600_S2D_10	d__Archaea;p__Methanobacteriota;c__Methanobacteria;o__Methanobacteriales;f__Methanobacteriaceae;g__Methanobacterium_B;s__Methanobacterium_B sp003158115
20120600_S2D_10_c_000000003863_18	20120600_S2D_10_c_000000003863	20120600_S2D_10	d__Archaea;p__Methanobacteriota;c__Methanobacteria;o__Methanobacteriales;f__Methanobacteriaceae;g__Methanobacterium_B;s__Methanobacterium_B sp003158115
20120800_S1D_9_c_000000002009_19	20120800_S1D_9_c_000000002009	20120800_S1D_9	d__Archaea;p__Methanobacteriota;c__Methanobacteria;o__Methanobacteriales;f__Methanobacteriaceae;g__Methanobacterium_B;s__Methanobacterium_B sp003158115
20120800_S1D_9_c_000000002009_20	20120800_S1D_9_c_000000002009	20120800_S1D_9	d__Archaea;p__Methanobacteriota;c__Methanobacteria;o__Methanobacteriales;f__Methanobacteriaceae;g__Methanobacterium_B;s__Methanobacterium_B sp003158115
20120800_S1D_9_c_000000002009_21	20120800_S1D_9_c_000000002009	20120800_S1D_9	d__Archaea;p__Methanobacteriota;c__Methanobacteria;o__Methanobacteriales;f__Methanobacteriaceae;g__Methanobacterium_B;s__Methanobacterium_B sp003158115
20120800_S1D_9_c_000000002009_23	20120800_S1D_9_c_000000002009	20120800_S1D_9	d__Archaea;p__Methanobacteriota;c__Methanobacteria;o__Methanobacteriales;f__Methanobacteriaceae;g__Methanobacterium_B;s__Methanobacterium_B sp003158115
20120800_S1D_9_c_000000002101_33	20120800_S1D_9_c_000000002101	20120800_S1D_9	d__Archaea;p__Methanobacteriota;c__Methanobacteria;o__Methanobacteriales;f__Methanobacteriaceae;g__Methanobacterium_B;s__Methanobacterium_B sp003158115
20130700_C2M_14_c_000000009530_2	20130700_C2M_14_c_000000009530	20130700_C2M_14	d__Archaea;p__Methanobacteriota;c__Methanobacteria;o__Methanobacteriales;f__Methanobacteriaceae;g__Methanobacterium_B;s__Methanobacterium_B sp003158115
20130700_C2M_14_c_000000009536_1	20130700_C2M_14_c_000000009536	20130700_C2M_14	d__Archaea;p__Methanobacteriota;c__Methanobacteria;o__Methanobacteriales;f__Methanobacteriaceae;g__Methanobacterium_B;s__Methanobacterium_B sp003158115
20130700_C2M_14_c_000000009536_2	20130700_C2M_14_c_000000009536	20130700_C2M_14	d__Archaea;p__Methanobacteriota;c__Methanobacteria;o__Methanobacteriales;f__Methanobacteriaceae;g__Methanobacterium_B;s__Methanobacterium_B sp003158115
20130700_C2M_14_c_000000009543_2	20130700_C2M_14_c_000000009543	20130700_C2M_14	d__Archaea;p__Methanobacteriota;c__Methanobacteria;o__Methanobacteriales;f__Methanobacteriaceae;g__Methanobacterium_B;s__Methanobacterium_B sp003158115
20130700_C2M_14_c_000000009694_4	20130700_C2M_14_c_000000009694	20130700_C2M_14	d__Archaea;p__Methanobacteriota;c__Methanobacteria;o__Methanobacteriales;f__Methanobacteriaceae;g__Methanobacterium_B;s__Methanobacterium_B sp003158115
20130700_S2D_11_c_000000004709_16	20130700_S2D_11_c_000000004709	20130700_S2D_11	d__Archaea;p__Methanobacteriota;c__Methanobacteria;o__Methanobacteriales;f__Methanobacteriaceae;g__Methanobacterium_B;s__Methanobacterium_B sp003158115
20130700_S2D_11_c_000000004820_20	20130700_S2D_11_c_000000004820	20130700_S2D_11	d__Archaea;p__Methanobacteriota;c__Methanobacteria;o__Methanobacteriales;f__Methanobacteriaceae;g__Methanobacterium_B;s__Methanobacterium_B sp003158115
20130700_S2D_11_c_000000004820_22	20130700_S2D_11_c_000000004820	20130700_S2D_11	d__Archaea;p__Methanobacteriota;c__Methanobacteria;o__Methanobacteriales;f__Methanobacteriaceae;g__Methanobacterium_B;s__Methanobacterium_B sp003158115
20130700_S2D_11_c_000000004820_23	20130700_S2D_11_c_000000004820	20130700_S2D_11	d__Archaea;p__Methanobacteriota;c__Methanobacteria;o__Methanobacteriales;f__Methanobacteriaceae;g__Methanobacterium_B;s__Methanobacterium_B sp003158115
20130700_S2D_11_c_000000004832_1	20130700_S2D_11_c_000000004832	20130700_S2D_11	d__Archaea;p__Methanobacteriota;c__Methanobacteria;o__Methanobacteriales;f__Methanobacteriaceae;g__Methanobacterium_B;s__Methanobacterium_B sp003158115
20130700_S2M_13_c_000000003905_11	20130700_S2M_13_c_000000003905	20130700_S2M_13	d__Archaea;p__Methanobacteriota;c__Methanobacteria;o__Methanobacteriales;f__Methanobacteriaceae;g__Methanobacterium_B;s__Methanobacterium_B sp003158115
20130700_S2M_13_c_000000003905_12	20130700_S2M_13_c_000000003905	20130700_S2M_13	d__Archaea;p__Methanobacteriota;c__Methanobacteria;o__Methanobacteriales;f__Methanobacteriaceae;g__Methanobacterium_B;s__Methanobacterium_B sp003158115
20130700_S2M_13_c_000000003905_13	20130700_S2M_13_c_000000003905	20130700_S2M_13	d__Archaea;p__Methanobacteriota;c__Methanobacteria;o__Methanobacteriales;f__Methanobacteriaceae;g__Methanobacterium_B;s__Methanobacterium_B sp003158115
20130700_S2M_13_c_000000003922_5	20130700_S2M_13_c_000000003922	20130700_S2M_13	d__Archaea;p__Methanobacteriota;c__Methanobacteria;o__Methanobacteriales;f__Methanobacteriaceae;g__Methanobacterium_B;s__Methanobacterium_B sp003158115
20140700_E14_6_c_000000000483_10	20140700_E14_6_c_000000000483	20140700_E14_6	d__Archaea;p__Methanobacteriota;c__Methanobacteria;o__Methanobacteriales;f__Methanobacteriaceae;g__Methanobacterium_B;s__Methanobacterium_B sp003158115
20140700_E14_6_c_000000000483_11	20140700_E14_6_c_000000000483	20140700_E14_6	d__Archaea;p__Methanobacteriota;c__Methanobacteria;o__Methanobacteriales;f__Methanobacteriaceae;g__Methanobacterium_B;s__Methanobacterium_B sp003158115
20140700_E14_6_c_000000000483_13	20140700_E14_6_c_000000000483	20140700_E14_6	d__Archaea;p__Methanobacteriota;c__Methanobacteria;o__Methanobacteriales;f__Methanobacteriaceae;g__Methanobacterium_B;s__Methanobacterium_B sp003158115
20140700_E14_6_c_000000000483_9	20140700_E14_6_c_000000000483	20140700_E14_6	d__Archaea;p__Methanobacteriota;c__Methanobacteria;o__Methanobacteriales;f__Methanobacteriaceae;g__Methanobacterium_B;s__Methanobacterium_B sp003158115
20140700_E14_6_c_000000000492_1	20140700_E14_6_c_000000000492	20140700_E14_6	d__Archaea;p__Methanobacteriota;c__Methanobacteria;o__Methanobacteriales;f__Methanobacteriaceae;g__Methanobacterium_B;s__Methanobacterium_B sp003158115
20160700_E25_10_c_000000004313_40	20160700_E25_10_c_000000004313	20160700_E25_10	d__Archaea;p__Methanobacteriota;c__Methanobacteria;o__Methanobacteriales;f__Methanobacteriaceae;g__Methanobacterium_B;s__Methanobacterium_B sp003158115
20160700_E25_10_c_000000004313_42	20160700_E25_10_c_000000004313	20160700_E25_10	d__Archaea;p__Methanobacteriota;c__Methanobacteria;o__Methanobacteriales;f__Methanobacteriaceae;g__Methanobacterium_B;s__Methanobacterium_B sp003158115
20160700_E25_10_c_000000004313_43	20160700_E25_10_c_000000004313	20160700_E25_10	d__Archaea;p__Methanobacteriota;c__Methanobacteria;o__Methanobacteriales;f__Methanobacteriaceae;g__Methanobacterium_B;s__Methanobacterium_B sp003158115
20160700_E25_10_c_000000004313_44	20160700_E25_10_c_000000004313	20160700_E25_10	d__Archaea;p__Methanobacteriota;c__Methanobacteria;o__Methanobacteriales;f__Methanobacteriaceae;g__Methanobacterium_B;s__Methanobacterium_B sp003158115
20160700_E25_10_c_000000004326_5	20160700_E25_10_c_000000004326	20160700_E25_10	d__Archaea;p__Methanobacteriota;c__Methanobacteria;o__Methanobacteriales;f__Methanobacteriaceae;g__Methanobacterium_B;s__Methanobacterium_B sp003158115
20170700_S35_20_c_000000004027_10	20170700_S35_20_c_000000004027	20170700_S35_20	d__Archaea;p__Methanobacteriota;c__Methanobacteria;o__Methanobacteriales;f__Methanobacteriaceae;g__Methanobacterium_B;s__Methanobacterium_B sp003158115
20170700_S35_20_c_000000004041_1	20170700_S35_20_c_000000004041	20170700_S35_20	d__Archaea;p__Methanobacteriota;c__Methanobacteria;o__Methanobacteriales;f__Methanobacteriaceae;g__Methanobacterium_B;s__Methanobacterium_B sp003158115
20170700_S35_20_c_000000004041_2	20170700_S35_20_c_000000004041	20170700_S35_20	d__Archaea;p__Methanobacteriota;c__Methanobacteria;o__Methanobacteriales;f__Methanobacteriaceae;g__Methanobacterium_B;s__Methanobacterium_B sp003158115
20170700_S35_20_c_000000004041_3	20170700_S35_20_c_000000004041	20170700_S35_20	d__Archaea;p__Methanobacteriota;c__Methanobacteria;o__Methanobacteriales;f__Methanobacteriaceae;g__Methanobacterium_B;s__Methanobacterium_B sp003158115
3300036879_12_Ga0334800_011080_4	3300036879_12_Ga0334800_011080	3300036879_12	d__Archaea;p__Methanobacteriota;c__Methanobacteria;o__Methanobacteriales;f__Methanobacteriaceae;g__Methanobacterium_B;s__Methanobacterium_B sp003158115
3300036879_12_Ga0334800_011080_5	3300036879_12_Ga0334800_011080	3300036879_12	d__Archaea;p__Methanobacteriota;c__Methanobacteria;o__Methanobacteriales;f__Methanobacteriaceae;g__Methanobacterium_B;s__Methanobacterium_B sp003158115
3300036879_12_Ga0334800_015302_2	3300036879_12_Ga0334800_015302	3300036879_12	d__Archaea;p__Methanobacteriota;c__Methanobacteria;o__Methanobacteriales;f__Methanobacteriaceae;g__Methanobacterium_B;s__Methanobacterium_B sp003158115
PLAP01_ENA|PLAP01000037|PLAP01000037.1_2	PLAP01_ENA|PLAP01000037|PLAP01000037.1 Methanobacterium sp. isolate bog_42 73.20111000_S2D.42_contig_11113, whole genome shotgun sequence.	PLAP01	d__Archaea;p__Methanobacteriota;c__Methanobacteria;o__Methanobacteriales;f__Methanobacteriaceae;g__Methanobacterium_B;s__Methanobacterium_B sp003158115
PLAP01_ENA|PLAP01000037|PLAP01000037.1_3	PLAP01_ENA|PLAP01000037|PLAP01000037.1 Methanobacterium sp. isolate bog_42 73.20111000_S2D.42_contig_11113, whole genome shotgun sequence.	PLAP01	d__Archaea;p__Methanobacteriota;c__Methanobacteria;o__Methanobacteriales;f__Methanobacteriaceae;g__Methanobacterium_B;s__Methanobacterium_B sp003158115
PLAP01_ENA|PLAP01000037|PLAP01000037.1_5	PLAP01_ENA|PLAP01000037|PLAP01000037.1 Methanobacterium sp. isolate bog_42 73.20111000_S2D.42_contig_11113, whole genome shotgun sequence.	PLAP01	d__Archaea;p__Methanobacteriota;c__Methanobacteria;o__Methanobacteriales;f__Methanobacteriaceae;g__Methanobacterium_B;s__Methanobacterium_B sp003158115
PLAP01_ENA|PLAP01000048|PLAP01000048.1_8	PLAP01_ENA|PLAP01000048|PLAP01000048.1 Methanobacterium sp. isolate bog_42 73.20111000_S2D.42_contig_11612, whole genome shotgun sequence.	PLAP01	d__Archaea;p__Methanobacteriota;c__Methanobacteria;o__Methanobacteriales;f__Methanobacteriaceae;g__Methanobacterium_B;s__Methanobacterium_B sp003158115
PLAP01_ENA|PLAP01000192|PLAP01000192.1_1	PLAP01_ENA|PLAP01000192|PLAP01000192.1 Methanobacterium sp. isolate bog_42 73.20111000_S2D.42_contig_61407, whole genome shotgun sequence.	PLAP01	d__Archaea;p__Methanobacteriota;c__Methanobacteria;o__Methanobacteriales;f__Methanobacteriaceae;g__Methanobacterium_B;s__Methanobacterium_B sp003158115
PLKI01_ENA|PLKI01000119|PLKI01000119.1_20	PLKI01_ENA|PLKI01000119|PLKI01000119.1 Methanobacterium sp. isolate bog_82 73.20120800_S1D.32_contig_2169, whole genome shotgun sequence.	PLKI01	d__Archaea;p__Methanobacteriota;c__Methanobacteria;o__Methanobacteriales;f__Methanobacteriaceae;g__Methanobacterium_B;s__Methanobacterium_B sp003158115
PLKI01_ENA|PLKI01000119|PLKI01000119.1_22	PLKI01_ENA|PLKI01000119|PLKI01000119.1 Methanobacterium sp. isolate bog_82 73.20120800_S1D.32_contig_2169, whole genome shotgun sequence.	PLKI01	d__Archaea;p__Methanobacteriota;c__Methanobacteria;o__Methanobacteriales;f__Methanobacteriaceae;g__Methanobacterium_B;s__Methanobacterium_B sp003158115
PLKI01_ENA|PLKI01000119|PLKI01000119.1_23	PLKI01_ENA|PLKI01000119|PLKI01000119.1 Methanobacterium sp. isolate bog_82 73.20120800_S1D.32_contig_2169, whole genome shotgun sequence.	PLKI01	d__Archaea;p__Methanobacteriota;c__Methanobacteria;o__Methanobacteriales;f__Methanobacteriaceae;g__Methanobacterium_B;s__Methanobacterium_B sp003158115
PLKI01_ENA|PLKI01000119|PLKI01000119.1_24	PLKI01_ENA|PLKI01000119|PLKI01000119.1 Methanobacterium sp. isolate bog_82 73.20120800_S1D.32_contig_2169, whole genome shotgun sequence.	PLKI01	d__Archaea;p__Methanobacteriota;c__Methanobacteria;o__Methanobacteriales;f__Methanobacteriaceae;g__Methanobacterium_B;s__Methanobacterium_B sp003158115
PLKI01_ENA|PLKI01000171|PLKI01000171.1_22	PLKI01_ENA|PLKI01000171|PLKI01000171.1 Methanobacterium sp. isolate bog_82 73.20120800_S1D.32_contig_14693, whole genome shotgun sequence.	PLKI01	d__Archaea;p__Methanobacteriota;c__Methanobacteria;o__Methanobacteriales;f__Methanobacteriaceae;g__Methanobacterium_B;s__Methanobacterium_B sp003158115
PLUD01_ENA|PLUD01000127|PLUD01000127.1_16	PLUD01_ENA|PLUD01000127|PLUD01000127.1 Methanobacterium sp. isolate bog_69 73.20120700_S1D.111_contig_57796, whole genome shotgun sequence.	PLUD01	d__Archaea;p__Methanobacteriota;c__Methanobacteria;o__Methanobacteriales;f__Methanobacteriaceae;g__Methanobacterium_B;s__Methanobacterium_B sp003158115
PLUD01_ENA|PLUD01000127|PLUD01000127.1_17	PLUD01_ENA|PLUD01000127|PLUD01000127.1 Methanobacterium sp. isolate bog_69 73.20120700_S1D.111_contig_57796, whole genome shotgun sequence.	PLUD01	d__Archaea;p__Methanobacteriota;c__Methanobacteria;o__Methanobacteriales;f__Methanobacteriaceae;g__Methanobacterium_B;s__Methanobacterium_B sp003158115
PLUD01_ENA|PLUD01000127|PLUD01000127.1_18	PLUD01_ENA|PLUD01000127|PLUD01000127.1 Methanobacterium sp. isolate bog_69 73.20120700_S1D.111_contig_57796, whole genome shotgun sequence.	PLUD01	d__Archaea;p__Methanobacteriota;c__Methanobacteria;o__Methanobacteriales;f__Methanobacteriaceae;g__Methanobacterium_B;s__Methanobacterium_B sp003158115
PLUD01_ENA|PLUD01000127|PLUD01000127.1_20	PLUD01_ENA|PLUD01000127|PLUD01000127.1 Methanobacterium sp. isolate bog_69 73.20120700_S1D.111_contig_57796, whole genome shotgun sequence.	PLUD01	d__Archaea;p__Methanobacteriota;c__Methanobacteria;o__Methanobacteriales;f__Methanobacteriaceae;g__Methanobacterium_B;s__Methanobacterium_B sp003158115
PMGM01_ENA|PMGM01000019|PMGM01000019.1_21	PMGM01_ENA|PMGM01000019|PMGM01000019.1 Methanobacterium sp. isolate bog_57 73.20120600_S2D.40_contig_2131, whole genome shotgun sequence.	PMGM01	d__Archaea;p__Methanobacteriota;c__Methanobacteria;o__Methanobacteriales;f__Methanobacteriaceae;g__Methanobacterium_B;s__Methanobacterium_B sp003158115
PMGM01_ENA|PMGM01000019|PMGM01000019.1_22	PMGM01_ENA|PMGM01000019|PMGM01000019.1 Methanobacterium sp. isolate bog_57 73.20120600_S2D.40_contig_2131, whole genome shotgun sequence.	PMGM01	d__Archaea;p__Methanobacteriota;c__Methanobacteria;o__Methanobacteriales;f__Methanobacteriaceae;g__Methanobacterium_B;s__Methanobacterium_B sp003158115
PMGM01_ENA|PMGM01000019|PMGM01000019.1_23	PMGM01_ENA|PMGM01000019|PMGM01000019.1 Methanobacterium sp. isolate bog_57 73.20120600_S2D.40_contig_2131, whole genome shotgun sequence.	PMGM01	d__Archaea;p__Methanobacteriota;c__Methanobacteria;o__Methanobacteriales;f__Methanobacteriaceae;g__Methanobacterium_B;s__Methanobacterium_B sp003158115
PMGM01_ENA|PMGM01000019|PMGM01000019.1_25	PMGM01_ENA|PMGM01000019|PMGM01000019.1 Methanobacterium sp. isolate bog_57 73.20120600_S2D.40_contig_2131, whole genome shotgun sequence.	PMGM01	d__Archaea;p__Methanobacteriota;c__Methanobacteria;o__Methanobacteriales;f__Methanobacteriaceae;g__Methanobacterium_B;s__Methanobacterium_B sp003158115
PMGM01_ENA|PMGM01000031|PMGM01000031.1_7	PMGM01_ENA|PMGM01000031|PMGM01000031.1 Methanobacterium sp. isolate bog_57 73.20120600_S2D.40_contig_13374, whole genome shotgun sequence.	PMGM01	d__Archaea;p__Methanobacteriota;c__Methanobacteria;o__Methanobacteriales;f__Methanobacteriaceae;g__Methanobacterium_B;s__Methanobacterium_B sp003158115
PMJI01_ENA|PMJI01000110|PMJI01000110.1_2	PMJI01_ENA|PMJI01000110|PMJI01000110.1 Methanobacterium sp. isolate fen_50 73.20120600_E2D.97_contig_145826, whole genome shotgun sequence.	PMJI01	d__Archaea;p__Methanobacteriota;c__Methanobacteria;o__Methanobacteriales;f__Methanobacteriaceae;g__Methanobacterium_B;s__Methanobacterium_B sp003158115
PMJI01_ENA|PMJI01000110|PMJI01000110.1_4	PMJI01_ENA|PMJI01000110|PMJI01000110.1 Methanobacterium sp. isolate fen_50 73.20120600_E2D.97_contig_145826, whole genome shotgun sequence.	PMJI01	d__Archaea;p__Methanobacteriota;c__Methanobacteria;o__Methanobacteriales;f__Methanobacteriaceae;g__Methanobacterium_B;s__Methanobacterium_B sp003158115
PMJI01_ENA|PMJI01000110|PMJI01000110.1_5	PMJI01_ENA|PMJI01000110|PMJI01000110.1 Methanobacterium sp. isolate fen_50 73.20120600_E2D.97_contig_145826, whole genome shotgun sequence.	PMJI01	d__Archaea;p__Methanobacteriota;c__Methanobacteria;o__Methanobacteriales;f__Methanobacteriaceae;g__Methanobacterium_B;s__Methanobacterium_B sp003158115
PMJI01_ENA|PMJI01000119|PMJI01000119.1_24	PMJI01_ENA|PMJI01000119|PMJI01000119.1 Methanobacterium sp. isolate fen_50 73.20120600_E2D.97_contig_161918, whole genome shotgun sequence.	PMJI01	d__Archaea;p__Methanobacteriota;c__Methanobacteria;o__Methanobacteriales;f__Methanobacteriaceae;g__Methanobacterium_B;s__Methanobacterium_B sp003158115
PMJI01_ENA|PMJI01000151|PMJI01000151.1_1	PMJI01_ENA|PMJI01000151|PMJI01000151.1 Methanobacterium sp. isolate fen_50 73.20120600_E2D.97_contig_192444, whole genome shotgun sequence.	PMJI01	d__Archaea;p__Methanobacteriota;c__Methanobacteria;o__Methanobacteriales;f__Methanobacteriaceae;g__Methanobacterium_B;s__Methanobacterium_B sp003158115
PMJI01_ENA|PMJI01000151|PMJI01000151.1_2	PMJI01_ENA|PMJI01000151|PMJI01000151.1 Methanobacterium sp. isolate fen_50 73.20120600_E2D.97_contig_192444, whole genome shotgun sequence.	PMJI01	d__Archaea;p__Methanobacteriota;c__Methanobacteria;o__Methanobacteriales;f__Methanobacteriaceae;g__Methanobacterium_B;s__Methanobacterium_B sp003158115
20100900_E3D_21_c_000000003498_51	20100900_E3D_21_c_000000003498	20100900_E3D_21	d__Archaea;p__Methanobacteriota;c__Methanobacteria;o__Methanobacteriales;f__Methanobacteriaceae;g__Methanobacterium_B;s__Methanobacterium_B sp003162115
20100900_E3D_21_c_000000003545_15	20100900_E3D_21_c_000000003545	20100900_E3D_21	d__Archaea;p__Methanobacteriota;c__Methanobacteria;o__Methanobacteriales;f__Methanobacteriaceae;g__Methanobacterium_B;s__Methanobacterium_B sp003162115
20100900_E3D_21_c_000000003546_18	20100900_E3D_21_c_000000003546	20100900_E3D_21	d__Archaea;p__Methanobacteriota;c__Methanobacteria;o__Methanobacteriales;f__Methanobacteriaceae;g__Methanobacterium_B;s__Methanobacterium_B sp003162115
PMBJ01_ENA|PMBJ01000027|PMBJ01000027.1_2	PMBJ01_ENA|PMBJ01000027|PMBJ01000027.1 Methanobacterium sp. isolate fen_67 73.20120700_E3M.71_contig_735323, whole genome shotgun sequence.	PMBJ01	d__Archaea;p__Methanobacteriota;c__Methanobacteria;o__Methanobacteriales;f__Methanobacteriaceae;g__Methanobacterium_B;s__Methanobacterium_B sp003162115
PMBJ01_ENA|PMBJ01000041|PMBJ01000041.1_1	PMBJ01_ENA|PMBJ01000041|PMBJ01000041.1 Methanobacterium sp. isolate fen_67 73.20120700_E3M.71_contig_119462, whole genome shotgun sequence.	PMBJ01	d__Archaea;p__Methanobacteriota;c__Methanobacteria;o__Methanobacteriales;f__Methanobacteriaceae;g__Methanobacterium_B;s__Methanobacterium_B sp003162115
PMBJ01_ENA|PMBJ01000041|PMBJ01000041.1_2	PMBJ01_ENA|PMBJ01000041|PMBJ01000041.1 Methanobacterium sp. isolate fen_67 73.20120700_E3M.71_contig_119462, whole genome shotgun sequence.	PMBJ01	d__Archaea;p__Methanobacteriota;c__Methanobacteria;o__Methanobacteriales;f__Methanobacteriaceae;g__Methanobacterium_B;s__Methanobacterium_B sp003162115
PMBJ01_ENA|PMBJ01000041|PMBJ01000041.1_3	PMBJ01_ENA|PMBJ01000041|PMBJ01000041.1 Methanobacterium sp. isolate fen_67 73.20120700_E3M.71_contig_119462, whole genome shotgun sequence.	PMBJ01	d__Archaea;p__Methanobacteriota;c__Methanobacteria;o__Methanobacteriales;f__Methanobacteriaceae;g__Methanobacterium_B;s__Methanobacterium_B sp003162115
PMBJ01_ENA|PMBJ01000041|PMBJ01000041.1_4	PMBJ01_ENA|PMBJ01000041|PMBJ01000041.1 Methanobacterium sp. isolate fen_67 73.20120700_E3M.71_contig_119462, whole genome shotgun sequence.	PMBJ01	d__Archaea;p__Methanobacteriota;c__Methanobacteria;o__Methanobacteriales;f__Methanobacteriaceae;g__Methanobacterium_B;s__Methanobacterium_B sp003162115
PMBJ01_ENA|PMBJ01000041|PMBJ01000041.1_5	PMBJ01_ENA|PMBJ01000041|PMBJ01000041.1 Methanobacterium sp. isolate fen_67 73.20120700_E3M.71_contig_119462, whole genome shotgun sequence.	PMBJ01	d__Archaea;p__Methanobacteriota;c__Methanobacteria;o__Methanobacteriales;f__Methanobacteriaceae;g__Methanobacterium_B;s__Methanobacterium_B sp003162115
PMBJ01_ENA|PMBJ01000085|PMBJ01000085.1_4	PMBJ01_ENA|PMBJ01000085|PMBJ01000085.1 Methanobacterium sp. isolate fen_67 73.20120700_E3M.71_contig_309203, whole genome shotgun sequence.	PMBJ01	d__Archaea;p__Methanobacteriota;c__Methanobacteria;o__Methanobacteriales;f__Methanobacteriaceae;g__Methanobacterium_B;s__Methanobacterium_B sp003162115
PMMV01_ENA|PMMV01000001|PMMV01000001.1_2	PMMV01_ENA|PMMV01000001|PMMV01000001.1 Methanobacterium sp. isolate fen_4 73.20100900_E2D.36_contig_13527, whole genome shotgun sequence.	PMMV01	d__Archaea;p__Methanobacteriota;c__Methanobacteria;o__Methanobacteriales;f__Methanobacteriaceae;g__Methanobacterium_B;s__Methanobacterium_B sp003162115
PMMV01_ENA|PMMV01000071|PMMV01000071.1_15	PMMV01_ENA|PMMV01000071|PMMV01000071.1 Methanobacterium sp. isolate fen_4 73.20100900_E2D.36_contig_8974, whole genome shotgun sequence.	PMMV01	d__Archaea;p__Methanobacteriota;c__Methanobacteria;o__Methanobacteriales;f__Methanobacteriaceae;g__Methanobacterium_B;s__Methanobacterium_B sp003162115
PMMV01_ENA|PMMV01000071|PMMV01000071.1_16	PMMV01_ENA|PMMV01000071|PMMV01000071.1 Methanobacterium sp. isolate fen_4 73.20100900_E2D.36_contig_8974, whole genome shotgun sequence.	PMMV01	d__Archaea;p__Methanobacteriota;c__Methanobacteria;o__Methanobacteriales;f__Methanobacteriaceae;g__Methanobacterium_B;s__Methanobacterium_B sp003162115
PMMV01_ENA|PMMV01000071|PMMV01000071.1_17	PMMV01_ENA|PMMV01000071|PMMV01000071.1 Methanobacterium sp. isolate fen_4 73.20100900_E2D.36_contig_8974, whole genome shotgun sequence.	PMMV01	d__Archaea;p__Methanobacteriota;c__Methanobacteria;o__Methanobacteriales;f__Methanobacteriaceae;g__Methanobacterium_B;s__Methanobacterium_B sp003162115
PMMV01_ENA|PMMV01000071|PMMV01000071.1_20	PMMV01_ENA|PMMV01000071|PMMV01000071.1 Methanobacterium sp. isolate fen_4 73.20100900_E2D.36_contig_8974, whole genome shotgun sequence.	PMMV01	d__Archaea;p__Methanobacteriota;c__Methanobacteria;o__Methanobacteriales;f__Methanobacteriaceae;g__Methanobacterium_B;s__Methanobacterium_B sp003162115
PMMV01_ENA|PMMV01000071|PMMV01000071.1_21	PMMV01_ENA|PMMV01000071|PMMV01000071.1 Methanobacterium sp. isolate fen_4 73.20100900_E2D.36_contig_8974, whole genome shotgun sequence.	PMMV01	d__Archaea;p__Methanobacteriota;c__Methanobacteria;o__Methanobacteriales;f__Methanobacteriaceae;g__Methanobacterium_B;s__Methanobacterium_B sp003162115
PMMV01_ENA|PMMV01000103|PMMV01000103.1_29	PMMV01_ENA|PMMV01000103|PMMV01000103.1 Methanobacterium sp. isolate fen_4 73.20100900_E2D.36_contig_20940, whole genome shotgun sequence.	PMMV01	d__Archaea;p__Methanobacteriota;c__Methanobacteria;o__Methanobacteriales;f__Methanobacteriaceae;g__Methanobacterium_B;s__Methanobacterium_B sp003162115
PMNL01_ENA|PMNL01000056|PMNL01000056.1_17	PMNL01_ENA|PMNL01000056|PMNL01000056.1 Methanobacterium sp. isolate fen_8 73.20100900_E3D.53_contig_69019, whole genome shotgun sequence.	PMNL01	d__Archaea;p__Methanobacteriota;c__Methanobacteria;o__Methanobacteriales;f__Methanobacteriaceae;g__Methanobacterium_B;s__Methanobacterium_B sp003162115
PMNL01_ENA|PMNL01000076|PMNL01000076.1_3	PMNL01_ENA|PMNL01000076|PMNL01000076.1 Methanobacterium sp. isolate fen_8 73.20100900_E3D.53_contig_5177, whole genome shotgun sequence.	PMNL01	d__Archaea;p__Methanobacteriota;c__Methanobacteria;o__Methanobacteriales;f__Methanobacteriaceae;g__Methanobacterium_B;s__Methanobacterium_B sp003162115
PMNL01_ENA|PMNL01000076|PMNL01000076.1_4	PMNL01_ENA|PMNL01000076|PMNL01000076.1 Methanobacterium sp. isolate fen_8 73.20100900_E3D.53_contig_5177, whole genome shotgun sequence.	PMNL01	d__Archaea;p__Methanobacteriota;c__Methanobacteria;o__Methanobacteriales;f__Methanobacteriaceae;g__Methanobacterium_B;s__Methanobacterium_B sp003162115
PMNL01_ENA|PMNL01000076|PMNL01000076.1_5	PMNL01_ENA|PMNL01000076|PMNL01000076.1 Methanobacterium sp. isolate fen_8 73.20100900_E3D.53_contig_5177, whole genome shotgun sequence.	PMNL01	d__Archaea;p__Methanobacteriota;c__Methanobacteria;o__Methanobacteriales;f__Methanobacteriaceae;g__Methanobacterium_B;s__Methanobacterium_B sp003162115
PMNL01_ENA|PMNL01000087|PMNL01000087.1_1	PMNL01_ENA|PMNL01000087|PMNL01000087.1 Methanobacterium sp. isolate fen_8 73.20100900_E3D.53_contig_42433, whole genome shotgun sequence.	PMNL01	d__Archaea;p__Methanobacteriota;c__Methanobacteria;o__Methanobacteriales;f__Methanobacteriaceae;g__Methanobacterium_B;s__Methanobacterium_B sp003162115
PMNL01_ENA|PMNL01000087|PMNL01000087.1_4	PMNL01_ENA|PMNL01000087|PMNL01000087.1 Methanobacterium sp. isolate fen_8 73.20100900_E3D.53_contig_42433, whole genome shotgun sequence.	PMNL01	d__Archaea;p__Methanobacteriota;c__Methanobacteria;o__Methanobacteriales;f__Methanobacteriaceae;g__Methanobacterium_B;s__Methanobacterium_B sp003162115
Fen.Labelled.R1.T1.F1.trimmomatic.metaspades_bin.7_80.00_4.00_NODE_2027_length_4850_cov_21.581022_2	Fen.Labelled.R1.T1.F1.trimmomatic.metaspades_bin.7_80.00_4.00_NODE_2027_length_4850_cov_21.581022	Fen.Labelled.R1.T1.F1.trimmomatic.metaspades_bin.7_80.00_4.00	d__Archaea;p__Methanobacteriota;c__Methanobacteria;o__Methanobacteriales;f__Methanobacteriaceae;g__Methanobacterium_B;s__Methanobacterium_B sp003162655
Fen.Labelled.R1.T1.F1.trimmomatic.metaspades_bin.7_80.00_4.00_NODE_2027_length_4850_cov_21.581022_3	Fen.Labelled.R1.T1.F1.trimmomatic.metaspades_bin.7_80.00_4.00_NODE_2027_length_4850_cov_21.581022	Fen.Labelled.R1.T1.F1.trimmomatic.metaspades_bin.7_80.00_4.00	d__Archaea;p__Methanobacteriota;c__Methanobacteria;o__Methanobacteriales;f__Methanobacteriaceae;g__Methanobacterium_B;s__Methanobacterium_B sp003162655
Fen.Labelled.R1.T1.F1.trimmomatic.metaspades_bin.7_80.00_4.00_NODE_2027_length_4850_cov_21.581022_4	Fen.Labelled.R1.T1.F1.trimmomatic.metaspades_bin.7_80.00_4.00_NODE_2027_length_4850_cov_21.581022	Fen.Labelled.R1.T1.F1.trimmomatic.metaspades_bin.7_80.00_4.00	d__Archaea;p__Methanobacteriota;c__Methanobacteria;o__Methanobacteriales;f__Methanobacteriaceae;g__Methanobacterium_B;s__Methanobacterium_B sp003162655
Fen.Labelled.R1.T1.F1.trimmomatic.metaspades_bin.7_80.00_4.00_NODE_6052_length_2737_cov_18.649888_1	Fen.Labelled.R1.T1.F1.trimmomatic.metaspades_bin.7_80.00_4.00_NODE_6052_length_2737_cov_18.649888	Fen.Labelled.R1.T1.F1.trimmomatic.metaspades_bin.7_80.00_4.00	d__Archaea;p__Methanobacteriota;c__Methanobacteria;o__Methanobacteriales;f__Methanobacteriaceae;g__Methanobacterium_B;s__Methanobacterium_B sp003162655
Fen.Labelled.R1.T2.F1.trimmomatic.megahit_bin.37_82.87_2.40_k141_245007_4	Fen.Labelled.R1.T2.F1.trimmomatic.megahit_bin.37_82.87_2.40_k141_245007	Fen.Labelled.R1.T2.F1.trimmomatic.megahit_bin.37_82.87_2.40	d__Archaea;p__Methanobacteriota;c__Methanobacteria;o__Methanobacteriales;f__Methanobacteriaceae;g__Methanobacterium_B;s__Methanobacterium_B sp003162655
Fen.Labelled.R1.T2.F1.trimmomatic.megahit_bin.37_82.87_2.40_k141_736144_2	Fen.Labelled.R1.T2.F1.trimmomatic.megahit_bin.37_82.87_2.40_k141_736144	Fen.Labelled.R1.T2.F1.trimmomatic.megahit_bin.37_82.87_2.40	d__Archaea;p__Methanobacteriota;c__Methanobacteria;o__Methanobacteriales;f__Methanobacteriaceae;g__Methanobacterium_B;s__Methanobacterium_B sp003162655
Fen.Labelled.R1.T2.F1.trimmomatic.metaspades_bin.35_83.86_0.80_NODE_12438_length_2770_cov_5.516022_1	Fen.Labelled.R1.T2.F1.trimmomatic.metaspades_bin.35_83.86_0.80_NODE_12438_length_2770_cov_5.516022	Fen.Labelled.R1.T2.F1.trimmomatic.metaspades_bin.35_83.86_0.80	d__Archaea;p__Methanobacteriota;c__Methanobacteria;o__Methanobacteriales;f__Methanobacteriaceae;g__Methanobacterium_B;s__Methanobacterium_B sp003162655
Fen.Labelled.R1.T2.F1.trimmomatic.metaspades_bin.35_83.86_0.80_NODE_12438_length_2770_cov_5.516022_3	Fen.Labelled.R1.T2.F1.trimmomatic.metaspades_bin.35_83.86_0.80_NODE_12438_length_2770_cov_5.516022	Fen.Labelled.R1.T2.F1.trimmomatic.metaspades_bin.35_83.86_0.80	d__Archaea;p__Methanobacteriota;c__Methanobacteria;o__Methanobacteriales;f__Methanobacteriaceae;g__Methanobacterium_B;s__Methanobacterium_B sp003162655
Fen.Labelled.R1.T2.F1.trimmomatic.metaspades_bin.35_83.86_0.80_NODE_1799_length_8525_cov_5.194805_6	Fen.Labelled.R1.T2.F1.trimmomatic.metaspades_bin.35_83.86_0.80_NODE_1799_length_8525_cov_5.194805	Fen.Labelled.R1.T2.F1.trimmomatic.metaspades_bin.35_83.86_0.80	d__Archaea;p__Methanobacteriota;c__Methanobacteria;o__Methanobacteriales;f__Methanobacteriaceae;g__Methanobacterium_B;s__Methanobacterium_B sp003162655
Fen.Labelled.R1.T2.F1.trimmomatic.metaspades_bin.35_83.86_0.80_NODE_8823_length_3377_cov_6.770921_2	Fen.Labelled.R1.T2.F1.trimmomatic.metaspades_bin.35_83.86_0.80_NODE_8823_length_3377_cov_6.770921	Fen.Labelled.R1.T2.F1.trimmomatic.metaspades_bin.35_83.86_0.80	d__Archaea;p__Methanobacteriota;c__Methanobacteria;o__Methanobacteriales;f__Methanobacteriaceae;g__Methanobacterium_B;s__Methanobacterium_B sp003162655
Fen.Labelled.R1.T2.F1.trimmomatic.metaspades_bin.35_83.86_0.80_NODE_8823_length_3377_cov_6.770921_3	Fen.Labelled.R1.T2.F1.trimmomatic.metaspades_bin.35_83.86_0.80_NODE_8823_length_3377_cov_6.770921	Fen.Labelled.R1.T2.F1.trimmomatic.metaspades_bin.35_83.86_0.80	d__Archaea;p__Methanobacteriota;c__Methanobacteria;o__Methanobacteriales;f__Methanobacteriaceae;g__Methanobacterium_B;s__Methanobacterium_B sp003162655
Fen.Labelled.R2.T1.F1.JGI.BFC.metaspades_bin.7_80.70_3.64_scaffold_239_c1_1	Fen.Labelled.R2.T1.F1.JGI.BFC.metaspades_bin.7_80.70_3.64_scaffold_239_c1	Fen.Labelled.R2.T1.F1.JGI.BFC.metaspades_bin.7_80.70_3.64	d__Archaea;p__Methanobacteriota;c__Methanobacteria;o__Methanobacteriales;f__Methanobacteriaceae;g__Methanobacterium_B;s__Methanobacterium_B sp003162655
Fen.Labelled.R2.T1.F1.JGI.BFC.metaspades_bin.7_80.70_3.64_scaffold_7345_c1_1	Fen.Labelled.R2.T1.F1.JGI.BFC.metaspades_bin.7_80.70_3.64_scaffold_7345_c1	Fen.Labelled.R2.T1.F1.JGI.BFC.metaspades_bin.7_80.70_3.64	d__Archaea;p__Methanobacteriota;c__Methanobacteria;o__Methanobacteriales;f__Methanobacteriaceae;g__Methanobacterium_B;s__Methanobacterium_B sp003162655
Fen.Labelled.R2.T1.F1.JGI.BFC.metaspades_bin.7_80.70_3.64_scaffold_7345_c1_2	Fen.Labelled.R2.T1.F1.JGI.BFC.metaspades_bin.7_80.70_3.64_scaffold_7345_c1	Fen.Labelled.R2.T1.F1.JGI.BFC.metaspades_bin.7_80.70_3.64	d__Archaea;p__Methanobacteriota;c__Methanobacteria;o__Methanobacteriales;f__Methanobacteriaceae;g__Methanobacterium_B;s__Methanobacterium_B sp003162655
Fen.Labelled.R2.T1.F1.JGI.BFC.metaspades_bin.7_80.70_3.64_scaffold_7345_c1_3	Fen.Labelled.R2.T1.F1.JGI.BFC.metaspades_bin.7_80.70_3.64_scaffold_7345_c1	Fen.Labelled.R2.T1.F1.JGI.BFC.metaspades_bin.7_80.70_3.64	d__Archaea;p__Methanobacteriota;c__Methanobacteria;o__Methanobacteriales;f__Methanobacteriaceae;g__Methanobacterium_B;s__Methanobacterium_B sp003162655
Fen.Labelled.R2.T1.F2.trimmomatic.megahit_bin.33_75.70_4.00_k141_1359128_1	Fen.Labelled.R2.T1.F2.trimmomatic.megahit_bin.33_75.70_4.00_k141_1359128	Fen.Labelled.R2.T1.F2.trimmomatic.megahit_bin.33_75.70_4.00	d__Archaea;p__Methanobacteriota;c__Methanobacteria;o__Methanobacteriales;f__Methanobacteriaceae;g__Methanobacterium_B;s__Methanobacterium_B sp003162655
Fen.Labelled.R2.T1.F2.trimmomatic.megahit_bin.33_75.70_4.00_k141_1359128_2	Fen.Labelled.R2.T1.F2.trimmomatic.megahit_bin.33_75.70_4.00_k141_1359128	Fen.Labelled.R2.T1.F2.trimmomatic.megahit_bin.33_75.70_4.00	d__Archaea;p__Methanobacteriota;c__Methanobacteria;o__Methanobacteriales;f__Methanobacteriaceae;g__Methanobacterium_B;s__Methanobacterium_B sp003162655
Fen.Labelled.R2.T2.F1.JGI.BFC.metaspades_bin.36_84.98_5.60_scaffold_559_c1_13	Fen.Labelled.R2.T2.F1.JGI.BFC.metaspades_bin.36_84.98_5.60_scaffold_559_c1	Fen.Labelled.R2.T2.F1.JGI.BFC.metaspades_bin.36_84.98_5.60	d__Archaea;p__Methanobacteriota;c__Methanobacteria;o__Methanobacteriales;f__Methanobacteriaceae;g__Methanobacterium_B;s__Methanobacterium_B sp003162655
Fen.Labelled.R2.T2.F1.trimmomatic.metaspades_bin.57_80.79_2.40_NODE_3498_length_7042_cov_14.178331_5	Fen.Labelled.R2.T2.F1.trimmomatic.metaspades_bin.57_80.79_2.40_NODE_3498_length_7042_cov_14.178331	Fen.Labelled.R2.T2.F1.trimmomatic.metaspades_bin.57_80.79_2.40	d__Archaea;p__Methanobacteriota;c__Methanobacteria;o__Methanobacteriales;f__Methanobacteriaceae;g__Methanobacterium_B;s__Methanobacterium_B sp003162655
Fen.Labelled.R2.T2.F1.trimmomatic.metaspades_bin.57_80.79_2.40_NODE_4557_length_6054_cov_20.278213_1	Fen.Labelled.R2.T2.F1.trimmomatic.metaspades_bin.57_80.79_2.40_NODE_4557_length_6054_cov_20.278213	Fen.Labelled.R2.T2.F1.trimmomatic.metaspades_bin.57_80.79_2.40	d__Archaea;p__Methanobacteriota;c__Methanobacteria;o__Methanobacteriales;f__Methanobacteriaceae;g__Methanobacterium_B;s__Methanobacterium_B sp003162655
Fen.Labelled.R2.T2.F1.trimmomatic.metaspades_bin.57_80.79_2.40_NODE_4557_length_6054_cov_20.278213_2	Fen.Labelled.R2.T2.F1.trimmomatic.metaspades_bin.57_80.79_2.40_NODE_4557_length_6054_cov_20.278213	Fen.Labelled.R2.T2.F1.trimmomatic.metaspades_bin.57_80.79_2.40	d__Archaea;p__Methanobacteriota;c__Methanobacteria;o__Methanobacteriales;f__Methanobacteriaceae;g__Methanobacterium_B;s__Methanobacterium_B sp003162655
Fen.Labelled.R2.T2.F1.trimmomatic.metaspades_bin.57_80.79_2.40_NODE_4557_length_6054_cov_20.278213_3	Fen.Labelled.R2.T2.F1.trimmomatic.metaspades_bin.57_80.79_2.40_NODE_4557_length_6054_cov_20.278213	Fen.Labelled.R2.T2.F1.trimmomatic.metaspades_bin.57_80.79_2.40	d__Archaea;p__Methanobacteriota;c__Methanobacteria;o__Methanobacteriales;f__Methanobacteriaceae;g__Methanobacterium_B;s__Methanobacterium_B sp003162655
Fen.Labelled.R2.T2.F1.trimmomatic.metaspades_bin.57_80.79_2.40_NODE_4557_length_6054_cov_20.278213_4	Fen.Labelled.R2.T2.F1.trimmomatic.metaspades_bin.57_80.79_2.40_NODE_4557_length_6054_cov_20.278213	Fen.Labelled.R2.T2.F1.trimmomatic.metaspades_bin.57_80.79_2.40	d__Archaea;p__Methanobacteriota;c__Methanobacteria;o__Methanobacteriales;f__Methanobacteriaceae;g__Methanobacterium_B;s__Methanobacterium_B sp003162655
Fen.Labelled.R2.T3.F1.trimmomatic.megahit_bin.60_76.58_3.24_k141_108667_2	Fen.Labelled.R2.T3.F1.trimmomatic.megahit_bin.60_76.58_3.24_k141_108667	Fen.Labelled.R2.T3.F1.trimmomatic.megahit_bin.60_76.58_3.24	d__Archaea;p__Methanobacteriota;c__Methanobacteria;o__Methanobacteriales;f__Methanobacteriaceae;g__Methanobacterium_B;s__Methanobacterium_B sp003162655
Fen.Labelled.R2.T3.F1.trimmomatic.megahit_bin.60_76.58_3.24_k141_108667_3	Fen.Labelled.R2.T3.F1.trimmomatic.megahit_bin.60_76.58_3.24_k141_108667	Fen.Labelled.R2.T3.F1.trimmomatic.megahit_bin.60_76.58_3.24	d__Archaea;p__Methanobacteriota;c__Methanobacteria;o__Methanobacteriales;f__Methanobacteriaceae;g__Methanobacterium_B;s__Methanobacterium_B sp003162655
Fen.Labelled.R2.T3.F1.trimmomatic.megahit_bin.60_76.58_3.24_k141_666896_6	Fen.Labelled.R2.T3.F1.trimmomatic.megahit_bin.60_76.58_3.24_k141_666896	Fen.Labelled.R2.T3.F1.trimmomatic.megahit_bin.60_76.58_3.24	d__Archaea;p__Methanobacteriota;c__Methanobacteria;o__Methanobacteriales;f__Methanobacteriaceae;g__Methanobacterium_B;s__Methanobacterium_B sp003162655
Fen.Labelled.R2.T3.F1.trimmomatic.metaspades_bin.35_77.55_4.44_NODE_5836_length_7838_cov_8.523320_2	Fen.Labelled.R2.T3.F1.trimmomatic.metaspades_bin.35_77.55_4.44_NODE_5836_length_7838_cov_8.523320	Fen.Labelled.R2.T3.F1.trimmomatic.metaspades_bin.35_77.55_4.44	d__Archaea;p__Methanobacteriota;c__Methanobacteria;o__Methanobacteriales;f__Methanobacteriaceae;g__Methanobacterium_B;s__Methanobacterium_B sp003162655
Fen.Labelled.R2.T3.F1.trimmomatic.metaspades_bin.35_77.55_4.44_NODE_9597_length_5848_cov_12.741239_1	Fen.Labelled.R2.T3.F1.trimmomatic.metaspades_bin.35_77.55_4.44_NODE_9597_length_5848_cov_12.741239	Fen.Labelled.R2.T3.F1.trimmomatic.metaspades_bin.35_77.55_4.44	d__Archaea;p__Methanobacteriota;c__Methanobacteria;o__Methanobacteriales;f__Methanobacteriaceae;g__Methanobacterium_B;s__Methanobacterium_B sp003162655
Fen.Labelled.R2.T3.F1.trimmomatic.metaspades_bin.35_77.55_4.44_NODE_9597_length_5848_cov_12.741239_3	Fen.Labelled.R2.T3.F1.trimmomatic.metaspades_bin.35_77.55_4.44_NODE_9597_length_5848_cov_12.741239	Fen.Labelled.R2.T3.F1.trimmomatic.metaspades_bin.35_77.55_4.44	d__Archaea;p__Methanobacteriota;c__Methanobacteria;o__Methanobacteriales;f__Methanobacteriaceae;g__Methanobacterium_B;s__Methanobacterium_B sp003162655
Fen.Labelled.R2.T3.F1.trimmomatic.metaspades_bin.35_77.55_4.44_NODE_9597_length_5848_cov_12.741239_4	Fen.Labelled.R2.T3.F1.trimmomatic.metaspades_bin.35_77.55_4.44_NODE_9597_length_5848_cov_12.741239	Fen.Labelled.R2.T3.F1.trimmomatic.metaspades_bin.35_77.55_4.44	d__Archaea;p__Methanobacteriota;c__Methanobacteria;o__Methanobacteriales;f__Methanobacteriaceae;g__Methanobacterium_B;s__Methanobacterium_B sp003162655
Fen.Labelled.R2.T3.F1.trimmomatic.metaspades_bin.35_77.55_4.44_NODE_9597_length_5848_cov_12.741239_5	Fen.Labelled.R2.T3.F1.trimmomatic.metaspades_bin.35_77.55_4.44_NODE_9597_length_5848_cov_12.741239	Fen.Labelled.R2.T3.F1.trimmomatic.metaspades_bin.35_77.55_4.44	d__Archaea;p__Methanobacteriota;c__Methanobacteria;o__Methanobacteriales;f__Methanobacteriaceae;g__Methanobacterium_B;s__Methanobacterium_B sp003162655
Fen.Labelled.R3.T1.F1.JGI.BFC.metaspades_bin.17_91.10_7.60_scaffold_11187_c1_1	Fen.Labelled.R3.T1.F1.JGI.BFC.metaspades_bin.17_91.10_7.60_scaffold_11187_c1	Fen.Labelled.R3.T1.F1.JGI.BFC.metaspades_bin.17_91.10_7.60	d__Archaea;p__Methanobacteriota;c__Methanobacteria;o__Methanobacteriales;f__Methanobacteriaceae;g__Methanobacterium_B;s__Methanobacterium_B sp003162655
Fen.Labelled.R3.T1.F1.JGI.BFC.metaspades_bin.17_91.10_7.60_scaffold_11187_c1_3	Fen.Labelled.R3.T1.F1.JGI.BFC.metaspades_bin.17_91.10_7.60_scaffold_11187_c1	Fen.Labelled.R3.T1.F1.JGI.BFC.metaspades_bin.17_91.10_7.60	d__Archaea;p__Methanobacteriota;c__Methanobacteria;o__Methanobacteriales;f__Methanobacteriaceae;g__Methanobacterium_B;s__Methanobacterium_B sp003162655
Fen.Labelled.R3.T1.F1.JGI.BFC.metaspades_bin.17_91.10_7.60_scaffold_303_c1_8	Fen.Labelled.R3.T1.F1.JGI.BFC.metaspades_bin.17_91.10_7.60_scaffold_303_c1	Fen.Labelled.R3.T1.F1.JGI.BFC.metaspades_bin.17_91.10_7.60	d__Archaea;p__Methanobacteriota;c__Methanobacteria;o__Methanobacteriales;f__Methanobacteriaceae;g__Methanobacterium_B;s__Methanobacterium_B sp003162655
Fen.Labelled.R3.T1.F1.JGI.BFC.metaspades_bin.17_91.10_7.60_scaffold_854_c1_12	Fen.Labelled.R3.T1.F1.JGI.BFC.metaspades_bin.17_91.10_7.60_scaffold_854_c1	Fen.Labelled.R3.T1.F1.JGI.BFC.metaspades_bin.17_91.10_7.60	d__Archaea;p__Methanobacteriota;c__Methanobacteria;o__Methanobacteriales;f__Methanobacteriaceae;g__Methanobacterium_B;s__Methanobacterium_B sp003162655
Fen.Labelled.R3.T1.F1.trimmomatic.metaspades_bin.4_83.17_2.00_NODE_7191_length_4249_cov_36.857177_1	Fen.Labelled.R3.T1.F1.trimmomatic.metaspades_bin.4_83.17_2.00_NODE_7191_length_4249_cov_36.857177	Fen.Labelled.R3.T1.F1.trimmomatic.metaspades_bin.4_83.17_2.00	d__Archaea;p__Methanobacteriota;c__Methanobacteria;o__Methanobacteriales;f__Methanobacteriaceae;g__Methanobacterium_B;s__Methanobacterium_B sp003162655
Fen.Labelled.R3.T1.F1.trimmomatic.metaspades_bin.4_83.17_2.00_NODE_7191_length_4249_cov_36.857177_3	Fen.Labelled.R3.T1.F1.trimmomatic.metaspades_bin.4_83.17_2.00_NODE_7191_length_4249_cov_36.857177	Fen.Labelled.R3.T1.F1.trimmomatic.metaspades_bin.4_83.17_2.00	d__Archaea;p__Methanobacteriota;c__Methanobacteria;o__Methanobacteriales;f__Methanobacteriaceae;g__Methanobacterium_B;s__Methanobacterium_B sp003162655
Fen.Labelled.R3.T1.F1.trimmomatic.metaspades_bin.4_83.17_2.00_NODE_7191_length_4249_cov_36.857177_4	Fen.Labelled.R3.T1.F1.trimmomatic.metaspades_bin.4_83.17_2.00_NODE_7191_length_4249_cov_36.857177	Fen.Labelled.R3.T1.F1.trimmomatic.metaspades_bin.4_83.17_2.00	d__Archaea;p__Methanobacteriota;c__Methanobacteria;o__Methanobacteriales;f__Methanobacteriaceae;g__Methanobacterium_B;s__Methanobacterium_B sp003162655
Fen.Labelled.R3.T2.F1.trimmomatic.megahit_bin.18_82.32_8.80_k141_947929_3	Fen.Labelled.R3.T2.F1.trimmomatic.megahit_bin.18_82.32_8.80_k141_947929	Fen.Labelled.R3.T2.F1.trimmomatic.megahit_bin.18_82.32_8.80	d__Archaea;p__Methanobacteriota;c__Methanobacteria;o__Methanobacteriales;f__Methanobacteriaceae;g__Methanobacterium_B;s__Methanobacterium_B sp003162655
Fen.Labelled.R3.T2.F1.trimmomatic.megahit_bin.18_82.32_8.80_k141_947929_4	Fen.Labelled.R3.T2.F1.trimmomatic.megahit_bin.18_82.32_8.80_k141_947929	Fen.Labelled.R3.T2.F1.trimmomatic.megahit_bin.18_82.32_8.80	d__Archaea;p__Methanobacteriota;c__Methanobacteria;o__Methanobacteriales;f__Methanobacteriaceae;g__Methanobacterium_B;s__Methanobacterium_B sp003162655
Fen.Unlabelled.R1.T1.F1.trimmomatic.metaspades_bin.18_78.79_1.60_NODE_12665_length_3421_cov_16.584967_3	Fen.Unlabelled.R1.T1.F1.trimmomatic.metaspades_bin.18_78.79_1.60_NODE_12665_length_3421_cov_16.584967	Fen.Unlabelled.R1.T1.F1.trimmomatic.metaspades_bin.18_78.79_1.60	d__Archaea;p__Methanobacteriota;c__Methanobacteria;o__Methanobacteriales;f__Methanobacteriaceae;g__Methanobacterium_B;s__Methanobacterium_B sp003162655
Fen.Unlabelled.R1.T1.F1.trimmomatic.metaspades_bin.18_78.79_1.60_NODE_3327_length_7619_cov_15.997753_1	Fen.Unlabelled.R1.T1.F1.trimmomatic.metaspades_bin.18_78.79_1.60_NODE_3327_length_7619_cov_15.997753	Fen.Unlabelled.R1.T1.F1.trimmomatic.metaspades_bin.18_78.79_1.60	d__Archaea;p__Methanobacteriota;c__Methanobacteria;o__Methanobacteriales;f__Methanobacteriaceae;g__Methanobacterium_B;s__Methanobacterium_B sp003162655
Fen.Unlabelled.R1.T1.F1.trimmomatic.metaspades_bin.18_78.79_1.60_NODE_3327_length_7619_cov_15.997753_3	Fen.Unlabelled.R1.T1.F1.trimmomatic.metaspades_bin.18_78.79_1.60_NODE_3327_length_7619_cov_15.997753	Fen.Unlabelled.R1.T1.F1.trimmomatic.metaspades_bin.18_78.79_1.60	d__Archaea;p__Methanobacteriota;c__Methanobacteria;o__Methanobacteriales;f__Methanobacteriaceae;g__Methanobacterium_B;s__Methanobacterium_B sp003162655
Fen.Unlabelled.R1.T1.F1.trimmomatic.metaspades_bin.18_78.79_1.60_NODE_3327_length_7619_cov_15.997753_4	Fen.Unlabelled.R1.T1.F1.trimmomatic.metaspades_bin.18_78.79_1.60_NODE_3327_length_7619_cov_15.997753	Fen.Unlabelled.R1.T1.F1.trimmomatic.metaspades_bin.18_78.79_1.60	d__Archaea;p__Methanobacteriota;c__Methanobacteria;o__Methanobacteriales;f__Methanobacteriaceae;g__Methanobacterium_B;s__Methanobacterium_B sp003162655
Fen.Unlabelled.R1.T2.F1.trimmomatic.megahit_bin.66_73.30_3.47_k141_1630602_4	Fen.Unlabelled.R1.T2.F1.trimmomatic.megahit_bin.66_73.30_3.47_k141_1630602	Fen.Unlabelled.R1.T2.F1.trimmomatic.megahit_bin.66_73.30_3.47	d__Archaea;p__Methanobacteriota;c__Methanobacteria;o__Methanobacteriales;f__Methanobacteriaceae;g__Methanobacterium_B;s__Methanobacterium_B sp003162655
Fen.Unlabelled.R1.T2.F1.trimmomatic.megahit_bin.66_73.30_3.47_k141_473012_1	Fen.Unlabelled.R1.T2.F1.trimmomatic.megahit_bin.66_73.30_3.47_k141_473012	Fen.Unlabelled.R1.T2.F1.trimmomatic.megahit_bin.66_73.30_3.47	d__Archaea;p__Methanobacteriota;c__Methanobacteria;o__Methanobacteriales;f__Methanobacteriaceae;g__Methanobacterium_B;s__Methanobacterium_B sp003162655
Fen.Unlabelled.R1.T2.F1.trimmomatic.megahit_bin.66_73.30_3.47_k141_473012_2	Fen.Unlabelled.R1.T2.F1.trimmomatic.megahit_bin.66_73.30_3.47_k141_473012	Fen.Unlabelled.R1.T2.F1.trimmomatic.megahit_bin.66_73.30_3.47	d__Archaea;p__Methanobacteriota;c__Methanobacteria;o__Methanobacteriales;f__Methanobacteriaceae;g__Methanobacterium_B;s__Methanobacterium_B sp003162655
Fen.Unlabelled.R1.T2.F1.trimmomatic.megahit_bin.66_73.30_3.47_k141_849717_1	Fen.Unlabelled.R1.T2.F1.trimmomatic.megahit_bin.66_73.30_3.47_k141_849717	Fen.Unlabelled.R1.T2.F1.trimmomatic.megahit_bin.66_73.30_3.47	d__Archaea;p__Methanobacteriota;c__Methanobacteria;o__Methanobacteriales;f__Methanobacteriaceae;g__Methanobacterium_B;s__Methanobacterium_B sp003162655
Fen.Unlabelled.R1.T3.F1.trimmomatic.megahit_bin.70_78.60_1.60_k141_198756_1	Fen.Unlabelled.R1.T3.F1.trimmomatic.megahit_bin.70_78.60_1.60_k141_198756	Fen.Unlabelled.R1.T3.F1.trimmomatic.megahit_bin.70_78.60_1.60	d__Archaea;p__Methanobacteriota;c__Methanobacteria;o__Methanobacteriales;f__Methanobacteriaceae;g__Methanobacterium_B;s__Methanobacterium_B sp003162655
Fen.Unlabelled.R1.T3.F1.trimmomatic.megahit_bin.70_78.60_1.60_k141_279805_1	Fen.Unlabelled.R1.T3.F1.trimmomatic.megahit_bin.70_78.60_1.60_k141_279805	Fen.Unlabelled.R1.T3.F1.trimmomatic.megahit_bin.70_78.60_1.60	d__Archaea;p__Methanobacteriota;c__Methanobacteria;o__Methanobacteriales;f__Methanobacteriaceae;g__Methanobacterium_B;s__Methanobacterium_B sp003162655
Fen.Unlabelled.R1.T3.F1.trimmomatic.megahit_bin.70_78.60_1.60_k141_615461_2	Fen.Unlabelled.R1.T3.F1.trimmomatic.megahit_bin.70_78.60_1.60_k141_615461	Fen.Unlabelled.R1.T3.F1.trimmomatic.megahit_bin.70_78.60_1.60	d__Archaea;p__Methanobacteriota;c__Methanobacteria;o__Methanobacteriales;f__Methanobacteriaceae;g__Methanobacterium_B;s__Methanobacterium_B sp003162655
Fen.Unlabelled.R1.T3.F1.trimmomatic.megahit_bin.70_78.60_1.60_k141_615461_4	Fen.Unlabelled.R1.T3.F1.trimmomatic.megahit_bin.70_78.60_1.60_k141_615461	Fen.Unlabelled.R1.T3.F1.trimmomatic.megahit_bin.70_78.60_1.60	d__Archaea;p__Methanobacteriota;c__Methanobacteria;o__Methanobacteriales;f__Methanobacteriaceae;g__Methanobacterium_B;s__Methanobacterium_B sp003162655
Fen.Unlabelled.R1.T3.F1.trimmomatic.metaspades_bin.103_70.94_0.80_NODE_15512_length_4101_cov_3.463668_1	Fen.Unlabelled.R1.T3.F1.trimmomatic.metaspades_bin.103_70.94_0.80_NODE_15512_length_4101_cov_3.463668	Fen.Unlabelled.R1.T3.F1.trimmomatic.metaspades_bin.103_70.94_0.80	d__Archaea;p__Methanobacteriota;c__Methanobacteria;o__Methanobacteriales;f__Methanobacteriaceae;g__Methanobacterium_B;s__Methanobacterium_B sp003162655
Fen.Unlabelled.R1.T3.F1.trimmomatic.metaspades_bin.103_70.94_0.80_NODE_15512_length_4101_cov_3.463668_2	Fen.Unlabelled.R1.T3.F1.trimmomatic.metaspades_bin.103_70.94_0.80_NODE_15512_length_4101_cov_3.463668	Fen.Unlabelled.R1.T3.F1.trimmomatic.metaspades_bin.103_70.94_0.80	d__Archaea;p__Methanobacteriota;c__Methanobacteria;o__Methanobacteriales;f__Methanobacteriaceae;g__Methanobacterium_B;s__Methanobacterium_B sp003162655
Fen.Unlabelled.R1.T3.F1.trimmomatic.metaspades_bin.103_70.94_0.80_NODE_15512_length_4101_cov_3.463668_4	Fen.Unlabelled.R1.T3.F1.trimmomatic.metaspades_bin.103_70.94_0.80_NODE_15512_length_4101_cov_3.463668	Fen.Unlabelled.R1.T3.F1.trimmomatic.metaspades_bin.103_70.94_0.80	d__Archaea;p__Methanobacteriota;c__Methanobacteria;o__Methanobacteriales;f__Methanobacteriaceae;g__Methanobacterium_B;s__Methanobacterium_B sp003162655
Fen.Unlabelled.R1.T3.F1.trimmomatic.metaspades_bin.103_70.94_0.80_NODE_5751_length_7749_cov_4.412399_6	Fen.Unlabelled.R1.T3.F1.trimmomatic.metaspades_bin.103_70.94_0.80_NODE_5751_length_7749_cov_4.412399	Fen.Unlabelled.R1.T3.F1.trimmomatic.metaspades_bin.103_70.94_0.80	d__Archaea;p__Methanobacteriota;c__Methanobacteria;o__Methanobacteriales;f__Methanobacteriaceae;g__Methanobacterium_B;s__Methanobacterium_B sp003162655
Fen.Unlabelled.R2.T1.F1.trimmomatic.megahit_bin.15_78.99_8.00_k141_1570434_2	Fen.Unlabelled.R2.T1.F1.trimmomatic.megahit_bin.15_78.99_8.00_k141_1570434	Fen.Unlabelled.R2.T1.F1.trimmomatic.megahit_bin.15_78.99_8.00	d__Archaea;p__Methanobacteriota;c__Methanobacteria;o__Methanobacteriales;f__Methanobacteriaceae;g__Methanobacterium_B;s__Methanobacterium_B sp003162655
Fen.Unlabelled.R2.T1.F1.trimmomatic.megahit_bin.15_78.99_8.00_k141_163856_1	Fen.Unlabelled.R2.T1.F1.trimmomatic.megahit_bin.15_78.99_8.00_k141_163856	Fen.Unlabelled.R2.T1.F1.trimmomatic.megahit_bin.15_78.99_8.00	d__Archaea;p__Methanobacteriota;c__Methanobacteria;o__Methanobacteriales;f__Methanobacteriaceae;g__Methanobacterium_B;s__Methanobacterium_B sp003162655
Fen.Unlabelled.R2.T1.F1.trimmomatic.megahit_bin.15_78.99_8.00_k141_715498_2	Fen.Unlabelled.R2.T1.F1.trimmomatic.megahit_bin.15_78.99_8.00_k141_715498	Fen.Unlabelled.R2.T1.F1.trimmomatic.megahit_bin.15_78.99_8.00	d__Archaea;p__Methanobacteriota;c__Methanobacteria;o__Methanobacteriales;f__Methanobacteriaceae;g__Methanobacterium_B;s__Methanobacterium_B sp003162655
Fen.Unlabelled.R2.T1.F1.trimmomatic.metaspades_bin.16_83.13_0.80_NODE_18551_length_2514_cov_11.761285_2	Fen.Unlabelled.R2.T1.F1.trimmomatic.metaspades_bin.16_83.13_0.80_NODE_18551_length_2514_cov_11.761285	Fen.Unlabelled.R2.T1.F1.trimmomatic.metaspades_bin.16_83.13_0.80	d__Archaea;p__Methanobacteriota;c__Methanobacteria;o__Methanobacteriales;f__Methanobacteriaceae;g__Methanobacterium_B;s__Methanobacterium_B sp003162655
Fen.Unlabelled.R2.T1.F1.trimmomatic.metaspades_bin.16_83.13_0.80_NODE_3379_length_7157_cov_12.195579_2	Fen.Unlabelled.R2.T1.F1.trimmomatic.metaspades_bin.16_83.13_0.80_NODE_3379_length_7157_cov_12.195579	Fen.Unlabelled.R2.T1.F1.trimmomatic.metaspades_bin.16_83.13_0.80	d__Archaea;p__Methanobacteriota;c__Methanobacteria;o__Methanobacteriales;f__Methanobacteriaceae;g__Methanobacterium_B;s__Methanobacterium_B sp003162655
Fen.Unlabelled.R2.T1.F1.trimmomatic.metaspades_bin.16_83.13_0.80_NODE_3379_length_7157_cov_12.195579_3	Fen.Unlabelled.R2.T1.F1.trimmomatic.metaspades_bin.16_83.13_0.80_NODE_3379_length_7157_cov_12.195579	Fen.Unlabelled.R2.T1.F1.trimmomatic.metaspades_bin.16_83.13_0.80	d__Archaea;p__Methanobacteriota;c__Methanobacteria;o__Methanobacteriales;f__Methanobacteriaceae;g__Methanobacterium_B;s__Methanobacterium_B sp003162655
Fen.Unlabelled.R2.T1.F1.trimmomatic.metaspades_bin.16_83.13_0.80_NODE_3379_length_7157_cov_12.195579_4	Fen.Unlabelled.R2.T1.F1.trimmomatic.metaspades_bin.16_83.13_0.80_NODE_3379_length_7157_cov_12.195579	Fen.Unlabelled.R2.T1.F1.trimmomatic.metaspades_bin.16_83.13_0.80	d__Archaea;p__Methanobacteriota;c__Methanobacteria;o__Methanobacteriales;f__Methanobacteriaceae;g__Methanobacterium_B;s__Methanobacterium_B sp003162655
Fen.Unlabelled.R2.T1.F1.trimmomatic.metaspades_bin.16_83.13_0.80_NODE_3379_length_7157_cov_12.195579_6	Fen.Unlabelled.R2.T1.F1.trimmomatic.metaspades_bin.16_83.13_0.80_NODE_3379_length_7157_cov_12.195579	Fen.Unlabelled.R2.T1.F1.trimmomatic.metaspades_bin.16_83.13_0.80	d__Archaea;p__Methanobacteriota;c__Methanobacteria;o__Methanobacteriales;f__Methanobacteriaceae;g__Methanobacterium_B;s__Methanobacterium_B sp003162655
Fen.Unlabelled.R2.T3.F1.trimmomatic.megahit_bin.72_79.99_5.64_k141_1322213_10	Fen.Unlabelled.R2.T3.F1.trimmomatic.megahit_bin.72_79.99_5.64_k141_1322213	Fen.Unlabelled.R2.T3.F1.trimmomatic.megahit_bin.72_79.99_5.64	d__Archaea;p__Methanobacteriota;c__Methanobacteria;o__Methanobacteriales;f__Methanobacteriaceae;g__Methanobacterium_B;s__Methanobacterium_B sp003162655
Fen.Unlabelled.R2.T3.F1.trimmomatic.megahit_bin.72_79.99_5.64_k141_1351743_3	Fen.Unlabelled.R2.T3.F1.trimmomatic.megahit_bin.72_79.99_5.64_k141_1351743	Fen.Unlabelled.R2.T3.F1.trimmomatic.megahit_bin.72_79.99_5.64	d__Archaea;p__Methanobacteriota;c__Methanobacteria;o__Methanobacteriales;f__Methanobacteriaceae;g__Methanobacterium_B;s__Methanobacterium_B sp003162655
Fen.Unlabelled.R2.T3.F1.trimmomatic.megahit_bin.72_79.99_5.64_k141_1351743_4	Fen.Unlabelled.R2.T3.F1.trimmomatic.megahit_bin.72_79.99_5.64_k141_1351743	Fen.Unlabelled.R2.T3.F1.trimmomatic.megahit_bin.72_79.99_5.64	d__Archaea;p__Methanobacteriota;c__Methanobacteria;o__Methanobacteriales;f__Methanobacteriaceae;g__Methanobacterium_B;s__Methanobacterium_B sp003162655
Fen.Unlabelled.R2.T3.F1.trimmomatic.megahit_bin.72_79.99_5.64_k141_1351743_5	Fen.Unlabelled.R2.T3.F1.trimmomatic.megahit_bin.72_79.99_5.64_k141_1351743	Fen.Unlabelled.R2.T3.F1.trimmomatic.megahit_bin.72_79.99_5.64	d__Archaea;p__Methanobacteriota;c__Methanobacteria;o__Methanobacteriales;f__Methanobacteriaceae;g__Methanobacterium_B;s__Methanobacterium_B sp003162655
Fen.Unlabelled.R3.T1.F1.trimmomatic.metaspades_bin.70_79.20_1.87_NODE_13947_length_4420_cov_29.606873_4	Fen.Unlabelled.R3.T1.F1.trimmomatic.metaspades_bin.70_79.20_1.87_NODE_13947_length_4420_cov_29.606873	Fen.Unlabelled.R3.T1.F1.trimmomatic.metaspades_bin.70_79.20_1.87	d__Archaea;p__Methanobacteriota;c__Methanobacteria;o__Methanobacteriales;f__Methanobacteriaceae;g__Methanobacterium_B;s__Methanobacterium_B sp003162655
Fen.Unlabelled.R3.T1.F1.trimmomatic.metaspades_bin.70_79.20_1.87_NODE_15356_length_4209_cov_29.831488_1	Fen.Unlabelled.R3.T1.F1.trimmomatic.metaspades_bin.70_79.20_1.87_NODE_15356_length_4209_cov_29.831488	Fen.Unlabelled.R3.T1.F1.trimmomatic.metaspades_bin.70_79.20_1.87	d__Archaea;p__Methanobacteriota;c__Methanobacteria;o__Methanobacteriales;f__Methanobacteriaceae;g__Methanobacterium_B;s__Methanobacterium_B sp003162655
Fen.Unlabelled.R3.T1.F1.trimmomatic.metaspades_bin.70_79.20_1.87_NODE_15356_length_4209_cov_29.831488_2	Fen.Unlabelled.R3.T1.F1.trimmomatic.metaspades_bin.70_79.20_1.87_NODE_15356_length_4209_cov_29.831488	Fen.Unlabelled.R3.T1.F1.trimmomatic.metaspades_bin.70_79.20_1.87	d__Archaea;p__Methanobacteriota;c__Methanobacteria;o__Methanobacteriales;f__Methanobacteriaceae;g__Methanobacterium_B;s__Methanobacterium_B sp003162655
Fen.Unlabelled.R3.T1.F1.trimmomatic.metaspades_bin.70_79.20_1.87_NODE_15356_length_4209_cov_29.831488_3	Fen.Unlabelled.R3.T1.F1.trimmomatic.metaspades_bin.70_79.20_1.87_NODE_15356_length_4209_cov_29.831488	Fen.Unlabelled.R3.T1.F1.trimmomatic.metaspades_bin.70_79.20_1.87	d__Archaea;p__Methanobacteriota;c__Methanobacteria;o__Methanobacteriales;f__Methanobacteriaceae;g__Methanobacterium_B;s__Methanobacterium_B sp003162655
Fen.Unlabelled.R3.T2.F1.trimmomatic.metaspades_bin.18_75.52_0.00_NODE_41986_length_2582_cov_7.267907_2	Fen.Unlabelled.R3.T2.F1.trimmomatic.metaspades_bin.18_75.52_0.00_NODE_41986_length_2582_cov_7.267907	Fen.Unlabelled.R3.T2.F1.trimmomatic.metaspades_bin.18_75.52_0.00	d__Archaea;p__Methanobacteriota;c__Methanobacteria;o__Methanobacteriales;f__Methanobacteriaceae;g__Methanobacterium_B;s__Methanobacterium_B sp003162655
Fen.Unlabelled.R3.T2.F1.trimmomatic.metaspades_bin.18_75.52_0.00_NODE_8996_length_6926_cov_7.809344_2	Fen.Unlabelled.R3.T2.F1.trimmomatic.metaspades_bin.18_75.52_0.00_NODE_8996_length_6926_cov_7.809344	Fen.Unlabelled.R3.T2.F1.trimmomatic.metaspades_bin.18_75.52_0.00	d__Archaea;p__Methanobacteriota;c__Methanobacteria;o__Methanobacteriales;f__Methanobacteriaceae;g__Methanobacterium_B;s__Methanobacterium_B sp003162655
Fen.Unlabelled.R3.T2.F1.trimmomatic.metaspades_bin.18_75.52_0.00_NODE_8996_length_6926_cov_7.809344_3	Fen.Unlabelled.R3.T2.F1.trimmomatic.metaspades_bin.18_75.52_0.00_NODE_8996_length_6926_cov_7.809344	Fen.Unlabelled.R3.T2.F1.trimmomatic.metaspades_bin.18_75.52_0.00	d__Archaea;p__Methanobacteriota;c__Methanobacteria;o__Methanobacteriales;f__Methanobacteriaceae;g__Methanobacterium_B;s__Methanobacterium_B sp003162655
Fen.Unlabelled.R3.T2.F1.trimmomatic.metaspades_bin.18_75.52_0.00_NODE_8996_length_6926_cov_7.809344_4	Fen.Unlabelled.R3.T2.F1.trimmomatic.metaspades_bin.18_75.52_0.00_NODE_8996_length_6926_cov_7.809344	Fen.Unlabelled.R3.T2.F1.trimmomatic.metaspades_bin.18_75.52_0.00	d__Archaea;p__Methanobacteriota;c__Methanobacteria;o__Methanobacteriales;f__Methanobacteriaceae;g__Methanobacterium_B;s__Methanobacterium_B sp003162655
Fen.Unlabelled.R3.T2.F1.trimmomatic.metaspades_bin.18_75.52_0.00_NODE_8996_length_6926_cov_7.809344_6	Fen.Unlabelled.R3.T2.F1.trimmomatic.metaspades_bin.18_75.52_0.00_NODE_8996_length_6926_cov_7.809344	Fen.Unlabelled.R3.T2.F1.trimmomatic.metaspades_bin.18_75.52_0.00	d__Archaea;p__Methanobacteriota;c__Methanobacteria;o__Methanobacteriales;f__Methanobacteriaceae;g__Methanobacterium_B;s__Methanobacterium_B sp003162655
Fen.Unlabelled.R3.T3.F1.trimmomatic.metaspades_bin.105_81.22_1.20_NODE_5445_length_9640_cov_6.309233_8	Fen.Unlabelled.R3.T3.F1.trimmomatic.metaspades_bin.105_81.22_1.20_NODE_5445_length_9640_cov_6.309233	Fen.Unlabelled.R3.T3.F1.trimmomatic.metaspades_bin.105_81.22_1.20	d__Archaea;p__Methanobacteriota;c__Methanobacteria;o__Methanobacteriales;f__Methanobacteriaceae;g__Methanobacterium_B;s__Methanobacterium_B sp003162655
Fen.Unlabelled.R3.T3.F1.trimmomatic.metaspades_bin.105_81.22_1.20_NODE_8650_length_7209_cov_5.950517_2	Fen.Unlabelled.R3.T3.F1.trimmomatic.metaspades_bin.105_81.22_1.20_NODE_8650_length_7209_cov_5.950517	Fen.Unlabelled.R3.T3.F1.trimmomatic.metaspades_bin.105_81.22_1.20	d__Archaea;p__Methanobacteriota;c__Methanobacteria;o__Methanobacteriales;f__Methanobacteriaceae;g__Methanobacterium_B;s__Methanobacterium_B sp003162655
Fen.Unlabelled.R3.T3.F1.trimmomatic.metaspades_bin.105_81.22_1.20_NODE_8650_length_7209_cov_5.950517_3	Fen.Unlabelled.R3.T3.F1.trimmomatic.metaspades_bin.105_81.22_1.20_NODE_8650_length_7209_cov_5.950517	Fen.Unlabelled.R3.T3.F1.trimmomatic.metaspades_bin.105_81.22_1.20	d__Archaea;p__Methanobacteriota;c__Methanobacteria;o__Methanobacteriales;f__Methanobacteriaceae;g__Methanobacterium_B;s__Methanobacterium_B sp003162655
Fen.Unlabelled.R3.T3.F1.trimmomatic.metaspades_bin.105_81.22_1.20_NODE_8650_length_7209_cov_5.950517_4	Fen.Unlabelled.R3.T3.F1.trimmomatic.metaspades_bin.105_81.22_1.20_NODE_8650_length_7209_cov_5.950517	Fen.Unlabelled.R3.T3.F1.trimmomatic.metaspades_bin.105_81.22_1.20	d__Archaea;p__Methanobacteriota;c__Methanobacteria;o__Methanobacteriales;f__Methanobacteriaceae;g__Methanobacterium_B;s__Methanobacterium_B sp003162655
Fen.Unlabelled.R3.T3.F1.trimmomatic.metaspades_bin.105_81.22_1.20_NODE_8650_length_7209_cov_5.950517_6	Fen.Unlabelled.R3.T3.F1.trimmomatic.metaspades_bin.105_81.22_1.20_NODE_8650_length_7209_cov_5.950517	Fen.Unlabelled.R3.T3.F1.trimmomatic.metaspades_bin.105_81.22_1.20	d__Archaea;p__Methanobacteriota;c__Methanobacteria;o__Methanobacteriales;f__Methanobacteriaceae;g__Methanobacterium_B;s__Methanobacterium_B sp003162655
PMMY01_ENA|PMMY01000073|PMMY01000073.1_1	PMMY01_ENA|PMMY01000073|PMMY01000073.1 Methanobacterium sp. isolate fen_5 73.20100900_E2S.9_contig_90895, whole genome shotgun sequence.	PMMY01	d__Archaea;p__Methanobacteriota;c__Methanobacteria;o__Methanobacteriales;f__Methanobacteriaceae;g__Methanobacterium_B;s__Methanobacterium_B sp003162655
PMMY01_ENA|PMMY01000073|PMMY01000073.1_2	PMMY01_ENA|PMMY01000073|PMMY01000073.1 Methanobacterium sp. isolate fen_5 73.20100900_E2S.9_contig_90895, whole genome shotgun sequence.	PMMY01	d__Archaea;p__Methanobacteriota;c__Methanobacteria;o__Methanobacteriales;f__Methanobacteriaceae;g__Methanobacterium_B;s__Methanobacterium_B sp003162655
PMMY01_ENA|PMMY01000073|PMMY01000073.1_3	PMMY01_ENA|PMMY01000073|PMMY01000073.1 Methanobacterium sp. isolate fen_5 73.20100900_E2S.9_contig_90895, whole genome shotgun sequence.	PMMY01	d__Archaea;p__Methanobacteriota;c__Methanobacteria;o__Methanobacteriales;f__Methanobacteriaceae;g__Methanobacterium_B;s__Methanobacterium_B sp003162655
PMMY01_ENA|PMMY01000220|PMMY01000220.1_11	PMMY01_ENA|PMMY01000220|PMMY01000220.1 Methanobacterium sp. isolate fen_5 73.20100900_E2S.9_contig_6397, whole genome shotgun sequence.	PMMY01	d__Archaea;p__Methanobacteriota;c__Methanobacteria;o__Methanobacteriales;f__Methanobacteriaceae;g__Methanobacterium_B;s__Methanobacterium_B sp003162655
PLTK01_ENA|PLTK01000036|PLTK01000036.1_7	PLTK01_ENA|PLTK01000036|PLTK01000036.1 Methanobacterium sp. isolate bog_71 73.20120700_S1D.206_contig_64063, whole genome shotgun sequence.	PLTK01	d__Archaea;p__Methanobacteriota;c__Methanobacteria;o__Methanobacteriales;f__Methanobacteriaceae;g__Methanobacterium_B;s__Methanobacterium_B sp003164415
PLTK01_ENA|PLTK01000083|PLTK01000083.1_21	PLTK01_ENA|PLTK01000083|PLTK01000083.1 Methanobacterium sp. isolate bog_71 73.20120700_S1D.206_contig_28685, whole genome shotgun sequence.	PLTK01	d__Archaea;p__Methanobacteriota;c__Methanobacteria;o__Methanobacteriales;f__Methanobacteriaceae;g__Methanobacterium_B;s__Methanobacterium_B sp003164415
PLTK01_ENA|PLTK01000083|PLTK01000083.1_22	PLTK01_ENA|PLTK01000083|PLTK01000083.1 Methanobacterium sp. isolate bog_71 73.20120700_S1D.206_contig_28685, whole genome shotgun sequence.	PLTK01	d__Archaea;p__Methanobacteriota;c__Methanobacteria;o__Methanobacteriales;f__Methanobacteriaceae;g__Methanobacterium_B;s__Methanobacterium_B sp003164415
PLTK01_ENA|PLTK01000083|PLTK01000083.1_23	PLTK01_ENA|PLTK01000083|PLTK01000083.1 Methanobacterium sp. isolate bog_71 73.20120700_S1D.206_contig_28685, whole genome shotgun sequence.	PLTK01	d__Archaea;p__Methanobacteriota;c__Methanobacteria;o__Methanobacteriales;f__Methanobacteriaceae;g__Methanobacterium_B;s__Methanobacterium_B sp003164415
PLTK01_ENA|PLTK01000083|PLTK01000083.1_25	PLTK01_ENA|PLTK01000083|PLTK01000083.1 Methanobacterium sp. isolate bog_71 73.20120700_S1D.206_contig_28685, whole genome shotgun sequence.	PLTK01	d__Archaea;p__Methanobacteriota;c__Methanobacteria;o__Methanobacteriales;f__Methanobacteriaceae;g__Methanobacterium_B;s__Methanobacterium_B sp003164415
20110800_E2S_11_c_000000001769_3	20110800_E2S_11_c_000000001769	20110800_E2S_11	d__Archaea;p__Thermoplasmatota;c__Thermoplasmata;o__Methanomassiliicoccales;f__UBA472;g__;s__
20110800_E2S_11_c_000000001838_5	20110800_E2S_11_c_000000001838	20110800_E2S_11	d__Archaea;p__Thermoplasmatota;c__Thermoplasmata;o__Methanomassiliicoccales;f__UBA472;g__;s__
20110800_E2S_11_c_000000001852_2	20110800_E2S_11_c_000000001852	20110800_E2S_11	d__Archaea;p__Thermoplasmatota;c__Thermoplasmata;o__Methanomassiliicoccales;f__UBA472;g__;s__
20110800_E2S_11_c_000000001903_11	20110800_E2S_11_c_000000001903	20110800_E2S_11	d__Archaea;p__Thermoplasmatota;c__Thermoplasmata;o__Methanomassiliicoccales;f__UBA472;g__;s__
20110800_E2S_11_c_000000001903_6	20110800_E2S_11_c_000000001903	20110800_E2S_11	d__Archaea;p__Thermoplasmatota;c__Thermoplasmata;o__Methanomassiliicoccales;f__UBA472;g__;s__
20110800_E2S_11_c_000000001905_6	20110800_E2S_11_c_000000001905	20110800_E2S_11	d__Archaea;p__Thermoplasmatota;c__Thermoplasmata;o__Methanomassiliicoccales;f__UBA472;g__;s__
20110800_E2S_11_c_000000001982_1	20110800_E2S_11_c_000000001982	20110800_E2S_11	d__Archaea;p__Thermoplasmatota;c__Thermoplasmata;o__Methanomassiliicoccales;f__UBA472;g__;s__
20110800_E2S_11_c_000000002031_10	20110800_E2S_11_c_000000002031	20110800_E2S_11	d__Archaea;p__Thermoplasmatota;c__Thermoplasmata;o__Methanomassiliicoccales;f__UBA472;g__;s__
20110800_E2D_16_c_000000002199_1	20110800_E2D_16_c_000000002199	20110800_E2D_16	d__Archaea;p__Thermoplasmatota;c__Thermoplasmata;o__Methanomassiliicoccales;f__UBA472;g__FEN-33;s__FEN-33 sp003135935
20110800_E2D_16_c_000000002199_3	20110800_E2D_16_c_000000002199	20110800_E2D_16	d__Archaea;p__Thermoplasmatota;c__Thermoplasmata;o__Methanomassiliicoccales;f__UBA472;g__FEN-33;s__FEN-33 sp003135935
20110800_E2D_16_c_000000002203_7	20110800_E2D_16_c_000000002203	20110800_E2D_16	d__Archaea;p__Thermoplasmatota;c__Thermoplasmata;o__Methanomassiliicoccales;f__UBA472;g__FEN-33;s__FEN-33 sp003135935
20110800_E2D_16_c_000000002223_2	20110800_E2D_16_c_000000002223	20110800_E2D_16	d__Archaea;p__Thermoplasmatota;c__Thermoplasmata;o__Methanomassiliicoccales;f__UBA472;g__FEN-33;s__FEN-33 sp003135935
20110800_E2D_16_c_000000002243_1	20110800_E2D_16_c_000000002243	20110800_E2D_16	d__Archaea;p__Thermoplasmatota;c__Thermoplasmata;o__Methanomassiliicoccales;f__UBA472;g__FEN-33;s__FEN-33 sp003135935
20110800_E2D_16_c_000000002243_4	20110800_E2D_16_c_000000002243	20110800_E2D_16	d__Archaea;p__Thermoplasmatota;c__Thermoplasmata;o__Methanomassiliicoccales;f__UBA472;g__FEN-33;s__FEN-33 sp003135935
20110800_E2D_16_c_000000002246_4	20110800_E2D_16_c_000000002246	20110800_E2D_16	d__Archaea;p__Thermoplasmatota;c__Thermoplasmata;o__Methanomassiliicoccales;f__UBA472;g__FEN-33;s__FEN-33 sp003135935
20110800_E2D_16_c_000000002251_1	20110800_E2D_16_c_000000002251	20110800_E2D_16	d__Archaea;p__Thermoplasmatota;c__Thermoplasmata;o__Methanomassiliicoccales;f__UBA472;g__FEN-33;s__FEN-33 sp003135935
20110800_E2D_16_c_000000002296_5	20110800_E2D_16_c_000000002296	20110800_E2D_16	d__Archaea;p__Thermoplasmatota;c__Thermoplasmata;o__Methanomassiliicoccales;f__UBA472;g__FEN-33;s__FEN-33 sp003135935
20110800_E2D_16_c_000000002296_8	20110800_E2D_16_c_000000002296	20110800_E2D_16	d__Archaea;p__Thermoplasmatota;c__Thermoplasmata;o__Methanomassiliicoccales;f__UBA472;g__FEN-33;s__FEN-33 sp003135935
20110800_E2D_16_c_000000002299_2	20110800_E2D_16_c_000000002299	20110800_E2D_16	d__Archaea;p__Thermoplasmatota;c__Thermoplasmata;o__Methanomassiliicoccales;f__UBA472;g__FEN-33;s__FEN-33 sp003135935
20110800_E2D_16_c_000000002300_17	20110800_E2D_16_c_000000002300	20110800_E2D_16	d__Archaea;p__Thermoplasmatota;c__Thermoplasmata;o__Methanomassiliicoccales;f__UBA472;g__FEN-33;s__FEN-33 sp003135935
20110800_E2D_16_c_000000002307_4	20110800_E2D_16_c_000000002307	20110800_E2D_16	d__Archaea;p__Thermoplasmatota;c__Thermoplasmata;o__Methanomassiliicoccales;f__UBA472;g__FEN-33;s__FEN-33 sp003135935
20110800_E2D_16_c_000000002369_1	20110800_E2D_16_c_000000002369	20110800_E2D_16	d__Archaea;p__Thermoplasmatota;c__Thermoplasmata;o__Methanomassiliicoccales;f__UBA472;g__FEN-33;s__FEN-33 sp003135935
20110800_E2D_16_c_000000002396_4	20110800_E2D_16_c_000000002396	20110800_E2D_16	d__Archaea;p__Thermoplasmatota;c__Thermoplasmata;o__Methanomassiliicoccales;f__UBA472;g__FEN-33;s__FEN-33 sp003135935
20110800_E2D_16_c_000000002422_10	20110800_E2D_16_c_000000002422	20110800_E2D_16	d__Archaea;p__Thermoplasmatota;c__Thermoplasmata;o__Methanomassiliicoccales;f__UBA472;g__FEN-33;s__FEN-33 sp003135935
20110800_E2D_16_c_000000002422_5	20110800_E2D_16_c_000000002422	20110800_E2D_16	d__Archaea;p__Thermoplasmatota;c__Thermoplasmata;o__Methanomassiliicoccales;f__UBA472;g__FEN-33;s__FEN-33 sp003135935
20110800_E2D_16_c_000000002422_6	20110800_E2D_16_c_000000002422	20110800_E2D_16	d__Archaea;p__Thermoplasmatota;c__Thermoplasmata;o__Methanomassiliicoccales;f__UBA472;g__FEN-33;s__FEN-33 sp003135935
20110800_E2D_16_c_000000002422_7	20110800_E2D_16_c_000000002422	20110800_E2D_16	d__Archaea;p__Thermoplasmatota;c__Thermoplasmata;o__Methanomassiliicoccales;f__UBA472;g__FEN-33;s__FEN-33 sp003135935
20110800_E3D_10_c_000000007913_12	20110800_E3D_10_c_000000007913	20110800_E3D_10	d__Archaea;p__Thermoplasmatota;c__Thermoplasmata;o__Methanomassiliicoccales;f__UBA472;g__FEN-33;s__FEN-33 sp003135935
20110800_E3D_10_c_000000007913_5	20110800_E3D_10_c_000000007913	20110800_E3D_10	d__Archaea;p__Thermoplasmatota;c__Thermoplasmata;o__Methanomassiliicoccales;f__UBA472;g__FEN-33;s__FEN-33 sp003135935
20110800_E3D_10_c_000000007913_7	20110800_E3D_10_c_000000007913	20110800_E3D_10	d__Archaea;p__Thermoplasmatota;c__Thermoplasmata;o__Methanomassiliicoccales;f__UBA472;g__FEN-33;s__FEN-33 sp003135935
20110800_E3D_10_c_000000007913_8	20110800_E3D_10_c_000000007913	20110800_E3D_10	d__Archaea;p__Thermoplasmatota;c__Thermoplasmata;o__Methanomassiliicoccales;f__UBA472;g__FEN-33;s__FEN-33 sp003135935
20110800_E3D_10_c_000000007913_9	20110800_E3D_10_c_000000007913	20110800_E3D_10	d__Archaea;p__Thermoplasmatota;c__Thermoplasmata;o__Methanomassiliicoccales;f__UBA472;g__FEN-33;s__FEN-33 sp003135935
20110800_E3D_10_c_000000007924_26	20110800_E3D_10_c_000000007924	20110800_E3D_10	d__Archaea;p__Thermoplasmatota;c__Thermoplasmata;o__Methanomassiliicoccales;f__UBA472;g__FEN-33;s__FEN-33 sp003135935
20110800_E3D_10_c_000000007924_30	20110800_E3D_10_c_000000007924	20110800_E3D_10	d__Archaea;p__Thermoplasmatota;c__Thermoplasmata;o__Methanomassiliicoccales;f__UBA472;g__FEN-33;s__FEN-33 sp003135935
20110800_E3D_10_c_000000007926_1	20110800_E3D_10_c_000000007926	20110800_E3D_10	d__Archaea;p__Thermoplasmatota;c__Thermoplasmata;o__Methanomassiliicoccales;f__UBA472;g__FEN-33;s__FEN-33 sp003135935
20110800_E3D_10_c_000000007926_3	20110800_E3D_10_c_000000007926	20110800_E3D_10	d__Archaea;p__Thermoplasmatota;c__Thermoplasmata;o__Methanomassiliicoccales;f__UBA472;g__FEN-33;s__FEN-33 sp003135935
20110800_E3D_10_c_000000007926_4	20110800_E3D_10_c_000000007926	20110800_E3D_10	d__Archaea;p__Thermoplasmatota;c__Thermoplasmata;o__Methanomassiliicoccales;f__UBA472;g__FEN-33;s__FEN-33 sp003135935
20110800_E3D_10_c_000000007926_5	20110800_E3D_10_c_000000007926	20110800_E3D_10	d__Archaea;p__Thermoplasmatota;c__Thermoplasmata;o__Methanomassiliicoccales;f__UBA472;g__FEN-33;s__FEN-33 sp003135935
20110800_E3D_10_c_000000007931_1	20110800_E3D_10_c_000000007931	20110800_E3D_10	d__Archaea;p__Thermoplasmatota;c__Thermoplasmata;o__Methanomassiliicoccales;f__UBA472;g__FEN-33;s__FEN-33 sp003135935
20110800_E3D_10_c_000000007935_24	20110800_E3D_10_c_000000007935	20110800_E3D_10	d__Archaea;p__Thermoplasmatota;c__Thermoplasmata;o__Methanomassiliicoccales;f__UBA472;g__FEN-33;s__FEN-33 sp003135935
20110800_E3D_10_c_000000007935_5	20110800_E3D_10_c_000000007935	20110800_E3D_10	d__Archaea;p__Thermoplasmatota;c__Thermoplasmata;o__Methanomassiliicoccales;f__UBA472;g__FEN-33;s__FEN-33 sp003135935
20110800_E3D_10_c_000000007935_8	20110800_E3D_10_c_000000007935	20110800_E3D_10	d__Archaea;p__Thermoplasmatota;c__Thermoplasmata;o__Methanomassiliicoccales;f__UBA472;g__FEN-33;s__FEN-33 sp003135935
20110800_E3D_10_c_000000007935_9	20110800_E3D_10_c_000000007935	20110800_E3D_10	d__Archaea;p__Thermoplasmatota;c__Thermoplasmata;o__Methanomassiliicoccales;f__UBA472;g__FEN-33;s__FEN-33 sp003135935
20110800_E3D_10_c_000000007944_19	20110800_E3D_10_c_000000007944	20110800_E3D_10	d__Archaea;p__Thermoplasmatota;c__Thermoplasmata;o__Methanomassiliicoccales;f__UBA472;g__FEN-33;s__FEN-33 sp003135935
20110800_E3D_10_c_000000007962_1	20110800_E3D_10_c_000000007962	20110800_E3D_10	d__Archaea;p__Thermoplasmatota;c__Thermoplasmata;o__Methanomassiliicoccales;f__UBA472;g__FEN-33;s__FEN-33 sp003135935
20110800_E3D_10_c_000000007995_14	20110800_E3D_10_c_000000007995	20110800_E3D_10	d__Archaea;p__Thermoplasmatota;c__Thermoplasmata;o__Methanomassiliicoccales;f__UBA472;g__FEN-33;s__FEN-33 sp003135935
20110800_E3D_10_c_000000007995_15	20110800_E3D_10_c_000000007995	20110800_E3D_10	d__Archaea;p__Thermoplasmatota;c__Thermoplasmata;o__Methanomassiliicoccales;f__UBA472;g__FEN-33;s__FEN-33 sp003135935
20110800_E3D_10_c_000000008000_23	20110800_E3D_10_c_000000008000	20110800_E3D_10	d__Archaea;p__Thermoplasmatota;c__Thermoplasmata;o__Methanomassiliicoccales;f__UBA472;g__FEN-33;s__FEN-33 sp003135935
20110800_E3D_10_c_000000008011_29	20110800_E3D_10_c_000000008011	20110800_E3D_10	d__Archaea;p__Thermoplasmatota;c__Thermoplasmata;o__Methanomassiliicoccales;f__UBA472;g__FEN-33;s__FEN-33 sp003135935
20110800_E3D_10_c_000000008011_30	20110800_E3D_10_c_000000008011	20110800_E3D_10	d__Archaea;p__Thermoplasmatota;c__Thermoplasmata;o__Methanomassiliicoccales;f__UBA472;g__FEN-33;s__FEN-33 sp003135935
20110800_E3D_10_c_000000008017_17	20110800_E3D_10_c_000000008017	20110800_E3D_10	d__Archaea;p__Thermoplasmatota;c__Thermoplasmata;o__Methanomassiliicoccales;f__UBA472;g__FEN-33;s__FEN-33 sp003135935
20110800_E3D_10_c_000000008017_20	20110800_E3D_10_c_000000008017	20110800_E3D_10	d__Archaea;p__Thermoplasmatota;c__Thermoplasmata;o__Methanomassiliicoccales;f__UBA472;g__FEN-33;s__FEN-33 sp003135935
PNBI01_ENA|PNBI01000017|PNBI01000017.1_3	PNBI01_ENA|PNBI01000017|PNBI01000017.1 Methanomassiliicoccaceae archaeon isolate fen_33 73.20110800_E3D.115_contig_329595, whole genome shotgun sequence.	PNBI01	d__Archaea;p__Thermoplasmatota;c__Thermoplasmata;o__Methanomassiliicoccales;f__UBA472;g__FEN-33;s__FEN-33 sp003135935
PNBI01_ENA|PNBI01000038|PNBI01000038.1_12	PNBI01_ENA|PNBI01000038|PNBI01000038.1 Methanomassiliicoccaceae archaeon isolate fen_33 73.20110800_E3D.115_contig_75408, whole genome shotgun sequence.	PNBI01	d__Archaea;p__Thermoplasmatota;c__Thermoplasmata;o__Methanomassiliicoccales;f__UBA472;g__FEN-33;s__FEN-33 sp003135935
PNBI01_ENA|PNBI01000061|PNBI01000061.1_16	PNBI01_ENA|PNBI01000061|PNBI01000061.1 Methanomassiliicoccaceae archaeon isolate fen_33 73.20110800_E3D.115_contig_23868, whole genome shotgun sequence.	PNBI01	d__Archaea;p__Thermoplasmatota;c__Thermoplasmata;o__Methanomassiliicoccales;f__UBA472;g__FEN-33;s__FEN-33 sp003135935
PNBI01_ENA|PNBI01000071|PNBI01000071.1_1	PNBI01_ENA|PNBI01000071|PNBI01000071.1 Methanomassiliicoccaceae archaeon isolate fen_33 73.20110800_E3D.115_contig_396075, whole genome shotgun sequence.	PNBI01	d__Archaea;p__Thermoplasmatota;c__Thermoplasmata;o__Methanomassiliicoccales;f__UBA472;g__FEN-33;s__FEN-33 sp003135935
PNBI01_ENA|PNBI01000071|PNBI01000071.1_2	PNBI01_ENA|PNBI01000071|PNBI01000071.1 Methanomassiliicoccaceae archaeon isolate fen_33 73.20110800_E3D.115_contig_396075, whole genome shotgun sequence.	PNBI01	d__Archaea;p__Thermoplasmatota;c__Thermoplasmata;o__Methanomassiliicoccales;f__UBA472;g__FEN-33;s__FEN-33 sp003135935
PNBI01_ENA|PNBI01000073|PNBI01000073.1_17	PNBI01_ENA|PNBI01000073|PNBI01000073.1 Methanomassiliicoccaceae archaeon isolate fen_33 73.20110800_E3D.115_contig_67681, whole genome shotgun sequence.	PNBI01	d__Archaea;p__Thermoplasmatota;c__Thermoplasmata;o__Methanomassiliicoccales;f__UBA472;g__FEN-33;s__FEN-33 sp003135935
PNBI01_ENA|PNBI01000080|PNBI01000080.1_1	PNBI01_ENA|PNBI01000080|PNBI01000080.1 Methanomassiliicoccaceae archaeon isolate fen_33 73.20110800_E3D.115_contig_32371, whole genome shotgun sequence.	PNBI01	d__Archaea;p__Thermoplasmatota;c__Thermoplasmata;o__Methanomassiliicoccales;f__UBA472;g__FEN-33;s__FEN-33 sp003135935
PNBI01_ENA|PNBI01000080|PNBI01000080.1_3	PNBI01_ENA|PNBI01000080|PNBI01000080.1 Methanomassiliicoccaceae archaeon isolate fen_33 73.20110800_E3D.115_contig_32371, whole genome shotgun sequence.	PNBI01	d__Archaea;p__Thermoplasmatota;c__Thermoplasmata;o__Methanomassiliicoccales;f__UBA472;g__FEN-33;s__FEN-33 sp003135935
PNBI01_ENA|PNBI01000080|PNBI01000080.1_4	PNBI01_ENA|PNBI01000080|PNBI01000080.1 Methanomassiliicoccaceae archaeon isolate fen_33 73.20110800_E3D.115_contig_32371, whole genome shotgun sequence.	PNBI01	d__Archaea;p__Thermoplasmatota;c__Thermoplasmata;o__Methanomassiliicoccales;f__UBA472;g__FEN-33;s__FEN-33 sp003135935
PNBI01_ENA|PNBI01000080|PNBI01000080.1_5	PNBI01_ENA|PNBI01000080|PNBI01000080.1 Methanomassiliicoccaceae archaeon isolate fen_33 73.20110800_E3D.115_contig_32371, whole genome shotgun sequence.	PNBI01	d__Archaea;p__Thermoplasmatota;c__Thermoplasmata;o__Methanomassiliicoccales;f__UBA472;g__FEN-33;s__FEN-33 sp003135935
PNBI01_ENA|PNBI01000102|PNBI01000102.1_2	PNBI01_ENA|PNBI01000102|PNBI01000102.1 Methanomassiliicoccaceae archaeon isolate fen_33 73.20110800_E3D.115_contig_54114, whole genome shotgun sequence.	PNBI01	d__Archaea;p__Thermoplasmatota;c__Thermoplasmata;o__Methanomassiliicoccales;f__UBA472;g__FEN-33;s__FEN-33 sp003135935
PNBI01_ENA|PNBI01000102|PNBI01000102.1_3	PNBI01_ENA|PNBI01000102|PNBI01000102.1 Methanomassiliicoccaceae archaeon isolate fen_33 73.20110800_E3D.115_contig_54114, whole genome shotgun sequence.	PNBI01	d__Archaea;p__Thermoplasmatota;c__Thermoplasmata;o__Methanomassiliicoccales;f__UBA472;g__FEN-33;s__FEN-33 sp003135935
PNBI01_ENA|PNBI01000104|PNBI01000104.1_11	PNBI01_ENA|PNBI01000104|PNBI01000104.1 Methanomassiliicoccaceae archaeon isolate fen_33 73.20110800_E3D.115_contig_10204, whole genome shotgun sequence.	PNBI01	d__Archaea;p__Thermoplasmatota;c__Thermoplasmata;o__Methanomassiliicoccales;f__UBA472;g__FEN-33;s__FEN-33 sp003135935
PNBI01_ENA|PNBI01000104|PNBI01000104.1_15	PNBI01_ENA|PNBI01000104|PNBI01000104.1 Methanomassiliicoccaceae archaeon isolate fen_33 73.20110800_E3D.115_contig_10204, whole genome shotgun sequence.	PNBI01	d__Archaea;p__Thermoplasmatota;c__Thermoplasmata;o__Methanomassiliicoccales;f__UBA472;g__FEN-33;s__FEN-33 sp003135935
PNBI01_ENA|PNBI01000106|PNBI01000106.1_1	PNBI01_ENA|PNBI01000106|PNBI01000106.1 Methanomassiliicoccaceae archaeon isolate fen_33 73.20110800_E3D.115_contig_25151, whole genome shotgun sequence.	PNBI01	d__Archaea;p__Thermoplasmatota;c__Thermoplasmata;o__Methanomassiliicoccales;f__UBA472;g__FEN-33;s__FEN-33 sp003135935
PNBI01_ENA|PNBI01000106|PNBI01000106.1_2	PNBI01_ENA|PNBI01000106|PNBI01000106.1 Methanomassiliicoccaceae archaeon isolate fen_33 73.20110800_E3D.115_contig_25151, whole genome shotgun sequence.	PNBI01	d__Archaea;p__Thermoplasmatota;c__Thermoplasmata;o__Methanomassiliicoccales;f__UBA472;g__FEN-33;s__FEN-33 sp003135935
PNBI01_ENA|PNBI01000106|PNBI01000106.1_5	PNBI01_ENA|PNBI01000106|PNBI01000106.1 Methanomassiliicoccaceae archaeon isolate fen_33 73.20110800_E3D.115_contig_25151, whole genome shotgun sequence.	PNBI01	d__Archaea;p__Thermoplasmatota;c__Thermoplasmata;o__Methanomassiliicoccales;f__UBA472;g__FEN-33;s__FEN-33 sp003135935
PNBI01_ENA|PNBI01000117|PNBI01000117.1_12	PNBI01_ENA|PNBI01000117|PNBI01000117.1 Methanomassiliicoccaceae archaeon isolate fen_33 73.20110800_E3D.115_contig_1523, whole genome shotgun sequence.	PNBI01	d__Archaea;p__Thermoplasmatota;c__Thermoplasmata;o__Methanomassiliicoccales;f__UBA472;g__FEN-33;s__FEN-33 sp003135935
PNBI01_ENA|PNBI01000117|PNBI01000117.1_5	PNBI01_ENA|PNBI01000117|PNBI01000117.1 Methanomassiliicoccaceae archaeon isolate fen_33 73.20110800_E3D.115_contig_1523, whole genome shotgun sequence.	PNBI01	d__Archaea;p__Thermoplasmatota;c__Thermoplasmata;o__Methanomassiliicoccales;f__UBA472;g__FEN-33;s__FEN-33 sp003135935
PNBI01_ENA|PNBI01000117|PNBI01000117.1_7	PNBI01_ENA|PNBI01000117|PNBI01000117.1 Methanomassiliicoccaceae archaeon isolate fen_33 73.20110800_E3D.115_contig_1523, whole genome shotgun sequence.	PNBI01	d__Archaea;p__Thermoplasmatota;c__Thermoplasmata;o__Methanomassiliicoccales;f__UBA472;g__FEN-33;s__FEN-33 sp003135935
PNBI01_ENA|PNBI01000117|PNBI01000117.1_8	PNBI01_ENA|PNBI01000117|PNBI01000117.1 Methanomassiliicoccaceae archaeon isolate fen_33 73.20110800_E3D.115_contig_1523, whole genome shotgun sequence.	PNBI01	d__Archaea;p__Thermoplasmatota;c__Thermoplasmata;o__Methanomassiliicoccales;f__UBA472;g__FEN-33;s__FEN-33 sp003135935
PNBI01_ENA|PNBI01000117|PNBI01000117.1_9	PNBI01_ENA|PNBI01000117|PNBI01000117.1 Methanomassiliicoccaceae archaeon isolate fen_33 73.20110800_E3D.115_contig_1523, whole genome shotgun sequence.	PNBI01	d__Archaea;p__Thermoplasmatota;c__Thermoplasmata;o__Methanomassiliicoccales;f__UBA472;g__FEN-33;s__FEN-33 sp003135935
PNBI01_ENA|PNBI01000129|PNBI01000129.1_10	PNBI01_ENA|PNBI01000129|PNBI01000129.1 Methanomassiliicoccaceae archaeon isolate fen_33 73.20110800_E3D.115_contig_930, whole genome shotgun sequence.	PNBI01	d__Archaea;p__Thermoplasmatota;c__Thermoplasmata;o__Methanomassiliicoccales;f__UBA472;g__FEN-33;s__FEN-33 sp003135935
PNBI01_ENA|PNBI01000129|PNBI01000129.1_7	PNBI01_ENA|PNBI01000129|PNBI01000129.1 Methanomassiliicoccaceae archaeon isolate fen_33 73.20110800_E3D.115_contig_930, whole genome shotgun sequence.	PNBI01	d__Archaea;p__Thermoplasmatota;c__Thermoplasmata;o__Methanomassiliicoccales;f__UBA472;g__FEN-33;s__FEN-33 sp003135935
PNBI01_ENA|PNBI01000147|PNBI01000147.1_6	PNBI01_ENA|PNBI01000147|PNBI01000147.1 Methanomassiliicoccaceae archaeon isolate fen_33 73.20110800_E3D.115_contig_298236, whole genome shotgun sequence.	PNBI01	d__Archaea;p__Thermoplasmatota;c__Thermoplasmata;o__Methanomassiliicoccales;f__UBA472;g__FEN-33;s__FEN-33 sp003135935
PNBI01_ENA|PNBI01000156|PNBI01000156.1_1	PNBI01_ENA|PNBI01000156|PNBI01000156.1 Methanomassiliicoccaceae archaeon isolate fen_33 73.20110800_E3D.115_contig_49847, whole genome shotgun sequence.	PNBI01	d__Archaea;p__Thermoplasmatota;c__Thermoplasmata;o__Methanomassiliicoccales;f__UBA472;g__FEN-33;s__FEN-33 sp003135935
PNBI01_ENA|PNBI01000167|PNBI01000167.1_19	PNBI01_ENA|PNBI01000167|PNBI01000167.1 Methanomassiliicoccaceae archaeon isolate fen_33 73.20110800_E3D.115_contig_27368, whole genome shotgun sequence.	PNBI01	d__Archaea;p__Thermoplasmatota;c__Thermoplasmata;o__Methanomassiliicoccales;f__UBA472;g__FEN-33;s__FEN-33 sp003135935
PMBU01_ENA|PMBU01000006|PMBU01000006.1_5	PMBU01_ENA|PMBU01000006|PMBU01000006.1 Methanomassiliicoccaceae archaeon isolate fen_65 73.20120700_E3M.288_contig_2561540, whole genome shotgun sequence.	PMBU01	d__Archaea;p__Thermoplasmatota;c__Thermoplasmata;o__Methanomassiliicoccales;f__UBA472;g__FEN-33;s__FEN-33 sp003153895
PMBU01_ENA|PMBU01000006|PMBU01000006.1_6	PMBU01_ENA|PMBU01000006|PMBU01000006.1 Methanomassiliicoccaceae archaeon isolate fen_65 73.20120700_E3M.288_contig_2561540, whole genome shotgun sequence.	PMBU01	d__Archaea;p__Thermoplasmatota;c__Thermoplasmata;o__Methanomassiliicoccales;f__UBA472;g__FEN-33;s__FEN-33 sp003153895
PMBU01_ENA|PMBU01000021|PMBU01000021.1_3	PMBU01_ENA|PMBU01000021|PMBU01000021.1 Methanomassiliicoccaceae archaeon isolate fen_65 73.20120700_E3M.288_contig_6264946, whole genome shotgun sequence.	PMBU01	d__Archaea;p__Thermoplasmatota;c__Thermoplasmata;o__Methanomassiliicoccales;f__UBA472;g__FEN-33;s__FEN-33 sp003153895
PMBU01_ENA|PMBU01000067|PMBU01000067.1_1	PMBU01_ENA|PMBU01000067|PMBU01000067.1 Methanomassiliicoccaceae archaeon isolate fen_65 73.20120700_E3M.288_contig_564414, whole genome shotgun sequence.	PMBU01	d__Archaea;p__Thermoplasmatota;c__Thermoplasmata;o__Methanomassiliicoccales;f__UBA472;g__FEN-33;s__FEN-33 sp003153895
PMBU01_ENA|PMBU01000067|PMBU01000067.1_2	PMBU01_ENA|PMBU01000067|PMBU01000067.1 Methanomassiliicoccaceae archaeon isolate fen_65 73.20120700_E3M.288_contig_564414, whole genome shotgun sequence.	PMBU01	d__Archaea;p__Thermoplasmatota;c__Thermoplasmata;o__Methanomassiliicoccales;f__UBA472;g__FEN-33;s__FEN-33 sp003153895
PMBU01_ENA|PMBU01000099|PMBU01000099.1_2	PMBU01_ENA|PMBU01000099|PMBU01000099.1 Methanomassiliicoccaceae archaeon isolate fen_65 73.20120700_E3M.288_contig_17894, whole genome shotgun sequence.	PMBU01	d__Archaea;p__Thermoplasmatota;c__Thermoplasmata;o__Methanomassiliicoccales;f__UBA472;g__FEN-33;s__FEN-33 sp003153895
PMBU01_ENA|PMBU01000100|PMBU01000100.1_28	PMBU01_ENA|PMBU01000100|PMBU01000100.1 Methanomassiliicoccaceae archaeon isolate fen_65 73.20120700_E3M.288_contig_179507, whole genome shotgun sequence.	PMBU01	d__Archaea;p__Thermoplasmatota;c__Thermoplasmata;o__Methanomassiliicoccales;f__UBA472;g__FEN-33;s__FEN-33 sp003153895
PMBU01_ENA|PMBU01000112|PMBU01000112.1_1	PMBU01_ENA|PMBU01000112|PMBU01000112.1 Methanomassiliicoccaceae archaeon isolate fen_65 73.20120700_E3M.288_contig_460240, whole genome shotgun sequence.	PMBU01	d__Archaea;p__Thermoplasmatota;c__Thermoplasmata;o__Methanomassiliicoccales;f__UBA472;g__FEN-33;s__FEN-33 sp003153895
PMBU01_ENA|PMBU01000117|PMBU01000117.1_1	PMBU01_ENA|PMBU01000117|PMBU01000117.1 Methanomassiliicoccaceae archaeon isolate fen_65 73.20120700_E3M.288_contig_385017, whole genome shotgun sequence.	PMBU01	d__Archaea;p__Thermoplasmatota;c__Thermoplasmata;o__Methanomassiliicoccales;f__UBA472;g__FEN-33;s__FEN-33 sp003153895
PMBU01_ENA|PMBU01000127|PMBU01000127.1_14	PMBU01_ENA|PMBU01000127|PMBU01000127.1 Methanomassiliicoccaceae archaeon isolate fen_65 73.20120700_E3M.288_contig_39504, whole genome shotgun sequence.	PMBU01	d__Archaea;p__Thermoplasmatota;c__Thermoplasmata;o__Methanomassiliicoccales;f__UBA472;g__FEN-33;s__FEN-33 sp003153895
PMBU01_ENA|PMBU01000133|PMBU01000133.1_25	PMBU01_ENA|PMBU01000133|PMBU01000133.1 Methanomassiliicoccaceae archaeon isolate fen_65 73.20120700_E3M.288_contig_151231, whole genome shotgun sequence.	PMBU01	d__Archaea;p__Thermoplasmatota;c__Thermoplasmata;o__Methanomassiliicoccales;f__UBA472;g__FEN-33;s__FEN-33 sp003153895
PMBU01_ENA|PMBU01000133|PMBU01000133.1_26	PMBU01_ENA|PMBU01000133|PMBU01000133.1 Methanomassiliicoccaceae archaeon isolate fen_65 73.20120700_E3M.288_contig_151231, whole genome shotgun sequence.	PMBU01	d__Archaea;p__Thermoplasmatota;c__Thermoplasmata;o__Methanomassiliicoccales;f__UBA472;g__FEN-33;s__FEN-33 sp003153895
PMBU01_ENA|PMBU01000145|PMBU01000145.1_3	PMBU01_ENA|PMBU01000145|PMBU01000145.1 Methanomassiliicoccaceae archaeon isolate fen_65 73.20120700_E3M.288_contig_41733, whole genome shotgun sequence.	PMBU01	d__Archaea;p__Thermoplasmatota;c__Thermoplasmata;o__Methanomassiliicoccales;f__UBA472;g__FEN-33;s__FEN-33 sp003153895
PMBU01_ENA|PMBU01000145|PMBU01000145.1_4	PMBU01_ENA|PMBU01000145|PMBU01000145.1 Methanomassiliicoccaceae archaeon isolate fen_65 73.20120700_E3M.288_contig_41733, whole genome shotgun sequence.	PMBU01	d__Archaea;p__Thermoplasmatota;c__Thermoplasmata;o__Methanomassiliicoccales;f__UBA472;g__FEN-33;s__FEN-33 sp003153895
PMBU01_ENA|PMBU01000145|PMBU01000145.1_5	PMBU01_ENA|PMBU01000145|PMBU01000145.1 Methanomassiliicoccaceae archaeon isolate fen_65 73.20120700_E3M.288_contig_41733, whole genome shotgun sequence.	PMBU01	d__Archaea;p__Thermoplasmatota;c__Thermoplasmata;o__Methanomassiliicoccales;f__UBA472;g__FEN-33;s__FEN-33 sp003153895
PMBU01_ENA|PMBU01000145|PMBU01000145.1_7	PMBU01_ENA|PMBU01000145|PMBU01000145.1 Methanomassiliicoccaceae archaeon isolate fen_65 73.20120700_E3M.288_contig_41733, whole genome shotgun sequence.	PMBU01	d__Archaea;p__Thermoplasmatota;c__Thermoplasmata;o__Methanomassiliicoccales;f__UBA472;g__FEN-33;s__FEN-33 sp003153895
PMBU01_ENA|PMBU01000151|PMBU01000151.1_3	PMBU01_ENA|PMBU01000151|PMBU01000151.1 Methanomassiliicoccaceae archaeon isolate fen_65 73.20120700_E3M.288_contig_295056, whole genome shotgun sequence.	PMBU01	d__Archaea;p__Thermoplasmatota;c__Thermoplasmata;o__Methanomassiliicoccales;f__UBA472;g__FEN-33;s__FEN-33 sp003153895
PMBU01_ENA|PMBU01000151|PMBU01000151.1_4	PMBU01_ENA|PMBU01000151|PMBU01000151.1 Methanomassiliicoccaceae archaeon isolate fen_65 73.20120700_E3M.288_contig_295056, whole genome shotgun sequence.	PMBU01	d__Archaea;p__Thermoplasmatota;c__Thermoplasmata;o__Methanomassiliicoccales;f__UBA472;g__FEN-33;s__FEN-33 sp003153895
PMBU01_ENA|PMBU01000151|PMBU01000151.1_5	PMBU01_ENA|PMBU01000151|PMBU01000151.1 Methanomassiliicoccaceae archaeon isolate fen_65 73.20120700_E3M.288_contig_295056, whole genome shotgun sequence.	PMBU01	d__Archaea;p__Thermoplasmatota;c__Thermoplasmata;o__Methanomassiliicoccales;f__UBA472;g__FEN-33;s__FEN-33 sp003153895
PMBU01_ENA|PMBU01000155|PMBU01000155.1_1	PMBU01_ENA|PMBU01000155|PMBU01000155.1 Methanomassiliicoccaceae archaeon isolate fen_65 73.20120700_E3M.288_contig_2140094, whole genome shotgun sequence.	PMBU01	d__Archaea;p__Thermoplasmatota;c__Thermoplasmata;o__Methanomassiliicoccales;f__UBA472;g__FEN-33;s__FEN-33 sp003153895

## Sheet: BLASTP_results
Bin_taxonomy	Query_sequence	BLASTP_hit	% id	align length	mismatch	gap	qstart	qend	sub start	sub end	eval	bitscore
d__Archaea;p__Methanobacteriota;c__Methanobacteria;o__Methanobacteriales;f__Methanobacteriaceae;g__Methanobacterium_A;s__Methanobacterium_A sp003161815	20100900_E3D_5_c_000000006477_4	MtaA_Methanobrevibacter_smithii_WP_019264394	56.25	352	135	2	1	333	1	352	2.4e-144	412
d__Archaea;p__Methanobacteriota;c__Methanobacteria;o__Methanobacteriales;f__Methanobacteriaceae;g__Methanobacterium_A;s__Methanobacterium_A sp003166335	20110600_S3M_16_c_000000001863_36	MtaA_Methanobrevibacter_smithii_WP_019264394	59.659	352	123	2	1	333	1	352	1.05e-152	433
d__Archaea;p__Methanobacteriota;c__Methanobacteria;o__Methanobacteriales;f__Methanobacteriaceae;g__Methanobacterium_A;s__Methanobacterium_A sp003166335	20110700_S2D_21_c_000000000982_36	MtaA_Methanobrevibacter_smithii_WP_019264394	59.659	352	123	2	1	333	1	352	1.05e-152	433
d__Archaea;p__Thermoplasmatota;c__Thermoplasmata;o__Methanomassiliicoccales;f__UBA472;g__FEN-33;s__FEN-33 sp003135935	20110800_E2D_16_c_000000002223_2	MtaA_Methanobrevibacter_smithii_WP_019264394	23.58	352	240	11	1	331	5	348	1.98e-16	77
d__Archaea;p__Thermoplasmatota;c__Thermoplasmata;o__Methanomassiliicoccales;f__UBA472;g__FEN-33;s__FEN-33 sp003135935	20110800_E2D_16_c_000000002422_5	MtaA_Methanobrevibacter_smithii_WP_019264394	24.859	354	238	12	1	331	4	352	1.54e-17	80.1
d__Archaea;p__Thermoplasmatota;c__Thermoplasmata;o__Methanomassiliicoccales;f__UBA472;g__FEN-33;s__FEN-33 sp003135935	20110800_E3D_10_c_000000007926_5	MtaA_Methanobrevibacter_smithii_WP_019264394	24.859	354	238	12	1	331	4	352	1.54e-17	80.1
d__Archaea;p__Thermoplasmatota;c__Thermoplasmata;o__Methanomassiliicoccales;f__UBA472;g__FEN-33;s__FEN-33 sp003135935	20110800_E3D_10_c_000000007962_1	MtaA_Methanobrevibacter_smithii_WP_019264394	23.58	352	240	11	1	331	5	348	1.98e-16	77
d__Archaea;p__Methanobacteriota;c__Methanobacteria;o__Methanobacteriales;f__Methanobacteriaceae;g__Methanobacterium_A;s__Methanobacterium_A sp003166335	20110800_S2D_12_c_000000005527_7	MtaA_Methanobrevibacter_smithii_WP_019264394	59.659	352	123	2	1	333	1	352	1.05e-152	433
d__Archaea;p__Methanobacteriota;c__Methanobacteria;o__Methanobacteriales;f__Methanobacteriaceae;g__Methanobacterium_B;s__Methanobacterium_B sp003158115	20111000_S2D_4_c_000000003404_2	MtaA_Methanobrevibacter_smithii_WP_019264394	61.08	352	118	2	1	333	1	352	7.38e-156	441
d__Archaea;p__Methanobacteriota;c__Methanobacteria;o__Methanobacteriales;f__Methanobacteriaceae;g__Methanobacterium_A;s__Methanobacterium_A sp003166335	20120600_E2D_58_c_000000011154_20	MtaA_Methanobrevibacter_smithii_WP_019264394	59.659	352	123	2	1	333	1	352	1.05e-152	433
d__Archaea;p__Methanobacteriota;c__Methanobacteria;o__Methanobacteriales;f__Methanobacteriaceae;g__Methanobacterium_A;s__Methanobacterium_A sp003161815	20120600_E3D_43_c_000000006109_3	MtaA_Methanobrevibacter_smithii_WP_019264394	56.25	352	135	2	1	333	1	352	2.4e-144	412
d__Archaea;p__Methanobacteriota;c__Methanobacteria;o__Methanobacteriales;f__Methanobacteriaceae;g__Methanobacterium_B;s__Methanobacterium_B sp003158115	20120600_S2D_10_c_000000003863_18	MtaA_Methanobrevibacter_smithii_WP_019264394	61.08	352	118	2	1	333	1	352	7.38e-156	441
d__Archaea;p__Methanobacteriota;c__Methanobacteria;o__Methanobacteriales;f__Methanobacteriaceae;g__Methanobacterium_B;s__Methanobacterium_B sp003151535	20120700_P3D_99_c_000000085960_27	MtaA_Methanobrevibacter_smithii_WP_019264394	59.659	352	123	2	1	333	1	352	3.19e-152	432
d__Archaea;p__Methanobacteriota;c__Methanobacteria;o__Methanobacteriales;f__Methanobacteriaceae;g__Methanobacterium_B;s__Methanobacterium_B sp003158115	20120800_S1D_9_c_000000002009_23	MtaA_Methanobrevibacter_smithii_WP_019264394	61.08	352	118	2	1	333	1	352	7.38e-156	441
d__Archaea;p__Methanobacteriota;c__Methanobacteria;o__Methanobacteriales;f__Methanobacteriaceae;g__Methanobacterium_B;s__Methanobacterium_B sp003158115	20130700_C2M_14_c_000000009530_2	MtaA_Methanobrevibacter_smithii_WP_019264394	61.08	352	118	2	1	333	1	352	6.54e-156	442
d__Archaea;p__Methanobacteriota;c__Methanobacteria;o__Methanobacteriales;f__Methanobacteriaceae;g__Methanobacterium_B;s__Methanobacterium_B sp003158115	20130700_S2D_11_c_000000004820_20	MtaA_Methanobrevibacter_smithii_WP_019264394	60.795	352	119	2	1	333	1	352	7.58e-155	439
d__Archaea;p__Methanobacteriota;c__Methanobacteria;o__Methanobacteriales;f__Methanobacteriaceae;g__Methanobacterium_B;s__Methanobacterium_B sp003158115	20140700_E14_6_c_000000000483_13	MtaA_Methanobrevibacter_smithii_WP_019264394	61.08	352	118	2	1	333	1	352	7.38e-156	441
d__Archaea;p__Methanobacteriota;c__Methanobacteria;o__Methanobacteriales;f__Methanobacteriaceae;g__Methanobacterium_A;s__Methanobacterium_A sp003166335	20140700_S14_12_c_000000002728_103	MtaA_Methanobrevibacter_smithii_WP_019264394	59.659	352	123	2	1	333	1	352	1.05e-152	433
d__Archaea;p__Methanobacteriota;c__Methanobacteria;o__Methanobacteriales;f__Methanobacteriaceae;g__Methanobacterium_A;s__Methanobacterium_A sp003166335	20140700_S15_5_c_000000001492_18	MtaA_Methanobrevibacter_smithii_WP_019264394	59.659	352	123	2	1	333	1	352	1.05e-152	433
d__Archaea;p__Methanobacteriota;c__Methanobacteria;o__Methanobacteriales;f__Methanobacteriaceae;g__Methanobacterium_A;s__Methanobacterium_A sp003166335	20150700_S14_7_c_000000004940_34	MtaA_Methanobrevibacter_smithii_WP_019264394	59.659	352	123	2	1	333	1	352	1.05e-152	433
d__Archaea;p__Methanobacteriota;c__Methanobacteria;o__Methanobacteriales;f__Methanobacteriaceae;g__Methanobacterium_A;s__Methanobacterium_A sp003166335	20150700_S15_14_c_000000004207_18	MtaA_Methanobrevibacter_smithii_WP_019264394	59.659	352	123	2	1	333	1	352	1.05e-152	433
d__Archaea;p__Methanobacteriota;c__Methanobacteria;o__Methanobacteriales;f__Methanobacteriaceae;g__Methanobacterium_A;s__Methanobacterium_A sp003166335	20150700_S24_16_c_000000000804_3	MtaA_Methanobrevibacter_smithii_WP_019264394	59.659	352	123	2	1	333	1	352	1.05e-152	433
d__Archaea;p__Methanobacteriota;c__Methanobacteria;o__Methanobacteriales;f__Methanobacteriaceae;g__Methanobacterium_A;s__Methanobacterium_A sp003166335	20150700_S25_6_c_000000000818_81	MtaA_Methanobrevibacter_smithii_WP_019264394	59.659	352	123	2	1	333	1	352	1.05e-152	433
d__Archaea;p__Methanobacteriota;c__Methanobacteria;o__Methanobacteriales;f__Methanobacteriaceae;g__Methanobacterium_B;s__Methanobacterium_B sp003158115	20160700_E25_10_c_000000004313_40	MtaA_Methanobrevibacter_smithii_WP_019264394	61.08	352	118	2	1	333	1	352	7.38e-156	441
d__Archaea;p__Methanobacteriota;c__Methanobacteria;o__Methanobacteriales;f__Methanobacteriaceae;g__Methanobacterium_B;s__Methanobacterium_B sp003158115	20170700_S35_20_c_000000004027_10	MtaA_Methanobrevibacter_smithii_WP_019264394	61.08	352	118	2	1	333	1	352	7.38e-156	441
d__Archaea;p__Methanobacteriota;c__Methanobacteria;o__Methanobacteriales;f__Methanobacteriaceae;g__Methanobacterium_A;s__Methanobacterium_A sp003166335	3300022830_3_Ga0224515_1000261_5	MtaA_Methanobrevibacter_smithii_WP_019264394	59.375	352	124	2	1	333	1	352	6.62e-152	431
d__Archaea;p__Methanobacteriota;c__Methanobacteria;o__Methanobacteriales;f__Methanobacteriaceae;g__Methanobacterium_A;s__Methanobacterium_A sp003166335	3300026368_3_Ga0255361_1000089_4	MtaA_Methanobrevibacter_smithii_WP_019264394	59.659	352	123	2	1	333	1	352	1.05e-152	433
d__Archaea;p__Methanobacteriota;c__Methanobacteria;o__Methanobacteriales;f__Methanobacteriaceae;g__Methanobacterium_B;s__Methanobacterium_B sp003158115	3300036879_12_Ga0334800_015302_2	MtaA_Methanobrevibacter_smithii_WP_019264394	61.08	352	118	2	1	333	1	352	7.38e-156	441
d__Archaea;p__Methanobacteriota;c__Methanobacteria;o__Methanobacteriales;f__Methanobacteriaceae;g__Methanobacterium_A;s__Methanobacterium_A sp003166335	3300036888_7_Ga0334830_000098_81	MtaA_Methanobrevibacter_smithii_WP_019264394	59.659	352	123	2	1	333	1	352	1.05e-152	433
d__Archaea;p__Methanobacteriota;c__Methanobacteria;o__Methanobacteriales;f__Methanobacteriaceae;g__Methanobacterium_A;s__Methanobacterium_A sp003166335	3300036889_12_Ga0334831_007041_7	MtaA_Methanobrevibacter_smithii_WP_019264394	59.659	352	123	2	1	333	1	352	1.05e-152	433
d__Archaea;p__Methanobacteriota;c__Methanobacteria;o__Methanobacteriales;f__Methanobacteriaceae;g__Methanobacterium_A;s__Methanobacterium_A sp003161815	3300037065_9_Ga0395704_000122_31	MtaA_Methanobrevibacter_smithii_WP_019264394	56.25	352	135	2	1	333	1	352	2.4e-144	412
d__Archaea;p__Methanobacteriota;c__Methanobacteria;o__Methanobacteriales;f__Methanobacteriaceae;g__Methanobacterium_A;s__Methanobacterium_A sp003166335	3300037208_8_Ga0395672_002723_10	MtaA_Methanobrevibacter_smithii_WP_019264394	59.659	352	123	2	1	333	1	352	1.05e-152	433
d__Archaea;p__Methanobacteriota;c__Methanobacteria;o__Methanobacteriales;f__Methanobacteriaceae;g__Methanobacterium_B;s__Methanobacterium_B sp003162655	Fen.Labelled.R1.T2.F1.trimmomatic.metaspades_bin.35_83.86_0.80_NODE_12438_length_2770_cov_5.516022_3	MtaA_Methanobrevibacter_smithii_WP_019264394	63.173	353	111	2	1	334	1	353	1.09e-159	451
d__Archaea;p__Methanobacteriota;c__Methanobacteria;o__Methanobacteriales;f__Methanobacteriaceae;g__Methanobacterium_B;s__Methanobacterium_B sp003162655	Fen.Labelled.R2.T2.F1.trimmomatic.metaspades_bin.57_80.79_2.40_NODE_4557_length_6054_cov_20.278213_1	MtaA_Methanobrevibacter_smithii_WP_019264394	63.798	337	103	2	17	334	1	337	1.16e-154	438
d__Archaea;p__Methanobacteriota;c__Methanobacteria;o__Methanobacteriales;f__Methanobacteriaceae;g__Methanobacterium_B;s__Methanobacterium_B sp003162655	Fen.Labelled.R2.T3.F1.trimmomatic.metaspades_bin.35_77.55_4.44_NODE_9597_length_5848_cov_12.741239_1	MtaA_Methanobrevibacter_smithii_WP_019264394	62.543	291	90	2	63	334	1	291	1.99e-127	367
d__Archaea;p__Methanobacteriota;c__Methanobacteria;o__Methanobacteriales;f__Methanobacteriaceae;g__Methanobacterium_B;s__Methanobacterium_B sp003162655	Fen.Labelled.R3.T1.F1.JGI.BFC.metaspades_bin.17_91.10_7.60_scaffold_11187_c1_1	MtaA_Methanobrevibacter_smithii_WP_019264394	62.667	300	93	2	54	334	1	300	1.96e-131	377
d__Archaea;p__Methanobacteriota;c__Methanobacteria;o__Methanobacteriales;f__Methanobacteriaceae;g__Methanobacterium_B;s__Methanobacterium_B sp003162655	Fen.Labelled.R3.T1.F1.trimmomatic.metaspades_bin.4_83.17_2.00_NODE_7191_length_4249_cov_36.857177_1	MtaA_Methanobrevibacter_smithii_WP_019264394	63.456	353	110	2	1	334	1	353	8.99e-161	454
d__Archaea;p__Methanobacteriota;c__Methanobacteria;o__Methanobacteriales;f__Methanobacteriaceae;g__Methanobacterium_B;s__Methanobacterium_B sp003162655	Fen.Unlabelled.R1.T1.F1.trimmomatic.metaspades_bin.18_78.79_1.60_NODE_3327_length_7619_cov_15.997753_1	MtaA_Methanobrevibacter_smithii_WP_019264394	63.173	353	111	2	1	334	1	353	2.92e-159	450
d__Archaea;p__Methanobacteriota;c__Methanobacteria;o__Methanobacteriales;f__Methanobacteriaceae;g__Methanobacterium_B;s__Methanobacterium_B sp003162655	Fen.Unlabelled.R1.T3.F1.trimmomatic.megahit_bin.70_78.60_1.60_k141_615461_2	MtaA_Methanobrevibacter_smithii_WP_019264394	62.89	353	112	2	1	334	1	353	1.46e-158	448
d__Archaea;p__Methanobacteriota;c__Methanobacteria;o__Methanobacteriales;f__Methanobacteriaceae;g__Methanobacterium_B;s__Methanobacterium_B sp003162655	Fen.Unlabelled.R1.T3.F1.trimmomatic.metaspades_bin.103_70.94_0.80_NODE_15512_length_4101_cov_3.463668_4	MtaA_Methanobrevibacter_smithii_WP_019264394	62.162	259	79	2	95	334	1	259	2.39e-110	322
d__Archaea;p__Methanobacteriota;c__Methanobacteria;o__Methanobacteriales;f__Methanobacteriaceae;g__Methanobacterium_B;s__Methanobacterium_B sp003162655	Fen.Unlabelled.R2.T1.F1.trimmomatic.megahit_bin.15_78.99_8.00_k141_1570434_2	MtaA_Methanobrevibacter_smithii_WP_019264394	62.89	353	112	2	1	334	1	353	4.59e-158	447
d__Archaea;p__Methanobacteriota;c__Methanobacteria;o__Methanobacteriales;f__Methanobacteriaceae;g__Methanobacterium_B;s__Methanobacterium_B sp003162655	Fen.Unlabelled.R2.T1.F1.trimmomatic.metaspades_bin.16_83.13_0.80_NODE_3379_length_7157_cov_12.195579_6	MtaA_Methanobrevibacter_smithii_WP_019264394	63.501	337	104	2	17	334	1	337	5.58e-153	433
d__Archaea;p__Methanobacteriota;c__Methanobacteria;o__Methanobacteriales;f__Methanobacteriaceae;g__Methanobacterium_B;s__Methanobacterium_B sp003162655	Fen.Unlabelled.R3.T2.F1.trimmomatic.metaspades_bin.18_75.52_0.00_NODE_8996_length_6926_cov_7.809344_6	MtaA_Methanobrevibacter_smithii_WP_019264394	63.173	353	111	2	1	334	1	353	1.23e-159	451
d__Archaea;p__Methanobacteriota;c__Methanobacteria;o__Methanobacteriales;f__Methanobacteriaceae;g__Methanobacterium_B;s__Methanobacterium_B sp003162655	Fen.Unlabelled.R3.T3.F1.trimmomatic.metaspades_bin.105_81.22_1.20_NODE_8650_length_7209_cov_5.950517_6	MtaA_Methanobrevibacter_smithii_WP_019264394	62.89	353	112	2	1	334	1	353	4.59e-158	447
d__Archaea;p__Methanobacteriota;c__Methanobacteria;o__Methanobacteriales;f__Methanobacteriaceae;g__Methanobacterium_B;s__Methanobacterium_B sp003158115	PLAP01_ENA|PLAP01000037|PLAP01000037.1_5	MtaA_Methanobrevibacter_smithii_WP_019264394	61.08	352	118	2	1	333	1	352	7.38e-156	441
d__Archaea;p__Methanobacteriota;c__Methanobacteria;o__Methanobacteriales;f__Methanobacteriaceae;g__Methanobacterium_A;s__Methanobacterium_A sp003166335	PLHB01_ENA|PLHB01000029|PLHB01000029.1_21	MtaA_Methanobrevibacter_smithii_WP_019264394	55.839	274	102	2	79	333	1	274	4.71e-108	317
d__Archaea;p__Methanobacteriota;c__Methanobacteria;o__Methanobacteriales;f__Methanobacteriaceae;g__Methanobacterium_B;s__Methanobacterium_B sp003158115	PLKI01_ENA|PLKI01000119|PLKI01000119.1_20	MtaA_Methanobrevibacter_smithii_WP_019264394	60.795	352	119	2	1	333	1	352	2.51e-155	440
d__Archaea;p__Methanobacteriota;c__Methanobacteria;o__Methanobacteriales;f__Methanobacteriaceae;g__Methanobacterium_B;s__Methanobacterium_B sp003164415	PLTK01_ENA|PLTK01000083|PLTK01000083.1_25	MtaA_Methanobrevibacter_smithii_WP_019264394	60.795	352	119	2	1	333	1	352	6.25e-155	439
d__Archaea;p__Methanobacteriota;c__Methanobacteria;o__Methanobacteriales;f__Methanobacteriaceae;g__Methanobacterium_B;s__Methanobacterium_B sp003158115	PLUD01_ENA|PLUD01000127|PLUD01000127.1_20	MtaA_Methanobrevibacter_smithii_WP_019264394	61.08	352	118	2	1	333	1	352	7.38e-156	441
d__Archaea;p__Methanobacteriota;c__Methanobacteria;o__Methanobacteriales;f__Methanobacteriaceae;g__Methanobacterium_B;s__Methanobacterium_B sp003151535	PLXT01_ENA|PLXT01000058|PLXT01000058.1_11	MtaA_Methanobrevibacter_smithii_WP_019264394	59.659	352	123	2	1	333	1	352	3.19e-152	432
d__Archaea;p__Thermoplasmatota;c__Thermoplasmata;o__Methanomassiliicoccales;f__UBA472;g__FEN-33;s__FEN-33 sp003153895	PMBU01_ENA|PMBU01000145|PMBU01000145.1_3	MtaA_Methanobrevibacter_smithii_WP_019264394	39.458	332	194	4	1	327	4	333	2.45e-83	253
d__Archaea;p__Thermoplasmatota;c__Thermoplasmata;o__Methanomassiliicoccales;f__UBA472;g__FEN-33;s__FEN-33 sp003153895	PMBU01_ENA|PMBU01000151|PMBU01000151.1_5	MtaA_Methanobrevibacter_smithii_WP_019264394	25.806	310	206	10	42	331	18	323	7.68e-18	80.9
d__Archaea;p__Methanobacteriota;c__Methanobacteria;o__Methanobacteriales;f__Methanobacteriaceae;g__Methanobacterium_B;s__Methanobacterium_B sp003158115	PMGM01_ENA|PMGM01000019|PMGM01000019.1_25	MtaA_Methanobrevibacter_smithii_WP_019264394	61.08	352	118	2	1	333	1	352	7.38e-156	441
d__Archaea;p__Methanobacteriota;c__Methanobacteria;o__Methanobacteriales;f__Methanobacteriaceae;g__Methanobacterium_B;s__Methanobacterium_B sp003158115	PMJI01_ENA|PMJI01000110|PMJI01000110.1_4	MtaA_Methanobrevibacter_smithii_WP_019264394	47.368	114	42	1	238	333	7	120	2.61e-30	112
d__Archaea;p__Methanobacteriota;c__Methanobacteria;o__Methanobacteriales;f__Methanobacteriaceae;g__Methanobacterium_B;s__Methanobacterium_B sp003158115	PMJI01_ENA|PMJI01000110|PMJI01000110.1_5	MtaA_Methanobrevibacter_smithii_WP_019264394	66.667	189	62	1	1	188	1	189	1.72e-85	257
d__Archaea;p__Methanobacteriota;c__Methanobacteria;o__Methanobacteriales;f__Methanobacteriaceae;g__Methanobacterium_A;s__Methanobacterium_A sp003166335	PMKI01_ENA|PMKI01000078|PMKI01000078.1_3	MtaA_Methanobrevibacter_smithii_WP_019264394	59.659	352	123	2	1	333	1	352	1.05e-152	433
d__Archaea;p__Methanobacteriota;c__Methanobacteria;o__Methanobacteriales;f__Methanobacteriaceae;g__Methanobacterium_B;s__Methanobacterium_B sp003162115	PMMV01_ENA|PMMV01000071|PMMV01000071.1_20	MtaA_Methanobrevibacter_smithii_WP_019264394	56	150	48	1	203	334	3	152	1.59e-51	168
d__Archaea;p__Methanobacteriota;c__Methanobacteria;o__Methanobacteriales;f__Methanobacteriaceae;g__Methanobacterium_B;s__Methanobacterium_B sp003162115	PMMV01_ENA|PMMV01000071|PMMV01000071.1_21	MtaA_Methanobrevibacter_smithii_WP_019264394	65.641	195	66	1	1	194	25	219	7.88e-89	266
d__Archaea;p__Methanobacteriota;c__Methanobacteria;o__Methanobacteriales;f__Methanobacteriaceae;g__Methanobacterium_B;s__Methanobacterium_B sp003162115	PMNL01_ENA|PMNL01000087|PMNL01000087.1_1	MtaA_Methanobrevibacter_smithii_WP_019264394	60	205	64	1	148	334	1	205	6.56e-83	251
d__Archaea;p__Methanobacteriota;c__Methanobacteria;o__Methanobacteriales;f__Methanobacteriaceae;g__Methanobacterium_A;s__Methanobacterium_A sp003161815	PMNN01_ENA|PMNN01000051|PMNN01000051.1_10	MtaA_Methanobrevibacter_smithii_WP_019264394	55.844	77	34	0	138	214	1	77	7.63e-27	102
d__Archaea;p__Methanobacteriota;c__Methanobacteria;o__Methanobacteriales;f__Methanobacteriaceae;g__Methanobacterium_A;s__Methanobacterium_A sp003161815	PMNN01_ENA|PMNN01000051|PMNN01000051.1_9	MtaA_Methanobrevibacter_smithii_WP_019264394	72.973	74	20	0	1	74	1	74	1.1e-31	115
d__Archaea;p__Methanobacteriota;c__Methanobacteria;o__Methanobacteriales;f__Methanobacteriaceae;g__Methanobacterium_A;s__Methanobacterium_A sp003166335	PMRR01_ENA|PMRR01000064|PMRR01000064.1_12	MtaA_Methanobrevibacter_smithii_WP_019264394	59.375	352	124	2	1	333	1	352	5.39e-152	432
d__Archaea;p__Methanobacteriota;c__Methanobacteria;o__Methanobacteriales;f__Methanobacteriaceae;g__Methanobacterium_A;s__Methanobacterium_A sp003166335	PMWA01_ENA|PMWA01000022|PMWA01000022.1_13	MtaA_Methanobrevibacter_smithii_WP_019264394	59.659	352	123	2	1	333	1	352	1.05e-152	433
d__Archaea;p__Thermoplasmatota;c__Thermoplasmata;o__Methanomassiliicoccales;f__UBA472;g__FEN-33;s__FEN-33 sp003135935	PNBI01_ENA|PNBI01000080|PNBI01000080.1_5	MtaA_Methanobrevibacter_smithii_WP_019264394	24.859	354	238	12	1	331	4	352	1.54e-17	80.1
d__Archaea;p__Thermoplasmatota;c__Thermoplasmata;o__Methanomassiliicoccales;f__UBA472;g__FEN-33;s__FEN-33 sp003135935	PNBI01_ENA|PNBI01000156|PNBI01000156.1_1	MtaA_Methanobrevibacter_smithii_WP_019264394	23.58	352	240	11	1	331	5	348	1.98e-16	77
d__Archaea;p__Thermoplasmatota;c__Thermoplasmata;o__Methanomassiliicoccales;f__UBA472;g__FEN-33;s__FEN-33 sp003135935	20110800_E2D_16_c_000000002422_7	MtaA_Methanosarcina_barkeri_strain	23.615	343	242	10	9	337	10	346	5.24e-17	78.6
d__Archaea;p__Thermoplasmatota;c__Thermoplasmata;o__Methanomassiliicoccales;f__UBA472;g__;s__	20110800_E2S_11_c_000000001852_2	MtaA_Methanosarcina_barkeri_strain	25.507	345	226	8	1	328	1	331	2.63e-28	110
d__Archaea;p__Thermoplasmatota;c__Thermoplasmata;o__Methanomassiliicoccales;f__UBA472;g__FEN-33;s__FEN-33 sp003135935	20110800_E3D_10_c_000000007926_3	MtaA_Methanosarcina_barkeri_strain	23.615	343	242	10	9	337	10	346	5.24e-17	78.6
d__Archaea;p__Thermoplasmatota;c__Thermoplasmata;o__Methanomassiliicoccales;f__UBA472;g__FEN-33;s__FEN-33 sp003135935	20110800_E3D_10_c_000000007995_14	MtaA_Methanosarcina_barkeri_strain	24.866	374	230	11	1	337	1	360	1.75e-13	68.6
d__Archaea;p__Halobacteriota;c__Methanosarcinia;o__Methanosarcinales;f__Methanosarcinaceae;g__Methanosarcina;s__Methanosarcina sp003164755	20110800_S3D_8_c_000000001967_6	MtaA_Methanosarcina_barkeri_strain	79.941	339	68	0	1	339	1	339	0	571
d__Archaea;p__Halobacteriota;c__Methanosarcinia;o__Methanosarcinales;f__Methanosarcinaceae;g__Methanosarcina;s__Methanosarcina sp003164755	20120700_S1D_59_c_000000099116_9	MtaA_Methanosarcina_barkeri_strain	79.941	339	68	0	1	339	1	339	0	571
d__Archaea;p__Halobacteriota;c__Methanosarcinia;o__Methanosarcinales;f__Methanosarcinaceae;g__Methanosarcina;s__Methanosarcina sp003164755	20150700_E15_21_c_000000002360_9	MtaA_Methanosarcina_barkeri_strain	79.941	339	68	0	1	339	1	339	0	571
d__Archaea;p__Halobacteriota;c__Methanosarcinia;o__Methanosarcinales;f__Methanosarcinaceae;g__Methanosarcina;s__Methanosarcina sp003164755	20160700_E25_17_c_000000001316_2	MtaA_Methanosarcina_barkeri_strain	79.941	339	68	0	1	339	1	339	0	571
d__Archaea;p__Halobacteriota;c__Methanosarcinia;o__Methanosarcinales;f__Methanosarcinaceae;g__Methanosarcina;s__Methanosarcina sp003164755	PLUB01_ENA|PLUB01000062|PLUB01000062.1_2	MtaA_Methanosarcina_barkeri_strain	79.941	339	68	0	1	339	1	339	0	571
d__Archaea;p__Thermoplasmatota;c__Thermoplasmata;o__Methanomassiliicoccales;f__UBA472;g__FEN-33;s__FEN-33 sp003135935	PNBI01_ENA|PNBI01000071|PNBI01000071.1_2	MtaA_Methanosarcina_barkeri_strain	24.866	374	230	11	1	337	1	360	2.77e-13	67.8
d__Archaea;p__Thermoplasmatota;c__Thermoplasmata;o__Methanomassiliicoccales;f__UBA472;g__FEN-33;s__FEN-33 sp003135935	PNBI01_ENA|PNBI01000080|PNBI01000080.1_3	MtaA_Methanosarcina_barkeri_strain	23.615	343	242	10	9	337	10	346	5.24e-17	78.6
d__Archaea;p__Methanobacteriota;c__Methanobacteria;o__Methanobacteriales;f__Methanobacteriaceae;g__Methanobacterium_A;s__Methanobacterium_A sp003161815	PMNN01_ENA|PMNN01000193|PMNN01000193.1_1	MtaA_Methanosphaera_stadtmanae_WP_048059797.1	59.016	61	25	0	275	335	14	74	3.14e-20	84.7
d__Archaea;p__Methanobacteriota;c__Methanobacteria;o__Methanobacteriales;f__Methanobacteriaceae;g__Methanobacterium_A;s__Methanobacterium_A sp003161815	20100900_E3D_5_c_000000006477_6	MtaB_Methanolobus_psychrophilus_R15_AFV23118.1	64.362	376	132	1	666	1039	79	454	1.2e-156	472
d__Archaea;p__Methanobacteriota;c__Methanobacteria;o__Methanobacteriales;f__Methanobacteriaceae;g__Methanobacterium_A;s__Methanobacterium_A sp003166335	20110600_S3M_16_c_000000001863_38	MtaB_Methanolobus_psychrophilus_R15_AFV23118.1	65.691	376	127	1	666	1039	79	454	1.43e-159	479
d__Archaea;p__Methanobacteriota;c__Methanobacteria;o__Methanobacteriales;f__Methanobacteriaceae;g__Methanobacterium_A;s__Methanobacterium_A sp003166335	20110700_S2D_21_c_000000000982_38	MtaB_Methanolobus_psychrophilus_R15_AFV23118.1	65.691	376	127	1	666	1039	79	454	1.43e-159	479
d__Archaea;p__Methanobacteriota;c__Methanobacteria;o__Methanobacteriales;f__Methanobacteriaceae;g__Methanobacterium_A;s__Methanobacterium_A sp003166335	20110800_S2D_12_c_000000005527_5	MtaB_Methanolobus_psychrophilus_R15_AFV23118.1	65.691	376	127	1	666	1039	79	454	1.43e-159	479
d__Archaea;p__Methanobacteriota;c__Methanobacteria;o__Methanobacteriales;f__Methanobacteriaceae;g__Methanobacterium_B;s__Methanobacterium_B sp003158115	20111000_S2D_4_c_000000003186_1	MtaB_Methanolobus_psychrophilus_R15_AFV23118.1	63.83	376	134	1	666	1039	85	460	1.25e-165	496
d__Archaea;p__Methanobacteriota;c__Methanobacteria;o__Methanobacteriales;f__Methanobacteriaceae;g__Methanobacterium_A;s__Methanobacterium_A sp003166335	20120600_E2D_58_c_000000011154_18	MtaB_Methanolobus_psychrophilus_R15_AFV23118.1	65.691	376	127	1	666	1039	79	454	1.43e-159	479
d__Archaea;p__Methanobacteriota;c__Methanobacteria;o__Methanobacteriales;f__Methanobacteriaceae;g__Methanobacterium_A;s__Methanobacterium_A sp003161815	20120600_E3D_43_c_000000006055_3	MtaB_Methanolobus_psychrophilus_R15_AFV23118.1	69.048	210	65	0	830	1039	2	211	9.67e-91	290
d__Archaea;p__Methanobacteriota;c__Methanobacteria;o__Methanobacteriales;f__Methanobacteriaceae;g__Methanobacterium_B;s__Methanobacterium_B sp003158115	20120600_S2D_10_c_000000003863_16	MtaB_Methanolobus_psychrophilus_R15_AFV23118.1	63.83	376	134	1	666	1039	85	460	1.25e-165	496
d__Archaea;p__Methanobacteriota;c__Methanobacteria;o__Methanobacteriales;f__Methanobacteriaceae;g__Methanobacterium_B;s__Methanobacterium_B sp003151535	20120700_P3D_99_c_000000085960_25	MtaB_Methanolobus_psychrophilus_R15_AFV23118.1	65.16	376	129	1	666	1039	85	460	1.39e-173	516
d__Archaea;p__Methanobacteriota;c__Methanobacteria;o__Methanobacteriales;f__Methanobacteriaceae;g__Methanobacterium_B;s__Methanobacterium_B sp003158115	20120800_S1D_9_c_000000002009_21	MtaB_Methanolobus_psychrophilus_R15_AFV23118.1	63.83	376	134	1	666	1039	85	460	1.25e-165	496
d__Archaea;p__Methanobacteriota;c__Methanobacteria;o__Methanobacteriales;f__Methanobacteriaceae;g__Methanobacterium_B;s__Methanobacterium_B sp003158115	20130700_C2M_14_c_000000009536_2	MtaB_Methanolobus_psychrophilus_R15_AFV23118.1	63.83	376	134	1	666	1039	85	460	1.25e-165	496
d__Archaea;p__Methanobacteriota;c__Methanobacteria;o__Methanobacteriales;f__Methanobacteriaceae;g__Methanobacterium_B;s__Methanobacterium_B sp003158115	20130700_S2D_11_c_000000004820_22	MtaB_Methanolobus_psychrophilus_R15_AFV23118.1	63.564	376	135	1	666	1039	85	460	1.39e-164	493
d__Archaea;p__Methanobacteriota;c__Methanobacteria;o__Methanobacteriales;f__Methanobacteriaceae;g__Methanobacterium_B;s__Methanobacterium_B sp003158115	20130700_S2M_13_c_000000003905_13	MtaB_Methanolobus_psychrophilus_R15_AFV23118.1	63.83	376	134	1	666	1039	85	460	1.25e-165	496
d__Archaea;p__Methanobacteriota;c__Methanobacteria;o__Methanobacteriales;f__Methanobacteriaceae;g__Methanobacterium_B;s__Methanobacterium_B sp003158115	20140700_E14_6_c_000000000483_11	MtaB_Methanolobus_psychrophilus_R15_AFV23118.1	63.83	376	134	1	666	1039	85	460	1.25e-165	496
d__Archaea;p__Methanobacteriota;c__Methanobacteria;o__Methanobacteriales;f__Methanobacteriaceae;g__Methanobacterium_A;s__Methanobacterium_A sp003166335	20140700_S14_12_c_000000002728_105	MtaB_Methanolobus_psychrophilus_R15_AFV23118.1	65.691	376	127	1	666	1039	79	454	1.43e-159	479
d__Archaea;p__Methanobacteriota;c__Methanobacteria;o__Methanobacteriales;f__Methanobacteriaceae;g__Methanobacterium_A;s__Methanobacterium_A sp003166335	20140700_S15_5_c_000000001492_16	MtaB_Methanolobus_psychrophilus_R15_AFV23118.1	65.691	376	127	1	666	1039	79	454	1.43e-159	479
d__Archaea;p__Methanobacteriota;c__Methanobacteria;o__Methanobacteriales;f__Methanobacteriaceae;g__Methanobacterium_A;s__Methanobacterium_A sp003166335	20150700_S14_7_c_000000004940_32	MtaB_Methanolobus_psychrophilus_R15_AFV23118.1	65.691	376	127	1	666	1039	79	454	1.43e-159	479
d__Archaea;p__Methanobacteriota;c__Methanobacteria;o__Methanobacteriales;f__Methanobacteriaceae;g__Methanobacterium_A;s__Methanobacterium_A sp003166335	20150700_S15_14_c_000000004207_16	MtaB_Methanolobus_psychrophilus_R15_AFV23118.1	65.691	376	127	1	666	1039	79	454	1.43e-159	479
d__Archaea;p__Methanobacteriota;c__Methanobacteria;o__Methanobacteriales;f__Methanobacteriaceae;g__Methanobacterium_A;s__Methanobacterium_A sp003166335	20150700_S25_6_c_000000000818_79	MtaB_Methanolobus_psychrophilus_R15_AFV23118.1	65.691	376	127	1	666	1039	79	454	1.43e-159	479
d__Archaea;p__Methanobacteriota;c__Methanobacteria;o__Methanobacteriales;f__Methanobacteriaceae;g__Methanobacterium_B;s__Methanobacterium_B sp003158115	20160700_E25_10_c_000000004313_42	MtaB_Methanolobus_psychrophilus_R15_AFV23118.1	64.096	376	133	1	666	1039	85	460	4.1e-166	497
d__Archaea;p__Methanobacteriota;c__Methanobacteria;o__Methanobacteriales;f__Methanobacteriaceae;g__Methanobacterium_B;s__Methanobacterium_B sp003158115	20170700_S35_20_c_000000004041_1	MtaB_Methanolobus_psychrophilus_R15_AFV23118.1	63.83	376	134	1	666	1039	85	460	1.25e-165	496
d__Archaea;p__Methanobacteriota;c__Methanobacteria;o__Methanobacteriales;f__Methanobacteriaceae;g__Methanobacterium_A;s__Methanobacterium_A sp003166335	3300022830_3_Ga0224515_1000261_3	MtaB_Methanolobus_psychrophilus_R15_AFV23118.1	65.426	376	128	1	666	1039	79	454	7.5e-159	478
d__Archaea;p__Methanobacteriota;c__Methanobacteria;o__Methanobacteriales;f__Methanobacteriaceae;g__Methanobacterium_A;s__Methanobacterium_A sp003166335	3300026368_3_Ga0255361_1000089_6	MtaB_Methanolobus_psychrophilus_R15_AFV23118.1	65.691	376	127	1	666	1039	79	454	1.43e-159	479
d__Archaea;p__Methanobacteriota;c__Methanobacteria;o__Methanobacteriales;f__Methanobacteriaceae;g__Methanobacterium_A;s__Methanobacterium_A sp003166335	3300036888_7_Ga0334830_000098_83	MtaB_Methanolobus_psychrophilus_R15_AFV23118.1	65.691	376	127	1	666	1039	79	454	1.43e-159	479
d__Archaea;p__Methanobacteriota;c__Methanobacteria;o__Methanobacteriales;f__Methanobacteriaceae;g__Methanobacterium_A;s__Methanobacterium_A sp003166335	3300036889_12_Ga0334831_007041_9	MtaB_Methanolobus_psychrophilus_R15_AFV23118.1	65.691	376	127	1	666	1039	79	454	1.43e-159	479
d__Archaea;p__Methanobacteriota;c__Methanobacteria;o__Methanobacteriales;f__Methanobacteriaceae;g__Methanobacterium_A;s__Methanobacterium_A sp003161815	3300037065_9_Ga0395704_000122_33	MtaB_Methanolobus_psychrophilus_R15_AFV23118.1	64.096	376	133	1	666	1039	79	454	9.73e-156	470
d__Archaea;p__Methanobacteriota;c__Methanobacteria;o__Methanobacteriales;f__Methanobacteriaceae;g__Methanobacterium_A;s__Methanobacterium_A sp003166335	3300037208_8_Ga0395672_002723_12	MtaB_Methanolobus_psychrophilus_R15_AFV23118.1	65.691	376	127	1	666	1039	79	454	1.43e-159	479
d__Archaea;p__Methanobacteriota;c__Methanobacteria;o__Methanobacteriales;f__Methanobacteriaceae;g__Methanobacterium_B;s__Methanobacterium_B sp003162655	Fen.Labelled.R1.T1.F1.trimmomatic.metaspades_bin.7_80.00_4.00_NODE_2027_length_4850_cov_21.581022_4	MtaB_Methanolobus_psychrophilus_R15_AFV23118.1	65.426	376	128	1	666	1039	85	460	8.52e-165	493
d__Archaea;p__Methanobacteriota;c__Methanobacteria;o__Methanobacteriales;f__Methanobacteriaceae;g__Methanobacterium_B;s__Methanobacterium_B sp003162655	Fen.Labelled.R1.T2.F1.trimmomatic.metaspades_bin.35_83.86_0.80_NODE_12438_length_2770_cov_5.516022_1	MtaB_Methanolobus_psychrophilus_R15_AFV23118.1	48.235	170	87	1	2	170	1	170	7.62e-45	160
d__Archaea;p__Methanobacteriota;c__Methanobacteria;o__Methanobacteriales;f__Methanobacteriaceae;g__Methanobacterium_B;s__Methanobacterium_B sp003162655	Fen.Labelled.R2.T1.F1.JGI.BFC.metaspades_bin.7_80.70_3.64_scaffold_7345_c1_1	MtaB_Methanolobus_psychrophilus_R15_AFV23118.1	65.691	376	127	1	666	1039	85	460	9.28e-165	493
d__Archaea;p__Methanobacteriota;c__Methanobacteria;o__Methanobacteriales;f__Methanobacteriaceae;g__Methanobacterium_B;s__Methanobacterium_B sp003162655	Fen.Labelled.R2.T2.F1.trimmomatic.metaspades_bin.57_80.79_2.40_NODE_4557_length_6054_cov_20.278213_2	MtaB_Methanolobus_psychrophilus_R15_AFV23118.1	65.691	376	127	1	666	1039	85	460	9.28e-165	493
d__Archaea;p__Methanobacteriota;c__Methanobacteria;o__Methanobacteriales;f__Methanobacteriaceae;g__Methanobacterium_B;s__Methanobacterium_B sp003162655	Fen.Labelled.R2.T3.F1.trimmomatic.megahit_bin.60_76.58_3.24_k141_108667_3	MtaB_Methanolobus_psychrophilus_R15_AFV23118.1	65.426	376	128	1	666	1039	85	460	6.95e-165	494
d__Archaea;p__Methanobacteriota;c__Methanobacteria;o__Methanobacteriales;f__Methanobacteriaceae;g__Methanobacterium_B;s__Methanobacterium_B sp003162655	Fen.Labelled.R2.T3.F1.trimmomatic.metaspades_bin.35_77.55_4.44_NODE_9597_length_5848_cov_12.741239_3	MtaB_Methanolobus_psychrophilus_R15_AFV23118.1	65.691	376	127	1	666	1039	85	460	9.28e-165	493
d__Archaea;p__Methanobacteriota;c__Methanobacteria;o__Methanobacteriales;f__Methanobacteriaceae;g__Methanobacterium_B;s__Methanobacterium_B sp003162655	Fen.Labelled.R3.T1.F1.trimmomatic.metaspades_bin.4_83.17_2.00_NODE_7191_length_4249_cov_36.857177_3	MtaB_Methanolobus_psychrophilus_R15_AFV23118.1	65.691	376	127	1	666	1039	85	460	9.28e-165	493
d__Archaea;p__Methanobacteriota;c__Methanobacteria;o__Methanobacteriales;f__Methanobacteriaceae;g__Methanobacterium_B;s__Methanobacterium_B sp003162655	Fen.Unlabelled.R1.T1.F1.trimmomatic.metaspades_bin.18_78.79_1.60_NODE_3327_length_7619_cov_15.997753_3	MtaB_Methanolobus_psychrophilus_R15_AFV23118.1	65.691	376	127	1	666	1039	85	460	9.28e-165	493
d__Archaea;p__Methanobacteriota;c__Methanobacteria;o__Methanobacteriales;f__Methanobacteriaceae;g__Methanobacterium_B;s__Methanobacterium_B sp003162655	Fen.Unlabelled.R1.T3.F1.trimmomatic.metaspades_bin.103_70.94_0.80_NODE_15512_length_4101_cov_3.463668_2	MtaB_Methanolobus_psychrophilus_R15_AFV23118.1	65.426	376	128	1	666	1039	85	460	6.88e-165	494
d__Archaea;p__Methanobacteriota;c__Methanobacteria;o__Methanobacteriales;f__Methanobacteriaceae;g__Methanobacterium_B;s__Methanobacterium_B sp003162655	Fen.Unlabelled.R2.T1.F1.trimmomatic.metaspades_bin.16_83.13_0.80_NODE_3379_length_7157_cov_12.195579_4	MtaB_Methanolobus_psychrophilus_R15_AFV23118.1	65.691	376	127	1	666	1039	85	460	9.28e-165	493
d__Archaea;p__Methanobacteriota;c__Methanobacteria;o__Methanobacteriales;f__Methanobacteriaceae;g__Methanobacterium_B;s__Methanobacterium_B sp003162655	Fen.Unlabelled.R2.T3.F1.trimmomatic.megahit_bin.72_79.99_5.64_k141_1351743_5	MtaB_Methanolobus_psychrophilus_R15_AFV23118.1	66.758	364	119	1	678	1039	1	364	8.57e-163	484
d__Archaea;p__Methanobacteriota;c__Methanobacteria;o__Methanobacteriales;f__Methanobacteriaceae;g__Methanobacterium_B;s__Methanobacterium_B sp003162655	Fen.Unlabelled.R3.T1.F1.trimmomatic.metaspades_bin.70_79.20_1.87_NODE_15356_length_4209_cov_29.831488_1	MtaB_Methanolobus_psychrophilus_R15_AFV23118.1	69.255	322	99	0	718	1039	1	322	1.59e-150	451
d__Archaea;p__Methanobacteriota;c__Methanobacteria;o__Methanobacteriales;f__Methanobacteriaceae;g__Methanobacterium_B;s__Methanobacterium_B sp003162655	Fen.Unlabelled.R3.T2.F1.trimmomatic.metaspades_bin.18_75.52_0.00_NODE_8996_length_6926_cov_7.809344_4	MtaB_Methanolobus_psychrophilus_R15_AFV23118.1	65.691	376	127	1	666	1039	85	460	9.28e-165	493
d__Archaea;p__Methanobacteriota;c__Methanobacteria;o__Methanobacteriales;f__Methanobacteriaceae;g__Methanobacterium_B;s__Methanobacterium_B sp003162655	Fen.Unlabelled.R3.T3.F1.trimmomatic.metaspades_bin.105_81.22_1.20_NODE_8650_length_7209_cov_5.950517_4	MtaB_Methanolobus_psychrophilus_R15_AFV23118.1	65.426	376	128	1	666	1039	85	460	8.52e-165	493
d__Archaea;p__Methanobacteriota;c__Methanobacteria;o__Methanobacteriales;f__Methanobacteriaceae;g__Methanobacterium_B;s__Methanobacterium_B sp003158115	PLAP01_ENA|PLAP01000037|PLAP01000037.1_3	MtaB_Methanolobus_psychrophilus_R15_AFV23118.1	63.83	376	134	1	666	1039	85	460	1.25e-165	496
d__Archaea;p__Methanobacteriota;c__Methanobacteria;o__Methanobacteriales;f__Methanobacteriaceae;g__Methanobacterium_A;s__Methanobacterium_A sp003166335	PLHB01_ENA|PLHB01000029|PLHB01000029.1_19	MtaB_Methanolobus_psychrophilus_R15_AFV23118.1	65.691	376	127	1	666	1039	79	454	1.43e-159	479
d__Archaea;p__Methanobacteriota;c__Methanobacteria;o__Methanobacteriales;f__Methanobacteriaceae;g__Methanobacterium_B;s__Methanobacterium_B sp003158115	PLKI01_ENA|PLKI01000119|PLKI01000119.1_22	MtaB_Methanolobus_psychrophilus_R15_AFV23118.1	63.83	376	134	1	666	1039	85	460	1.25e-165	496
d__Archaea;p__Methanobacteriota;c__Methanobacteria;o__Methanobacteriales;f__Methanobacteriaceae;g__Methanobacterium_B;s__Methanobacterium_B sp003164415	PLTK01_ENA|PLTK01000083|PLTK01000083.1_23	MtaB_Methanolobus_psychrophilus_R15_AFV23118.1	66.489	376	124	1	666	1039	85	460	3.35e-170	507
d__Archaea;p__Methanobacteriota;c__Methanobacteria;o__Methanobacteriales;f__Methanobacteriaceae;g__Methanobacterium_B;s__Methanobacterium_B sp003158115	PLUD01_ENA|PLUD01000127|PLUD01000127.1_18	MtaB_Methanolobus_psychrophilus_R15_AFV23118.1	63.83	376	134	1	666	1039	85	460	1.11e-165	496
d__Archaea;p__Methanobacteriota;c__Methanobacteria;o__Methanobacteriales;f__Methanobacteriaceae;g__Methanobacterium_B;s__Methanobacterium_B sp003151535	PLXT01_ENA|PLXT01000017|PLXT01000017.1_7	MtaB_Methanolobus_psychrophilus_R15_AFV23118.1	65.691	376	127	1	666	1039	85	460	2.88e-165	494
d__Archaea;p__Methanobacteriota;c__Methanobacteria;o__Methanobacteriales;f__Methanobacteriaceae;g__Methanobacterium_B;s__Methanobacterium_B sp003151535	PLXT01_ENA|PLXT01000058|PLXT01000058.1_9	MtaB_Methanolobus_psychrophilus_R15_AFV23118.1	65.16	376	129	1	666	1039	85	460	1.39e-173	516
d__Archaea;p__Methanobacteriota;c__Methanobacteria;o__Methanobacteriales;f__Methanobacteriaceae;g__Methanobacterium_B;s__Methanobacterium_B sp003162115	PMBJ01_ENA|PMBJ01000041|PMBJ01000041.1_2	MtaB_Methanolobus_psychrophilus_R15_AFV23118.1	70.382	314	93	0	726	1039	2	315	1.42e-149	448
d__Archaea;p__Methanobacteriota;c__Methanobacteria;o__Methanobacteriales;f__Methanobacteriaceae;g__Methanobacterium_B;s__Methanobacterium_B sp003158115	PMGM01_ENA|PMGM01000019|PMGM01000019.1_23	MtaB_Methanolobus_psychrophilus_R15_AFV23118.1	62.5	376	131	2	666	1039	85	452	2.94e-159	479
d__Archaea;p__Methanobacteriota;c__Methanobacteria;o__Methanobacteriales;f__Methanobacteriaceae;g__Methanobacterium_B;s__Methanobacterium_B sp003158115	PMJI01_ENA|PMJI01000110|PMJI01000110.1_2	MtaB_Methanolobus_psychrophilus_R15_AFV23118.1	63.83	376	134	1	666	1039	85	460	1.25e-165	496
d__Archaea;p__Methanobacteriota;c__Methanobacteria;o__Methanobacteriales;f__Methanobacteriaceae;g__Methanobacterium_A;s__Methanobacterium_A sp003166335	PMKI01_ENA|PMKI01000116|PMKI01000116.1_29	MtaB_Methanolobus_psychrophilus_R15_AFV23118.1	69.328	238	73	0	802	1039	1	238	4.53e-100	315
d__Archaea;p__Methanobacteriota;c__Methanobacteria;o__Methanobacteriales;f__Methanobacteriaceae;g__Methanobacterium_B;s__Methanobacterium_B sp003162115	PMMV01_ENA|PMMV01000071|PMMV01000071.1_17	MtaB_Methanolobus_psychrophilus_R15_AFV23118.1	65.16	376	129	1	666	1039	85	460	3.54e-164	492
d__Archaea;p__Methanobacteriota;c__Methanobacteria;o__Methanobacteriales;f__Methanobacteriaceae;g__Methanobacterium_B;s__Methanobacterium_B sp003162655	PMMY01_ENA|PMMY01000073|PMMY01000073.1_3	MtaB_Methanolobus_psychrophilus_R15_AFV23118.1	65.426	376	128	1	666	1039	45	420	2.1e-165	493
d__Archaea;p__Methanobacteriota;c__Methanobacteria;o__Methanobacteriales;f__Methanobacteriaceae;g__Methanobacterium_B;s__Methanobacterium_B sp003162115	PMNL01_ENA|PMNL01000087|PMNL01000087.1_4	MtaB_Methanolobus_psychrophilus_R15_AFV23118.1	65.16	376	129	1	666	1039	85	460	3.54e-164	492
d__Archaea;p__Methanobacteriota;c__Methanobacteria;o__Methanobacteriales;f__Methanobacteriaceae;g__Methanobacterium_A;s__Methanobacterium_A sp003161815	PMNN01_ENA|PMNN01000193|PMNN01000193.1_3	MtaB_Methanolobus_psychrophilus_R15_AFV23118.1	64.362	376	132	1	666	1039	79	454	1.2e-156	472
d__Archaea;p__Methanobacteriota;c__Methanobacteria;o__Methanobacteriales;f__Methanobacteriaceae;g__Methanobacterium_A;s__Methanobacterium_A sp003166335	PMRR01_ENA|PMRR01000064|PMRR01000064.1_10	MtaB_Methanolobus_psychrophilus_R15_AFV23118.1	65.16	376	129	1	666	1039	79	454	2.62e-158	476
d__Archaea;p__Methanobacteriota;c__Methanobacteria;o__Methanobacteriales;f__Methanobacteriaceae;g__Methanobacterium_A;s__Methanobacterium_A sp003166335	PMWA01_ENA|PMWA01000022|PMWA01000022.1_11	MtaB_Methanolobus_psychrophilus_R15_AFV23118.1	65.691	376	127	1	666	1039	79	454	1.43e-159	479
d__Archaea;p__Thermoplasmatota;c__Thermoplasmata;o__Methanomassiliicoccales;f__UBA472;g__FEN-33;s__FEN-33 sp003135935	20110800_E2D_16_c_000000002296_8	MtaB_Methanomassiliicoccus_intestinalis_WP_020448236.1	71.123	374	107	1	95	467	1	374	0	575
d__Archaea;p__Thermoplasmatota;c__Thermoplasmata;o__Methanomassiliicoccales;f__UBA472;g__FEN-33;s__FEN-33 sp003135935	20110800_E3D_10_c_000000007935_8	MtaB_Methanomassiliicoccus_intestinalis_WP_020448236.1	70.513	468	137	1	1	467	1	468	0	710
d__Archaea;p__Thermoplasmatota;c__Thermoplasmata;o__Methanomassiliicoccales;f__UBA472;g__FEN-33;s__FEN-33 sp003135935	PNBI01_ENA|PNBI01000106|PNBI01000106.1_2	MtaB_Methanomassiliicoccus_intestinalis_WP_020448236.1	70.513	468	137	1	1	467	1	468	0	710
d__Archaea;p__Methanobacteriota;c__Methanobacteria;o__Methanobacteriales;f__Methanobacteriaceae;g__Methanobacterium_A;s__Methanobacterium_A sp003161815	20120600_E3D_43_c_000000006109_1	mtaB_Methanosarcina_barkeri_WP_011305769.1	46.316	190	101	1	9	197	1	190	1.16e-52	176
d__Archaea;p__Methanobacteriota;c__Methanobacteria;o__Methanobacteriales;f__Methanobacteriaceae;g__Methanobacterium_B;s__Methanobacterium_B sp003162655	Fen.Labelled.R3.T1.F1.JGI.BFC.metaspades_bin.17_91.10_7.60_scaffold_11187_c1_3	mtaB_Methanosarcina_barkeri_WP_011305769.1	46.377	207	110	1	4	209	2	208	3.79e-58	191
d__Archaea;p__Methanobacteriota;c__Methanobacteria;o__Methanobacteriales;f__Methanobacteriaceae;g__Methanobacterium_B;s__Methanobacterium_B sp003162655	Fen.Unlabelled.R1.T3.F1.trimmomatic.megahit_bin.70_78.60_1.60_k141_615461_4	mtaB_Methanosarcina_barkeri_WP_011305769.1	48.148	81	42	0	4	84	2	82	1.93e-19	83.6
d__Archaea;p__Methanobacteriota;c__Methanobacteria;o__Methanobacteriales;f__Methanobacteriaceae;g__Methanobacterium_B;s__Methanobacterium_B sp003162115	PMBJ01_ENA|PMBJ01000041|PMBJ01000041.1_1	mtaB_Methanosarcina_barkeri_WP_011305769.1	50	116	58	0	4	119	2	117	4.36e-34	125
d__Archaea;p__Methanobacteriota;c__Methanobacteria;o__Methanobacteriales;f__Methanobacteriaceae;g__Methanobacterium_A;s__Methanobacterium_A sp003166335	PMKI01_ENA|PMKI01000078|PMKI01000078.1_1	mtaB_Methanosarcina_barkeri_WP_011305769.1	46.316	190	101	1	9	197	1	190	7.51e-54	179
d__Archaea;p__Halobacteriota;c__Methanosarcinia;o__Methanosarcinales;f__Methanosarcinaceae;g__Methanosarcina;s__Methanosarcina sp003164755	20110800_S3D_8_c_000000001967_8	MtaB_Methanosarcina_thermophila_WP_048166108.1	85.033	461	69	0	1	461	1	461	0	841
d__Archaea;p__Halobacteriota;c__Methanosarcinia;o__Methanosarcinales;f__Methanosarcinaceae;g__Methanosarcina;s__Methanosarcina sp003164755	20120700_S1D_59_c_000000099116_7	MtaB_Methanosarcina_thermophila_WP_048166108.1	85.033	461	69	0	1	461	1	461	0	841
d__Archaea;p__Halobacteriota;c__Methanosarcinia;o__Methanosarcinales;f__Methanosarcinaceae;g__Methanosarcina;s__Methanosarcina sp003164755	20150700_E15_21_c_000000002360_7	MtaB_Methanosarcina_thermophila_WP_048166108.1	85.033	461	69	0	1	461	1	461	0	841
d__Archaea;p__Halobacteriota;c__Methanosarcinia;o__Methanosarcinales;f__Methanosarcinaceae;g__Methanosarcina;s__Methanosarcina sp003164755	20160700_E25_17_c_000000001316_4	MtaB_Methanosarcina_thermophila_WP_048166108.1	85.033	461	69	0	1	461	1	461	0	841
d__Archaea;p__Halobacteriota;c__Methanosarcinia;o__Methanosarcinales;f__Methanosarcinaceae;g__Methanosarcina;s__Methanosarcina sp003164755	PLUB01_ENA|PLUB01000062|PLUB01000062.1_4	MtaB_Methanosarcina_thermophila_WP_048166108.1	85.033	461	69	0	1	461	1	461	0	841
d__Archaea;p__Thermoplasmatota;c__Thermoplasmata;o__Methanomassiliicoccales;f__UBA472;g__;s__	20110800_E2S_11_c_000000001905_6	MtaC_Methanomassiliicoccus_intestinalis_U5Q575	60	245	95	2	3	247	20	261	2.26e-111	318
d__Archaea;p__Thermoplasmatota;c__Thermoplasmata;o__Methanomassiliicoccales;f__UBA472;g__FEN-33;s__FEN-33 sp003135935	20110800_E3D_10_c_000000007935_9	MtaC_Methanomassiliicoccus_intestinalis_U5Q575	59.259	243	96	2	1	241	18	259	7.22e-107	307
d__Archaea;p__Methanobacteriota;c__Methanobacteria;o__Methanobacteriales;f__Methanobacteriaceae;g__Methanobacterium_B;s__Methanobacterium_B sp003158115	3300036879_12_Ga0334800_011080_5	MtaC_Methanomassiliicoccus_intestinalis_U5Q575	49.718	177	88	1	66	241	1	177	9.3e-59	185
d__Archaea;p__Methanobacteriota;c__Methanobacteria;o__Methanobacteriales;f__Methanobacteriaceae;g__Methanobacterium_B;s__Methanobacterium_B sp003162655	Fen.Labelled.R2.T1.F2.trimmomatic.megahit_bin.33_75.70_4.00_k141_1359128_1	MtaC_Methanomassiliicoccus_intestinalis_U5Q575	51.064	188	91	1	55	241	1	188	3.32e-64	199
d__Archaea;p__Methanobacteriota;c__Methanobacteria;o__Methanobacteriales;f__Methanobacteriaceae;g__Methanobacterium_A;s__Methanobacterium_A sp003166335	PLHB01_ENA|PLHB01000029|PLHB01000029.1_17	MtaC_Methanomassiliicoccus_intestinalis_U5Q575	51.923	156	74	1	87	241	1	156	3.1e-54	173
d__Archaea;p__Methanobacteriota;c__Methanobacteria;o__Methanobacteriales;f__Methanobacteriaceae;g__Methanobacterium_B;s__Methanobacterium_B sp003158115	PMJI01_ENA|PMJI01000151|PMJI01000151.1_1	MtaC_Methanomassiliicoccus_intestinalis_U5Q575	49.02	204	102	2	40	241	2	205	2.2e-65	203
d__Archaea;p__Methanobacteriota;c__Methanobacteria;o__Methanobacteriales;f__Methanobacteriaceae;g__Methanobacterium_B;s__Methanobacterium_B sp003162115	PMNL01_ENA|PMNL01000076|PMNL01000076.1_5	MtaC_Methanomassiliicoccus_intestinalis_U5Q575	50.943	106	51	1	137	241	1	106	2.16e-31	113
d__Archaea;p__Thermoplasmatota;c__Thermoplasmata;o__Methanomassiliicoccales;f__UBA472;g__FEN-33;s__FEN-33 sp003135935	PNBI01_ENA|PNBI01000106|PNBI01000106.1_1	MtaC_Methanomassiliicoccus_intestinalis_U5Q575	59.259	243	96	2	1	241	18	259	7.22e-107	307
d__Archaea;p__Methanobacteriota;c__Methanobacteria;o__Methanobacteriales;f__Methanobacteriaceae;g__Methanobacterium_A;s__Methanobacterium_A sp003161815	20100900_E3D_5_c_000000006477_7	MtaC_Methanosarcina_barkeri_strain	47.6	250	127	3	12	257	16	265	5.85e-75	230
d__Archaea;p__Methanobacteriota;c__Methanobacteria;o__Methanobacteriales;f__Methanobacteriaceae;g__Methanobacterium_A;s__Methanobacterium_A sp003166335	20110600_S3M_16_c_000000001863_39	MtaC_Methanosarcina_barkeri_strain	47.177	248	127	3	12	255	16	263	1.7e-73	226
d__Archaea;p__Methanobacteriota;c__Methanobacteria;o__Methanobacteriales;f__Methanobacteriaceae;g__Methanobacterium_A;s__Methanobacterium_A sp003166335	20110700_S2D_21_c_000000000982_39	MtaC_Methanosarcina_barkeri_strain	47.177	248	127	3	12	255	16	263	1.7e-73	226
d__Archaea;p__Methanobacteriota;c__Methanobacteria;o__Methanobacteriales;f__Methanobacteriaceae;g__Methanobacterium_A;s__Methanobacterium_A sp003166335	20110800_S2D_12_c_000000005527_4	MtaC_Methanosarcina_barkeri_strain	47.177	248	127	3	12	255	16	263	1.7e-73	226
d__Archaea;p__Halobacteriota;c__Methanosarcinia;o__Methanosarcinales;f__Methanosarcinaceae;g__Methanosarcina;s__Methanosarcina sp003164755	20110800_S3D_8_c_000000001967_9	MtaC_Methanosarcina_barkeri_strain	77.328	247	56	0	12	258	9	255	7.35e-141	394
d__Archaea;p__Methanobacteriota;c__Methanobacteria;o__Methanobacteriales;f__Methanobacteriaceae;g__Methanobacterium_B;s__Methanobacterium_B sp003158115	20111000_S2D_4_c_000000003186_2	MtaC_Methanosarcina_barkeri_strain	46.371	248	129	3	12	255	15	262	1.35e-68	214
d__Archaea;p__Methanobacteriota;c__Methanobacteria;o__Methanobacteriales;f__Methanobacteriaceae;g__Methanobacterium_A;s__Methanobacterium_A sp003166335	20120600_E2D_58_c_000000011154_17	MtaC_Methanosarcina_barkeri_strain	47.177	248	127	3	12	255	16	263	1.7e-73	226
d__Archaea;p__Methanobacteriota;c__Methanobacteria;o__Methanobacteriales;f__Methanobacteriaceae;g__Methanobacterium_A;s__Methanobacterium_A sp003161815	20120600_E3D_43_c_000000006055_2	MtaC_Methanosarcina_barkeri_strain	47.6	250	127	3	12	257	16	265	5.85e-75	230
d__Archaea;p__Methanobacteriota;c__Methanobacteria;o__Methanobacteriales;f__Methanobacteriaceae;g__Methanobacterium_B;s__Methanobacterium_B sp003158115	20120600_S2D_10_c_000000003863_15	MtaC_Methanosarcina_barkeri_strain	46.371	248	129	3	12	255	15	262	1.35e-68	214
d__Archaea;p__Methanobacteriota;c__Methanobacteria;o__Methanobacteriales;f__Methanobacteriaceae;g__Methanobacterium_B;s__Methanobacterium_B sp003151535	20120700_P3D_99_c_000000085960_24	MtaC_Methanosarcina_barkeri_strain	45.968	248	130	3	12	255	15	262	1.41e-68	214
d__Archaea;p__Halobacteriota;c__Methanosarcinia;o__Methanosarcinales;f__Methanosarcinaceae;g__Methanosarcina;s__Methanosarcina sp003164755	20120700_S1D_59_c_000000099116_6	MtaC_Methanosarcina_barkeri_strain	77.328	247	56	0	12	258	9	255	7.35e-141	394
d__Archaea;p__Methanobacteriota;c__Methanobacteria;o__Methanobacteriales;f__Methanobacteriaceae;g__Methanobacterium_B;s__Methanobacterium_B sp003158115	20120800_S1D_9_c_000000002009_20	MtaC_Methanosarcina_barkeri_strain	46.371	248	129	3	12	255	15	262	1.35e-68	214
d__Archaea;p__Methanobacteriota;c__Methanobacteria;o__Methanobacteriales;f__Methanobacteriaceae;g__Methanobacterium_B;s__Methanobacterium_B sp003158115	20130700_C2M_14_c_000000009536_1	MtaC_Methanosarcina_barkeri_strain	46.371	248	129	3	12	255	15	262	1.33e-68	214
d__Archaea;p__Methanobacteriota;c__Methanobacteria;o__Methanobacteriales;f__Methanobacteriaceae;g__Methanobacterium_B;s__Methanobacterium_B sp003158115	20130700_S2D_11_c_000000004820_23	MtaC_Methanosarcina_barkeri_strain	42.667	150	83	2	12	158	15	164	8.6e-32	115
d__Archaea;p__Methanobacteriota;c__Methanobacteria;o__Methanobacteriales;f__Methanobacteriaceae;g__Methanobacterium_B;s__Methanobacterium_B sp003158115	20130700_S2M_13_c_000000003905_12	MtaC_Methanosarcina_barkeri_strain	46.371	248	129	3	12	255	15	262	1.35e-68	214
d__Archaea;p__Methanobacteriota;c__Methanobacteria;o__Methanobacteriales;f__Methanobacteriaceae;g__Methanobacterium_B;s__Methanobacterium_B sp003158115	20140700_E14_6_c_000000000483_10	MtaC_Methanosarcina_barkeri_strain	46.371	248	129	3	12	255	15	262	1.35e-68	214
d__Archaea;p__Methanobacteriota;c__Methanobacteria;o__Methanobacteriales;f__Methanobacteriaceae;g__Methanobacterium_A;s__Methanobacterium_A sp003166335	20140700_S14_12_c_000000002728_106	MtaC_Methanosarcina_barkeri_strain	47.177	248	127	3	12	255	16	263	1.7e-73	226
d__Archaea;p__Methanobacteriota;c__Methanobacteria;o__Methanobacteriales;f__Methanobacteriaceae;g__Methanobacterium_A;s__Methanobacterium_A sp003166335	20140700_S15_5_c_000000001492_15	MtaC_Methanosarcina_barkeri_strain	47.177	248	127	3	12	255	16	263	1.7e-73	226
d__Archaea;p__Halobacteriota;c__Methanosarcinia;o__Methanosarcinales;f__Methanosarcinaceae;g__Methanosarcina;s__Methanosarcina sp003164755	20150700_E15_21_c_000000002360_6	MtaC_Methanosarcina_barkeri_strain	77.328	247	56	0	12	258	9	255	7.35e-141	394
d__Archaea;p__Methanobacteriota;c__Methanobacteria;o__Methanobacteriales;f__Methanobacteriaceae;g__Methanobacterium_A;s__Methanobacterium_A sp003166335	20150700_S14_7_c_000000004940_31	MtaC_Methanosarcina_barkeri_strain	47.177	248	127	3	12	255	16	263	1.7e-73	226
d__Archaea;p__Methanobacteriota;c__Methanobacteria;o__Methanobacteriales;f__Methanobacteriaceae;g__Methanobacterium_A;s__Methanobacterium_A sp003166335	20150700_S15_14_c_000000004207_15	MtaC_Methanosarcina_barkeri_strain	47.177	248	127	3	12	255	16	263	1.7e-73	226
d__Archaea;p__Methanobacteriota;c__Methanobacteria;o__Methanobacteriales;f__Methanobacteriaceae;g__Methanobacterium_A;s__Methanobacterium_A sp003166335	20150700_S25_6_c_000000000818_78	MtaC_Methanosarcina_barkeri_strain	47.177	248	127	3	12	255	16	263	1.7e-73	226
d__Archaea;p__Methanobacteriota;c__Methanobacteria;o__Methanobacteriales;f__Methanobacteriaceae;g__Methanobacterium_B;s__Methanobacterium_B sp003158115	20160700_E25_10_c_000000004313_43	MtaC_Methanosarcina_barkeri_strain	46.371	248	129	3	12	255	15	262	1.35e-68	214
d__Archaea;p__Halobacteriota;c__Methanosarcinia;o__Methanosarcinales;f__Methanosarcinaceae;g__Methanosarcina;s__Methanosarcina sp003164755	20160700_E25_17_c_000000001316_5	MtaC_Methanosarcina_barkeri_strain	77.328	247	56	0	12	258	9	255	7.35e-141	394
d__Archaea;p__Halobacteriota;c__Methanosarcinia;o__Methanosarcinales;f__Methanosarcinaceae;g__Methanosarcina;s__Methanosarcina sp003164755	20170700_S33_16_c_000000002215_1	MtaC_Methanosarcina_barkeri_strain	79.47	151	31	0	12	162	14	164	1.87e-84	248
d__Archaea;p__Methanobacteriota;c__Methanobacteria;o__Methanobacteriales;f__Methanobacteriaceae;g__Methanobacterium_B;s__Methanobacterium_B sp003158115	20170700_S35_20_c_000000004041_2	MtaC_Methanosarcina_barkeri_strain	46.371	248	129	3	12	255	15	262	1.35e-68	214
d__Archaea;p__Methanobacteriota;c__Methanobacteria;o__Methanobacteriales;f__Methanobacteriaceae;g__Methanobacterium_A;s__Methanobacterium_A sp003166335	3300022830_3_Ga0224515_1000261_2	MtaC_Methanosarcina_barkeri_strain	47.177	248	127	3	12	255	16	263	1.7e-73	226
d__Archaea;p__Methanobacteriota;c__Methanobacteria;o__Methanobacteriales;f__Methanobacteriaceae;g__Methanobacterium_A;s__Methanobacterium_A sp003166335	3300026368_3_Ga0255361_1000089_7	MtaC_Methanosarcina_barkeri_strain	47.177	248	127	3	12	255	16	263	1.7e-73	226
d__Archaea;p__Methanobacteriota;c__Methanobacteria;o__Methanobacteriales;f__Methanobacteriaceae;g__Methanobacterium_A;s__Methanobacterium_A sp003166335	3300036888_7_Ga0334830_000098_84	MtaC_Methanosarcina_barkeri_strain	47.177	248	127	3	12	255	16	263	1.7e-73	226
d__Archaea;p__Methanobacteriota;c__Methanobacteria;o__Methanobacteriales;f__Methanobacteriaceae;g__Methanobacterium_A;s__Methanobacterium_A sp003166335	3300036889_12_Ga0334831_007041_10	MtaC_Methanosarcina_barkeri_strain	37.391	115	69	2	12	123	16	130	4.19e-17	76.6
d__Archaea;p__Methanobacteriota;c__Methanobacteria;o__Methanobacteriales;f__Methanobacteriaceae;g__Methanobacterium_A;s__Methanobacterium_A sp003161815	3300037065_9_Ga0395704_000122_34	MtaC_Methanosarcina_barkeri_strain	47.6	250	127	3	12	257	16	265	5.85e-75	230
d__Archaea;p__Methanobacteriota;c__Methanobacteria;o__Methanobacteriales;f__Methanobacteriaceae;g__Methanobacterium_A;s__Methanobacterium_A sp003166335	3300037208_8_Ga0395672_002723_13	MtaC_Methanosarcina_barkeri_strain	47.177	248	127	3	12	255	16	263	1.7e-73	226
d__Archaea;p__Methanobacteriota;c__Methanobacteria;o__Methanobacteriales;f__Methanobacteriaceae;g__Methanobacterium_B;s__Methanobacterium_B sp003162655	Fen.Labelled.R1.T1.F1.trimmomatic.metaspades_bin.7_80.00_4.00_NODE_2027_length_4850_cov_21.581022_3	MtaC_Methanosarcina_barkeri_strain	44.758	248	133	3	12	255	15	262	5.4e-67	209
d__Archaea;p__Methanobacteriota;c__Methanobacteria;o__Methanobacteriales;f__Methanobacteriaceae;g__Methanobacterium_B;s__Methanobacterium_B sp003162655	Fen.Labelled.R1.T2.F1.trimmomatic.metaspades_bin.35_83.86_0.80_NODE_8823_length_3377_cov_6.770921_3	MtaC_Methanosarcina_barkeri_strain	44.758	248	133	3	12	255	9	256	1.97e-67	211
d__Archaea;p__Methanobacteriota;c__Methanobacteria;o__Methanobacteriales;f__Methanobacteriaceae;g__Methanobacterium_B;s__Methanobacterium_B sp003162655	Fen.Labelled.R2.T1.F1.JGI.BFC.metaspades_bin.7_80.70_3.64_scaffold_7345_c1_2	MtaC_Methanosarcina_barkeri_strain	44.758	248	133	3	12	255	15	262	2.55e-67	210
d__Archaea;p__Methanobacteriota;c__Methanobacteria;o__Methanobacteriales;f__Methanobacteriaceae;g__Methanobacterium_B;s__Methanobacterium_B sp003162655	Fen.Labelled.R2.T2.F1.trimmomatic.metaspades_bin.57_80.79_2.40_NODE_4557_length_6054_cov_20.278213_3	MtaC_Methanosarcina_barkeri_strain	44.758	248	133	3	12	255	15	262	5.4e-67	209
d__Archaea;p__Methanobacteriota;c__Methanobacteria;o__Methanobacteriales;f__Methanobacteriaceae;g__Methanobacterium_B;s__Methanobacterium_B sp003162655	Fen.Labelled.R2.T3.F1.trimmomatic.megahit_bin.60_76.58_3.24_k141_108667_2	MtaC_Methanosarcina_barkeri_strain	44.758	248	133	3	12	255	15	262	2.55e-67	210
d__Archaea;p__Methanobacteriota;c__Methanobacteria;o__Methanobacteriales;f__Methanobacteriaceae;g__Methanobacterium_B;s__Methanobacterium_B sp003162655	Fen.Labelled.R2.T3.F1.trimmomatic.metaspades_bin.35_77.55_4.44_NODE_9597_length_5848_cov_12.741239_4	MtaC_Methanosarcina_barkeri_strain	44.758	248	133	3	12	255	15	262	5.4e-67	209
d__Archaea;p__Methanobacteriota;c__Methanobacteria;o__Methanobacteriales;f__Methanobacteriaceae;g__Methanobacterium_B;s__Methanobacterium_B sp003162655	Fen.Labelled.R3.T1.F1.trimmomatic.metaspades_bin.4_83.17_2.00_NODE_7191_length_4249_cov_36.857177_4	MtaC_Methanosarcina_barkeri_strain	43.842	203	110	3	12	210	15	217	2.03e-50	165
d__Archaea;p__Methanobacteriota;c__Methanobacteria;o__Methanobacteriales;f__Methanobacteriaceae;g__Methanobacterium_B;s__Methanobacterium_B sp003162655	Fen.Labelled.R3.T2.F1.trimmomatic.megahit_bin.18_82.32_8.80_k141_947929_4	MtaC_Methanosarcina_barkeri_strain	44.758	248	133	3	12	255	15	262	2.55e-67	210
d__Archaea;p__Methanobacteriota;c__Methanobacteria;o__Methanobacteriales;f__Methanobacteriaceae;g__Methanobacterium_B;s__Methanobacterium_B sp003162655	Fen.Unlabelled.R1.T2.F1.trimmomatic.megahit_bin.66_73.30_3.47_k141_473012_1	MtaC_Methanosarcina_barkeri_strain	44.758	248	133	3	12	255	15	262	5.95e-67	209
d__Archaea;p__Methanobacteriota;c__Methanobacteria;o__Methanobacteriales;f__Methanobacteriaceae;g__Methanobacterium_B;s__Methanobacterium_B sp003162655	Fen.Unlabelled.R1.T3.F1.trimmomatic.metaspades_bin.103_70.94_0.80_NODE_15512_length_4101_cov_3.463668_1	MtaC_Methanosarcina_barkeri_strain	44.758	248	133	3	12	255	15	262	2.55e-67	210
d__Archaea;p__Methanobacteriota;c__Methanobacteria;o__Methanobacteriales;f__Methanobacteriaceae;g__Methanobacterium_B;s__Methanobacterium_B sp003162655	Fen.Unlabelled.R2.T1.F1.trimmomatic.metaspades_bin.16_83.13_0.80_NODE_3379_length_7157_cov_12.195579_3	MtaC_Methanosarcina_barkeri_strain	44.758	248	133	3	12	255	15	262	5.4e-67	209
d__Archaea;p__Methanobacteriota;c__Methanobacteria;o__Methanobacteriales;f__Methanobacteriaceae;g__Methanobacterium_B;s__Methanobacterium_B sp003162655	Fen.Unlabelled.R2.T3.F1.trimmomatic.megahit_bin.72_79.99_5.64_k141_1351743_4	MtaC_Methanosarcina_barkeri_strain	44.758	248	133	3	12	255	15	262	5.4e-67	209
d__Archaea;p__Methanobacteriota;c__Methanobacteria;o__Methanobacteriales;f__Methanobacteriaceae;g__Methanobacterium_B;s__Methanobacterium_B sp003162655	Fen.Unlabelled.R3.T1.F1.trimmomatic.metaspades_bin.70_79.20_1.87_NODE_15356_length_4209_cov_29.831488_2	MtaC_Methanosarcina_barkeri_strain	44.758	248	133	3	12	255	15	262	5.4e-67	209
d__Archaea;p__Methanobacteriota;c__Methanobacteria;o__Methanobacteriales;f__Methanobacteriaceae;g__Methanobacterium_B;s__Methanobacterium_B sp003162655	Fen.Unlabelled.R3.T2.F1.trimmomatic.metaspades_bin.18_75.52_0.00_NODE_8996_length_6926_cov_7.809344_3	MtaC_Methanosarcina_barkeri_strain	44.758	248	133	3	12	255	15	262	5.4e-67	209
d__Archaea;p__Methanobacteriota;c__Methanobacteria;o__Methanobacteriales;f__Methanobacteriaceae;g__Methanobacterium_B;s__Methanobacterium_B sp003162655	Fen.Unlabelled.R3.T3.F1.trimmomatic.metaspades_bin.105_81.22_1.20_NODE_8650_length_7209_cov_5.950517_3	MtaC_Methanosarcina_barkeri_strain	44.758	248	133	3	12	255	15	262	5.4e-67	209
d__Archaea;p__Methanobacteriota;c__Methanobacteria;o__Methanobacteriales;f__Methanobacteriaceae;g__Methanobacterium_B;s__Methanobacterium_B sp003158115	PLAP01_ENA|PLAP01000037|PLAP01000037.1_2	MtaC_Methanosarcina_barkeri_strain	46.371	248	129	3	12	255	15	262	1.35e-68	214
d__Archaea;p__Methanobacteriota;c__Methanobacteria;o__Methanobacteriales;f__Methanobacteriaceae;g__Methanobacterium_B;s__Methanobacterium_B sp003158115	PLKI01_ENA|PLKI01000119|PLKI01000119.1_23	MtaC_Methanosarcina_barkeri_strain	45.968	248	130	3	12	255	15	262	1.44e-67	211
d__Archaea;p__Methanobacteriota;c__Methanobacteria;o__Methanobacteriales;f__Methanobacteriaceae;g__Methanobacterium_B;s__Methanobacterium_B sp003164415	PLTK01_ENA|PLTK01000083|PLTK01000083.1_22	MtaC_Methanosarcina_barkeri_strain	45.565	248	131	3	12	255	15	262	9.52e-69	214
d__Archaea;p__Halobacteriota;c__Methanosarcinia;o__Methanosarcinales;f__Methanosarcinaceae;g__Methanosarcina;s__Methanosarcina sp003164755	PLUB01_ENA|PLUB01000062|PLUB01000062.1_5	MtaC_Methanosarcina_barkeri_strain	77.328	247	56	0	12	258	9	255	7.35e-141	394
d__Archaea;p__Methanobacteriota;c__Methanobacteria;o__Methanobacteriales;f__Methanobacteriaceae;g__Methanobacterium_B;s__Methanobacterium_B sp003158115	PLUD01_ENA|PLUD01000127|PLUD01000127.1_17	MtaC_Methanosarcina_barkeri_strain	46.371	248	129	3	12	255	15	262	1.35e-68	214
d__Archaea;p__Methanobacteriota;c__Methanobacteria;o__Methanobacteriales;f__Methanobacteriaceae;g__Methanobacterium_B;s__Methanobacterium_B sp003151535	PLXT01_ENA|PLXT01000017|PLXT01000017.1_8	MtaC_Methanosarcina_barkeri_strain	44.082	245	133	3	15	255	18	262	1.59e-65	206
d__Archaea;p__Methanobacteriota;c__Methanobacteria;o__Methanobacteriales;f__Methanobacteriaceae;g__Methanobacterium_B;s__Methanobacterium_B sp003151535	PLXT01_ENA|PLXT01000058|PLXT01000058.1_8	MtaC_Methanosarcina_barkeri_strain	45.968	248	130	3	12	255	15	262	1.41e-68	214
d__Archaea;p__Methanobacteriota;c__Methanobacteria;o__Methanobacteriales;f__Methanobacteriaceae;g__Methanobacterium_B;s__Methanobacterium_B sp003162115	PMBJ01_ENA|PMBJ01000041|PMBJ01000041.1_3	MtaC_Methanosarcina_barkeri_strain	44.758	248	133	3	12	255	15	262	5.4e-67	209
d__Archaea;p__Methanobacteriota;c__Methanobacteria;o__Methanobacteriales;f__Methanobacteriaceae;g__Methanobacterium_B;s__Methanobacterium_B sp003158115	PMGM01_ENA|PMGM01000019|PMGM01000019.1_22	MtaC_Methanosarcina_barkeri_strain	46.371	248	129	3	12	255	15	262	1.35e-68	214
d__Archaea;p__Methanobacteriota;c__Methanobacteria;o__Methanobacteriales;f__Methanobacteriaceae;g__Methanobacterium_A;s__Methanobacterium_A sp003166335	PMKI01_ENA|PMKI01000116|PMKI01000116.1_28	MtaC_Methanosarcina_barkeri_strain	47.177	248	127	3	12	255	16	263	1.7e-73	226
d__Archaea;p__Methanobacteriota;c__Methanobacteria;o__Methanobacteriales;f__Methanobacteriaceae;g__Methanobacterium_B;s__Methanobacterium_B sp003162115	PMMV01_ENA|PMMV01000071|PMMV01000071.1_16	MtaC_Methanosarcina_barkeri_strain	45.161	248	132	3	12	255	15	262	3.31e-67	210
d__Archaea;p__Methanobacteriota;c__Methanobacteria;o__Methanobacteriales;f__Methanobacteriaceae;g__Methanobacterium_B;s__Methanobacterium_B sp003162655	PMMY01_ENA|PMMY01000073|PMMY01000073.1_2	MtaC_Methanosarcina_barkeri_strain	44.758	248	133	3	12	255	15	262	2.55e-67	210
d__Archaea;p__Methanobacteriota;c__Methanobacteria;o__Methanobacteriales;f__Methanobacteriaceae;g__Methanobacterium_A;s__Methanobacterium_A sp003161815	PMNN01_ENA|PMNN01000193|PMNN01000193.1_4	MtaC_Methanosarcina_barkeri_strain	47.6	250	127	3	12	257	16	265	5.85e-75	230
d__Archaea;p__Methanobacteriota;c__Methanobacteria;o__Methanobacteriales;f__Methanobacteriaceae;g__Methanobacterium_A;s__Methanobacterium_A sp003166335	PMRR01_ENA|PMRR01000064|PMRR01000064.1_9	MtaC_Methanosarcina_barkeri_strain	47.177	248	127	3	12	255	16	263	1.7e-73	226
d__Archaea;p__Methanobacteriota;c__Methanobacteria;o__Methanobacteriales;f__Methanobacteriaceae;g__Methanobacterium_A;s__Methanobacterium_A sp003166335	PMWA01_ENA|PMWA01000022|PMWA01000022.1_10	MtaC_Methanosarcina_barkeri_strain	47.177	248	127	3	12	255	16	263	1.7e-73	226
d__Archaea;p__Thermoplasmatota;c__Thermoplasmata;o__Methanomassiliicoccales;f__UBA472;g__FEN-33;s__FEN-33 sp003135935	20110800_E2D_16_c_000000002203_7	MtbA_Methanosarcina_barkeri_O30640-1	34.03	335	215	5	8	337	5	338	5.2e-65	207
d__Archaea;p__Thermoplasmatota;c__Thermoplasmata;o__Methanomassiliicoccales;f__UBA472;g__FEN-33;s__FEN-33 sp003135935	20110800_E2D_16_c_000000002243_4	MtbA_Methanosarcina_barkeri_O30640-1	47.771	157	82	0	1	157	1	157	4.35e-46	153
d__Archaea;p__Thermoplasmatota;c__Thermoplasmata;o__Methanomassiliicoccales;f__UBA472;g__FEN-33;s__FEN-33 sp003135935	20110800_E2D_16_c_000000002300_17	MtbA_Methanosarcina_barkeri_O30640-1	31.655	278	182	6	65	335	54	330	8.3e-30	114
d__Archaea;p__Thermoplasmatota;c__Thermoplasmata;o__Methanomassiliicoccales;f__UBA472;g__FEN-33;s__FEN-33 sp003135935	20110800_E2D_16_c_000000002369_1	MtbA_Methanosarcina_barkeri_O30640-1	29.586	338	214	9	13	334	2	331	1.22e-31	119
d__Archaea;p__Thermoplasmatota;c__Thermoplasmata;o__Methanomassiliicoccales;f__UBA472;g__;s__	20110800_E2S_11_c_000000002031_10	MtbA_Methanosarcina_barkeri_O30640-1	34.286	140	91	1	199	337	2	141	2.54e-23	92
d__Archaea;p__Thermoplasmatota;c__Thermoplasmata;o__Methanomassiliicoccales;f__UBA472;g__FEN-33;s__FEN-33 sp003135935	20110800_E3D_10_c_000000007913_8	MtbA_Methanosarcina_barkeri_O30640-1	24.179	335	238	8	5	327	2	332	7.59e-24	98.2
d__Archaea;p__Thermoplasmatota;c__Thermoplasmata;o__Methanomassiliicoccales;f__UBA472;g__FEN-33;s__FEN-33 sp003135935	20110800_E3D_10_c_000000007913_9	MtbA_Methanosarcina_barkeri_O30640-1	40.708	339	193	6	1	335	1	335	2.71e-81	248
d__Archaea;p__Thermoplasmatota;c__Thermoplasmata;o__Methanomassiliicoccales;f__UBA472;g__FEN-33;s__FEN-33 sp003135935	20110800_E3D_10_c_000000007931_1	MtbA_Methanosarcina_barkeri_O30640-1	29.36	344	219	9	7	334	22	357	1.29e-32	122
d__Archaea;p__Thermoplasmatota;c__Thermoplasmata;o__Methanomassiliicoccales;f__UBA472;g__FEN-33;s__FEN-33 sp003135935	20110800_E3D_10_c_000000008000_23	MtbA_Methanosarcina_barkeri_O30640-1	31.655	278	182	6	65	335	63	339	8.05e-30	114
d__Archaea;p__Thermoplasmatota;c__Thermoplasmata;o__Methanomassiliicoccales;f__UBA472;g__FEN-33;s__FEN-33 sp003135935	20110800_E3D_10_c_000000008017_17	MtbA_Methanosarcina_barkeri_O30640-1	26.627	338	231	8	1	328	1	331	7.31e-27	106
d__Archaea;p__Thermoplasmatota;c__Thermoplasmata;o__Methanomassiliicoccales;f__UBA472;g__FEN-33;s__FEN-33 sp003135935	20110800_E3D_10_c_000000008017_20	MtbA_Methanosarcina_barkeri_O30640-1	34.03	335	215	5	8	337	5	338	5.2e-65	207
d__Archaea;p__Thermoplasmatota;c__Thermoplasmata;o__Methanomassiliicoccales;f__UBA472;g__FEN-33;s__FEN-33 sp003153895	PMBU01_ENA|PMBU01000006|PMBU01000006.1_6	MtbA_Methanosarcina_barkeri_O30640-1	28.49	351	232	7	3	337	4	351	6.98e-36	131
d__Archaea;p__Thermoplasmatota;c__Thermoplasmata;o__Methanomassiliicoccales;f__UBA472;g__FEN-33;s__FEN-33 sp003153895	PMBU01_ENA|PMBU01000021|PMBU01000021.1_3	MtbA_Methanosarcina_barkeri_O30640-1	34.03	335	215	5	8	337	5	338	1.14e-65	209
d__Archaea;p__Thermoplasmatota;c__Thermoplasmata;o__Methanomassiliicoccales;f__UBA472;g__FEN-33;s__FEN-33 sp003153895	PMBU01_ENA|PMBU01000067|PMBU01000067.1_1	MtbA_Methanosarcina_barkeri_O30640-1	39.21	329	194	5	14	339	2	327	1.22e-81	249
d__Archaea;p__Thermoplasmatota;c__Thermoplasmata;o__Methanomassiliicoccales;f__UBA472;g__FEN-33;s__FEN-33 sp003153895	PMBU01_ENA|PMBU01000117|PMBU01000117.1_1	MtbA_Methanosarcina_barkeri_O30640-1	33.503	197	126	3	144	335	5	201	3.99e-26	101
d__Archaea;p__Thermoplasmatota;c__Thermoplasmata;o__Methanomassiliicoccales;f__UBA472;g__FEN-33;s__FEN-33 sp003153895	PMBU01_ENA|PMBU01000127|PMBU01000127.1_14	MtbA_Methanosarcina_barkeri_O30640-1	21.967	305	226	7	45	338	21	324	5.09e-12	63.5
d__Archaea;p__Thermoplasmatota;c__Thermoplasmata;o__Methanomassiliicoccales;f__UBA472;g__FEN-33;s__FEN-33 sp003153895	PMBU01_ENA|PMBU01000145|PMBU01000145.1_4	MtbA_Methanosarcina_barkeri_O30640-1	23.907	343	245	7	5	335	2	340	4.24e-22	93.2
d__Archaea;p__Thermoplasmatota;c__Thermoplasmata;o__Methanomassiliicoccales;f__UBA472;g__FEN-33;s__FEN-33 sp003135935	PNBI01_ENA|PNBI01000038|PNBI01000038.1_12	MtbA_Methanosarcina_barkeri_O30640-1	31.655	278	182	6	65	335	63	339	8.05e-30	114
d__Archaea;p__Thermoplasmatota;c__Thermoplasmata;o__Methanomassiliicoccales;f__UBA472;g__FEN-33;s__FEN-33 sp003135935	PNBI01_ENA|PNBI01000117|PNBI01000117.1_8	MtbA_Methanosarcina_barkeri_O30640-1	24.179	335	238	8	5	327	2	332	7.59e-24	98.2
d__Archaea;p__Thermoplasmatota;c__Thermoplasmata;o__Methanomassiliicoccales;f__UBA472;g__FEN-33;s__FEN-33 sp003135935	PNBI01_ENA|PNBI01000117|PNBI01000117.1_9	MtbA_Methanosarcina_barkeri_O30640-1	40.708	339	193	6	1	335	1	335	2.71e-81	248
d__Archaea;p__Thermoplasmatota;c__Thermoplasmata;o__Methanomassiliicoccales;f__UBA472;g__FEN-33;s__FEN-33 sp003135935	PNBI01_ENA|PNBI01000129|PNBI01000129.1_10	MtbA_Methanosarcina_barkeri_O30640-1	26.627	338	231	8	1	328	1	331	7.31e-27	106
d__Archaea;p__Thermoplasmatota;c__Thermoplasmata;o__Methanomassiliicoccales;f__UBA472;g__FEN-33;s__FEN-33 sp003135935	PNBI01_ENA|PNBI01000129|PNBI01000129.1_7	MtbA_Methanosarcina_barkeri_O30640-1	34.03	335	215	5	8	337	5	338	5.2e-65	207
d__Archaea;p__Thermoplasmatota;c__Thermoplasmata;o__Methanomassiliicoccales;f__UBA472;g__FEN-33;s__FEN-33 sp003135935	PNBI01_ENA|PNBI01000167|PNBI01000167.1_19	MtbA_Methanosarcina_barkeri_O30640-1	29.36	344	219	9	7	334	22	357	1.29e-32	122
d__Archaea;p__Thermoplasmatota;c__Thermoplasmata;o__Methanomassiliicoccales;f__UBA472;g__FEN-33;s__FEN-33 sp003135935	PNBI01_ENA|PNBI01000017|PNBI01000017.1_3	MtbC_Methanosarcina_barkeri_O93657-1	46.729	107	57	0	106	212	16	122	1.91e-28	101
d__Archaea;p__Methanobacteriota;c__Methanobacteria;o__Methanobacteriales;f__Methanobacteriaceae;g__Methanobacterium_B;s__Methanobacterium_B sp003151535	PLXT01_ENA|PLXT01000055|PLXT01000055.1_17	MtgA_DSY3157_Desulfitobacterium_hafniense_Y51_substrate_glycine_betaine_corrinoid:THF_Q24SP6-1	54.31	116	52	1	1	115	1	116	6.42e-39	134
d__Archaea;p__Methanobacteriota;c__Methanobacteria;o__Methanobacteriales;f__Methanobacteriaceae;g__Methanobacterium_B;s__Methanobacterium_B sp003162115	20100900_E3D_21_c_000000003498_51	MtoA_or_mtrH_AF_0009_Archaeoglobus_fulgidus_DSM_4304_WP_010877523.1	39.373	287	160	5	1	274	1	286	3.31e-67	213
d__Archaea;p__Methanobacteriota;c__Methanobacteria;o__Methanobacteriales;f__Methanobacteriaceae;g__Methanobacterium_A;s__Methanobacterium_A sp003161815	20100900_E3D_5_c_000000006437_5	MtoA_or_mtrH_AF_0009_Archaeoglobus_fulgidus_DSM_4304_WP_010877523.1	39.59	293	158	4	1	274	1	293	1.01e-66	211
d__Archaea;p__Thermoplasmatota;c__Thermoplasmata;o__Methanomassiliicoccales;f__UBA472;g__FEN-33;s__FEN-33 sp003135935	20110800_E2D_16_c_000000002199_3	MtoA_or_mtrH_AF_0009_Archaeoglobus_fulgidus_DSM_4304_WP_010877523.1	37.5	280	163	5	2	269	1	280	3.45e-51	168
d__Archaea;p__Thermoplasmatota;c__Thermoplasmata;o__Methanomassiliicoccales;f__UBA472;g__;s__	20110800_E2S_11_c_000000001838_5	MtoA_or_mtrH_AF_0009_Archaeoglobus_fulgidus_DSM_4304_WP_010877523.1	34.875	281	171	4	1	269	1	281	1.29e-51	169
d__Archaea;p__Thermoplasmatota;c__Thermoplasmata;o__Methanomassiliicoccales;f__UBA472;g__FEN-33;s__FEN-33 sp003135935	20110800_E3D_10_c_000000007913_5	MtoA_or_mtrH_AF_0009_Archaeoglobus_fulgidus_DSM_4304_WP_010877523.1	37.5	280	163	5	2	269	1	280	3.45e-51	168
d__Archaea;p__Halobacteriota;c__Methanosarcinia;o__Methanosarcinales;f__Methanosarcinaceae;g__Methanosarcina;s__Methanosarcina sp003157235	20120600_E2D_39_c_000000013716_2	MtoA_or_mtrH_AF_0009_Archaeoglobus_fulgidus_DSM_4304_WP_010877523.1	38.621	290	162	6	1	274	1	290	1.12e-62	199
d__Archaea;p__Methanobacteriota;c__Methanobacteria;o__Methanobacteriales;f__Methanobacteriaceae;g__Methanobacterium_A;s__Methanobacterium_A sp003161815	20120600_E3D_43_c_000000006064_4	MtoA_or_mtrH_AF_0009_Archaeoglobus_fulgidus_DSM_4304_WP_010877523.1	39.59	293	158	4	1	274	1	293	1.01e-66	211
d__Archaea;p__Halobacteriota;c__Methanosarcinia;o__Methanosarcinales;f__Methanosarcinaceae;g__Methanosarcina;s__Methanosarcina sp003164755	20120700_S1D_59_c_000000099170_19	MtoA_or_mtrH_AF_0009_Archaeoglobus_fulgidus_DSM_4304_WP_010877523.1	38.621	290	162	6	1	274	1	290	1.05e-62	199
d__Archaea;p__Halobacteriota;c__Methanosarcinia;o__Methanosarcinales;f__Methanosarcinaceae;g__Methanosarcina;s__	20140700_E14_1_c_000000000687_22	MtoA_or_mtrH_AF_0009_Archaeoglobus_fulgidus_DSM_4304_WP_010877523.1	38.621	290	162	6	1	274	1	290	6.45e-63	199
d__Archaea;p__Methanobacteriota;c__Methanobacteria;o__Methanobacteriales;f__Methanobacteriaceae;g__Methanobacterium_A;s__Methanobacterium_A sp003166335	20140700_S14_12_c_000000002788_partial_0_221283_208	MtoA_or_mtrH_AF_0009_Archaeoglobus_fulgidus_DSM_4304_WP_010877523.1	39.59	293	158	4	1	274	1	293	7.13e-68	214
d__Archaea;p__Halobacteriota;c__Methanosarcinia;o__Methanosarcinales;f__Methanosarcinaceae;g__Methanosarcina;s__Methanosarcina sp003164755	20150700_E15_21_c_000000002248_18	MtoA_or_mtrH_AF_0009_Archaeoglobus_fulgidus_DSM_4304_WP_010877523.1	38.621	290	162	6	1	274	1	290	1.05e-62	199
d__Archaea;p__Methanobacteriota;c__Methanobacteria;o__Methanobacteriales;f__Methanobacteriaceae;g__Methanobacterium_A;s__Methanobacterium_A sp003166335	20150700_S24_16_c_000000000979_1	MtoA_or_mtrH_AF_0009_Archaeoglobus_fulgidus_DSM_4304_WP_010877523.1	31.383	188	111	3	105	274	2	189	3.74e-22	92.8
d__Archaea;p__Halobacteriota;c__Methanosarcinia;o__Methanosarcinales;f__Methanosarcinaceae;g__Methanosarcina;s__Methanosarcina sp003164755	20160700_E25_17_c_000000001305_22	MtoA_or_mtrH_AF_0009_Archaeoglobus_fulgidus_DSM_4304_WP_010877523.1	38.621	290	162	6	1	274	1	290	1.05e-62	199
d__Archaea;p__Halobacteriota;c__Methanosarcinia;o__Methanosarcinales;f__Methanosarcinaceae;g__Methanosarcina;s__Methanosarcina sp003164755	20170700_S35_11_c_000000009595_19	MtoA_or_mtrH_AF_0009_Archaeoglobus_fulgidus_DSM_4304_WP_010877523.1	38.621	290	162	6	1	274	1	290	1.05e-62	199
d__Archaea;p__Methanobacteriota;c__Methanobacteria;o__Methanobacteriales;f__Methanobacteriaceae;g__Methanobacterium_A;s__Methanobacterium_A sp003166335	3300026368_3_Ga0255361_1000329_5	MtoA_or_mtrH_AF_0009_Archaeoglobus_fulgidus_DSM_4304_WP_010877523.1	39.59	293	158	4	1	274	1	293	7.13e-68	214
d__Archaea;p__Methanobacteriota;c__Methanobacteria;o__Methanobacteriales;f__Methanobacteriaceae;g__Methanobacterium_A;s__Methanobacterium_A sp003166335	3300036889_12_Ga0334831_002569_16	MtoA_or_mtrH_AF_0009_Archaeoglobus_fulgidus_DSM_4304_WP_010877523.1	39.59	293	158	4	1	274	1	293	7.13e-68	214
d__Archaea;p__Methanobacteriota;c__Methanobacteria;o__Methanobacteriales;f__Methanobacteriaceae;g__Methanobacterium_B;s__Methanobacterium_B sp003162655	Fen.Labelled.R3.T1.F1.JGI.BFC.metaspades_bin.17_91.10_7.60_scaffold_303_c1_8	MtoA_or_mtrH_AF_0009_Archaeoglobus_fulgidus_DSM_4304_WP_010877523.1	39.373	287	160	5	1	274	1	286	1.16e-66	211
d__Archaea;p__Halobacteriota;c__Methanosarcinia;o__Methanosarcinales;f__Methanosarcinaceae;g__Methanosarcina;s__Methanosarcina sp003164755	PLUB01_ENA|PLUB01000122|PLUB01000122.1_2	MtoA_or_mtrH_AF_0009_Archaeoglobus_fulgidus_DSM_4304_WP_010877523.1	38.621	290	162	6	1	274	1	290	1.05e-62	199
d__Archaea;p__Methanobacteriota;c__Methanobacteria;o__Methanobacteriales;f__Methanobacteriaceae;g__Methanobacterium_B;s__Methanobacterium_B sp003162115	PMBJ01_ENA|PMBJ01000027|PMBJ01000027.1_2	MtoA_or_mtrH_AF_0009_Archaeoglobus_fulgidus_DSM_4304_WP_010877523.1	39.373	287	160	5	1	274	1	286	3.31e-67	213
d__Archaea;p__Thermoplasmatota;c__Thermoplasmata;o__Methanomassiliicoccales;f__UBA472;g__FEN-33;s__FEN-33 sp003153895	PMBU01_ENA|PMBU01000145|PMBU01000145.1_7	MtoA_or_mtrH_AF_0009_Archaeoglobus_fulgidus_DSM_4304_WP_010877523.1	38.246	285	156	6	1	269	1	281	1.53e-52	172
d__Archaea;p__Halobacteriota;c__Methanosarcinia;o__Methanosarcinales;f__Methanosarcinaceae;g__Methanosarcina;s__Methanosarcina sp003157235	PMJC01_ENA|PMJC01000157|PMJC01000157.1_7	MtoA_or_mtrH_AF_0009_Archaeoglobus_fulgidus_DSM_4304_WP_010877523.1	38.621	290	162	6	1	274	1	290	1.01e-62	199
d__Archaea;p__Methanobacteriota;c__Methanobacteria;o__Methanobacteriales;f__Methanobacteriaceae;g__Methanobacterium_A;s__Methanobacterium_A sp003166335	PMKI01_ENA|PMKI01000123|PMKI01000123.1_4	MtoA_or_mtrH_AF_0009_Archaeoglobus_fulgidus_DSM_4304_WP_010877523.1	39.59	293	158	4	1	274	1	293	7.13e-68	214
d__Archaea;p__Methanobacteriota;c__Methanobacteria;o__Methanobacteriales;f__Methanobacteriaceae;g__Methanobacterium_B;s__Methanobacterium_B sp003162115	PMMV01_ENA|PMMV01000001|PMMV01000001.1_2	MtoA_or_mtrH_AF_0009_Archaeoglobus_fulgidus_DSM_4304_WP_010877523.1	41.15	226	123	3	1	216	1	226	2.91e-56	182
d__Archaea;p__Methanobacteriota;c__Methanobacteria;o__Methanobacteriales;f__Methanobacteriaceae;g__Methanobacterium_A;s__Methanobacterium_A sp003166335	PMWA01_ENA|PMWA01000077|PMWA01000077.1_15	MtoA_or_mtrH_AF_0009_Archaeoglobus_fulgidus_DSM_4304_WP_010877523.1	39.59	293	158	4	1	274	1	293	7.13e-68	214
d__Archaea;p__Thermoplasmatota;c__Thermoplasmata;o__Methanomassiliicoccales;f__UBA472;g__FEN-33;s__FEN-33 sp003135935	PNBI01_ENA|PNBI01000117|PNBI01000117.1_5	MtoA_or_mtrH_AF_0009_Archaeoglobus_fulgidus_DSM_4304_WP_010877523.1	37.5	280	163	5	2	269	1	280	3.45e-51	168
d__Archaea;p__Methanobacteriota;c__Methanobacteria;o__Methanobacteriales;f__Methanobacteriaceae;g__Methanobacterium_A;s__Methanobacterium_A sp003166335	3300036888_7_Ga0334830_000431_23	MtoA;_methoxy_specific_methylcorrinoid:H4MPT_methyltranferase_(AF_0009)	39.59	293	158	4	4	277	1	293	6.35e-68	215
d__Archaea;p__Methanobacteriota;c__Methanobacteria;o__Methanobacteriales;f__Methanobacteriaceae;g__Methanobacterium_A;s__Methanobacterium_A sp003166335	PLHB01_ENA|PLHB01000210|PLHB01000210.1_10	MtoA;_methoxy_specific_methylcorrinoid:H4MPT_methyltranferase_(AF_0009)	39.59	293	158	4	4	277	1	293	6.35e-68	215
d__Archaea;p__Methanobacteriota;c__Methanobacteria;o__Methanobacteriales;f__Methanobacteriaceae;g__Methanobacterium_A;s__Methanobacterium_A sp003166335	PMRR01_ENA|PMRR01000047|PMRR01000047.1_13	MtoA;_methoxy_specific_methylcorrinoid:H4MPT_methyltranferase_(AF_0009)	39.59	293	158	4	4	277	1	293	6.35e-68	215
d__Archaea;p__Thermoplasmatota;c__Thermoplasmata;o__Methanomassiliicoccales;f__UBA472;g__FEN-33;s__FEN-33 sp003135935	20110800_E3D_10_c_000000007935_24	MtsA_PUTATIVE_HOMOLOG_Mx_luminyensis_WP_201798836.1	24.91	277	180	10	79	329	91	365	3.89e-13	67.8
d__Archaea;p__Thermoplasmatota;c__Thermoplasmata;o__Methanomassiliicoccales;f__UBA472;g__FEN-33;s__FEN-33 sp003153895	PMBU01_ENA|PMBU01000100|PMBU01000100.1_28	MtsA_PUTATIVE_HOMOLOG_Mx_luminyensis_WP_201798836.1	28.431	204	123	7	147	329	164	365	3.18e-13	67.8
d__Archaea;p__Thermoplasmatota;c__Thermoplasmata;o__Methanomassiliicoccales;f__UBA472;g__FEN-33;s__FEN-33 sp003135935	PNBI01_ENA|PNBI01000061|PNBI01000061.1_16	MtsA_PUTATIVE_HOMOLOG_Mx_luminyensis_WP_201798836.1	24.549	277	181	9	79	329	91	365	3.82e-13	67.8
d__Archaea;p__Thermoplasmatota;c__Thermoplasmata;o__Methanomassiliicoccales;f__UBA472;g__FEN-33;s__FEN-33 sp003135935	20110800_E2D_16_c_000000002243_1	MtsD_MA0859_Methanosarcina_acetivorans_C2A_Q8TSD9-1	41.395	215	123	2	10	223	3	215	7.9e-49	169
d__Archaea;p__Thermoplasmatota;c__Thermoplasmata;o__Methanomassiliicoccales;f__UBA472;g__FEN-33;s__FEN-33 sp003135935	20110800_E3D_10_c_000000007913_12	MtsD_MA0859_Methanosarcina_acetivorans_C2A_Q8TSD9-1	43.5	200	113	0	10	209	3	202	1.82e-49	169
d__Archaea;p__Thermoplasmatota;c__Thermoplasmata;o__Methanomassiliicoccales;f__UBA472;g__FEN-33;s__FEN-33 sp003153895	PMBU01_ENA|PMBU01000006|PMBU01000006.1_5	MtsD_MA0859_Methanosarcina_acetivorans_C2A_Q8TSD9-1	44.66	206	114	0	7	212	1	206	2.32e-52	177
d__Archaea;p__Thermoplasmatota;c__Thermoplasmata;o__Methanomassiliicoccales;f__UBA472;g__FEN-33;s__FEN-33 sp003135935	PNBI01_ENA|PNBI01000117|PNBI01000117.1_12	MtsD_MA0859_Methanosarcina_acetivorans_C2A_Q8TSD9-1	43.5	200	113	0	10	209	3	202	1.82e-49	169
d__Archaea;p__Thermoplasmatota;c__Thermoplasmata;o__Methanomassiliicoccales;f__UBA472;g__;s__	20110800_E2S_11_c_000000001769_3	MtsF_MA4384_Methanosarcina_acetivorans_C2A_Q8THX4	38.571	210	129	0	5	214	3	212	2.38e-44	155
d__Archaea;p__Thermoplasmatota;c__Thermoplasmata;o__Methanomassiliicoccales;f__UBA472;g__FEN-33;s__FEN-33 sp003135935	20110800_E3D_10_c_000000008011_29	MtsF_MA4384_Methanosarcina_acetivorans_C2A_Q8THX4	49.744	195	98	0	14	208	1	195	3.24e-54	181
d__Archaea;p__Thermoplasmatota;c__Thermoplasmata;o__Methanomassiliicoccales;f__UBA472;g__FEN-33;s__FEN-33 sp003153895	PMBU01_ENA|PMBU01000133|PMBU01000133.1_25	MtsF_MA4384_Methanosarcina_acetivorans_C2A_Q8THX4	49.519	208	105	0	1	208	1	208	1.14e-58	194
d__Archaea;p__Thermoplasmatota;c__Thermoplasmata;o__Methanomassiliicoccales;f__UBA472;g__FEN-33;s__FEN-33 sp003135935	PNBI01_ENA|PNBI01000102|PNBI01000102.1_3	MtsF_MA4384_Methanosarcina_acetivorans_C2A_Q8THX4	49.744	195	98	0	14	208	1	195	3.24e-54	181
d__Archaea;p__Thermoplasmatota;c__Thermoplasmata;o__Methanomassiliicoccales;f__UBA472;g__FEN-33;s__FEN-33 sp003135935	20110800_E3D_10_c_000000008011_30	MtsH_MA4558_Methanosarcina_acetivorans_C2A_Q8THF9-1	36.685	368	212	11	282	638	3	360	1.23e-59	202
d__Archaea;p__Thermoplasmatota;c__Thermoplasmata;o__Methanomassiliicoccales;f__UBA472;g__FEN-33;s__FEN-33 sp003153895	PMBU01_ENA|PMBU01000133|PMBU01000133.1_26	MtsH_MA4558_Methanosarcina_acetivorans_C2A_Q8THF9-1	36.889	225	132	5	282	500	3	223	5.39e-37	139
d__Archaea;p__Thermoplasmatota;c__Thermoplasmata;o__Methanomassiliicoccales;f__UBA472;g__FEN-33;s__FEN-33 sp003135935	PNBI01_ENA|PNBI01000073|PNBI01000073.1_17	MtsH_MA4558_Methanosarcina_acetivorans_C2A_Q8THF9-1	36.24	367	215	10	282	638	10	367	2.29e-62	209
d__Archaea;p__Thermoplasmatota;c__Thermoplasmata;o__Methanomassiliicoccales;f__UBA472;g__FEN-33;s__FEN-33 sp003135935	PNBI01_ENA|PNBI01000102|PNBI01000102.1_2	MtsH_MA4558_Methanosarcina_acetivorans_C2A_Q8THF9-1	36.685	368	212	11	282	638	3	360	1.23e-59	202
d__Archaea;p__Thermoplasmatota;c__Thermoplasmata;o__Methanomassiliicoccales;f__UBA472;g__FEN-33;s__FEN-33 sp003135935	20110800_E2D_16_c_000000002251_1	MttC_Methanosarcina_barkeri_O93659-1	45.399	163	89	0	46	208	30	192	1.01e-44	145
d__Archaea;p__Thermoplasmatota;c__Thermoplasmata;o__Methanomassiliicoccales;f__UBA472;g__FEN-33;s__FEN-33 sp003135935	20110800_E3D_10_c_000000007995_15	MttC_Methanosarcina_barkeri_O93659-1	41.827	208	120	1	1	208	1	207	3.67e-47	152
d__Archaea;p__Thermoplasmatota;c__Thermoplasmata;o__Methanomassiliicoccales;f__UBA472;g__FEN-33;s__FEN-33 sp003135935	PNBI01_ENA|PNBI01000071|PNBI01000071.1_1	MttC_Methanosarcina_barkeri_O93659-1	41.827	208	120	1	1	208	1	207	3.67e-47	152
d__Archaea;p__Methanobacteriota;c__Methanobacteria;o__Methanobacteriales;f__Methanobacteriaceae;g__Methanobacterium_B;s__Methanobacterium_B sp003162115	20100900_E3D_21_c_000000003545_15	MV10335_methanogenic_Methanolobus_vulcani_b1d_substrate_glycine_betaine_acrtivase_ramM	42.683	328	184	3	206	531	1	326	5.37e-83	262
d__Archaea;p__Methanobacteriota;c__Methanobacteria;o__Methanobacteriales;f__Methanobacteriaceae;g__Methanobacterium_A;s__Methanobacterium_A sp003161815	20100900_E3D_5_c_000000006477_8	MV10335_methanogenic_Methanolobus_vulcani_b1d_substrate_glycine_betaine_acrtivase_ramM	45.421	535	287	4	2	534	4	535	7.2e-168	488
d__Archaea;p__Methanobacteriota;c__Methanobacteria;o__Methanobacteriales;f__Methanobacteriaceae;g__Methanobacterium_A;s__Methanobacterium_A sp003166335	20110600_S3M_16_c_000000001863_40	MV10335_methanogenic_Methanolobus_vulcani_b1d_substrate_glycine_betaine_acrtivase_ramM	44.673	535	291	4	2	534	4	535	5.34e-164	478
d__Archaea;p__Methanobacteriota;c__Methanobacteria;o__Methanobacteriales;f__Methanobacteriaceae;g__Methanobacterium_A;s__Methanobacterium_A sp003166335	20110700_S2D_21_c_000000000982_40	MV10335_methanogenic_Methanolobus_vulcani_b1d_substrate_glycine_betaine_acrtivase_ramM	44.673	535	291	4	2	534	4	535	5.11e-164	478
d__Archaea;p__Thermoplasmatota;c__Thermoplasmata;o__Methanomassiliicoccales;f__UBA472;g__FEN-33;s__FEN-33 sp003135935	20110800_E2D_16_c_000000002199_1	MV10335_methanogenic_Methanolobus_vulcani_b1d_substrate_glycine_betaine_acrtivase_ramM	42.585	472	260	4	73	536	5	473	1.54e-135	400
d__Archaea;p__Thermoplasmatota;c__Thermoplasmata;o__Methanomassiliicoccales;f__UBA472;g__FEN-33;s__FEN-33 sp003135935	20110800_E3D_10_c_000000007913_7	MV10335_methanogenic_Methanolobus_vulcani_b1d_substrate_glycine_betaine_acrtivase_ramM	42.752	545	300	5	1	536	1	542	8.1e-159	462
d__Archaea;p__Methanobacteriota;c__Methanobacteria;o__Methanobacteriales;f__Methanobacteriaceae;g__Methanobacterium_A;s__Methanobacterium_A sp003166335	20110800_S2D_12_c_000000005527_3	MV10335_methanogenic_Methanolobus_vulcani_b1d_substrate_glycine_betaine_acrtivase_ramM	44.673	535	291	4	2	534	4	535	9.39e-164	477
d__Archaea;p__Halobacteriota;c__Methanosarcinia;o__Methanosarcinales;f__Methanosarcinaceae;g__Methanosarcina;s__Methanosarcina sp003164755	20110800_S3D_8_c_000000001967_7	MV10335_methanogenic_Methanolobus_vulcani_b1d_substrate_glycine_betaine_acrtivase_ramM	80.633	537	104	0	1	537	1	537	0	904
d__Archaea;p__Methanobacteriota;c__Methanobacteria;o__Methanobacteriales;f__Methanobacteriaceae;g__Methanobacterium_B;s__Methanobacterium_B sp003158115	20111000_S2D_4_c_000000003186_3	MV10335_methanogenic_Methanolobus_vulcani_b1d_substrate_glycine_betaine_acrtivase_ramM	45.556	540	285	6	4	539	6	540	1.28e-158	464
d__Archaea;p__Methanobacteriota;c__Methanobacteria;o__Methanobacteriales;f__Methanobacteriaceae;g__Methanobacterium_A;s__Methanobacterium_A sp003166335	20120600_E2D_58_c_000000011154_16	MV10335_methanogenic_Methanolobus_vulcani_b1d_substrate_glycine_betaine_acrtivase_ramM	44.673	535	291	4	2	534	4	535	5.11e-164	478
d__Archaea;p__Methanobacteriota;c__Methanobacteria;o__Methanobacteriales;f__Methanobacteriaceae;g__Methanobacterium_A;s__Methanobacterium_A sp003161815	20120600_E3D_43_c_000000006055_1	MV10335_methanogenic_Methanolobus_vulcani_b1d_substrate_glycine_betaine_acrtivase_ramM	45.383	509	273	4	2	508	10	515	2.12e-156	457
d__Archaea;p__Methanobacteriota;c__Methanobacteria;o__Methanobacteriales;f__Methanobacteriaceae;g__Methanobacterium_B;s__Methanobacterium_B sp003158115	20120600_S2D_10_c_000000003863_14	MV10335_methanogenic_Methanolobus_vulcani_b1d_substrate_glycine_betaine_acrtivase_ramM	45.556	540	285	6	4	539	6	540	1.28e-158	464
d__Archaea;p__Methanobacteriota;c__Methanobacteria;o__Methanobacteriales;f__Methanobacteriaceae;g__Methanobacterium_B;s__Methanobacterium_B sp003151535	20120700_P3D_99_c_000000085960_23	MV10335_methanogenic_Methanolobus_vulcani_b1d_substrate_glycine_betaine_acrtivase_ramM	45.522	536	279	6	2	531	4	532	3.53e-158	463
d__Archaea;p__Halobacteriota;c__Methanosarcinia;o__Methanosarcinales;f__Methanosarcinaceae;g__Methanosarcina;s__Methanosarcina sp003164755	20120700_S1D_59_c_000000099116_8	MV10335_methanogenic_Methanolobus_vulcani_b1d_substrate_glycine_betaine_acrtivase_ramM	80.633	537	104	0	1	537	1	537	0	904
d__Archaea;p__Methanobacteriota;c__Methanobacteria;o__Methanobacteriales;f__Methanobacteriaceae;g__Methanobacterium_B;s__Methanobacterium_B sp003158115	20120800_S1D_9_c_000000002009_19	MV10335_methanogenic_Methanolobus_vulcani_b1d_substrate_glycine_betaine_acrtivase_ramM	45.556	540	285	6	4	539	6	540	1.28e-158	464
d__Archaea;p__Methanobacteriota;c__Methanobacteria;o__Methanobacteriales;f__Methanobacteriaceae;g__Methanobacterium_B;s__Methanobacterium_B sp003158115	20130700_C2M_14_c_000000009543_2	MV10335_methanogenic_Methanolobus_vulcani_b1d_substrate_glycine_betaine_acrtivase_ramM	46.067	534	275	6	4	531	6	532	1.55e-159	466
d__Archaea;p__Methanobacteriota;c__Methanobacteria;o__Methanobacteriales;f__Methanobacteriaceae;g__Methanobacterium_B;s__Methanobacterium_B sp003158115	20130700_S2D_11_c_000000004832_1	MV10335_methanogenic_Methanolobus_vulcani_b1d_substrate_glycine_betaine_acrtivase_ramM	42.138	159	86	4	383	539	1	155	1.83e-30	117
d__Archaea;p__Methanobacteriota;c__Methanobacteria;o__Methanobacteriales;f__Methanobacteriaceae;g__Methanobacterium_B;s__Methanobacterium_B sp003158115	20130700_S2M_13_c_000000003905_11	MV10335_methanogenic_Methanolobus_vulcani_b1d_substrate_glycine_betaine_acrtivase_ramM	45.741	540	284	6	4	539	6	540	8.88e-159	464
d__Archaea;p__Methanobacteriota;c__Methanobacteria;o__Methanobacteriales;f__Methanobacteriaceae;g__Methanobacterium_B;s__Methanobacterium_B sp003158115	20140700_E14_6_c_000000000483_9	MV10335_methanogenic_Methanolobus_vulcani_b1d_substrate_glycine_betaine_acrtivase_ramM	45.556	540	285	6	4	539	6	540	1.28e-158	464
d__Archaea;p__Methanobacteriota;c__Methanobacteria;o__Methanobacteriales;f__Methanobacteriaceae;g__Methanobacterium_A;s__Methanobacterium_A sp003166335	20140700_S14_12_c_000000002728_107	MV10335_methanogenic_Methanolobus_vulcani_b1d_substrate_glycine_betaine_acrtivase_ramM	44.673	535	291	4	2	534	4	535	5.11e-164	478
d__Archaea;p__Methanobacteriota;c__Methanobacteria;o__Methanobacteriales;f__Methanobacteriaceae;g__Methanobacterium_A;s__Methanobacterium_A sp003166335	20140700_S15_5_c_000000001492_14	MV10335_methanogenic_Methanolobus_vulcani_b1d_substrate_glycine_betaine_acrtivase_ramM	44.673	535	291	4	2	534	4	535	5.11e-164	478
d__Archaea;p__Halobacteriota;c__Methanosarcinia;o__Methanosarcinales;f__Methanosarcinaceae;g__Methanosarcina;s__Methanosarcina sp003164755	20150700_E15_21_c_000000002360_8	MV10335_methanogenic_Methanolobus_vulcani_b1d_substrate_glycine_betaine_acrtivase_ramM	80.633	537	104	0	1	537	1	537	0	904
d__Archaea;p__Methanobacteriota;c__Methanobacteria;o__Methanobacteriales;f__Methanobacteriaceae;g__Methanobacterium_A;s__Methanobacterium_A sp003166335	20150700_S14_7_c_000000004940_30	MV10335_methanogenic_Methanolobus_vulcani_b1d_substrate_glycine_betaine_acrtivase_ramM	44.673	535	291	4	2	534	4	535	5.11e-164	478
d__Archaea;p__Methanobacteriota;c__Methanobacteria;o__Methanobacteriales;f__Methanobacteriaceae;g__Methanobacterium_A;s__Methanobacterium_A sp003166335	20150700_S15_14_c_000000004207_14	MV10335_methanogenic_Methanolobus_vulcani_b1d_substrate_glycine_betaine_acrtivase_ramM	44.673	535	291	4	2	534	4	535	5.11e-164	478
d__Archaea;p__Methanobacteriota;c__Methanobacteria;o__Methanobacteriales;f__Methanobacteriaceae;g__Methanobacterium_A;s__Methanobacterium_A sp003166335	20150700_S24_16_c_000000000946_9	MV10335_methanogenic_Methanolobus_vulcani_b1d_substrate_glycine_betaine_acrtivase_ramM	42.593	108	60	2	427	534	1	106	2.18e-20	88.2
d__Archaea;p__Methanobacteriota;c__Methanobacteria;o__Methanobacteriales;f__Methanobacteriaceae;g__Methanobacterium_A;s__Methanobacterium_A sp003166335	20150700_S25_6_c_000000000818_77	MV10335_methanogenic_Methanolobus_vulcani_b1d_substrate_glycine_betaine_acrtivase_ramM	44.673	535	291	4	2	534	4	535	5.11e-164	478
d__Archaea;p__Methanobacteriota;c__Methanobacteria;o__Methanobacteriales;f__Methanobacteriaceae;g__Methanobacterium_B;s__Methanobacterium_B sp003158115	20160700_E25_10_c_000000004313_44	MV10335_methanogenic_Methanolobus_vulcani_b1d_substrate_glycine_betaine_acrtivase_ramM	45.556	540	285	6	4	539	6	540	1.28e-158	464
d__Archaea;p__Halobacteriota;c__Methanosarcinia;o__Methanosarcinales;f__Methanosarcinaceae;g__Methanosarcina;s__Methanosarcina sp003164755	20160700_E25_17_c_000000001316_3	MV10335_methanogenic_Methanolobus_vulcani_b1d_substrate_glycine_betaine_acrtivase_ramM	80.633	537	104	0	1	537	1	537	0	904
d__Archaea;p__Methanobacteriota;c__Methanobacteria;o__Methanobacteriales;f__Methanobacteriaceae;g__Methanobacterium_B;s__Methanobacterium_B sp003158115	20170700_S35_20_c_000000004041_3	MV10335_methanogenic_Methanolobus_vulcani_b1d_substrate_glycine_betaine_acrtivase_ramM	45.556	540	285	6	4	539	6	540	1.28e-158	464
d__Archaea;p__Methanobacteriota;c__Methanobacteria;o__Methanobacteriales;f__Methanobacteriaceae;g__Methanobacterium_A;s__Methanobacterium_A sp003166335	3300022830_3_Ga0224515_1000261_1	MV10335_methanogenic_Methanolobus_vulcani_b1d_substrate_glycine_betaine_acrtivase_ramM	47.368	304	157	2	2	303	4	306	4.18e-93	287
d__Archaea;p__Methanobacteriota;c__Methanobacteria;o__Methanobacteriales;f__Methanobacteriaceae;g__Methanobacterium_A;s__Methanobacterium_A sp003166335	3300022830_3_Ga0224515_1001702_1	MV10335_methanogenic_Methanolobus_vulcani_b1d_substrate_glycine_betaine_acrtivase_ramM	44.526	274	150	2	261	534	5	276	9.78e-77	244
d__Archaea;p__Methanobacteriota;c__Methanobacteria;o__Methanobacteriales;f__Methanobacteriaceae;g__Methanobacterium_A;s__Methanobacterium_A sp003166335	3300026368_3_Ga0255361_1000089_8	MV10335_methanogenic_Methanolobus_vulcani_b1d_substrate_glycine_betaine_acrtivase_ramM	44.673	535	291	4	2	534	4	535	5.11e-164	478
d__Archaea;p__Methanobacteriota;c__Methanobacteria;o__Methanobacteriales;f__Methanobacteriaceae;g__Methanobacterium_B;s__Methanobacterium_B sp003158115	3300036879_12_Ga0334800_011080_4	MV10335_methanogenic_Methanolobus_vulcani_b1d_substrate_glycine_betaine_acrtivase_ramM	45.556	540	285	6	4	539	6	540	1.28e-158	464
d__Archaea;p__Methanobacteriota;c__Methanobacteria;o__Methanobacteriales;f__Methanobacteriaceae;g__Methanobacterium_A;s__Methanobacterium_A sp003166335	3300036888_7_Ga0334830_000098_85	MV10335_methanogenic_Methanolobus_vulcani_b1d_substrate_glycine_betaine_acrtivase_ramM	44.673	535	291	4	2	534	4	535	5.11e-164	478
d__Archaea;p__Methanobacteriota;c__Methanobacteria;o__Methanobacteriales;f__Methanobacteriaceae;g__Methanobacterium_A;s__Methanobacterium_A sp003166335	3300036889_12_Ga0334831_011867_7	MV10335_methanogenic_Methanolobus_vulcani_b1d_substrate_glycine_betaine_acrtivase_ramM	41.593	226	130	2	309	534	1	224	3.51e-56	189
d__Archaea;p__Methanobacteriota;c__Methanobacteria;o__Methanobacteriales;f__Methanobacteriaceae;g__Methanobacterium_A;s__Methanobacterium_A sp003161815	3300037065_9_Ga0395704_000122_35	MV10335_methanogenic_Methanolobus_vulcani_b1d_substrate_glycine_betaine_acrtivase_ramM	45.421	535	287	4	2	534	4	535	7.2e-168	488
d__Archaea;p__Methanobacteriota;c__Methanobacteria;o__Methanobacteriales;f__Methanobacteriaceae;g__Methanobacterium_A;s__Methanobacterium_A sp003166335	3300037208_8_Ga0395672_002723_14	MV10335_methanogenic_Methanolobus_vulcani_b1d_substrate_glycine_betaine_acrtivase_ramM	44.673	535	291	4	2	534	4	535	5.11e-164	478
d__Archaea;p__Methanobacteriota;c__Methanobacteria;o__Methanobacteriales;f__Methanobacteriaceae;g__Methanobacterium_B;s__Methanobacterium_B sp003162655	Fen.Labelled.R1.T1.F1.trimmomatic.metaspades_bin.7_80.00_4.00_NODE_2027_length_4850_cov_21.581022_2	MV10335_methanogenic_Methanolobus_vulcani_b1d_substrate_glycine_betaine_acrtivase_ramM	45.794	535	285	4	2	534	4	535	1.21e-162	474
d__Archaea;p__Methanobacteriota;c__Methanobacteria;o__Methanobacteriales;f__Methanobacteriaceae;g__Methanobacterium_B;s__Methanobacterium_B sp003162655	Fen.Labelled.R1.T2.F1.trimmomatic.megahit_bin.37_82.87_2.40_k141_736144_2	MV10335_methanogenic_Methanolobus_vulcani_b1d_substrate_glycine_betaine_acrtivase_ramM	45.607	535	286	4	2	534	4	535	1.54e-161	471
d__Archaea;p__Methanobacteriota;c__Methanobacteria;o__Methanobacteriales;f__Methanobacteriaceae;g__Methanobacterium_B;s__Methanobacterium_B sp003162655	Fen.Labelled.R1.T2.F1.trimmomatic.metaspades_bin.35_83.86_0.80_NODE_8823_length_3377_cov_6.770921_2	MV10335_methanogenic_Methanolobus_vulcani_b1d_substrate_glycine_betaine_acrtivase_ramM	45.794	535	285	4	2	534	4	535	6.26e-163	474
d__Archaea;p__Methanobacteriota;c__Methanobacteria;o__Methanobacteriales;f__Methanobacteriaceae;g__Methanobacterium_B;s__Methanobacterium_B sp003162655	Fen.Labelled.R2.T1.F2.trimmomatic.megahit_bin.33_75.70_4.00_k141_1359128_2	MV10335_methanogenic_Methanolobus_vulcani_b1d_substrate_glycine_betaine_acrtivase_ramM	45.607	535	286	4	2	534	4	535	1.06e-162	474
d__Archaea;p__Methanobacteriota;c__Methanobacteria;o__Methanobacteriales;f__Methanobacteriaceae;g__Methanobacterium_B;s__Methanobacterium_B sp003162655	Fen.Labelled.R2.T2.F1.trimmomatic.metaspades_bin.57_80.79_2.40_NODE_4557_length_6054_cov_20.278213_4	MV10335_methanogenic_Methanolobus_vulcani_b1d_substrate_glycine_betaine_acrtivase_ramM	45.794	535	285	4	2	534	4	535	5.38e-163	475
d__Archaea;p__Methanobacteriota;c__Methanobacteria;o__Methanobacteriales;f__Methanobacteriaceae;g__Methanobacterium_B;s__Methanobacterium_B sp003162655	Fen.Labelled.R2.T3.F1.trimmomatic.metaspades_bin.35_77.55_4.44_NODE_9597_length_5848_cov_12.741239_5	MV10335_methanogenic_Methanolobus_vulcani_b1d_substrate_glycine_betaine_acrtivase_ramM	45.865	532	283	4	2	531	4	532	3.44e-162	473
d__Archaea;p__Methanobacteriota;c__Methanobacteria;o__Methanobacteriales;f__Methanobacteriaceae;g__Methanobacterium_B;s__Methanobacterium_B sp003162655	Fen.Labelled.R3.T2.F1.trimmomatic.megahit_bin.18_82.32_8.80_k141_947929_3	MV10335_methanogenic_Methanolobus_vulcani_b1d_substrate_glycine_betaine_acrtivase_ramM	45.794	535	285	4	2	534	4	535	6.91e-163	474
d__Archaea;p__Methanobacteriota;c__Methanobacteria;o__Methanobacteriales;f__Methanobacteriaceae;g__Methanobacterium_B;s__Methanobacterium_B sp003162655	Fen.Unlabelled.R1.T1.F1.trimmomatic.metaspades_bin.18_78.79_1.60_NODE_3327_length_7619_cov_15.997753_4	MV10335_methanogenic_Methanolobus_vulcani_b1d_substrate_glycine_betaine_acrtivase_ramM	45.794	535	285	4	2	534	309	840	3.03e-159	476
d__Archaea;p__Methanobacteriota;c__Methanobacteria;o__Methanobacteriales;f__Methanobacteriaceae;g__Methanobacterium_B;s__Methanobacterium_B sp003162655	Fen.Unlabelled.R1.T2.F1.trimmomatic.megahit_bin.66_73.30_3.47_k141_473012_2	MV10335_methanogenic_Methanolobus_vulcani_b1d_substrate_glycine_betaine_acrtivase_ramM	46.053	532	282	4	2	531	4	532	5.15e-162	472
d__Archaea;p__Methanobacteriota;c__Methanobacteria;o__Methanobacteriales;f__Methanobacteriaceae;g__Methanobacterium_B;s__Methanobacterium_B sp003162655	Fen.Unlabelled.R1.T3.F1.trimmomatic.megahit_bin.70_78.60_1.60_k141_279805_1	MV10335_methanogenic_Methanolobus_vulcani_b1d_substrate_glycine_betaine_acrtivase_ramM	45.185	405	218	3	132	534	4	406	7.83e-117	352
d__Archaea;p__Methanobacteriota;c__Methanobacteria;o__Methanobacteriales;f__Methanobacteriaceae;g__Methanobacterium_B;s__Methanobacterium_B sp003162655	Fen.Unlabelled.R2.T1.F1.trimmomatic.megahit_bin.15_78.99_8.00_k141_163856_1	MV10335_methanogenic_Methanolobus_vulcani_b1d_substrate_glycine_betaine_acrtivase_ramM	43.816	477	263	4	60	534	2	475	3.82e-136	404
d__Archaea;p__Methanobacteriota;c__Methanobacteria;o__Methanobacteriales;f__Methanobacteriaceae;g__Methanobacterium_B;s__Methanobacterium_B sp003162655	Fen.Unlabelled.R2.T1.F1.trimmomatic.metaspades_bin.16_83.13_0.80_NODE_3379_length_7157_cov_12.195579_2	MV10335_methanogenic_Methanolobus_vulcani_b1d_substrate_glycine_betaine_acrtivase_ramM	45.607	535	286	4	2	534	4	535	2.9e-162	473
d__Archaea;p__Methanobacteriota;c__Methanobacteria;o__Methanobacteriales;f__Methanobacteriaceae;g__Methanobacterium_B;s__Methanobacterium_B sp003162655	Fen.Unlabelled.R2.T3.F1.trimmomatic.megahit_bin.72_79.99_5.64_k141_1351743_3	MV10335_methanogenic_Methanolobus_vulcani_b1d_substrate_glycine_betaine_acrtivase_ramM	45.607	535	286	4	2	534	4	535	1.84e-162	473
d__Archaea;p__Methanobacteriota;c__Methanobacteria;o__Methanobacteriales;f__Methanobacteriaceae;g__Methanobacterium_B;s__Methanobacterium_B sp003162655	Fen.Unlabelled.R3.T1.F1.trimmomatic.metaspades_bin.70_79.20_1.87_NODE_15356_length_4209_cov_29.831488_3	MV10335_methanogenic_Methanolobus_vulcani_b1d_substrate_glycine_betaine_acrtivase_ramM	45.794	535	285	4	2	534	4	535	1.01e-162	474
d__Archaea;p__Methanobacteriota;c__Methanobacteria;o__Methanobacteriales;f__Methanobacteriaceae;g__Methanobacterium_B;s__Methanobacterium_B sp003162655	Fen.Unlabelled.R3.T2.F1.trimmomatic.metaspades_bin.18_75.52_0.00_NODE_8996_length_6926_cov_7.809344_2	MV10335_methanogenic_Methanolobus_vulcani_b1d_substrate_glycine_betaine_acrtivase_ramM	45.607	535	286	4	2	534	4	535	1.22e-161	471
d__Archaea;p__Methanobacteriota;c__Methanobacteria;o__Methanobacteriales;f__Methanobacteriaceae;g__Methanobacterium_B;s__Methanobacterium_B sp003162655	Fen.Unlabelled.R3.T3.F1.trimmomatic.metaspades_bin.105_81.22_1.20_NODE_8650_length_7209_cov_5.950517_2	MV10335_methanogenic_Methanolobus_vulcani_b1d_substrate_glycine_betaine_acrtivase_ramM	45.607	535	286	4	2	534	4	535	2.87e-162	473
d__Archaea;p__Methanobacteriota;c__Methanobacteria;o__Methanobacteriales;f__Methanobacteriaceae;g__Methanobacterium_B;s__Methanobacterium_B sp003158115	PLAP01_ENA|PLAP01000048|PLAP01000048.1_8	MV10335_methanogenic_Methanolobus_vulcani_b1d_substrate_glycine_betaine_acrtivase_ramM	39.286	112	62	3	428	539	1	106	9.32e-19	82.8
d__Archaea;p__Methanobacteriota;c__Methanobacteria;o__Methanobacteriales;f__Methanobacteriaceae;g__Methanobacterium_A;s__Methanobacterium_A sp003166335	PLHB01_ENA|PLHB01000029|PLHB01000029.1_15	MV10335_methanogenic_Methanolobus_vulcani_b1d_substrate_glycine_betaine_acrtivase_ramM	44.737	418	226	4	119	534	7	421	5.09e-122	366
d__Archaea;p__Methanobacteriota;c__Methanobacteria;o__Methanobacteriales;f__Methanobacteriaceae;g__Methanobacterium_B;s__Methanobacterium_B sp003158115	PLKI01_ENA|PLKI01000119|PLKI01000119.1_24	MV10335_methanogenic_Methanolobus_vulcani_b1d_substrate_glycine_betaine_acrtivase_ramM	45.556	540	285	6	4	539	6	540	1.28e-158	464
d__Archaea;p__Methanobacteriota;c__Methanobacteria;o__Methanobacteriales;f__Methanobacteriaceae;g__Methanobacterium_B;s__Methanobacterium_B sp003164415	PLTK01_ENA|PLTK01000083|PLTK01000083.1_21	MV10335_methanogenic_Methanolobus_vulcani_b1d_substrate_glycine_betaine_acrtivase_ramM	46.067	534	275	6	4	531	6	532	9.18e-160	467
d__Archaea;p__Halobacteriota;c__Methanosarcinia;o__Methanosarcinales;f__Methanosarcinaceae;g__Methanosarcina;s__Methanosarcina sp003164755	PLUB01_ENA|PLUB01000062|PLUB01000062.1_3	MV10335_methanogenic_Methanolobus_vulcani_b1d_substrate_glycine_betaine_acrtivase_ramM	80.633	537	104	0	1	537	1	537	0	904
d__Archaea;p__Methanobacteriota;c__Methanobacteria;o__Methanobacteriales;f__Methanobacteriaceae;g__Methanobacterium_B;s__Methanobacterium_B sp003158115	PLUD01_ENA|PLUD01000127|PLUD01000127.1_16	MV10335_methanogenic_Methanolobus_vulcani_b1d_substrate_glycine_betaine_acrtivase_ramM	45.556	540	285	6	4	539	6	540	1.28e-158	464
d__Archaea;p__Methanobacteriota;c__Methanobacteria;o__Methanobacteriales;f__Methanobacteriaceae;g__Methanobacterium_B;s__Methanobacterium_B sp003151535	PLXT01_ENA|PLXT01000017|PLXT01000017.1_9	MV10335_methanogenic_Methanolobus_vulcani_b1d_substrate_glycine_betaine_acrtivase_ramM	46.201	487	258	3	5	489	7	491	3.06e-147	433
d__Archaea;p__Methanobacteriota;c__Methanobacteria;o__Methanobacteriales;f__Methanobacteriaceae;g__Methanobacterium_B;s__Methanobacterium_B sp003151535	PLXT01_ENA|PLXT01000058|PLXT01000058.1_6	MV10335_methanogenic_Methanolobus_vulcani_b1d_substrate_glycine_betaine_acrtivase_ramM	42.96	277	148	4	259	531	5	275	4.93e-69	224
d__Archaea;p__Methanobacteriota;c__Methanobacteria;o__Methanobacteriales;f__Methanobacteriaceae;g__Methanobacterium_B;s__Methanobacterium_B sp003162115	PMBJ01_ENA|PMBJ01000041|PMBJ01000041.1_5	MV10335_methanogenic_Methanolobus_vulcani_b1d_substrate_glycine_betaine_acrtivase_ramM	40.164	244	126	3	291	534	1	224	1.68e-54	184
d__Archaea;p__Thermoplasmatota;c__Thermoplasmata;o__Methanomassiliicoccales;f__UBA472;g__FEN-33;s__FEN-33 sp003153895	PMBU01_ENA|PMBU01000145|PMBU01000145.1_5	MV10335_methanogenic_Methanolobus_vulcani_b1d_substrate_glycine_betaine_acrtivase_ramM	43.486	545	296	5	1	536	1	542	1.27e-161	469
d__Archaea;p__Methanobacteriota;c__Methanobacteria;o__Methanobacteriales;f__Methanobacteriaceae;g__Methanobacterium_B;s__Methanobacterium_B sp003158115	PMGM01_ENA|PMGM01000019|PMGM01000019.1_21	MV10335_methanogenic_Methanolobus_vulcani_b1d_substrate_glycine_betaine_acrtivase_ramM	45.556	540	285	6	4	539	6	540	1.28e-158	464
d__Archaea;p__Methanobacteriota;c__Methanobacteria;o__Methanobacteriales;f__Methanobacteriaceae;g__Methanobacterium_B;s__Methanobacterium_B sp003158115	PMJI01_ENA|PMJI01000151|PMJI01000151.1_2	MV10335_methanogenic_Methanolobus_vulcani_b1d_substrate_glycine_betaine_acrtivase_ramM	45.556	540	285	6	4	539	6	540	1.28e-158	464
d__Archaea;p__Methanobacteriota;c__Methanobacteria;o__Methanobacteriales;f__Methanobacteriaceae;g__Methanobacterium_A;s__Methanobacterium_A sp003166335	PMKI01_ENA|PMKI01000116|PMKI01000116.1_27	MV10335_methanogenic_Methanolobus_vulcani_b1d_substrate_glycine_betaine_acrtivase_ramM	44.673	535	291	4	2	534	4	535	5.11e-164	478
d__Archaea;p__Methanobacteriota;c__Methanobacteria;o__Methanobacteriales;f__Methanobacteriaceae;g__Methanobacterium_B;s__Methanobacterium_B sp003162115	PMMV01_ENA|PMMV01000071|PMMV01000071.1_15	MV10335_methanogenic_Methanolobus_vulcani_b1d_substrate_glycine_betaine_acrtivase_ramM	45.865	532	283	4	2	531	4	532	2.05e-162	473
d__Archaea;p__Methanobacteriota;c__Methanobacteria;o__Methanobacteriales;f__Methanobacteriaceae;g__Methanobacterium_B;s__Methanobacterium_B sp003162655	PMMY01_ENA|PMMY01000073|PMMY01000073.1_1	MV10335_methanogenic_Methanolobus_vulcani_b1d_substrate_glycine_betaine_acrtivase_ramM	42.857	259	119	1	2	260	4	233	1.04e-66	216
d__Archaea;p__Methanobacteriota;c__Methanobacteria;o__Methanobacteriales;f__Methanobacteriaceae;g__Methanobacterium_B;s__Methanobacterium_B sp003162115	PMNL01_ENA|PMNL01000076|PMNL01000076.1_3	MV10335_methanogenic_Methanolobus_vulcani_b1d_substrate_glycine_betaine_acrtivase_ramM	42.683	328	184	3	206	531	2	327	6.86e-83	262
d__Archaea;p__Methanobacteriota;c__Methanobacteria;o__Methanobacteriales;f__Methanobacteriaceae;g__Methanobacterium_A;s__Methanobacterium_A sp003161815	PMNN01_ENA|PMNN01000193|PMNN01000193.1_6	MV10335_methanogenic_Methanolobus_vulcani_b1d_substrate_glycine_betaine_acrtivase_ramM	42.979	235	132	2	300	534	3	235	3.13e-62	205
d__Archaea;p__Methanobacteriota;c__Methanobacteria;o__Methanobacteriales;f__Methanobacteriaceae;g__Methanobacterium_A;s__Methanobacterium_A sp003166335	PMRR01_ENA|PMRR01000064|PMRR01000064.1_8	MV10335_methanogenic_Methanolobus_vulcani_b1d_substrate_glycine_betaine_acrtivase_ramM	44.673	535	291	4	2	534	4	535	5.34e-164	478
d__Archaea;p__Methanobacteriota;c__Methanobacteria;o__Methanobacteriales;f__Methanobacteriaceae;g__Methanobacterium_A;s__Methanobacterium_A sp003166335	PMWA01_ENA|PMWA01000022|PMWA01000022.1_9	MV10335_methanogenic_Methanolobus_vulcani_b1d_substrate_glycine_betaine_acrtivase_ramM	44.673	535	291	4	2	534	4	535	5.11e-164	478
d__Archaea;p__Thermoplasmatota;c__Thermoplasmata;o__Methanomassiliicoccales;f__UBA472;g__FEN-33;s__FEN-33 sp003135935	PNBI01_ENA|PNBI01000117|PNBI01000117.1_7	MV10335_methanogenic_Methanolobus_vulcani_b1d_substrate_glycine_betaine_acrtivase_ramM	42.752	545	300	5	1	536	1	542	8.1e-159	462
d__Archaea;p__Thermoplasmatota;c__Thermoplasmata;o__Methanomassiliicoccales;f__UBA472;g__FEN-33;s__FEN-33 sp003135935	20110800_E2D_16_c_000000002396_4	MV10360_methanogenic_Methanolobus_vulcani_b1d_substrate_glycine_betaine_corrinoid:CoM_methyltransferase_WP_154810148.1	22.767	347	241	11	1	329	1	338	1.79e-17	80.1
d__Archaea;p__Thermoplasmatota;c__Thermoplasmata;o__Methanomassiliicoccales;f__UBA472;g__FEN-33;s__FEN-33 sp003135935	20110800_E3D_10_c_000000007944_19	MV10360_methanogenic_Methanolobus_vulcani_b1d_substrate_glycine_betaine_corrinoid:CoM_methyltransferase_WP_154810148.1	22.767	347	241	11	1	329	1	338	1.79e-17	80.1
d__Archaea;p__Thermoplasmatota;c__Thermoplasmata;o__Methanomassiliicoccales;f__UBA472;g__FEN-33;s__FEN-33 sp003153895	PMBU01_ENA|PMBU01000151|PMBU01000151.1_3	MV10360_methanogenic_Methanolobus_vulcani_b1d_substrate_glycine_betaine_corrinoid:CoM_methyltransferase_WP_154810148.1	27.542	236	158	7	111	334	112	346	3.79e-18	82
d__Archaea;p__Thermoplasmatota;c__Thermoplasmata;o__Methanomassiliicoccales;f__UBA472;g__FEN-33;s__FEN-33 sp003135935	PNBI01_ENA|PNBI01000147|PNBI01000147.1_6	MV10360_methanogenic_Methanolobus_vulcani_b1d_substrate_glycine_betaine_corrinoid:CoM_methyltransferase_WP_154810148.1	22.767	347	241	11	1	329	1	338	1.79e-17	80.1
d__Archaea;p__Thermoplasmatota;c__Thermoplasmata;o__Methanomassiliicoccales;f__UBA472;g__FEN-33;s__FEN-33 sp003153895	PMBU01_ENA|PMBU01000155|PMBU01000155.1_1	ORIGINALSEQ_MtsD_dimethylsulfide:corrinoid_methyltransferase_Methanosarcina_acetivorans_c2a_WP_048180685.1	42.763	152	87	0	4	155	3	154	1.82e-37	134
d__Archaea;p__Thermoplasmatota;c__Thermoplasmata;o__Methanomassiliicoccales;f__UBA472;g__;s__	20110800_E2S_11_c_000000001982_1	RamA;_methylamine_corrinoid_binding_protein_reductive_activase_Methanosarcina_barkeri	48.413	504	254	4	1	500	1	502	2.7e-164	474
d__Archaea;p__Methanobacteriota;c__Methanobacteria;o__Methanobacteriales;f__Methanobacteriaceae;g__Methanobacterium_B;s__Methanobacterium_B sp003162655	Fen.Unlabelled.R1.T2.F1.trimmomatic.megahit_bin.66_73.30_3.47_k141_1630602_4	RamA;_methylamine_corrinoid_binding_protein_reductive_activase_Methanosarcina_barkeri	74.757	103	26	0	438	540	2	104	2.76e-49	166
d__Archaea;p__Methanobacteriota;c__Methanobacteria;o__Methanobacteriales;f__Methanobacteriaceae;g__Methanobacterium_B;s__Methanobacterium_B sp003151535	PLXT01_ENA|PLXT01000058|PLXT01000058.1_7	RamA;_methylamine_corrinoid_binding_protein_reductive_activase_Methanosarcina_barkeri	56.906	181	77	1	2	182	5	184	6.25e-63	205
d__Archaea;p__Methanobacteriota;c__Methanobacteria;o__Methanobacteriales;f__Methanobacteriaceae;g__Methanobacterium_B;s__Methanobacterium_B sp003162115	PMBJ01_ENA|PMBJ01000041|PMBJ01000041.1_4	RamA;_methylamine_corrinoid_binding_protein_reductive_activase_Methanosarcina_barkeri	56.164	219	95	1	2	220	5	222	1.2e-74	238
d__Archaea;p__Methanobacteriota;c__Methanobacteria;o__Methanobacteriales;f__Methanobacteriaceae;g__Methanobacterium_A;s__Methanobacterium_A sp003161815	PMNN01_ENA|PMNN01000193|PMNN01000193.1_5	RamA;_methylamine_corrinoid_binding_protein_reductive_activase_Methanosarcina_barkeri	50.558	269	130	2	2	268	11	278	1.94e-84	265
d__Archaea;p__Thermoplasmatota;c__Thermoplasmata;o__Methanomassiliicoccales;f__UBA472;g__FEN-33;s__FEN-33 sp003153895	PMBU01_ENA|PMBU01000112|PMBU01000112.1_1	RamQ_promiscuous_MtqC_activase_Carnitine_ProlineBetaine_Butyrobetaine_Eubacterium_limosum_ATCC_8486	31.208	298	167	11	14	284	7	293	1.13e-28	114
d__Archaea;p__Thermoplasmatota;c__Thermoplasmata;o__Methanomassiliicoccales;f__UBA472;g__FEN-33;s__FEN-33 sp003135935	20110800_E2D_16_c_000000002296_5	RamS_MA0489_Methanosarcina_acetivorans_c2a_Q8TSE9	47.731	551	269	7	2	547	5	541	5.98e-174	501
d__Archaea;p__Thermoplasmatota;c__Thermoplasmata;o__Methanomassiliicoccales;f__UBA472;g__FEN-33;s__FEN-33 sp003135935	20110800_E3D_10_c_000000007935_5	RamS_MA0489_Methanosarcina_acetivorans_c2a_Q8TSE9	47.731	551	269	7	2	547	5	541	5.98e-174	501
d__Archaea;p__Methanobacteriota;c__Methanobacteria;o__Methanobacteriales;f__Methanobacteriaceae;g__Methanobacterium_B;s__Methanobacterium_B sp003162655	Fen.Labelled.R2.T1.F1.JGI.BFC.metaspades_bin.7_80.70_3.64_scaffold_7345_c1_3	RamS_MA0489_Methanosarcina_acetivorans_c2a_Q8TSE9	53.425	73	34	0	2	74	5	77	3.16e-23	94.7
d__Archaea;p__Methanobacteriota;c__Methanobacteria;o__Methanobacteriales;f__Methanobacteriaceae;g__Methanobacterium_A;s__Methanobacterium_A sp003166335	PLHB01_ENA|PLHB01000029|PLHB01000029.1_16	RamS_MA0489_Methanosarcina_acetivorans_c2a_Q8TSE9	60.938	64	25	0	2	65	5	68	2.62e-23	94.7
d__Archaea;p__Thermoplasmatota;c__Thermoplasmata;o__Methanomassiliicoccales;f__UBA472;g__FEN-33;s__FEN-33 sp003153895	PMBU01_ENA|PMBU01000067|PMBU01000067.1_2	RamS_MA0489_Methanosarcina_acetivorans_c2a_Q8TSE9	46.812	549	278	6	2	547	11	548	2.53e-167	484
d__Archaea;p__Methanobacteriota;c__Methanobacteria;o__Methanobacteriales;f__Methanobacteriaceae;g__Methanobacterium_B;s__Methanobacterium_B sp003162115	PMNL01_ENA|PMNL01000076|PMNL01000076.1_4	RamS_MA0489_Methanosarcina_acetivorans_c2a_Q8TSE9	53.913	115	53	0	2	116	5	119	3.61e-40	144
d__Archaea;p__Thermoplasmatota;c__Thermoplasmata;o__Methanomassiliicoccales;f__UBA472;g__FEN-33;s__FEN-33 sp003135935	PNBI01_ENA|PNBI01000106|PNBI01000106.1_5	RamS_MA0489_Methanosarcina_acetivorans_c2a_Q8TSE9	47.731	551	269	7	2	547	5	541	5.98e-174	501
d__Archaea;p__Thermoplasmatota;c__Thermoplasmata;o__Methanomassiliicoccales;f__UBA472;g__FEN-33;s__FEN-33 sp003135935	20110800_E2D_16_c_000000002299_2	reductivase_activase,_D._hafniense_DCB2,_AE,_Dhaf_2573	31.518	606	349	17	25	610	12	571	1.78e-73	244
d__Archaea;p__Thermoplasmatota;c__Thermoplasmata;o__Methanomassiliicoccales;f__UBA472;g__FEN-33;s__FEN-33 sp003135935	20110800_E2D_16_c_000000002307_4	reductivase_activase,_D._hafniense_DCB2,_AE,_Dhaf_2573	37.594	399	233	8	25	413	21	413	8.19e-63	211
d__Archaea;p__Thermoplasmatota;c__Thermoplasmata;o__Methanomassiliicoccales;f__UBA472;g__FEN-33;s__FEN-33 sp003135935	20110800_E2D_16_c_000000002422_10	reductivase_activase,_D._hafniense_DCB2,_AE,_Dhaf_2573	36.296	135	86	0	476	610	1	135	1.25e-26	103
d__Archaea;p__Thermoplasmatota;c__Thermoplasmata;o__Methanomassiliicoccales;f__UBA472;g__;s__	20110800_E2S_11_c_000000001903_11	reductivase_activase,_D._hafniense_DCB2,_AE,_Dhaf_2573	32.212	624	370	14	25	610	21	629	7.41e-94	300
d__Archaea;p__Thermoplasmatota;c__Thermoplasmata;o__Methanomassiliicoccales;f__UBA472;g__FEN-33;s__FEN-33 sp003135935	20110800_E3D_10_c_000000007924_26	reductivase_activase,_D._hafniense_DCB2,_AE,_Dhaf_2573	33.055	599	354	16	25	603	21	592	5.33e-86	278
d__Archaea;p__Thermoplasmatota;c__Thermoplasmata;o__Methanomassiliicoccales;f__UBA472;g__FEN-33;s__FEN-33 sp003135935	20110800_E3D_10_c_000000007926_1	reductivase_activase,_D._hafniense_DCB2,_AE,_Dhaf_2573	40.284	422	239	4	193	610	148	560	7.39e-99	311
d__Archaea;p__Thermoplasmatota;c__Thermoplasmata;o__Methanomassiliicoccales;f__UBA472;g__FEN-33;s__FEN-33 sp003135935	PNBI01_ENA|PNBI01000080|PNBI01000080.1_1	reductivase_activase,_D._hafniense_DCB2,_AE,_Dhaf_2573	35.385	195	116	2	417	610	3	188	1.1e-35	131
d__Archaea;p__Thermoplasmatota;c__Thermoplasmata;o__Methanomassiliicoccales;f__UBA472;g__FEN-33;s__FEN-33 sp003135935	PNBI01_ENA|PNBI01000104|PNBI01000104.1_11	reductivase_activase,_D._hafniense_DCB2,_AE,_Dhaf_2573	30.821	597	352	17	25	603	21	574	5.82e-70	235
d__Archaea;p__Thermoplasmatota;c__Thermoplasmata;o__Methanomassiliicoccales;f__UBA472;g__FEN-33;s__FEN-33 sp003135935	20110800_E2D_16_c_000000002246_4	SECO_(secoisolariciresinol)_methylcorrinoid:THF,_E._limosum_ZL-II,_ELI_2005	32.685	257	171	2	4	259	3	258	2.75e-49	161
d__Archaea;p__Thermoplasmatota;c__Thermoplasmata;o__Methanomassiliicoccales;f__UBA472;g__;s__	20110800_E2S_11_c_000000001903_6	SECO_(secoisolariciresinol)_methylcorrinoid:THF,_E._limosum_ZL-II,_ELI_2005	32.046	259	174	2	2	259	1	258	9.25e-48	157
d__Archaea;p__Thermoplasmatota;c__Thermoplasmata;o__Methanomassiliicoccales;f__UBA472;g__FEN-33;s__FEN-33 sp003135935	20110800_E3D_10_c_000000007924_30	SECO_(secoisolariciresinol)_methylcorrinoid:THF,_E._limosum_ZL-II,_ELI_2005	32.685	257	171	2	4	259	3	258	2.75e-49	161
d__Archaea;p__Thermoplasmatota;c__Thermoplasmata;o__Methanomassiliicoccales;f__UBA472;g__FEN-33;s__FEN-33 sp003153895	PMBU01_ENA|PMBU01000099|PMBU01000099.1_2	SECO_(secoisolariciresinol)_methylcorrinoid:THF,_E._limosum_ZL-II,_ELI_2005	32.296	257	172	2	4	259	3	258	7.22e-48	157
d__Archaea;p__Thermoplasmatota;c__Thermoplasmata;o__Methanomassiliicoccales;f__UBA472;g__FEN-33;s__FEN-33 sp003135935	PNBI01_ENA|PNBI01000104|PNBI01000104.1_15	SECO_(secoisolariciresinol)_methylcorrinoid:THF,_E._limosum_ZL-II,_ELI_2005	32.685	257	171	2	4	259	3	258	2.75e-49	161
d__Archaea;p__Methanobacteriota;c__Methanobacteria;o__Methanobacteriales;f__Methanobacteriaceae;g__Methanobacterium_B;s__Methanobacterium_B sp003162115	20100900_E3D_21_c_000000003546_18	SECO_secoisolariciresinol_corrinoid_E._limosum_ZL-II,_ELI_2004	26.54	211	150	3	3	210	132	340	6.39e-18	81.6
d__Archaea;p__Methanobacteriota;c__Methanobacteria;o__Methanobacteriales;f__Methanobacteriaceae;g__Methanobacterium_B;s__Methanobacterium_B sp003158115	20111000_S2D_4_c_000000003406_7	SECO_secoisolariciresinol_corrinoid_E._limosum_ZL-II,_ELI_2004	26.5	200	142	3	13	209	142	339	4.88e-14	70.9
d__Archaea;p__Methanobacteriota;c__Methanobacteria;o__Methanobacteriales;f__Methanobacteriaceae;g__Methanobacterium_B;s__Methanobacterium_B sp003158115	20120600_S2D_10_c_000000003857_61	SECO_secoisolariciresinol_corrinoid_E._limosum_ZL-II,_ELI_2004	26.5	200	142	3	13	209	142	339	4.88e-14	70.9
d__Archaea;p__Methanobacteriota;c__Methanobacteria;o__Methanobacteriales;f__Methanobacteriaceae;g__Methanobacterium_B;s__Methanobacterium_B sp003151535	20120700_P3D_99_c_000000086018_28	SECO_secoisolariciresinol_corrinoid_E._limosum_ZL-II,_ELI_2004	25	200	145	3	13	209	142	339	2.23e-12	65.9
d__Archaea;p__Methanobacteriota;c__Methanobacteria;o__Methanobacteriales;f__Methanobacteriaceae;g__Methanobacterium_B;s__Methanobacterium_B sp003158115	20120800_S1D_9_c_000000002101_33	SECO_secoisolariciresinol_corrinoid_E._limosum_ZL-II,_ELI_2004	26.5	200	142	3	13	209	142	339	4.88e-14	70.9
d__Archaea;p__Methanobacteriota;c__Methanobacteria;o__Methanobacteriales;f__Methanobacteriaceae;g__Methanobacterium_B;s__Methanobacterium_B sp003158115	20130700_C2M_14_c_000000009694_4	SECO_secoisolariciresinol_corrinoid_E._limosum_ZL-II,_ELI_2004	27	200	141	3	13	209	142	339	3e-14	71.2
d__Archaea;p__Methanobacteriota;c__Methanobacteria;o__Methanobacteriales;f__Methanobacteriaceae;g__Methanobacterium_B;s__Methanobacterium_B sp003158115	20130700_S2D_11_c_000000004709_16	SECO_secoisolariciresinol_corrinoid_E._limosum_ZL-II,_ELI_2004	26	200	143	3	13	209	142	339	1.52e-13	69.3
d__Archaea;p__Methanobacteriota;c__Methanobacteria;o__Methanobacteriales;f__Methanobacteriaceae;g__Methanobacterium_B;s__Methanobacterium_B sp003158115	20130700_S2M_13_c_000000003922_5	SECO_secoisolariciresinol_corrinoid_E._limosum_ZL-II,_ELI_2004	26.5	200	142	3	13	209	142	339	4.88e-14	70.9
d__Archaea;p__Methanobacteriota;c__Methanobacteria;o__Methanobacteriales;f__Methanobacteriaceae;g__Methanobacterium_B;s__Methanobacterium_B sp003158115	20140700_E14_6_c_000000000492_1	SECO_secoisolariciresinol_corrinoid_E._limosum_ZL-II,_ELI_2004	26.5	200	142	3	13	209	32	229	1.01e-14	71.6
d__Archaea;p__Methanobacteriota;c__Methanobacteria;o__Methanobacteriales;f__Methanobacteriaceae;g__Methanobacterium_B;s__Methanobacterium_B sp003158115	20160700_E25_10_c_000000004326_5	SECO_secoisolariciresinol_corrinoid_E._limosum_ZL-II,_ELI_2004	26.5	200	142	3	13	209	142	339	4.78e-14	70.9
d__Archaea;p__Methanobacteriota;c__Methanobacteria;o__Methanobacteriales;f__Methanobacteriaceae;g__Methanobacterium_B;s__	20160700_E25_7_c_000000001802_6	SECO_secoisolariciresinol_corrinoid_E._limosum_ZL-II,_ELI_2004	26.5	200	142	3	13	209	142	339	1.5e-14	72.4
d__Archaea;p__Methanobacteriota;c__Methanobacteria;o__Methanobacteriales;f__Methanobacteriaceae;g__Methanobacterium_B;s__Methanobacterium_B sp003162655	Fen.Labelled.R1.T1.F1.JGI.BFC.metaspades_bin.2_73.89_4.40_scaffold_83_c1_13	SECO_secoisolariciresinol_corrinoid_E._limosum_ZL-II,_ELI_2004	25.714	210	151	3	3	209	132	339	2.07e-16	77.4
d__Archaea;p__Methanobacteriota;c__Methanobacteria;o__Methanobacteriales;f__Methanobacteriaceae;g__Methanobacterium_B;s__Methanobacterium_B sp003162655	Fen.Labelled.R1.T1.F1.trimmomatic.metaspades_bin.7_80.00_4.00_NODE_6052_length_2737_cov_18.649888_1	SECO_secoisolariciresinol_corrinoid_E._limosum_ZL-II,_ELI_2004	25.714	210	151	3	3	209	132	339	2.07e-16	77.4
d__Archaea;p__Methanobacteriota;c__Methanobacteria;o__Methanobacteriales;f__Methanobacteriaceae;g__Methanobacterium_B;s__Methanobacterium_B sp003162655	Fen.Labelled.R1.T2.F1.trimmomatic.megahit_bin.37_82.87_2.40_k141_245007_4	SECO_secoisolariciresinol_corrinoid_E._limosum_ZL-II,_ELI_2004	25.714	210	151	3	3	209	132	339	1.03e-16	78.2
d__Archaea;p__Methanobacteriota;c__Methanobacteria;o__Methanobacteriales;f__Methanobacteriaceae;g__Methanobacterium_B;s__Methanobacterium_B sp003162655	Fen.Labelled.R1.T2.F1.trimmomatic.metaspades_bin.35_83.86_0.80_NODE_1799_length_8525_cov_5.194805_6	SECO_secoisolariciresinol_corrinoid_E._limosum_ZL-II,_ELI_2004	25.714	210	151	3	3	209	132	339	1.03e-16	78.2
d__Archaea;p__Methanobacteriota;c__Methanobacteria;o__Methanobacteriales;f__Methanobacteriaceae;g__Methanobacterium_B;s__Methanobacterium_B sp003162655	Fen.Labelled.R2.T1.F1.JGI.BFC.metaspades_bin.7_80.70_3.64_scaffold_239_c1_1	SECO_secoisolariciresinol_corrinoid_E._limosum_ZL-II,_ELI_2004	25.714	210	151	3	3	209	132	339	2.07e-16	77.4
d__Archaea;p__Methanobacteriota;c__Methanobacteria;o__Methanobacteriales;f__Methanobacteriaceae;g__Methanobacterium_B;s__Methanobacterium_B sp003162655	Fen.Labelled.R2.T2.F1.JGI.BFC.metaspades_bin.36_84.98_5.60_scaffold_559_c1_13	SECO_secoisolariciresinol_corrinoid_E._limosum_ZL-II,_ELI_2004	25.714	210	151	3	3	209	132	339	2.07e-16	77.4
d__Archaea;p__Methanobacteriota;c__Methanobacteria;o__Methanobacteriales;f__Methanobacteriaceae;g__Methanobacterium_B;s__Methanobacterium_B sp003162655	Fen.Labelled.R2.T2.F1.trimmomatic.metaspades_bin.57_80.79_2.40_NODE_3498_length_7042_cov_14.178331_5	SECO_secoisolariciresinol_corrinoid_E._limosum_ZL-II,_ELI_2004	25.714	210	151	3	3	209	132	339	2.07e-16	77.4
d__Archaea;p__Methanobacteriota;c__Methanobacteria;o__Methanobacteriales;f__Methanobacteriaceae;g__Methanobacterium_B;s__Methanobacterium_B sp003162655	Fen.Labelled.R2.T3.F1.trimmomatic.megahit_bin.60_76.58_3.24_k141_666896_6	SECO_secoisolariciresinol_corrinoid_E._limosum_ZL-II,_ELI_2004	25.714	210	151	3	3	209	132	339	2.76e-16	77
d__Archaea;p__Methanobacteriota;c__Methanobacteria;o__Methanobacteriales;f__Methanobacteriaceae;g__Methanobacterium_B;s__Methanobacterium_B sp003162655	Fen.Labelled.R2.T3.F1.trimmomatic.metaspades_bin.35_77.55_4.44_NODE_5836_length_7838_cov_8.523320_2	SECO_secoisolariciresinol_corrinoid_E._limosum_ZL-II,_ELI_2004	25.714	210	151	3	3	209	132	339	2.24e-16	77.4
d__Archaea;p__Methanobacteriota;c__Methanobacteria;o__Methanobacteriales;f__Methanobacteriaceae;g__Methanobacterium_B;s__Methanobacterium_B sp003162655	Fen.Labelled.R3.T1.F1.JGI.BFC.metaspades_bin.17_91.10_7.60_scaffold_854_c1_12	SECO_secoisolariciresinol_corrinoid_E._limosum_ZL-II,_ELI_2004	25.714	210	151	3	3	209	132	339	2.07e-16	77.4
d__Archaea;p__Methanobacteriota;c__Methanobacteria;o__Methanobacteriales;f__Methanobacteriaceae;g__Methanobacterium_B;s__Methanobacterium_B sp003162655	Fen.Unlabelled.R1.T1.F1.trimmomatic.metaspades_bin.18_78.79_1.60_NODE_12665_length_3421_cov_16.584967_3	SECO_secoisolariciresinol_corrinoid_E._limosum_ZL-II,_ELI_2004	25.714	210	151	3	3	209	132	339	2.07e-16	77.4
d__Archaea;p__Methanobacteriota;c__Methanobacteria;o__Methanobacteriales;f__Methanobacteriaceae;g__Methanobacterium_B;s__Methanobacterium_B sp003162655	Fen.Unlabelled.R1.T2.F1.trimmomatic.megahit_bin.66_73.30_3.47_k141_849717_1	SECO_secoisolariciresinol_corrinoid_E._limosum_ZL-II,_ELI_2004	25.714	210	151	3	3	209	132	339	2.48e-16	77.4
d__Archaea;p__Methanobacteriota;c__Methanobacteria;o__Methanobacteriales;f__Methanobacteriaceae;g__Methanobacterium_B;s__Methanobacterium_B sp003162655	Fen.Unlabelled.R1.T3.F1.trimmomatic.megahit_bin.70_78.60_1.60_k141_198756_1	SECO_secoisolariciresinol_corrinoid_E._limosum_ZL-II,_ELI_2004	25.714	210	151	3	3	209	132	339	1.14e-16	78.2
d__Archaea;p__Methanobacteriota;c__Methanobacteria;o__Methanobacteriales;f__Methanobacteriaceae;g__Methanobacterium_B;s__Methanobacterium_B sp003162655	Fen.Unlabelled.R1.T3.F1.trimmomatic.metaspades_bin.103_70.94_0.80_NODE_5751_length_7749_cov_4.412399_6	SECO_secoisolariciresinol_corrinoid_E._limosum_ZL-II,_ELI_2004	25.714	210	151	3	3	209	132	339	2.24e-16	77.4
d__Archaea;p__Methanobacteriota;c__Methanobacteria;o__Methanobacteriales;f__Methanobacteriaceae;g__Methanobacterium_B;s__Methanobacterium_B sp003162655	Fen.Unlabelled.R2.T1.F1.trimmomatic.megahit_bin.15_78.99_8.00_k141_715498_2	SECO_secoisolariciresinol_corrinoid_E._limosum_ZL-II,_ELI_2004	25.714	210	151	3	3	209	132	339	2.07e-16	77.4
d__Archaea;p__Methanobacteriota;c__Methanobacteria;o__Methanobacteriales;f__Methanobacteriaceae;g__Methanobacterium_B;s__Methanobacterium_B sp003162655	Fen.Unlabelled.R2.T1.F1.trimmomatic.metaspades_bin.16_83.13_0.80_NODE_18551_length_2514_cov_11.761285_2	SECO_secoisolariciresinol_corrinoid_E._limosum_ZL-II,_ELI_2004	25.714	210	151	3	3	209	132	339	2.07e-16	77.4
d__Archaea;p__Methanobacteriota;c__Methanobacteria;o__Methanobacteriales;f__Methanobacteriaceae;g__Methanobacterium_B;s__Methanobacterium_B sp003162655	Fen.Unlabelled.R2.T3.F1.trimmomatic.megahit_bin.72_79.99_5.64_k141_1322213_10	SECO_secoisolariciresinol_corrinoid_E._limosum_ZL-II,_ELI_2004	25.592	211	152	3	3	210	65	273	9.74e-17	77.8
d__Archaea;p__Methanobacteriota;c__Methanobacteria;o__Methanobacteriales;f__Methanobacteriaceae;g__Methanobacterium_B;s__Methanobacterium_B sp003162655	Fen.Unlabelled.R3.T1.F1.trimmomatic.metaspades_bin.70_79.20_1.87_NODE_13947_length_4420_cov_29.606873_4	SECO_secoisolariciresinol_corrinoid_E._limosum_ZL-II,_ELI_2004	25.714	210	151	3	3	209	132	339	2.07e-16	77.4
d__Archaea;p__Methanobacteriota;c__Methanobacteria;o__Methanobacteriales;f__Methanobacteriaceae;g__Methanobacterium_B;s__Methanobacterium_B sp003162655	Fen.Unlabelled.R3.T2.F1.trimmomatic.metaspades_bin.18_75.52_0.00_NODE_41986_length_2582_cov_7.267907_2	SECO_secoisolariciresinol_corrinoid_E._limosum_ZL-II,_ELI_2004	25.714	210	151	3	3	209	132	339	2.07e-16	77.4
d__Archaea;p__Methanobacteriota;c__Methanobacteria;o__Methanobacteriales;f__Methanobacteriaceae;g__Methanobacterium_B;s__Methanobacterium_B sp003162655	Fen.Unlabelled.R3.T3.F1.trimmomatic.metaspades_bin.105_81.22_1.20_NODE_5445_length_9640_cov_6.309233_8	SECO_secoisolariciresinol_corrinoid_E._limosum_ZL-II,_ELI_2004	25.714	210	151	3	3	209	132	339	1.03e-16	78.2
d__Archaea;p__Methanobacteriota;c__Methanobacteria;o__Methanobacteriales;f__Methanobacteriaceae;g__Methanobacterium_B;s__Methanobacterium_B sp003158115	PLAP01_ENA|PLAP01000192|PLAP01000192.1_1	SECO_secoisolariciresinol_corrinoid_E._limosum_ZL-II,_ELI_2004	26.5	200	142	3	13	209	33	230	9.66e-15	71.6
d__Archaea;p__Methanobacteriota;c__Methanobacteria;o__Methanobacteriales;f__Methanobacteriaceae;g__Methanobacterium_B;s__Methanobacterium_B sp003158115	PLKI01_ENA|PLKI01000171|PLKI01000171.1_22	SECO_secoisolariciresinol_corrinoid_E._limosum_ZL-II,_ELI_2004	26.5	200	142	3	13	209	142	339	4.88e-14	70.9
d__Archaea;p__Methanobacteriota;c__Methanobacteria;o__Methanobacteriales;f__Methanobacteriaceae;g__Methanobacterium_B;s__Methanobacterium_B sp003164415	PLTK01_ENA|PLTK01000036|PLTK01000036.1_7	SECO_secoisolariciresinol_corrinoid_E._limosum_ZL-II,_ELI_2004	26.5	200	142	3	13	209	142	339	8.93e-13	67
d__Archaea;p__Methanobacteriota;c__Methanobacteria;o__Methanobacteriales;f__Methanobacteriaceae;g__Methanobacterium_B;s__Methanobacterium_B sp003151535	PLXT01_ENA|PLXT01000020|PLXT01000020.1_8	SECO_secoisolariciresinol_corrinoid_E._limosum_ZL-II,_ELI_2004	25	200	145	3	13	209	142	339	2.23e-12	65.9
d__Archaea;p__Methanobacteriota;c__Methanobacteria;o__Methanobacteriales;f__Methanobacteriaceae;g__Methanobacterium_B;s__Methanobacterium_B sp003162115	PMBJ01_ENA|PMBJ01000085|PMBJ01000085.1_4	SECO_secoisolariciresinol_corrinoid_E._limosum_ZL-II,_ELI_2004	26.54	211	150	3	3	210	132	340	6.02e-18	81.6
d__Archaea;p__Methanobacteriota;c__Methanobacteria;o__Methanobacteriales;f__Methanobacteriaceae;g__Methanobacterium_B;s__Methanobacterium_B sp003158115	PMGM01_ENA|PMGM01000031|PMGM01000031.1_7	SECO_secoisolariciresinol_corrinoid_E._limosum_ZL-II,_ELI_2004	26.5	200	142	3	13	209	142	339	4.88e-14	70.9
d__Archaea;p__Methanobacteriota;c__Methanobacteria;o__Methanobacteriales;f__Methanobacteriaceae;g__Methanobacterium_B;s__Methanobacterium_B sp003158115	PMJI01_ENA|PMJI01000119|PMJI01000119.1_24	SECO_secoisolariciresinol_corrinoid_E._limosum_ZL-II,_ELI_2004	26.5	200	142	3	13	209	119	316	3.69e-14	70.9
d__Archaea;p__Methanobacteriota;c__Methanobacteria;o__Methanobacteriales;f__Methanobacteriaceae;g__Methanobacterium_B;s__Methanobacterium_B sp003162115	PMMV01_ENA|PMMV01000103|PMMV01000103.1_29	SECO_secoisolariciresinol_corrinoid_E._limosum_ZL-II,_ELI_2004	26.54	211	150	3	3	210	132	340	6.39e-18	81.6
d__Archaea;p__Methanobacteriota;c__Methanobacteria;o__Methanobacteriales;f__Methanobacteriaceae;g__Methanobacterium_B;s__Methanobacterium_B sp003162655	PMMY01_ENA|PMMY01000220|PMMY01000220.1_11	SECO_secoisolariciresinol_corrinoid_E._limosum_ZL-II,_ELI_2004	25.714	210	151	3	3	209	132	339	2.41e-16	77.4
d__Archaea;p__Methanobacteriota;c__Methanobacteria;o__Methanobacteriales;f__Methanobacteriaceae;g__Methanobacterium_B;s__Methanobacterium_B sp003162115	PMNL01_ENA|PMNL01000056|PMNL01000056.1_17	SECO_secoisolariciresinol_corrinoid_E._limosum_ZL-II,_ELI_2004	26.54	211	150	3	3	210	132	340	6.39e-18	81.6
d__Archaea;p__Thermoplasmatota;c__Thermoplasmata;o__Methanomassiliicoccales;f__UBA472;g__FEN-33;s__FEN-33 sp003135935	20110800_E2D_16_c_000000002422_6	Vdma_veratrole_corrinoid_Acetobacterium_dehalogenans_Q6W002-1	41	200	107	6	12	209	17	207	1.51e-40	135
d__Archaea;p__Thermoplasmatota;c__Thermoplasmata;o__Methanomassiliicoccales;f__UBA472;g__FEN-33;s__FEN-33 sp003135935	20110800_E3D_10_c_000000007926_4	Vdma_veratrole_corrinoid_Acetobacterium_dehalogenans_Q6W002-1	41	200	107	6	12	209	17	207	1.51e-40	135
d__Archaea;p__Thermoplasmatota;c__Thermoplasmata;o__Methanomassiliicoccales;f__UBA472;g__FEN-33;s__FEN-33 sp003153895	PMBU01_ENA|PMBU01000151|PMBU01000151.1_4	Vdma_veratrole_corrinoid_Acetobacterium_dehalogenans_Q6W002-1	42	200	105	6	12	209	17	207	9.39e-41	136
d__Archaea;p__Thermoplasmatota;c__Thermoplasmata;o__Methanomassiliicoccales;f__UBA472;g__FEN-33;s__FEN-33 sp003135935	PNBI01_ENA|PNBI01000080|PNBI01000080.1_4	Vdma_veratrole_corrinoid_Acetobacterium_dehalogenans_Q6W002-1	41	200	107	6	12	209	17	207	1.51e-40	135

## Sheet: FASTA_reference_for_gene_trees
Gene Type	Substrate Category	Gene Name	Protein Sequence
MtxA	Methyl-O	>MtaA_Methanosarcina_barkeri_strain Fusaro_DSM_804_Q48949-1	MSEFTLKTRLLAALEGKPVDKVPVCSVTQTGIVELMDKVGAAWPEAHTNPELMAKLAIANYELSGLEAVRLPYCLTVLGEAMGCEINMGTKNRQPSVTASPYPKNLDGAVVPADLLQRNRIPAVLEAIKIVREKVGPDVPIIGGMEGPVTLASDLISVKSFMKWSIKKTDLFEQALDISAEAAIAYANAMVEAGADVIAIADPVASPDLMSPETFKQFLQSRLQKFSAGVNSVTVLHICGKVNAILSDMADCGFEGLSVEEKIGTAAEGKKIIGDRARLVGNISSPFTLLPGPIDKIKAEAKVALEGGIDVLAPGCGIAPMTPLENVKALVAARDEYYA
MtxA	Methyl-O	>MtaA_Methanobrevibacter_smithii_WP_019264394	MNLKENLENALSGEDVEVKPVISVTQAGIIEAMEQTNASWPEAHTNPEQMAILGSSLHELAGLECARIPFGLTVEAQSMGAEVNLGNNERTPEVTRTPFESADDIEAPDDFLENGRIPVVLEAIDILKEKYEDLPIIVGITGPFTLTGHLLGIENVVRYMKTDPDEIEIAMENCLDASMDYIEAIQEHDADVICVNEPTASPELIDPLQFKSMIKPNLEDLADFIDVQKVLHICGSTQPIISDMSSVGFEGISIEEAVDIPKAKESIKDECVIVGNISTSKTLLSGTPEDVKEDVKKVLSEDIDIIAPSCGLAPKTPLANVKALVEARNEYFNI
MtxA	Methyl-O	>MtaA_Methanosphaera_stadtmanae_WP_048059797.1	MNYTKNLRDVLNGKKTDIAPVVTVTQSGILDAMERTGTSWPQAHENPEQMATLGASLYELARLEDAKIPFCLAVEAESMGCEVDLGYGGRTPEVVKSPFEKPEDIEIPDNFETSGRIPVICEAVEILHERYDNLPVCVGITGPFTVAGHLIGVEDILKMINLDLFAVEDAIEIAAEAVSAYIKQLNEVKPEVICVADPTSSGDLLSPLDFAQLSVPALEDIQEVMKSQNVLHICGHTAGILKDMLSCGYNGISIEEAVDMRYAQKVKHELGDKTQVCGNISTSKTLFRGTPEEVRGEVLEALEKGVDVVAPSCGIAASSPLENIQAMVNARNEFFGI
MtxB	Methyl-O	>MtaB_Acetobacterium_bakii_A0A0L6U2S6-1	MVKKFNQLAYSNLDDFVYGSCPNPVTTKSGMVIGGGTVYPEINFTLPGMDINDTTIKKACTIYSNIIDGVLKRAAELYAPGVLVEFETVPDFTENPKYGIEVNRILLNSMKEASEKYGLKSAIRTTPNDLREFSRPPIMRHGKYWDTMLELFEQCAKDGSDFISIESTGGKEIHDGALVKADIRTAIFALGVLGVTDMEFLWKHLVGIAKANNCYPAGDSACGFANTAMVLAEKGFIPHVFAAVIRVAAVPRGLVAFEQGCVGPGKDCAYEGPYIKAITGLPIGMEGKSAAGAHLSPIGNIAAALADTWSNESIQQVKLLSEMAPVVAMEQLIYDCRLMNAATKKGQQVMFRDLLVDSDAALDVQAYVLRPDVVMRISAELVKTQDNFLRTKIAAKLTV…
MtxB	Methyl-O	>mtaB_Methanosarcina_barkeri_WP_011305769.1	MAAKRYTSMAYANADEMTFGVSKYPVKAGLDLEIGAGYTIPEINYAPRPEAGASKEKLIKEYERITTDVMERMVQVGFPAIILETEHVQQMSNNPSWGAEVAHAQKTIMEKYHDEYGIKCALRHTIGDIRENREFLQLRGDKYSVFLEAFEQCAENGADLLSVESMGGKEVFDYAVLRNDIPGLLYSIGCLGSIDMELIWTDISKIAKKTGTISAGDTDCAQANTAMFIGGGLLNKNLAHTIAVIARAISAPRSLVAYEAGAVGPGKDCGYENIIVKAITGMPMTMEGKTSTCAHSDVMGNLVMQCCDCWSNESVEYHGEFGGTTVQCWSETLAYDCALMNTALETKNDKVLRDLMMLSDRYRDPQAYMLAYDNAYRVGQSIVKDGDNIYLRAKNAAIE…
MtxB	Methyl-O	>MtaB_Methanosarcina_thermophila_WP_048166108.1	MAVTRCTKMAYSSADEMVFGRAVNPVKAGLGLEIGAGYTTPEVNYAPRPEAGVSKEKLVKEYERITTDIMARMVQIGAPAVVLETEHVQQMSNNPDWGAEVAHAQKTIMEDYHDEYGIKCALRHTIGDIRESRDFLELRGDKYSVFMEAFEQCAENGADMLAVESMGGKEVFDYAILRNDMAGVLYGIGVLGSMDMEMIWQDIASIAKKNNVVASGDTDCAQANTAMFIAGGLLDKNLAHTLAIIARAVSAARSLVAYEAGAVGPGKDCGYENTICKAIAGVPISQEGKTSTCAHSDLMGNLTMQCCDLWSNESVEYHGEFGGTTVQCWAETLAYDCALMNVALQSGNEKILRDMFVASDMNRDAQGYVLAYNNAYRIGEAITRNGDDIYLRAKNAAIE…
MtxB	Methyl-O	>MtaB_Methanolobus_psychrophilus_R15_AFV23118.1	MVKRYTSMAYKNADDMIFGTAVHPVKAELGLEVGAGYVTAEVNYAPRPEAGVSKEKLVSEYRKLTTDILARAVQIGFPAVSLETEHVEQMTNNPTWGGEIAHVQKTILEEYHEEYGIKCGLRHTPGDIREDRDLLALIGGKYDKLMESFEAVADGGADFLSIETMGGKEILDYSILRNDVPGMIYAIGCLGGIDMGMIWTDIKKIADKKGRIAAGDTDCAQANTAMFIAGGLLDKNLAHTLAILARVLAGSRTLVGYEAGAQGPGKDCGYENTIIKSITGCPIAQEGKSATCAHADVMGNLTMQVCDLWSNESVEYHGEFGGTSVQCWSQTLNMDAALMNTAIQTGNAKVLRDMMCLSDKYRDPQGYVLAYDNAFKVGQAIVKDGNDLYLRSKNAVVEA…
MtxB	Methyl-O	>MtaB_1_Moorella_thermoacetica_A0A1J5NJ79	MDYKPVKTFNELAIKSLDDFVYGIAPYPVRAKNGMVIGGGTVYPEVNMTLPPMNIDESTMPEVRKQYAEMFEGILKRAKELYAPGVILEVELLPETTMVPKWGREIIKILLDKMKDYEAKYGLKSLVRCTPNDTREMLRPPLMRRGELLDNILLTFEKCAEDGADILSIESTGGKELHDEALVNCDIRKAIFALGVLGVRDMRFLWSNIVSIAQKTGAIPGGDTACGFANTALALAEQGMIPRIFAAVDRVATIPRSLAAFEMGAVGPDKDCGYEGPYMKAIAGVPISMEGKTAACAHLSAVGNIAACVCDMWSNESVQNVRLLSAYAPVAYTEQLIYDCRLMNEAAADGRNYALKVRDWLANSDSKLDPQAYVLRPDIVLEISRELVKEKDAFIATKK…
MtxB	Methyl-O	>MtaB_Methanomassiliicoccus_intestinalis_WP_020448236.1	MATTKYTKMAYASADEMVFGEAKKPISYGLGIKVGQGLVIPEINFAPRPGSEKSVESLTKEYVDYIATDVMNRAVTLGFPSVQLENEWIFQMSNEPEKFAKPVVAGQKAVIENYHDKYGIACAVRHTCADSRLHEEGMRFGQDKTHNYPEKMIESFEVAAEAGADVISIESVGGKEISDFAVVRQDIRGWLFGIGYLGSIDMEWLWTQIVDLAKRKKVVAGGDTNCAGANTAMFMAGGYLDKDVPKTFSAVTRAIASARSLVAFECGATGPDKDCGYEGPILKAISGNPICQEGKGAQDAHADLMGNLIAATCDMWSNESVEYHPEFGGSSVQCWLGVIGYEAALMNASKQMKQDKVLRDIYTASDRFRGAEPFILAYDNAYKIGQAIIEAGDSYYLRA…
MtxC	Methyl-O	>MtaC_Methanosarcina_barkeri_strain Fusaro_DSM_804_Q46EH4-1	MLDFTEASLKKVLTRYNVALEKALTPEEAAEELYPKDELIYPIAKAIFEGEEDDVVEGLQAAIEAGKDPIDLIDDALMVGMGVVIRLYDEGVIFLPNVMMSADAMLEGIEYCKENSGATPKTKGTVVCHVAEGDVHDIGKNIVTALLRANGYNVVDLGRDVPAEEVLAAVQKEKPIMLTGTALMTTTMYAFKEVNDMLLENGIKIPFACGGGAVNQDFVSQFALGVYGEEAADAPKIADAIIAGTTDVTELREKFHKH
MtxC	Methyl-O	>MtaC_Methanomassiliicoccus_intestinalis_U5Q575	MDLESQEDPEELVYRLVPEETHLRKVSEDIVFMRYKDISEDVTSAMEVFSPEEVIEQGLIKGMEIVSELYGRGIYYFPHVMMAADLMDRGLKMCESHLTKERETKGKIVMHVAEGDPHDIGKNIAAVLLKSNGYSIIDLGRDVLMQDVVNAVEKEKPDIVTGTALMTTTMSAFPKIASKLYEKGMEIPFMCAGGAVNRDYVESFPMGIYCVKAADGPDLANRIVTEGWDWKKIRSNWDRIITKNSKMRGE
MtxC	Methyl-O	>MtvB_uroD_domain_Syntrophaceticus_schinkii_A0A0B7MKE8-1	MSDKEKLYQERLNRFVTAMDVGKPDKVPIRLNLSEFLAKYAGYTLQEVYYRMDINIACSTKFLEDFDVDTVVGPTSLWMGGLHDATGARYLKFAGRELEPDKQFQFLESDYMKAEDYDDFIANPTKWILTTFLPRIHKEFEDPYRAHLSLIKGAAGMAINQGMLAEAGQRWAKEYGAPAAMSGMTKAPFDTLGDTLRGLNGIMMDIHMRPDKLLAAVDILVDHNIYYGMATAGGDTVLPLFMPLHRGSYPFLNPEQWDKFYWPTLKKVIEGLWAQGKRTLFYAEGNWTPYLEKIAELPDKSIVFHVDMTDMKKAKKIMGGRFCIIGNVPNTMLAYGTPQEVSDYCKKLIDEVAADGGFIMDAAGVVQWDAREENVRAMIETTREYGVY
MtxB	Methyl-O	>MtvB_vanillate_methyltransferase/O-demethytlase_Methermicoccus_shengliensis_WP_042685515.1	MDIEELRRERLERLEAAIKCKEPDRVPIRAFTHIWHGAYAGHTAKEVLFDNGKCKDAWLKVAKDFDFDTFTVISGLAGWIYAVALLDQQDISATAPLILGPTHIALMDVYTRWPGYELEENAHPQFIGKEIMKVDEYDQLIENPLEFINKVAMPRINKKLSNVGSAEYNAALAKYGVELARFGAFMAEVSMELAKIGYPAIPMSWGYAPLDFIGDYLRDIKNMVMDLYRHGDVVKQAVEAVTPLLIKVAEVSAPPAEVRKQIFGTDVVECLIPLHLNEYLNPKLYNEFFWPSLNEVIKEVVKMGQTPFVLFEGRHDAHLETLLEAPRRKVVGVFEKTDPRKVREVLGDHVILVSGPPNSLLIGGTPQKVEDFMKKLLEDCKEGGMMIYPGVDGGISRDA…
MtxB	Methyl-O	>MtvB_urod_domain_Moorella_thermoacetica_Q2RLG9	MSKEKLYQERLQRYITAMECGKPDKVPIAFSVGEWAVKYTGSTLEEVYYNLDKSIEITCEVVQDLDFDIFGGGPTLWWPPMFDAMGSKLYKFPGIHLEENSQFQYMEEEYMKPEDYDDFIANPTEWLATKYLPRISEEFARPGSYRATVALIKSAAAYAIASNVMAKGWEKWTKEHGVVPSTSGFTKAPFDTLGDTLRGMKGILLDIRRRPEKVLAACEAIIPHNIAYAMIGARGDTTLPCKATLHRGAYPFLSMEHWEKFYWPSLKAVIEGLWAQGKRMYFFAEGNWTPYLEKIAELPDKSIVFIIDTTDAKKAKEILGGKFCLWGGVPTTLLTYGTPAQVKDCVKQAIDELACDGGFVLAPGGAVMSDAKRENIFAMIEAGREYGVY
MtxA	Methyl-O	>MtvA;_vanillate/O-demethylse_specific_methylcorrinoid:THF_methyltransferase uncultured_Treponema	METPLCIDSSNPRTIVEVFGFAQKPGLINSVSLEGDKTDLIFPLIAATEWSCIALLCDNDGIPRTVEKRLAIARLIIDRAKAAGISPGRLHIDPLVMALSAEGSSMTTFLKCASAIKQWEPDIHITSGLSNISYSLPQRKSINQAFLTLAMGSGMDSAIMDPLNKGMMAAMYATEALLEKDKLCLKYIRAYKKGLIQI
MtxC	Methyl-O	>MtvC_vanilate_corrinoid/methoxy_corrinoid_Syntrophaceticus_schinkii_A0A0B7MDG8-1	MANLIDELKNAIVELEADKVVSSVKAGLDEGLNPLSLVKSLQAGMVEIGDRFAKGEYYLSELIMSGEIMKNAMALIEPKLAGLDQEHKGSIVIGTVQGDIHDLGKNIVVMLLKGAGYNVVDLGVDVPAEKFIEATKEHKAPLVAMSVLLTGCQDPMKDTIKAIRDAGLNDVKVLIGGNYVDEKVKEYCGADYFGTSADEGVKVANQIFA
MtxC	Methyl-O	>MtvC_Moorella_thermoacetica_Q2RLG8	MLTDTLSKAMAELEEEQVLAQVKERLGGGVAPLEIVKTLQEGMVEVGNRFQSGEYFLSELIMAGEIMKGAMDILEPHLGGESGEHKGTIVIGTVKGDIHDLGKNIVIMLLKGAGYKVVDLGVDVPKERFVEALQETKAPLVGMSVLLTSCQEAMKETIEAIRGAGLDTRVVIGGNYIDETVKNYVGADYYATTATDGVKVAAEVFGA
MtxB	Methyl-O	>MtoB_Methermicoccus_shenglienses_ZC-1_WP_042685515.1__including_2-methoxybenzoate_and_3,4,5-trimethoxybenzoate	MDIEELRRERLERLEAAIKCKEPDRVPIRAFTHIWHGAYAGHTAKEVLFDNGKCKDAWLKVAKDFDFDTFTVISGLAGWIYAVALLDQQDISATAPLILGPTHIALMDVYTRWPGYELEENAHPQFIGKEIMKVDEYDQLIENPLEFINKVAMPRINKKLSNVGSAEYNAALAKYGVELARFGAFMAEVSMELAKIGYPAIPMSWGYAPLDFIGDYLRDIKNMVMDLYRHGDVVKQAVEAVTPLLIKVAEVSAPPAEVRKQIFGTDVVECLIPLHLNEYLNPKLYNEFFWPSLNEVIKEVVKMGQTPFVLFEGRHDAHLETLLEAPRRKVVGVFEKTDPRKVREVLGDHVILVSGPPNSLLIGGTPQKVEDFMKKLLEDCKEGGMMIYPGVDGGISRDA…
MtxB	Methyl-O	>MtoB_Archaeoglobus_fulgidus_DSM_4304_methoxy_compounds_including_2-methoxyphenol_AF_0007_AAB91225.1	MNAEQLMEERRQRIEDVVKGKEPDRVPVTGATTVWHGSYAGYTAKEVLFDYEKCKDAWLKVAKDFDFDSFTVVGGLEGMIYTVALLEQPDMSAAARFILGPTHLVLQDVYTRWPGYELEENAHPQFIGKEIMKVEEYDQLIENPLEFINKVAMPRINRKLANVGSAEYNAALAKYGAELARFGAFMADVSMELAKLGYPTIPMSWAYAPLDLISDFLRDIKNMVMDLYRYPDKVKEAVEAVKPLIIKAAEVSAPPKEIRKQVFGTDVVECFYPLHLNEYLSPKLYNEFYWPYLNEVLHKVADMGQVNFVLFEGRHDAHLETLLEAPKKKVVGVFEKTDPRKVREVLGDHVILVSGPPNSLLIGGTPQKVEEYMKSLLEDCKEGGMMIWPGVDGGISRDA…
MtxA	Methyl-O	>mtoB_Candidatus_Helarchaeota_archaeon	MGEKSPRKLFKERKNRIFEAIALKEPDRVPISPMTTYWPMLYKGMTHKEAMYDLERSSQAIIDTALEFKWDTAPSVVVMYPVRAFDILDSKLWKWPGAKNPDQRVSDNSPYQFCEGEYMKADEYEEYFEDPTSYVIRKLIPRHYGALSGFKRFPSRNDMINGYMAMLGVPLTFNSPEFKASSQALEDALKEVQIWFQKGIESMMKLQRLGFPPIFAGIAQAPYDVVSEFMRGMRGTMLDMYRKPEELLRLIDSITKPMIEGSLKLSILPEAPLVFIPLHRGADGFMSDKQYTKFYWPSLKELMEGLIKAGKFPMPFFEGKYNSRLNYIEEFGKEYPGKIIAWFDQTDIFKAKEIFGDKICIRGNVPGSLMVTGTPNQVEDYVKKCIEIVGEGGGYILDG…
MtxA	Methyl-O	>MtoA_or_mtrH_AF_0009_Archaeoglobus_fulgidus_DSM_4304_WP_010877523.1	MFRFENQKVFEIGGVKIGGEVGENPTVLIGSIFYGKHKIVEDEKRGIFDREGAEALIREMEDLSDKTGNPGLLDVVGMSEEAMIKYIDFVADVTDSPFLIDSAIADIKLAGVKHADEVGLSDRVIYNSISPESKDAEIEALANSKVEAAVVLAYTYNVISSAARLQALEKAMAKVEKAGITKPIVDTFVMDVPSLPAAAKAAIDIKRKYGLPTGSGAHNAIGSWKGFKNMFGKEAEKAATIVAVTMQIILGSDFVLYGPIEDCREVFPAMYTIDTAYKYFRRTKDWIEMV
MtxC	Methyl-O	>MtoA;_methoxy_specific_methylcorrinoid:H4MPT_methyltranferase_(AF_0009) _Archaeoglobus_fulgidus_DSM_4304_ AAB91219.1	MVLMFRFENQKVFEIGGVKIGGEVGENPTVLIGSIFYGKHKIVEDEKRGIFDREGAEALIREMEDLSDKTGNPGLLDVVGMSEEAMIKYIDFVADVTDSPFLIDSAIADIKLAGVKHADEVGLSDRVIYNSISPESKDAEIEALANSKVEAAVVLAYTYNVISSAARLQALEKAMAKVEKAGITKPIVDTFVMDVPSLPAAAKAAIDIKRKYGLPTGSGAHNAIGSWKGFKNMFGKEAEKAATIVAVTMQIILGSDFVLYGPIEDCREVFPAMYTIDTAYKYFRRTKDWIEMV
MtxC	Methyl-O	>MtoC_AF_0006_Archaeoglobus_fulgidus_DSM_4304_AAB91221.1	MADVRKEFVQALADLDEAKTVELTKKRVESGEDPFTILEDVRKATDIIGKRFEEGRYFVSDLIMAGEILKQVMEILRPLLGEKKAESKGKVVIGTVEGDVHDIGKNIVIALLEAEGFEVVDIGVDQPPEAFVEAANQHNPDVVGLSGLLTEAIESMKRTVEALRKAGYKGKIIIGGGRTSEEAKEYTGADDWADDAAVGVRKIKALVGVE
MtxC	Methyl-O	>MtoC_Archaeoglobus_fulgidus_DSM_4304_methoxy_compounds_including_2-methoxyphenol_AAB91218.1_NCBI_mtac2	MSNLFYIKSFIFLSQLTLIESFFIFSKLHGGDTLEEFVQALADLDEAKTVDLTKKRVDSGEDPFTILEDVRKATDIIGKRFEEGRYFVSDLIMAGEILKQVMEILRPLLGEKKAESKGKVVIGSVEGDVHDIGKNIVIALLEAEGFEVVDIGVDQPPEAFVEAANQHNPDVVGLSGLLTEAIESMKRTVEALRKAGYKGKIIIGGGRTSEEAKEYTGADDWADDAAVGVRKIKALVGVE
MtxB	Methyl-O	>O-demethylase_D._hafniense_DCB2_corrinoid_dep_MT_Dhaf_4610_including_vanillate_isovanillate_syringate_guaiacol_methylchloride	MLTIKQNLLETIRGGNPDRFVNQYEFMDIILENPVDFMAPPGGSIKTGWGITFRWPEGQIGQFPVHDEEHKVLKDITKWREQVKAPEIPDTDEAWAAAVEHANSIDRNEKYVTAFVAPGVFEMCHHLMSMEDALMALYEEPELMHELIDYLTEYELKLAEIICRRLKPDALFHHDDWGSQKSSFISPAMFEEFYLPAYKKIYSFYKQNGVELIVHHSDCYAANLVPFMIEMGIDIWQGVMTTNNTPELIKQYGGKISFMGDIDSGVVDFPTWTREIAAREAERACTNCGKHYFIPCLTQGLGFSSFPGVYDCVSEEIDKLSKKMF
MtxC	Methyl-O	>O-demethylase_D._hafniense_DCB2_corrinoid_Dhaf_4611_including_vanillate_isovanillate_syringate_guaiacol_methylchloride	MSKIAEVKAMVEAGKAKLVPGLVQEALDAGNAAGDILAGMIDSMGVVGDKFSAGELFVPEMLMAAKAMSKGVDVLKPHLTGESATSLGTCVIGTVAGDLHDIGKNLVAMMLESVGFNVVDLGVDVSAEKFVDAVRENDNVKIVACSGLLTTTMPAMKETVQSLKNSGLTGFKVIVGGAPVSQAMADEIGADGFAPDAGGAAVKAKELAHA
MtxA	Methyl-O	>O-demethylase_D._hafniense_DCB2,_methylcorrinoid:THF_methyltransferase,_Dhaf_4612	MILIGEKINGAIPSVAKAIAAKDADFIRNLAKVQSEAGVNFLDVCASVDNDIELETLKWLIDLVQEVSDIPIAIDSPNANVIAEAIKFCNKPGLINSVSMEGDKVEVIFPIIADTKWECVALLCDDTGIPQDTEKRLEVFGTLMAKAKQYNIAPSRLHIDPLVQMLCTSEDGILAIMEVIKEIKAQYPKIHITGGASNISFNLPIRRLVNQAFIVLAMGAGMDSAIVDPTKQDLMGMIFATEALLGQDEYCMEYIGAYREGKFGQK
MtxB	Methyl-O	>SECO_secoisolariciresinol_corrinoid_methyltransferase,_E._limosum_ZL-II,_ELI_2003	MAKKFDKLAINNLDDFIYGSCPNPVTTKSGMVIGGGTIYPEINFTLPGMDVNDATIDKALGIYSNIIDGVLKRAAELYAPGVLVEFETVPDFTEHPKYGIDANRILINGIKEAADKYGLKASLRTTPNDLREMSRPPVMRGGKYWDTMLELYEQCAKDGSDFLSIESTGGKEINDEALVKADIRKAIFAMGVLGCRDMEYLWGNLVKLSDENGCFAAGDSACGFANTAMVLAEKGFIPHVFAAVMRVVAVPRALVAFEQGAVGPSKDCAYEGPYLKAITGSPIAMEGKSAAGAHLSPIGNIAAAVADTWSNESIQQVKLLSEMAPVVGMEQLVYDCRLMNVAKEKGQGLIMRDLLTESDAPLDVQAWVLRPDVVLKIAGELVKEQDNFLRTKLAAKLTI…
MtxC	Methyl-O	>SECO_secoisolariciresinol_corrinoid_E._limosum_ZL-II,_ELI_2004	MAILEDIQNCVLDGELDEIKDLVQKAVDEGIDPATIINDGLIGGMNIVAPLFKSGEMFVPEVMESADTMNEGMQVVKPLITDADMLTKGKVIIGTVNGDLHDIGKNLVVLMMESRGYTVVDLGVDVKEDQFVQAIKEHKPDIVGMSSLLTTTMMKIDDTIKVINDAGVRGDVRIIIGGAPISQEFADDVGADGYSEDASTAVELCDRMMAM
MtxA	Methyl-O	>SECO_(secoisolariciresinol)_methylcorrinoid:THF,_E._limosum_ZL-II,_ELI_2005	MLTIVGELINTSRPAVKEAVNNKDEAFIRELARKQADAGATYIDVNCGNMVKNELEIMEWLVNIVQDEVDTPLCIDSPNARALDVGLALCKNGRPMINSISDEDERYESVLPLIKKYNAKIVVLCMDSTGMPETSADRMKVVKNLHAKLKAEGIADDDMYFDPLVKPISSVTSAGEEVLDTIRQIRQDYPDVHFMCGLSNISYGLPNRSILNRLFVVQTMTLGMDGYVLDPTNGKMMADIITATALLGKDNYCSKYIKAHRKGKLDASPDA
MtxC	Methyl-O	>OdmA_vanillate_corrinoid_Acetobacterium_dehalogenans_O87603-1	MSKIEEVKAKVEVGKSKLVPGLVQEALDEGSAPGEILQAMVDSMGVVGEKFSSGEIFVPEMLIAAKAMSKGVEVLKPLMAGDGSASLGTCVIGTVAGDLHDIGKNLVSMMIESAGFDMVDLGVDVPADTFVQAVKDNTNVKLVACSGLLTTTMPALKEAVQTIKAAYPDMKVIVGGAPVTPEYAAEVGADGYAPDAGSAAVKARELATA
MtxB	Methyl-O	>OdmB_vanillate_methyltransferase_Acetobacterium_dehalogenans_O87604	MLTKRQNLVEVMKGGNPDRFVKQYEAFALMMKTPITRLKPPVGGSIVNEWGVTLSWPEGQLGSFPIHDKEHIVIKDITKWRDYVKAPNLDYPDEAWATAVADANAVDRNDQYVTVFVAPGLFEHVHYLMSMEEALMAYYEEPEAMHELIDYLVDFELRLAKEFIKHLHPDAVFHHDDWGSQINSFISPAMFEEFFEPAYKKIYGYYKENGVELIIHHSDSYAANLVPSMIEMGIDIWQGVMNTNNIPELIKQYGEKITFMGGIHSGLVDFPTWTPEIVAEYVEKTCQENGKLHFIPSQTSGLPIDSFPGVYETINKEIDKMSEKLF
MtxA	Methyl-O	>OdmD;_vanillate_specific_methylcorrinoid:THF_methyltransferase_Acetobacterium_dehaogens_Q7BS94	MIIIGEKINGAIPSTAKAIAAKDGEFIKNLAKIQTEAGVDYIDVCASVDXDIELETMKWLIDLVQEVTDTPIAVDSPNVYTCIESMKFCNKPGLFNSVSLEGDKIDAAFKAIADTKWECVALLNSDKGIPKTAKDRLDVFADLMAKVKEYGIDPSRMHIDPLVEMLCTSEDGIAMVVEVISSIKEQYPTIHVTGAVSNISFNLPARKMVNMGFTVLAMNAGLDSAILDPTNGDLMGIIFATEALLGEDDYCMEYIGAYREGIFGQKK
MtxC	Methyl-O	>Vdma_veratrole_corrinoid_Acetobacterium_dehalogenans_Q6W002-1	MSKITEVKQLVEAGKSKKIGPAVQEALNAGGQPVEILQPMVDSMSVVGDKFSAGEIFVPEMLIAAKAMSKGVDVLRPLMAGDNAASLGTCVIGTVAGDLHDIGKNLVSMMIESAGFTMVDLGVDVPAEKFVAAARENDNVTLIACSGLLTTTMPALKEAVATIKASGLAGCKVIVGGAPVTSEFAAEIGADGYAADAGSAAVKAKDLVK
MtxB	Methyl-O	>VdmB_veratrole_corrinoid_methyltransferase_Acetobacterium_dehalogenans_Q6W001-1	MNQRENFFAMIEGKKPEFIPNSMEVYKTCVMATSIIDSPFQGGLDAYGVNWIATKEGSIPEPNKFMFNDITDWKDHVKFPNVDTLGIEEAAKMELADVKRDEMVINVFSACGLFERMAAFMGFENTLCSLVEDPDASREFFEAFADFRIDCHNRIIDAYQPDVITYFDDLATANGLFMSPKVYREVIKPAHQRIAEAVTSRGVIFSQHTCGKCEEIVGDFVEMGAKIWHSAQISNDLEGIMDRYKGKLIIEGGWDSSGPVSYIGASIEDLIEEAKRCVRVYGPKGNYIFMPVLMNENGNSLLVGDPRLEPMLKAFNEINKL
MtxA	Methyl-O	>VdmD;_veratrole_specific_methylcorrinoid:THF_methyltransferase_Acetobacterium_dehalogenans_ Q6W003	MIIIGEKINGAIPATAKAIAARDAEYIKHLARIQTAAGVDYIDVCASVENNVELETMKWLIDIVQEVTETPIAVDSPNEQTCIAAMSYCNKPGLFNSVSMEGNKVDVGFAAIADTSWECVALLNSDKGIPKTATDRLDVFTDIMAKAKAFGIDPSRLHIDPLVEMLCTSEEGIAVVTEVIREIKNQYPTIHVTGAISNISFNLPARKTVNMGFTVMAMMAGLDSAILDPTDRDLMGIIFATEALMGEDEYCVEYIRAYRQGIHGAVKK
MtxBA_fusion	Methyl-S	>MtsA_methyltransferase_Methanosarcina_barkeria_Q48924-1	MVSEMTPTRRVMAAVLGGRVDYVPPANPLAQTTTELMQICNASWPKAHFDSKMMADLAAAPYEVCGIEAARPQFDISLEAEVLGCKLDWDKPDRPPVIGPAYTDPSNVTWPDNLEEAGRIPVVLGAIEELRTRYDGMLPVIPLLTSPFTIASHIAGVENMAKWTKTAPEKAHAFIEAATDFVIAYGKLQTIYGAHIVFLADPSASGDLISAETYREFVLPAHKRIAKEISCPQILHICGDTSKLLPYIKQSGIDCFSFDAVPVSYCRQVVGNEMSILGSLDVIDLMPNGTPEQVYNRTRECILQGADIVGTSCGLSFGTSLENLRAYVRACKETQIPKCDDVEDLIRQIGIGIGKNMRENVLGGMKE
MtxBA_fusion	Methyl-S	>MtsA_PUTATIVE_HOMOLOG_Mx_luminyensis_WP_201798836.1	MTPTRRALSAVLGGRVDYVPPANPLAQTTMELMKFADAKWPNAHYDSKMMADLAAAPFEVCGIEAARPQFDISLEAEVLGCKLDWNKPDRPPVTGPAYTDPKDITWPDNLEETGRIPVVLGAIDILRKRYDGNLPIIPVLTAPFTVAGHIAGVENLVMMTVTDPDKAHKFISAATDFCIEYGRLQTAYGAHILFPADPSASGDLISGETYKEFVLPYHQKMASSISCPQILHICGNTRALLPYIRESNLDCFSFDNVPAWYVRKALGNRMSILGSLDVIDLMPNGTPEQVYARTVECIKQGVDVVGSACDVSYGTPLENLKAYVRACRETPIPDYDDIEDMVREIGAGKARQMKTESVGGSIQ
MtxC	Methyl-S	>MtsB_corrinoid_protein_Methanosarcina_barkeri_Q48925-1	MIRHIDLAVQNILEMKEKEPAKFKRLIDEGIMIGLGVDLEDGNKEVTTVDQIKNQNRPKDPEYASVAEAVIEGNNAETVKLISALLEKGKDPTDLVLNALMPGIQTVCELYDIGESYVPEILLANEALMKGVELCQKKKGEVPSQGKVVSLVIVGDLHDIGKNIVAAILRANGFEVIDLGRDVTVEAAVEAVKSTKANLVTGTTLMSTTKGGLKALANALEPEGVPLACGGAAVDRRFVDTFGNSVYGRTPLDAVKIAKEICEGKSWEEARNELY
MtxC	Methyl-S	>MtsB_Mx_luminyensis_WP_019177442.1	MTRHLGLLAEEMLEMRTKDPERYRRLINEGMLAELGYNASNRSSKQASIDDIRNKHRPREASYAAISDAVISGKRQRVKELVEASLKQGKDPVNLVTNALMPGIQTLCELYDQGKAFVPEILMSNDAMLGGISLCQDKLGDVPRKGKVATFVAEGDLHDIGKNIVVAILRANGFEVMDLGRDVPVAKVVAAAKEHGLDMISGSTLMSTTKSGLKRTAETLEEEGIRAPIACGGAAVSKNFVETFGHAIYGRSPLDAVKIATEVCSGKDWKEVREKLR
MtxBCA_fusion	Methyl-S	>MtsD_MA0859_Methanosarcina_acetivorans_C2A_Q8TSD9-1	MLEAFFMAADILNQLAEAVVDGDDDLAEELAYKALEEGVDPYDAIVNGLARGMAIVSDQYEKGEAFVPHLLLASGAMYAGMDILSPEMIKEGEAMQAVGVIGTIEGDVHDIGKNLVKTMLSAGGFEMIDLGADVPIEKFVETAKERKADIISMSALMTTTMTNMEKVIEILQEEGIRDSMKVMIGGAPVSEEYASGIGADSTHPDAMHASAWASEAVKELEPKAARWSEEKINLGKIKYREILAKKTVSDKVDVGLETANKIKEEFESIGVKSKEEMTHIDRTISAMSDKKVDHLPVYPLACGVLRKFVPVTYKEYATNEDAFVQSAYLGSKYLDLDMFVGLIDLSATSADFGCKIKYPEDDTPSSEGHIKDYEKIEVPELKEGTRGYELVMASKKAKE…
MtxBCA_fusion	Methyl-S	>MtsF_MA4384_Methanosarcina_acetivorans_C2A_Q8THX4	MAKEDILNTLADAVVDGDDELAEEFAQKALDEELDAYEAIVDGLARGMKIISDMYERGEAFVPSLLLAADAMYAGMDILTPYMKVDGTAAPKNVIIGTVEGDVHDIGKNLVKTMMTAAGFNMIDLGCDVPLDKFAETAKEKKAAAISMSTLMTTTMGGMETVIEQLQEEGIRDSLIVMVGGAPISQTFADSVGADGTALDASAAVETLTSLVSELPSDSWSDSAIAASKMKYKEVLAQKSGKEKVDIGRITAEKIIAEFDSVVPKFNETMTKAERFGAAFQDKKVDRLPVAPLACGVSRKFVPCSYVDYSTKAEKYADCVEAGIKYFNMDTFVGLTDLCVDAADFGATIRYPEEDTPAATGHLEDYEKLEVPELKEGTRAYNLIQGNKLATEKAHALDA…
MtxBCA_fusion	Methyl-S	>MtsH_MA4558_Methanosarcina_acetivorans_C2A_Q8THF9-1	MAIENENQGADAISEEELFRQMAEAVVDGDDEIIEELANRVLELNIDPYTAIVEGLTKGMSIVSDMYENGKAFVPNLMVSAGAMYEGLDILSPYLKSDSTNKPSKIIIGTVEGDVHDIGKNLVKTMMTAAGFDMIDLGSDVPLSSFVSSARDQKADAISMSTLMTTTMPGMEKVIEQLKEEGLRDSLLVMVGGAPINADYAAKIGADATRDDASAATEWLKGAIVELPDADLRWSEKQISLNKVKYKEELAKKGTVEAVDIGLETAKAIIEEFESVGVKTKESMTHADRTVSAMSDKKVDRLPVYPLACGVLRKFAPVTYKEYATNEDAFVQSAYLGSKYLDLDMFVGLIDLSITSADLGCGVKFPEEDTPSSEGHLEDYEKIEVPEVKEGTRAYELIK…
MtxBA_fusion	Methyl-S	>MtpA_MA_4165_methylmercaptopropionate:corrinoid_methyltransferase_Methanosarcina_acetivorans	MVSEMTSKERVFAMLNRKPVDRVPVITGSVMVKEYIEKSGSSWPDYHSNAEMMVNTVSLMHTDAGLDNIVMPFGMFIESMALGLEVKMGRIDIQPSVRSFFNKPEEVKYDNFLEDKYVQTTLDAIKLAKEKYPDAAVTAFLVAPITLAGDLMGAENLSMLSIKCLQKEKQMQKMKDWISIALEINKIYAEACVEAGADILYYSDASASPNLVMPEFYYQVAVPAEKEIGDFVHHLGCPWELHICGDTVPIIEGMASTGADCLSVEQAVNMEEATKIAGDVPVVGNVTPLLMVEGTEAQIIEETRKGLDGGAKASMLGCGTPPLSSSDKLKTWVKAAADWSADKL
MtxC	Methyl-S	>MtpC_MA_4164_Methanosarcina_acetivorans_C2A_Q8TII5	MDDLPEEVQELIEELDEAAEDEDEDAIKDLTQKLLATGVDVEAITLKKLALLVMDGEEEMTQGWTQVAIQIGTDPFKTLIEGLAAGMSLIGKKYEEGEAFVPQLLIASAAMYGGMDLLAPYMKQDENSGSKAATVVIGTVEGDVHDIGKSLVKTLLSANGFNCVDLGNDVPASRFIEAARENKATAVSMSTLMTTTMAEMPKVVKMLENEGIRDKLLVMVGGAPITAEYASQIGADVSPHDAASAASWLKGAVFDFPSESVRWS
MtxB	Methyl-N	>MtgB_DSY3156_Desulfitobacterium_hafniense_Y51_substrate_glycine_betaine_Q24SP7-1	MGQLLPKYNILTEDQVQKIHENTMKILEEIGIEFEYEPALEVFRREGQKVEGKRVYLTREFVESKLKSAPAEFTLHARNPENNVVIGGDNIVFMPGYGAPFIYELDGSRRKTTLQDYENFAKLAGASKNMHLSGGTMAEPQDIPDGVRHLQMLYSSIKNSDKCFMGSAEGKERAEDSVEIAAILFGGKDVIKEKPVLVSLINSLTPLKYDERMLGALMAYAEAGQAVIIASLVMAGSTGPASLAGTLSLQNAEVLAGISLAQSINPGTPVIYGSTSALSDMRSGSLSIGSPECALFISASAQLARFYGVPSRSGGGLNDSKTVDAQAGYESMMTLMAANLTGVNFVLHTAGILQYFMAMSYEKFIMDDEIAGMLLHYMKGYTFDEDGMAFDVIEKVGPG…
MtxC	Methyl-N	>MtgC_DSY3155_Desulfitobacterium_hafniense_Q24SP8	MIMSLLDELKQAIIDGDEDIVAELSQKAVDEDLDLVDTVQSGLVKGIEVVGTAWKEGEMFLPDVMMSAEAMKVGLAILEPEIAKKGMSEGESKGKIVLGTVEGDIHDIGKNITGAMFTAAGYKVIDLGTDIKAEGFVAKAQEVGADIIGASALLTTTMIKQKELIEYLKEKNLRDSYKVLVGGGPTSQVWADEIGADGWAETADDAVELANKILGK
MtxA	Methyl-N	>MtgA_DSY3157_Desulfitobacterium_hafniense_Y51_substrate_glycine_betaine_corrinoid:THF_Q24SP6-1	MFKFTAQQHVYDINGVKVGGQPGEYPTVLIGSIFYRGHKIVSDGQKGIFDKDAAKALLDQEAELSAETGNPFIIDVLGESVEALTKYVEFILENTTAPFLLDSISPDVRVGALKNLGKDPEIQKRLIYNSIEEHYTEEELAAIKEAGLKTAVILAFSKKALKPNARIDLLQGKDDKEGLIAAAKRAGIEQFLVDPGVLDVASNSWTTEAINVVKEQFGYPGGCAPSNAVYLWKKMRSKGTPFFEVAGAAVFTYPITQGADFILYGPMMNAPWVYRAIATTDAMIAYNNKLTGVKMGTTEHPLLKIF
MtxB	Methyl-N	>MttB10_acetogenic_methyltransferase_Acetobacterium_woodii_DSMZ_1030_substrate_glycine_betaine_H6LKF8-1	MLPKFDVLTDEQINKIHKNSLKILQEIGVEFSYDPAIEVLKKHGQRVEGHRVFFDPDFVEEMVEKAPAEFTLHARNPEHNLVCGGESIIYMPGYGAPFVYDADGGKRDATMADYDNFVKLAGASKNMHMTGGTVVEPTDVEDEIRHLKMAYSHIINSDKCFMGSSSGYEHARDSIELTALLHGGLDVIKEKPALICLINSVTPLKYDDRMLGGLMAYAETGQAMVIASLVMAGSTGPATMAGALSLQNAEVLAGITLAQCVNPGTPVVYGSTSAITDMSTGSLSIGNPENALFTSASAQFSRFYGVPCRGGGGLTDAKTVDAQAGYESMMVLFATSTTGVNFVLHTAGILQYYMAMSYEKFMVDDEIAGMILRYLDGFDCDSDEKMAYDVIEKVGPGGH…
MtxC	Methyl-N	>MttC6_acetogenic_Acetobacterium_woodii_DSMZ_1030_substrate_glycine_betaine_H6LKF9	MNPIFEEIKDAIVDGDEDLAIELAEKVVAEKIDPVQAVQQGFIKGIEEVGAAWTSGEAFLPDVMMAADAMKAGMDVLEEVLAAGEGEGAYEDKGKIVLGTVEGDIHDIGKNIVGALLTSAGFKVYDIGIDQKAEDFVAKADEVGAKIIAASSLLTTTMQSQKVLVEYLDANKLHDKFKVIIGGGPTSKKWGEDIGADGWAETADEAVLLCQQLFNN
MtxB	Methyl-N	>MV8460_methanogenic_Methanolobus_vulcani_b1d_substrate_glycine_betaine_WP_154809802.1	MIPKFDAFTNEQVESIHEHSMKILEEIGIDFLYEPALEIFKANGQRVEGNRVYLDRKFVEEQIKKAPSEFTLHARNPENNLVCGGENIIFMPGYGVSFIYEADGSRRDSFMEDYDNFVKLAGASENLHMTGGIIADPSDVPEEMKHLKMLYSSIKNSDKCFMGSASNRERAEDVIEMASILFGGRDVIKEKPAIICLINSISPLKFDDYMAGSLMAYAEAGQPVVVAALVMAGSTGPATIAGSLSVQNAEVLAGITLAQCVNPGTPVVYASSSAITDMNSGALSIGNPECALFTAACAQMGRYYGIPTRSGGGLTDSKLVDAQAGYESMMTLMTAGVTGINYVLHTAGILEGYMAMSYEKFVVDDEIAGMVLRYLKGLDFSEDAFGFDVIKKIGPGKHF…
MtxC	Methyl-N	>MV8465_Methanolobus_vulcani_b1d_corrinoid_mtgC_homolog_WP_154809803.1	MVTQDEINSKAKDAVMDFDDELVEEICEEAIDAGLDAVSLIQDGLTAGMIEIGNQFNEGKLHLPHVIAAAEAMSAGVAILTPVLEEQGGTTESKGKVAIGTIEGDIHTIGKDIVATMLKVDGFEVIDLGQDVAITTFVEAVKKHKPLIVGSSALMTTTMTSQAQVEEQLKEAGLRDSVLTMIGGAPVTQEWANKIGADIYAENATDAVAKCRAAAGEC
MtxA	Methyl-N	>MV10360_methanogenic_Methanolobus_vulcani_b1d_substrate_glycine_betaine_corrinoid:CoM_methyltransferase_WP_154810148.1	MNMKERLLKALKGEEVDKVPVCTVTQSGIVELMDKTGASWPEAHSDAKMMADLAYASYAECGLEGVRAPYCLTVLAEAMGCTINMGTKNRQPSVTDHPYPKGVDDLAMPEDLLSQGRIPVVMEALGILREKCGDEVPVIAGMEGPVTLASDLASVKKFMKWSIKKPEDFQTILDFACDACIEYANAMLAAGADVISVPDPVASPDLMAPDVFDKILKPVLQRFADGVNGPMILHVCGDVTAIIEMMADCHFESISIEEKVKDLKGAKAKVGDKCTICGNVSSPFVLLAGDEAAVKAAAKQALDDGIDVLAPGCGIAPDTPVANLKAMVEARDDYYA
MtxB	Methyl-N	>MtcB_L-carnitine:corrinoid_methyltransferase_Eubacterium_limosum_ATCC_8486	MIRNSLTDVFFAKDDVENLHEGVLRVLSKVGVKIENDEALGIFEQHGARVENGTVYIGEVLLNKALQTVPANFELQGFDRTVQVGLDHDPVVIPTNGTPMVLNFDGSYSDTNTDDLVNFYKLIDTSDVMQVTSEIAVDVPGLDKTKDSLLAQTALLMKYSHKPIYNILGATIHNYKKGSVAQGVRENIQFAKKYYGYDDKYVIYSGTCVISPLGVGWEAMDHFMGFIKENQPISITACSMTNLTAPGSLYGSVVEDAAAILSIVVLSQLMNPGLPVLYTSLSSMSDMRYVQLCMGAPEFALITLGHIALANFYKIPVRVGGALGDAFKADYQAGVESFVGLMAPMLSQSAMIPHGCGTMGSFNLTSYEKFIMDEETIRYLMRLRRGFEVSDKRKEKALK…
MtxB	Methyl-N	>MtpB_proline_betaine:corrinoid_methyltransferase_Eubacterium_limosum_ATCC_8486	MYVNRRFYDKYVSTRDVELLHEYSLRVLKEVGVSFDCEEALEIFKKHGATVEGSIVKIDEDLLNQALETAPKTFTITTSAGETKIGERYKPKTVGCYGPPKFLFEDDEYRVAKKDDMVKFLKLMDTSDVTDFVNNSAYDTPDLDKTKEDFYLPQVAMCLKYSQKPTYGNVANSMNVRGKSLKQEAKDIAKLYKEFYDIWDRPVLLTNTCALSPLGYSYEVLDNIMGLVEEGQPVTIITCSMTNLTAPAALLGSVIQNNATILAGIVLTQLINPGNPVIYGTVSTATDMRNVACSIGAPEAQLIQMASLALGRYYQLPVRTGIAGTDSLKPDYQAGVESFMILMTTYLGKSDFVLNHAGILQAYALGSYEKFVLDEEVNRILLRLNRGIDISDVKAEKVF…
MtxB	Methyl-N	>MtyB_gamma-butyrobetaine:corrinoid_methyltransferase_Eubacterium_limosum_ATCC_8486	MLKGNLFTTFYSKDDIELIHESVLRVFNEVGVKFEYEEALELFKKHGARVEGDLVFIPEELLNKALSTIPESFEIVGPESKLEIGIGKGLVVAPTNGCPNLEDWDGNYRQTNADDLENFYKIINTSDVYGISSQVAADIPGFENCPTESALAQMAMMAKYSRKPMYNILGITPHNYKRGNAREGARECVQLIKKYMDNFDDYVCYSGMCVLPPLTVGTDALEHYFAFAEEKQPITITTCSMTNMTAPPSLMGSIVADFANMLAVAVMIQLIEPGLPVILSPFSSVSDMREVRLMTGAPEFLMIMSGHIAMGDFYRIPVRCSGALADGFTYDYQAGVESTLGALAVSLSNACILPHASGDLSNFNLLSFPKFMMDEEMLRYMKRLHDGVAISEKKANVEL…
MtxC	Methyl-N	>MtqC_promiscuous_QA_corrinoid_Carnitine_ProlineBetaine_Butyrobetaine_Eubacterium_limosum_ATCC_8486	MADWKNLTQAVGDLEEDDVMEILNDFVATNPTEAEAEEAVAACQAGMAVVGDLFEEGEYFVGDLIFAGELLTEAINVLKPVLGSGDTAVAGTILIGTAHGDLHDIGKNIFRSMAEAAGFQVTDLGIDVAIDTFVEKAKEIKPDIIGISGVLTLAIDSMKETSDALKAAGVDSKLIIGGNPVTKEACEYVGADDFTTNAAEGVKICQAWVG
MtxA	Methyl-N	>MtqA_promiscuous_corrinoid:THF_MT_Carnitine_ProlineBetaine_Butyrobetaine_Eubacterium_limosum_ATCC_8486	MIIIGEKLNGAIPVVKKAIEEKDEAFIRDRAIAQAEAGATYIDVCAGTAPEIELESLKWMMDIVQEAVETPLCIDSPDPEILKAVFPLCKKPGLVNSVSGEGNKMDVLLPLFDDADPTWELVAMTCDNAGIPNTVEKKVELTKMMVEEAKKHNLTPNRIHIDPCVMALSTENHSFLNFKAEIEGIREIYPDIHITSGLSNISFGLPARKLMNQNFMTLSMFVGMDSAVMDPTSRDMMGAIFATDALLGNDRLCRKYSKAFRQGKIGPVQAK
MtxB	Methyl-N	>MttB_gi_215276695_Methanosarcina_barkeri_O93658-1	MAKNNAVAGFNALNGVELNLFTTDELKAIHYATMEVLMDPGIQVSDPEARQIFKENGCEVNEKTNVVKIPEYLVRKALQLAPSRFVLWGRDKKFNTVQECGGKVHWTCFGTGVKVCKYQDGKYVTVDSVEKDIADIAKLCDWAENIDYFSLPVSARDIAGQGAQDVHETLTPLANTAKHFHHIDPVGENVEYYRDIVKAYYGGDEEEARKKPIFSMLLCPTSPLELSVNACQVIIKGARFGIPVNVLSMAMSGGSSPVYLAGTLVTHNAEVLSGIVLAQLTVPGAKVWYGSSTTTFDLKKGTAPVGSPELGLISAAVAKLAQFYGLPSYVAGSLSDAKVPDDQAGHEKTMTTLLPALAGANTIYGAGMLELGMTFSMEQLVIDNDIFSMVKKAMQGIPV…
MtxB	Methyl-N	>MttB_gi_511059729_ref_YP_0080716141_trimethylamine_CandidatusMethanomassiliicoccusintestinalisIssoire-Mx1]gi_521284516_ref_WP_0204487841_trimethylamine_	MSKHYYPGKNILEGVKLDLYTEDSLRSIDYATMEVLQNPGIQVSDDEALQIFKNAGCEVNEKTRMVKIPEHIVRRALSTAPSRFELYGREKKNKLVQEHKGKVHWTCFGTGIQVCNYKGPGQYETVDSTDKDLATVAKLVDWADNVDYFSLAVSARDWAGKGKEDVHEMYTSVTNTTKHFHHIDPVGENVEYYFELAKAIYGGNEEEARKKPLMSMLVCPTSPLELSSNACQVIIKGARLGIPTNVLSMAMSGGSAPIYLAGTLVTHNAEVLAGIVLSQLAVPGAKVWYGSSTTTFDIKRGTAPVGSPELGMISASVAKLGQYYGLPTFVAGIOADAKVPDVQAGHEKTITTILPALSGANTIYGAGMLELGMTFSMEQLVIDNDIISMVKKVMQGIPV…
MtxC	Methyl-N	>MttC_Methanosarcina_barkeri_O93659-1	MANKEEIIAKAKEAITDFDDELAEEVANEALAAGIDPVELIEKGFTAGMEEVGEKFGQGELFLPHVLAAAEAMNSGIKVITPEMEKRKSQTKSLGTVAIGTIEGDIHSIGKDIVASMLNIAGFKVVDLGRDVPINTFVEKVKELKPQVVASSALMTTTMVNQIQIEEQLKEAGVRDQVKTMVGGAPVTQDWADKIGADIYGESANDAVAKVKAALNV
MtxC	Methyl-N	>MttC_Mx_instestinalis_R9T5M6	MSNEEIIEKARNAVLEYDADSAVEAAEEAIKAGMNPVDVIANGFTKAMNEIAAKYEAKQLFLPHVVAASDAMTAGIDVLNPYLEKMGVSEGSGLGTIVIGTIEGDIHSIGKDIVAIMLKIAGYNVVNLGRDVPVKDFIEEAKKHNADVIGSSALMTSTMVNQIRIEELLKEDSVRDKFKTMVGGAPVTQDWADKIGADIYAENASDSVNKLKAALN
MtxB	Methyl-N	>MtbB_Methanosarcina_barkeri_O93661-1	MATEYALRMGDGKRIYLTKEKILSEIEAGSSNAADLGDIPDLSTDEMKKLAEILMMPGKAVSVEQGMEVPVTHDIGTIRLDGDQGNSGVGIPSSRLVGCMTHERAFGADTMELGHIDYSFKPVKPVVSNECQAMEVCQQNMIIPLFYGAMPNMGLYYTPDGPFENPGDLMKMFKIDKARESMEHAADHLTRDTVWVMQKLFASGADGVNFDTTAAAGDADMYGTLRAVEVLRAQFPEMYIEVGMAGEMVLGMHGELEYDEVRLAGLWPHEQAPLIAKAGANVFGPVVNTNTSKTSAWNLARAVTFIKEAVKASPIPCHVNMGMGVGGIPMLETPPVDAVTRASKAMVEVAGVDGIOIGVGDPLGMPISHIMASGMTGIRAAGDLVARMEFSKNMRIGEA…
MtxB	Methyl-N	>MtbB_Mx_luminyensis_U5Q2B5	MAEYPIRRGDGKRLYLSRQQILDDINEGIADAADIASVPNLTSDDIDFLLEILIDSNRTVGVEVGKEVVLTYDIGQIDLEGDTGNSGLGIPISRLTGALTHERAMGADTFELAHADYSIKPVKPIIANEMQAMETAQNNLVIPYFYGAMPNMGLYYSPDGPYGNPADLMREFKIQEARESCEAAVDHLARDIHFVSTKIMSAGADGFDFDTTASAGDGDFVATLRGVEMLRKECPQAYINLGMSGELVLGIHGELEYDGQIVAGLCPHQQVKLAAKAGASVFGPVVNTNTGKSLAWNLARALTFIKECVKVSPIPCHANMGMGVGGIPMTETPSLDAMTRCSKAMVEIAGVDGIOVGVGDPAGMALPHYVSSGMGGIRTAGDLVARMEYSKSMKISEAK…
MtxC	Methyl-N	>MtbC_Methanosarcina_barkeri_O93657-1	MSKEELLQELADAIISCKKDTVLAVVEKAKGELEPSEIIEKGLAAGMNEVGVRFERGKLFLPHVMMAADAMTAGVAALKDLMPEGASGSKLGVIVNGTVEGDVHDIGKAIVSTMLQSAGFEVHDIGRDVPIRNFIEKAKEVNADMIGISALMTTTLQGQKSVIELLKEEGLRDKVKVMVGGAPATQAWADKIGADCYAENATEAVAKAKELLA
MtxC	Methyl-N	>MtbC_Mx_lumintensis_WP_026069102.1	MTTAESARIELIDSIVAYNKEKVLAAVSKARSVMKAEDIINALAAGMTEVGTRFERGKLFLPHVMVAADAMTAGVKLIEGDLPKDASGGSKAVIVNGTVEGDVHDIGKSIVSTMLQCAGYKVIDLGRDVPIRNFIETAKKENGRIIGMSSLMTTTMQSQKECIDLLVEEGIRAKVKVMVGGAPATQAWADKIGADAYGENAGEAVRKAAQLLA
MtxB	Methyl-N	>MtmB_1_Methanosarcina_barkeri_O30642	MTFRKSFDCYDFYDRAKVGEKCTQDDWDLMKIPMKAMELKQKYGLDFKGEFIPTDKDMMEKLFKAGFEMLLECGIYCTDTHRIVKYTEDEIWDAINNVQKEFVLGTGRDAVNVRKRSVGDKAKPIVQGGPTGSPISEDVFMPVHMSYALEKEVDTIVNGVMTSVRGKSPIPKSPYEVLAAKTETRLIKNACAMAGRPGMGVOGPETSLSAQGNISADCTGGMTCTDSHEVSQLNELKIDLDAISVIAHYKGNSDIIMDEQMPIFGGYAGGIEETTIVDVATHINAVLMSSASWHLDGPVHIRWGSTNTRETLMIAGWACATISEFTDILSGNQYYPCAGPCTEMCLLEASAQSITDTASGREILSGVASAKGVVTDKTTGMEARMMGEVARATAGVEIS…
MtxC	Methyl-N	>MtmC1_Methanosarcina_barkeri_O30641-1	MANQEIFDKLRDAIVNQNVAGTPELCKEALAAGVPALDIITKGLSVGMKIVGDKFEAAEIFLPQIMMSGKAMSNAMEVLTPELEKNKKEGEEAGLAITFVAEGDIHDIGHRLVTTMLGANGFQIVDLGVDVLNENVVEEAAKHKGEKVLLVGSALMTTSMLGQKDLMDRLNEEKLRDSVKCMFGGAPVSDKWIEEIGADATAENAAEAAKVALEVMK
MtxC	Methyl-N	>MtmC_Methanomthylophilus_alvus_M9SDS0	MANDAIIADLKKSIETWNVALCKEATQKAIDAKMSVSEIMDKGLGEGMAVIGQKFNDAEIFLPQVVAASKTMEVALKMLEPLMSGGSSANKGTVVMGTVEGDIHEIGKNVCCAMLRGAGYNVIDVGPDADSQTFLDAAEENDAKVLGGSALMTTTLEAQRELVIANNEDGKKYKCIFGGAPCSKEWCDEIGADGYSATGSEIIELVKSLM
MtxA	Methyl-N	>MtbA_Methanosarcina_barkeri_O30640-1	MAEYTPKERLYRALRKQQVDRMPAVCFTQTATVEQMEACGAYWPEAHSDAEKMATLAEAAHTVVGFEAVRVPFDITAEAEFFGCGIKAGDLKQQPSVIKPSVKNLEDLEKLKNYNLKEGRIAVVLEAVKILSEKYGKELPIIGSMIGPFSLAQHINGDAWFGNLFTGEEVVPALLDFCSDFNVAYAKAMVENGADTIAIIDPTASYELIGGEFYEKYALPYQKKIVDAMKELDVATVLHICGNTTNGLGIMDKTGVNGISVDQKVDIKTATGSVKNAIIVGNLDPVAVLWNGTPEEIAEASKKALDAGVGLLTVGCGTVSMTPTVNLQKMIECAKSHTY
Ram	Ram (promiscuous)	>MV10335_methanogenic_Methanolobus_vulcani_b1d_substrate_glycine_betaine_acrtivase_ramM	MRIGVAIDLGTSGFRAQKIDLETGEIKKTVITLRNPLPGANVMDHLDFAIHYGLDKAHGLSATAVKNILAELGVNLAEMEKFSICGNPIQLSIFQGIPIEDLAYAGERKKQKYHIEEQNRDARIIPLAEIEGFEEATNCKLFVPPAIKHEVGADALALIVKAGMIESNDVAIATDYGTNAEMALKANGVIYTGSAAAGPALEGQEIEYGSIASPHTISDVEFEGENLRCYVLDKDMTATKGDLVNPKTGEIVEKEELTAKGITGTGVIALIEAGMRNKLIVLPKIQTPDGVIHLQDGIKFTNKDLIEAGRAIGAIRAGHITLCAAAGIDMEELQTAHMSGAAGTYMDAAKAHKVGMIPYNANYVSQIGNTSLTVAREILLSEDRLWELQAIAKEIVGTH…
Ram	Ram (promiscuous)	>RamA;_methylamine_corrinoid_binding_protein_reductive_activase_Methanosarcina_barkeri	MYGIALDLGTSGFRTQLIDLETKETLKTVITMGHPLPGGNVMDHLDFAITTGEDVAHEVIIETIRRMFLQFDIDLSRVERLAVCGNPIQLSLFQNTEIRDLAYAGENKQKMLGVRNVKRDARVFPASEIFGEKYLSNCEIIVPPAIKHEIGADALAMMLETDFLIQPEPSLVTDYGTNAEMALKIGDRIITASAAAGPAIEGQGISSGMLASPGAICDVKPEGQYWRIIVLDREMEKQDAYLIDPVKGEIKDSYGFEAVGITGTGVISAFAMALKGGLIEKFPKLPNGKLILGPGIEITEKDVEEAGKAIGAIRAAHMTLIVESGIKYEDLEYAYMSGASGAYVDAEDARRLGAAPGYAKKIVQFGNTSLALARELVLEKSRLDDVIEIAKKITADHLM…
Ram	Ram (promiscuous)	>RamQ_promiscuous_MtqC_activase_Carnitine_ProlineBetaine_Butyrobetaine_Eubacterium_limosum_ATCC_8486	MRVLFPLLEEEIDVSQESLVSDVCASIGLPLNLVCGGKGRCKKCLVNVKENGEMKEVLACQYSVSDGMEIYASREQAASQILETSSNSDLPFDPIVKCYSLNYTDLVTPMCTYDLDVLRKLIPQTIDTPDYSVLKHFSEVYFLEGYERLHVIVSGNRIIDFIPSNEKEKPIYGIAFDIGTTSVVGYLYDITSGCLLNQHSMLNKQIAFGGDVISRIDYAGEGPESLHKIYEAIMETLAEIITQVCKKASIDTKDIYQTVYCGNSTMAHLFLELNPKHLGLAPFLGFCKDAISLKGMDTPLPINPKGTVTFMPLLGGFVGADTTAVLLGLPRDKKMRLMIDLGTNGEIAVGNCDKYYVASTACGPALEGAGLTMGMRGTTGAIEKVGCENGKITYSVIGK…
Ram	Ram (promiscuous)	>reductivase_activase,_D._hafniense_DCB2,_AE,_Dhaf_2573	MGKEITSRIIIGGQNPIAVKNRAWTLMDILTDAGVFLESVCGGQGTCGKCKVRVLSGQVTDGQGNPAEPENDGSYLACRVYPLGQVVLADITQRGVTAKGEIGRIHISLEDRAPVLSKSVVRPTYPTLAQNYSLQEMISNVNELQSQEKQDLHITALRDMALLAQTKTESYTLIHLGDHVTAVEGGDTSSVLYGVAFDIGSTTVAGMLMDMNRGEAVAAAAETNPQSAYGADVISRIKAAEKPEGLKQLSDLIRHCLSTLIRRLCSISGIRVQDIYLVTVVGNSTMEHLLMGISPTSLTIPPYVQAFKSLSPFPPQELSLDIHPGGRVILIPNIASFVGADTTAAILAMDQDLTPKLTLLIDLGTNGEIVLGNRERMIVTSTAAGPAFEGAQLSCGMRA…
Ram	Ram (promiscuous)	>SECO_corrinoid_binding_protein_reductive_activase/AE,E._limosum_ZL-II,_ELI_0370	MRVLFPLLEEEIDVSQESLVSDVCASIGLPLNLVCGGKGRCKKCLVNVKENGEMKEVLACQYSVSDGMEIYASREQAASQILETSSNSDLPFDPIVKCYSLNYTDLVTPMCTYDLDVLRKLIPQTIDTPDYSVLKHFSEVYFLEGYERLHVIVSGNRIIDFIPSNEKEKPIYGIAFDIGTTSVVGYLYDITSGCLLNQHSMLNKQIAFGGDVISRIDYAGEGPESLHKIYEAIMETLAEIITQVCKKASIDTKDIYQTVYCGNSTMAHLFLELNPKHLGLAPFLGFCKDAISLKGMDTPLPINPKGTVTFMPLLGGFVGADTTAVLLGLPRDKKMRLMIDLGTNGEIAVGNCDKYYVASTACGPALEGAGLTMGMRGTTGAIEKVGCENGKITYSVIGK…
Ram	Ram (promiscuous)	>RamS_MA0489_Methanosarcina_acetivorans_c2a_Q8TSE9	MYGIALDLGTSGFRAQLIDLETKKVVRTAMTMRHPLPGGNVIDHLDFALEVGEDIANSIILDAVSKIIATFGVDPTCIRKLVVCGNPIQLSLFQNSEIRDLAFAGKNMQRRLGVENVDRSAKVFPASDLFRGVLNLPNCEITVPPAIAHEIGADALAMMIETDFLNRKEVSIVTDYGTNAEMAIKTGDRIITGSAAAGPAIEGQGISCGMIASPGAISDVNLEKKRIEKDIEKDCWRLTVLDEKMEGRPGALIDPVTGETVERGEIEAVGITGTGVIAVIALAMETGLMEQPPKLPDGRLILGNGIEITDADIAEAGKAIGAIRAAQLTLLLEAGVPFEELENVYMSGASGTYVDCRKARKIGSCPDFSKKAVQFGNTSIALARELLLDESRLGEVIAL…

## Sheet: Gene_ID_per_trees
Order	Bin_Taxonomy	Bin	Query_sequences	BLAST_hit	ID_per_BLASTP	Tree_placement	Which Tree to Call	Final_Identification
Methanobacteriales	d__Archaea;p__Methanobacteriota;c__Methanobacteria;o__Methanobacteriales;f__Methanobacteriaceae;g__Methanobacterium_B;s__Methanobacterium_B sp003162115	20100900_E3D_21	20100900_E3D_21_c_000000003498_51	MtoA_or_mtrH_AF_0009_Archaeoglobus_fulgidus_DSM_4304_WP_010877523.1	MtoA	MT2	MtxA_tree	MtxA
Methanobacteriales	d__Archaea;p__Methanobacteriota;c__Methanobacteria;o__Methanobacteriales;f__Methanobacteriaceae;g__Methanobacterium_B;s__Methanobacterium_B sp003162115	20100900_E3D_21	20100900_E3D_21_c_000000003545_15	MV10335_methanogenic_Methanolobus_vulcani_b1d_substrate_glycine_betaine_acrtivase_ramM	MV10335/RamM	MV10335/RamM	Ram_Tree	Reductive_activase
Methanobacteriales	d__Archaea;p__Methanobacteriota;c__Methanobacteria;o__Methanobacteriales;f__Methanobacteriaceae;g__Methanobacterium_B;s__Methanobacterium_B sp003162115	20100900_E3D_21	20100900_E3D_21_c_000000003546_18	SECO_secoisolariciresinol_corrinoid_E._limosum_ZL-II,_ELI_2004	SECO_MtxC	SECO_MtxC	Corrinoid_Tree	Methoxy_MtxC
Methanobacteriales	d__Archaea;p__Methanobacteriota;c__Methanobacteria;o__Methanobacteriales;f__Methanobacteriaceae;g__Methanobacterium_A;s__Methanobacterium_A sp003161815	20100900_E3D_5	20100900_E3D_5_c_000000006437_5	MtoA_or_mtrH_AF_0009_Archaeoglobus_fulgidus_DSM_4304_WP_010877523.1	MtoA	MT2	MtxA_tree	MtxA
[truncated: 434 more rows]

## Sheet: Methanogen_geTMM_all_genes
Bin_Taxonomy	MAG	Gene	Fen_1_Deep	Fen_1_Middle	Fen_1_Surface	Fen_2_Deep	Fen_2_Middle	Fen_2_Surface	Fen_3_Deep	Fen_3_Middle	Fen_3_Surface	Palsa_1_Deep	Palsa_1_Middle	Palsa_1_Surface	Palsa_2_Deep	Palsa_2_Middle	Palsa_2_Surface	Palsa_3_Deep	Palsa_3_Middle	Palsa_3_Surface	Bog_1_Deep	Bog_1_Middle	Bog_1_Surface	Bog_2_Deep	Bog_2_Middle	Bog_2_Surface	Bog_3_Deep	Bog_3_Middle	Bog_3_Surface	rank	kegg_id	kegg_hit	peptidase_family	peptidase_hit	pfam_hits	cazy_hits	vogdb_description	vogdb_categories	heme_regulatory_motif_count
[truncated: 24,676 more rows]

[truncated: 1 more sheets: Methanogen_Methylotrophic_geTMM]
