# Supplementary material for: Methylotrophy in the Mire: direct and indirect routes for methane production in thawing permafrost
Source: mSystems. 2023 Dec 8;9(1):e00698-23. doi: 10.1128/msystems.00698-23 (PMC10805028; doi:10.1128/msystems.00698-23)
Supplement: Table S3 — Field chemistry data from Stordalen Mire. [file msystems.00698-23-s0008.xlsx]

## Sheet: README
Sheet	Description
Field metadata	Information on sites sampled for omics and biogeochemical data used in this study
Water table depth	Water table depth data for sampling sites from July of 2016
Porewater methane	Porewater methane data for sampling sites from July of 2016
CH4 flux	Average methane flux data from autochambers in palsa, bog, and fen spanning July 06-31 2016
NMR data	NMR data from analysis of soil porewater taken from palsa, bog and fen sampling sites; the full data set is provided though only select compounds are discussed in this study
LCMS info	Sample information for LCMS data
RP LCMS	LCMS data from analysis of water soluble metabolites extratec from peat from palsa, bog, and fen sampling site; only compounds discussed in this study are included
LCMS paramters	methodological detail on LCMS data acquisition

## Sheet: Field_metadata
SampleID	Date	Habitat	Core	Minimum Depth (cm)	Maximum Depth (cm)	GPS
MainAutochamber.201607_E_1_1to5	2016-07-23	Fen	1	1	5	N 68 21.1942, E 19 02.8208
MainAutochamber.201607_E_1_10to14	2016-07-23	Fen	1	10	14	N 68 21.1942, E 19 02.8208
MainAutochamber.201607_E_1_20to24	2016-07-23	Fen	1	20	24	N 68 21.1942, E 19 02.8208
MainAutochamber.201607_E_1_30to34	2016-07-23	Fen	1	30	34	N 68 21.1942, E 19 02.8208
MainAutochamber.201607_E_2_1to5	2016-07-23	Fen	2	1	5	N 68 21.2007, E 19 02.8044
MainAutochamber.201607_E_2_10to14	2016-07-23	Fen	2	10	14	N 68 21.2007, E 19 02.8044
MainAutochamber.201607_E_2_20to24	2016-07-23	Fen	2	20	24	N 68 21.2007, E 19 02.8044
MainAutochamber.201607_E_2_30to34	2016-07-23	Fen	2	30	34	N 68 21.2007, E 19 02.8044
MainAutochamber.201607_E_3_1to5	2016-07-23	Fen	3	1	5	N 68 21.2045, E 19 02.8036
MainAutochamber.201607_E_3_10to14	2016-07-23	Fen	3	10	14	N 68 21.2045, E 19 02.8036
MainAutochamber.201607_E_3_20to24	2016-07-23	Fen	3	20	24	N 68 21.2045, E 19 02.8036
MainAutochamber.201607_E_3_30to34	2016-07-23	Fen	3	30	34	N 68 21.2045, E 19 02.8036
MainAutochamber.201607_P_1_1to5	2016-07-24	Palsa	1	1	5	N 68 21.2708, E 19 02.7958
MainAutochamber.201607_P_1_10to14	2016-07-24	Palsa	1	10	14	N 68 21.2708, E 19 02.7958
MainAutochamber.201607_P_1_30to34	2016-07-24	Palsa	1	30	34	N 68 21.2708, E 19 02.7958
MainAutochamber.201607_P_2_1to5	2016-07-24	Palsa	2	1	5	N 68 21.2073, E 19 02.8399
MainAutochamber.201607_P_2_10to14	2016-07-24	Palsa	2	10	14	N 68 21.2073, E 19 02.8399
MainAutochamber.201607_P_2_20to24	2016-07-24	Palsa	2	20	24	N 68 21.2073, E 19 02.8399
MainAutochamber.201607_P_2_30to34	2016-07-24	Palsa	2	30	34	N 68 21.2073, E 19 02.8399
MainAutochamber.201607_P_3_1to5	2016-07-24	Palsa	3	1	5	N 68 21.2109, E 19 02.8412
MainAutochamber.201607_P_3_10to14	2016-07-24	Palsa	3	10	14	N 68 21.2109, E 19 02.8412
MainAutochamber.201607_P_3_20to24	2016-07-24	Palsa	3	20	24	N 68 21.2109, E 19 02.8412
MainAutochamber.201607_P_3_30to34	2016-07-24	Palsa	3	30	34	N 68 21.2109, E 19 02.8412
MainAutochamber.201607_S_1_1to5	2016-07-26	Bog	1	1	5	N 68 21.1902, E 19 02.8444
MainAutochamber.201607_S_1_10to14	2016-07-26	Bog	1	10	14	N 68 21.1902, E 19 02.8444
MainAutochamber.201607_S_1_20to24	2016-07-26	Bog	1	20	24	N 68 21.1902, E 19 02.8444
MainAutochamber.201607_S_1_30to34	2016-07-26	Bog	1	30	34	N 68 21.1902, E 19 02.8444
MainAutochamber.201607_S_2_1to5	2016-07-26	Bog	2	1	5	N 68 21.1952, E 19 02.8514
MainAutochamber.201607_S_2_10to14	2016-07-26	Bog	2	10	14	N 68 21.1952, E 19 02.8514
MainAutochamber.201607_S_2_20to24	2016-07-26	Bog	2	20	24	N 68 21.1952, E 19 02.8514
MainAutochamber.201607_S_2_30to34	2016-07-26	Bog	2	30	34	N 68 21.1952, E 19 02.8514
MainAutochamber.201607_S_3_1to5	2016-07-26	Bog	3	1	5	N 68 21.1970, E 19 02.8532
MainAutochamber.201607_S_3_10to14	2016-07-26	Bog	3	10	14	N 68 21.1970, E 19 02.8532
MainAutochamber.201607_S_3_20to24	2016-07-26	Bog	3	20	24	N 68 21.1970, E 19 02.8532
MainAutochamber.201607_S_3_30to34	2016-07-26	Bog	3	30	34	N 68 21.1970, E 19 02.8532

## Sheet: Water_table_depth
Site	Date	Habitat	Core	Minimum Depth (cm)	Maximum Depth (cm)	Water Table Depth (cm)	Notes
Palsa_1_Surface	2016-07-24	Palsa	1	1	5	+/- neg, see notes	Notes_O2: Oxygen measured at same time as temperature | Notes_coring: Coring end = time when all samples had been taken from core and leftover core material was put back in core hole | Notes_porewater: All porewater was taken the day of coring, immediately before coring occurred. | Notes_soil_T: Soil temp measured before porewater, at same time as O2
Palsa_1_Middle	2016-07-24	Palsa	1	10	14	+/- neg, see notes	Notes_O2: Oxygen measured at same time as temperature | Notes_coring: Coring end = time when all samples had been taken from core and leftover core material was put back in core hole | Notes_porewater: All porewater was taken the day of coring, immediately before coring occurred. | Notes_soil_T: Soil temp measured before porewater, at same time as O3
Palsa_2_Surface	2016-07-24	Palsa	2	1	5	Below Detection (<-100)	Notes_O2: Oxygen measured at same time as temperature | Notes_coring: Coring end = time when all samples had been taken from core and leftover core material was put back in core hole | Notes_porewater: All porewater was taken the day of coring, immediately before coring occurred. | Notes_soil_T: Soil temp measured before porewater, at same time as O6
Palsa_2_Middle	2016-07-24	Palsa	2	10	14	Below Detection (<-100)	Notes_O2: Oxygen measured at same time as temperature | Notes_coring: Coring end = time when all samples had been taken from core and leftover core material was put back in core hole | Notes_porewater: All porewater was taken the day of coring, immediately before coring occurred. | Notes_soil_T: Soil temp measured before porewater, at same time as O7
Palsa_2_Deep	2016-07-24	Palsa	2	20	24	Below Detection (<-100)	Notes_O2: Oxygen measured at same time as temperature | Notes_coring: Coring end = time when all samples had been taken from core and leftover core material was put back in core hole | Notes_porewater: All porewater was taken the day of coring, immediately before coring occurred. | Notes_soil_T: Soil temp measured before porewater, at same time as O8
Palsa_3_Surface	2016-07-24	Palsa	3	1	5	Below Detection (<-100)	Notes: Core 3: the most representative sites had already been cored in previous years, so we selected the best location we could ("best" meaning "most similar to the autochamber site" in terms of ground flora) | Notes_O2: Oxygen measured at same time as temperature | Notes_coring: Coring end = time when all samples had been taken from core and leftover core material was put back in core hole | No…
Palsa_3_Middle	2016-07-24	Palsa	3	10	14	Below Detection (<-100)	Notes: Core 3: the most representative sites had already been cored in previous years, so we selected the best location we could ("best" meaning "most similar to the autochamber site" in terms of ground flora) | Notes_O2: Oxygen measured at same time as temperature | Notes_coring: Coring end = time when all samples had been taken from core and leftover core material was put back in core hole | No…
Palsa_3_Deep	2016-07-24	Palsa	3	20	24	Below Detection (<-100)	Notes: Core 3: the most representative sites had already been cored in previous years, so we selected the best location we could ("best" meaning "most similar to the autochamber site" in terms of ground flora) | Notes_O2: Oxygen measured at same time as temperature | Notes_coring: Coring end = time when all samples had been taken from core and leftover core material was put back in core hole | No…
Bog_1_Surface	2016-07-26	Bog	1	1	5	-10	Notes: Autochamber 1 = closest to boardwalk. | Notes_O2: Oxygen measured at same time as temperature | Notes_coring: Coring end = time when all samples had been taken from core and leftover core material was put back in core hole | Notes_porewater: All porewater was taken the day of coring, immediately before coring occurred. | Notes_soil_T: Soil temp measured before porewater, at same time as O14
Bog_1_Middle	2016-07-26	Bog	1	10	14	-10	Notes: Autochamber 1 = closest to boardwalk. | Notes_O2: Oxygen measured at same time as temperature | Notes_coring: Coring end = time when all samples had been taken from core and leftover core material was put back in core hole | Notes_porewater: All porewater was taken the day of coring, immediately before coring occurred. | Notes_soil_T: Soil temp measured before porewater, at same time as O15
Bog_1_Deep	2016-07-26	Bog	1	20	24	-10	Notes: Autochamber 1 = closest to boardwalk. | Notes_O2: Oxygen measured at same time as temperature | Notes_coring: Coring end = time when all samples had been taken from core and leftover core material was put back in core hole | Notes_porewater: All porewater was taken the day of coring, immediately before coring occurred. | Notes_soil_T: Soil temp measured before porewater, at same time as O16
Bog_2_Surface	2016-07-26	Bog	2	1	5	-9	Notes: Autchamber 2 = between autochamber 1 and 3. | Notes_O2: Oxygen measured at same time as temperature | Notes_coring: Coring end = time when all samples had been taken from core and leftover core material was put back in core hole | Notes_porewater: All porewater was taken the day of coring, immediately before coring occurred. | Notes_soil_T: Soil temp measured before porewater, at same time…
Bog_2_Middle	2016-07-26	Bog	2	10	14	-9	Notes: Autchamber 2 = between autochamber 1 and 3. | Notes_O2: Oxygen measured at same time as temperature | Notes_coring: Coring end = time when all samples had been taken from core and leftover core material was put back in core hole | Notes_porewater: All porewater was taken the day of coring, immediately before coring occurred. | Notes_soil_T: Soil temp measured before porewater, at same time…
Bog_2_Deep	2016-07-26	Bog	2	20	24	-9	Notes: Autchamber 2 = between autochamber 1 and 3. | Notes_O2: Oxygen measured at same time as temperature | Notes_coring: Coring end = time when all samples had been taken from core and leftover core material was put back in core hole | Notes_porewater: All porewater was taken the day of coring, immediately before coring occurred. | Notes_soil_T: Soil temp measured before porewater, at same time…
Bog_3_Surface	2016-07-26	Bog	3	1	5	-10	Notes: Autochamber 3 = furthest from boardwalk | Notes_O2: Oxygen measured at same time as temperature | Notes_coring: Coring end = time when all samples had been taken from core and leftover core material was put back in core hole | Notes_porewater: All porewater was taken the day of coring, immediately before coring occurred. | Notes_soil_T: Soil temp measured before porewater, at same time as …
Bog_3_Middle	2016-07-26	Bog	3	10	14	-10	Notes: Autochamber 3 = furthest from boardwalk | Notes_O2: Oxygen measured at same time as temperature | Notes_coring: Coring end = time when all samples had been taken from core and leftover core material was put back in core hole | Notes_porewater: All porewater was taken the day of coring, immediately before coring occurred. | Notes_soil_T: Soil temp measured before porewater, at same time as …
Bog_3_Deep	2016-07-26	Bog	3	20	24	-10	Notes: Autochamber 3 = furthest from boardwalk | Notes_O2: Oxygen measured at same time as temperature | Notes_coring: Coring end = time when all samples had been taken from core and leftover core material was put back in core hole | Notes_porewater: All porewater was taken the day of coring, immediately before coring occurred. | Notes_soil_T: Soil temp measured before porewater, at same time as …
Fen_1_Surface	2016-07-23	Fen	1	1	5	-4.2	Notes: On this day, July 23, the oxygen probe began behaving erratically and we could not trust its measurements. From this day onward, we could not take O2 % measurements (hence no day-of-coring O2 measurements for palsa and sphagnum autochamber sites) | Notes_O2: Oxygen measured at same time as temperature | Notes_coring: Coring end = time when all samples had been taken from core and leftover …
Fen_1_Middle	2016-07-23	Fen	1	10	14	-4.2	Notes_O2: Oxygen measured at same time as temperature | Notes_coring: Coring end = time when all samples had been taken from core and leftover core material was put back in core hole | Notes_porewater: All porewater was taken the day of coring, immediately before coring occurred. | Notes_soil_T: Soil temp measured before porewater, at same time as O27
Fen_1_Deep	2016-07-23	Fen	1	20	24	-4.2	Notes_O2: Oxygen measured at same time as temperature | Notes_coring: Coring end = time when all samples had been taken from core and leftover core material was put back in core hole | Notes_porewater: All porewater was taken the day of coring, immediately before coring occurred. | Notes_soil_T: Soil temp measured before porewater, at same time as O28
Fen_2_Surface	2016-07-23	Fen	2	1	5	-3	Notes: Photo of Core 2 was taken AFTER scoring it with a knife every 5cm but BEFORE peat samples were taken | Notes_O2: Oxygen measured at same time as temperature | Notes_coring: Coring end = time when all samples had been taken from core and leftover core material was put back in core hole | Notes_porewater: All porewater was taken the day of coring, immediately before coring occurred. | Notes_…
Fen_2_Middle	2016-07-23	Fen	2	10	14	-3	Notes: Third protein sample was taken from the side of the core (the 1cm cut off from the sides of the "puck" of the 10-14cm core depth) | Notes_O2: Oxygen measured at same time as temperature | Notes_coring: Coring end = time when all samples had been taken from core and leftover core material was put back in core hole | Notes_porewater: All porewater was taken the day of coring, immediately bef…
Fen_2_Deep	2016-07-23	Fen	2	20	24	-3	Notes_O2: Oxygen measured at same time as temperature | Notes_coring: Coring end = time when all samples had been taken from core and leftover core material was put back in core hole | Notes_porewater: All porewater was taken the day of coring, immediately before coring occurred. | Notes_soil_T: Soil temp measured before porewater, at same time as O32
Fen_3_Surface	2016-07-23	Fen	3	1	5	0	Notes: When porewater pH was measured, we noticed strange readings. Tested pH meter with deionized water and it read pH=5.5. We saved some porewater syringes to bring back to the lab to measure with the pH meter once we re-calibrated it. | Notes_O2: Oxygen measured at same time as temperature | Notes_coring: Coring end = time when all samples had been taken from core and leftover core material wa…
Fen_3_Middle	2016-07-23	Fen	3	10	14	0	Notes: pH probe was recalibrated with pH4 and pH7 buffers at 7pm on July 23 2016; pH of 2nd porewater syringe samples (each syringe containing about 35mL porewater) were measured again in the lab. Readings for core 3 depths were measured as: 1-5cm pH 5.8/10-14cm pH 6.0/20-24cm pH 5.6/30-34cm pH 5.5. After these measurements, measured the pH of 4.0 buffer, and the pH meter read pH as 4.0 (so it wa…
Fen_3_Deep	2016-07-23	Fen	3	20	24	0	Notes_O2: Oxygen measured at same time as temperature | Notes_coring: Coring end = time when all samples had been taken from core and leftover core material was put back in core hole | Notes_coring_additional: since we took a lunch break between core 1 and core 2, I would suspect that we started this one around 13:35ish and finished around 14:20. | Notes_porewater: All porewater was taken the day…

## Sheet: Porewater_Methane
Site	Date	Habitat	Core	Minimum Depth (cm)	Maximum Depth (cm)	Porewater Methane (mM)
Palsa_1_Surface	2016-07-24	Palsa	1	1	5	NA
Palsa_1_Middle	2016-07-24	Palsa	1	10	14	NA
Palsa_1_Deep	2016-07-24	Palsa	1	20	24	NA
Palsa_2_Surface	2016-07-24	Palsa	2	1	5	NA
Palsa_2_Middle	2016-07-24	Palsa	2	10	14	NA
Palsa_2_Deep	2016-07-24	Palsa	2	20	24	NA
Palsa_3_Surface	2016-07-24	Palsa	3	1	5	NA
Palsa_3_Middle	2016-07-24	Palsa	3	10	14	NA
Palsa_3_Deep	2016-07-24	Palsa	3	20	24	NA
Bog_1_Surface	2016-07-26	Bog	1	1	5	NA
Bog_1_Middle	2016-07-26	Bog	1	10	14	0.0312854
Bog_1_Deep	2016-07-26	Bog	1	20	24	0.255077
Bog_2_Surface	2016-07-26	Bog	2	1	5	NA
Bog_2_Middle	2016-07-26	Bog	2	10	14	NA
Bog_2_Deep	2016-07-26	Bog	2	20	24	0.129355
Bog_3_Surface	2016-07-26	Bog	3	1	5	NA
Bog_3_Middle	2016-07-26	Bog	3	10	14	0.0984405
Bog_3_Deep	2016-07-26	Bog	3	20	24	0.138151
Fen_1_Surface	2016-07-23	Fen	1	1	5	NA
Fen_1_Middle	2016-07-23	Fen	1	10	14	0.125321
Fen_1_Deep	2016-07-23	Fen	1	20	24	0.163353
Fen_2_Surface	2016-07-23	Fen	2	1	5	NA
Fen_2_Middle	2016-07-23	Fen	2	10	14	0.0137896
Fen_2_Deep	2016-07-23	Fen	2	20	24	0.120391
Fen_3_Surface	2016-07-23	Fen	3	1	5	0.120374
Fen_3_Middle	2016-07-23	Fen	3	10	14	0.1808
Fen_3_Deep	2016-07-23	Fen	3	20	24	0.25109

## Sheet: CH4_Flux
Date	Palsa CH4 flux (mg CH4 m-2 h-1)	Palsa CH4 flux std error	Bog CH4 flux (mg CH4 m-2 h-1)	Bog CH4 flux std error	Fen CH4 flux (mg CH4 m-2 h-1)	Fen CH4 flux std error
2016-07-06	0.00986255	0.0184334	1.63994	0.220192	5.42184	0.801308
2016-07-07	0.0142096	0.0119084	1.13286	0.0651136	6.41187	0.43655
2016-07-08	0.0162036	0.0150811	0.897987	0.0963337	5.15174	0.402698
2016-07-09	0.0575683	0.0227033	0.804535	0.0936956	6.12814	0.727106
2016-07-10	0.00115322	0.0229048	0.808538	0.139964	6.00346	0.902341
2016-07-11	0.0416199	0.0639106	1.99552	0.180788	12.1559	1.34382
2016-07-13	0.0436991	0.033888	1.00165	0.174519	6.84905	1.67291
2016-07-14	0.0350047	0.0233867	0.894278	0.16045	7.05213	0.643997
2016-07-15	0.00146953	0.0175511	0.580623	0.0893496	7.50341	1.08085
2016-07-16	0.0798444	0.117495	3.47843	0.472111	9.34116	2.21663
2016-07-17	0.0153938	0.0249529	2.23404	0.189514	7.36449	0.601518
2016-07-18	-0.0236318	0.0191051	1.36187	0.212382	8.33937	1.02679
2016-07-19	0.0615773	0.0192632	1.35572	0.125044	10.1844	1.10154
2016-07-20	0.170531	0.0551952	2.04412	0.311375	9.32217	1.80018
2016-07-21	0.143277	0.0494613	1.59601	0.286901	10.3636	1.66205
2016-07-22	0.22732	0.0705983	2.51011	0.360685	7.93658	1.19727
2016-07-23	0.307647	0.0865027	3.04415	0.242135	17.6701	2.15689
2016-07-24	0.217025	0.132168	2.96503	0.267288	16.2437	2.0929
2016-07-25	0.0928731	0.0506204	3.20054	0.205228	12.1247	1.01319
2016-07-26	0.0557294	0.0329437	3.32132	0.969476	11.0531	3.34499
2016-07-27	0.0855486	0.0363079	2.5768	0.357833	6.78498	0.72882
2016-07-28	0.175528	0.0537126	4.05209	0.667468	11.2888	2.83614
2016-07-29	0.1003	0.0419437	2.97297	0.293813	14.4743	2.15367
2016-07-30	0.210764	0.0675815	4.0998	0.388762	15.3824	1.85096
2016-07-31	0.104668	0.0378584	2.25403	0.377295	3.82681	0.617629
Monthly Average:	0.0898074	0.0450191	2.11292	0.277909	9.37513	1.37651

## Sheet: NMR_data
short list - NMR metabolite concentrations (μM) exported - control conc- subtracted - dilution correction x 1.11	CAS Registry	KEGG Compound ID	HMDB Accession Number	PubChem Compound	Formula	Weight	Author	Bog_1_Surface	Bog_1_Middle	Bog_1_Deep	Bog_2_Surface	Bog_2_Middle	Bog_2_Deep	Bog_3_Surface	Bog_3_Middle	Bog_3_Deep	Fen_1_Surface	Fen_1_Middle	Fen_1_Deep	Fen_2_Surface	Fen_2_Middle	Fen_2_Deep	Fen_3_Surface	Fen_3_Middle	Fen_3_Deep	Palsa_1_Surface	Palsa_1_Middle	Palsa_1_Deep	Palsa_2_Surface	Palsa_2_Middle	Palsa_2_Deep	Palsa_3_Surface	Palsa_3_Middle	Palsa_3_Deep	Blank	Count if greater than zero	Count if greater than .46 μM	Count if greater than .9 μM	Count if greater than 5 μM	Count if greater than 10 μM
Magnet Frequency								800.3	800.3	800.3	800.3	800.3	800.3	800.3	800.3	800.3	800.3	800.3	800.3	800.3	800.3	800.3	800.3	800.3	800.3	800.3	800.3	800.3	800.3	800.3	800.3	800.3	800.3	800.3	800.3						Magnet Frequency
Pulse Sequence								noesypr1d	noesypr1d	noesypr1d	noesypr1d	noesypr1d	noesypr1d	noesypr1d	noesypr1d	noesypr1d	noesypr1d	noesypr1d	noesypr1d	noesypr1d	noesypr1d	noesypr1d	noesypr1d	noesypr1d	noesypr1d	noesypr1d	noesypr1d	noesypr1d	noesypr1d	noesypr1d	noesypr1d	noesypr1d	noesypr1d	noesypr1d	noesypr1d						Pulse Sequence
Shape Indicator (CSI)								DSS	DSS	DSS	DSS	DSS	DSS	DSS	DSS	DSS	DSS	DSS	DSS	DSS	DSS	DSS	DSS	DSS	DSS	DSS	DSS	DSS	DSS	DSS	DSS	DSS	DSS	DSS	DSS						Shape Indicator (CSI)
Transients/Scans								2048	2048	2048	2048	2048	2048	2048	2048	2048	2048	2048	2048	2048	2048	2048	2048	2048	2048	2048	2048	2048	2048	2048	2048	2048	2048	2048	2048						Transients/Scans
3-Hydroxybutyrate	625-72-9	C01089	HMDB00357	92135	C4H8O3	104.105	Chenomx Inc.	ND	ND	ND	ND	ND	ND	ND	ND	ND	D	ND	ND	ND	ND	ND	ND	ND	ND	ND	ND	ND	ND	ND	ND	ND	ND	ND	ND	0	0	0	0	0	3-Hydroxybutyrate
4-Aminobutyrate	56-12-2	C00334	HMDB00112	119	C4H9NO2	103.12	Chenomx Inc.	ND	ND	ND	ND	ND	ND	ND	ND	D	ND	ND	ND	2.664	ND	ND	ND	ND	ND	ND	ND	ND	3.552	3.996	ND	ND	D	ND	ND	3	3	3	0	0	4-Aminobutyrate
Acetate	64-19-7	C00033	HMDB00042	176	C2H4O2	60.052	Chenomx Inc.	1.665	ND	ND	ND	ND	ND	10.212	ND	D	32.523	15.651	8.547	16.317	2.664	ND	25.863	2.553	4.662	ND	ND	ND	ND	ND	ND	ND	ND	ND	2.331	11	11	11	6	5	Acetate
Acetone	67-64-1	C00207	HMDB01659	180	C3H6O	58.0791	Chenomx Inc.	ND	2.1	ND	ND	ND	1.554	ND	1.554	D	ND	D	D	ND	ND	6.993	50.727	3.663	2.22	ND	ND	ND	ND	ND	D	ND	ND	ND	1.665	8	8	8	2	1	Acetone
Alanine	56-41-7	C00041	HMDB00161	5950	C3H7NO2	89.0932	Chenomx Inc.	D	2.664	D	D	D	ND	ND	ND	3.774	D	ND	D	4.662	ND	ND	3.441	ND	ND	D	D	D	6.327	3.33	3.552	ND	D	ND	ND	7	7	7	1	0	Alanine
Asparagine	70-47-3	C00152	HMDB00168	6267	C4H8N2O3	132.118	Chenomx Inc.	ND	ND	5.328	ND	ND	ND	ND	ND	ND	ND	ND	ND	ND	ND	ND	ND	ND	ND	ND	ND	ND	2.664	4.44	ND	ND	ND	ND	ND	3	3	3	1	0	Asparagine
Betaine	107-43-7	C00719	HMDB00043	248	C5H11NO2	117.146	Chenomx Inc.	ND	ND	ND	ND	ND	ND	ND	ND	ND	ND	ND	ND	ND	ND	ND	ND	ND	ND	D	ND	ND	3.552	D	ND	ND	ND	ND	ND	1	1	1	0	0	Betaine
Butyrate	107-92-6	C00246	HMDB00039	264	C4H8O2	88.1051	Chenomx Inc.	ND	ND	ND	ND	ND	ND	ND	ND	ND	D	ND	ND	D	ND	ND	D	ND	ND	ND	ND	ND	ND	ND	ND	ND	ND	ND	ND	0	0	0	0	0	Butyrate
Choline	62-49-7	C00114	HMDB00097	305	C5H14NO	104.171	Chenomx Inc.	ND	ND	ND	ND	ND	ND	ND	ND	ND	ND	ND	ND	ND	ND	ND	ND	ND	ND	D	ND	ND	2.886	5.772	ND	ND	ND	ND	ND	2	2	2	1	0	Choline
Citrate	77-92-9	C00158	HMDB00094	311	C6H8O7	192.124	Chenomx Inc.	ND	ND	ND	D	3.885	ND	ND	ND	D	ND	ND	ND	4.329	ND	ND	ND	ND	ND	14.652	17.649	8.991	71.373	51.837	ND	ND	15.54	ND	ND	8	8	8	6	5	Citrate
Ethanol	64-17-5	C00469	HMDB00108	702	C2H6O	46.0684	Chenomx Inc.	76.812	194.361	521.256	44.844	2142.74	446.109	1588.63	ND	1915.86	27.75	129.759	1749.03	96.681	1761.9	ND	5405.59	9.435	1976.91	20.868	86.58	1652.46	582.861	114.552	297.813	1192.47	1634.25	52.17	3.33	26	26	26	25	24	Ethanol
Formate	64-18-6	C00058	HMDB00142	284	CH2O2	46.0254	Chenomx Inc.	D	6.771	10.212	D	ND	ND	ND	ND	D	ND	ND	9.546	7.215	ND	ND	ND	ND	ND	ND	ND	D	ND	ND	ND	ND	D	ND	D	4	4	4	4	1	Formate
Fructose	57-48-7	C00095	HMDB00660	439163	C6H12O6	180.156	Chenomx Inc.	ND	12.543	23.31	11.988	11.988	D	48.174	ND	17.094	ND	5.106	ND	ND	46.398	ND	ND	ND	ND	21.534	38.628	56.388	65.601	138.972	11.433	21.09	19.98	9.657	ND	17	17	17	17	15	Fructose
Glucose	50-99-7	C00031	HMDB00122	5793	C6H12O6	180.156	Chenomx Inc.	29.415	31.524	27.195	29.415	50.394	ND	34.41	ND	36.63	4.218	14.985	9.99	ND	132.312	ND	ND	ND	ND	133.866	137.529	107.892	356.421	333.888	120.324	60.828	129.204	53.502	ND	20	20	20	19	19	Glucose
Glutamate	56-86-0	C00025	HMDB00148	33032	C5H9NO4	147.129	Chenomx Inc.	2.553	ND	D	ND	ND	ND	ND	ND	8.88	3.774	D	ND	8.991	ND	ND	ND	ND	ND	6.993	3.108	6.438	6.105	5.661	ND	ND	D	ND	ND	9	9	9	6	0	Glutamate
Glutamine	56-85-9	C00064	HMDB00641	5961	C5H10N2O3	146.144	Chenomx Inc.	ND	ND	ND	ND	ND	ND	ND	ND	ND	ND	ND	ND	ND	ND	ND	ND	ND	ND	D	ND	5.439	17.649	9.102	5.217	ND	2.997	ND	ND	5	5	5	4	1	Glutamine
Glycerol	56-81-5	C00116	HMDB00131	753	C3H8O3	92.0938	Chenomx Inc.	D	2.775	2.775	ND	ND	ND	D	ND	ND	ND	ND	ND	3.774	D	ND	ND	ND	ND	2.775	2.775	2.775	2.775	2.775	4.44	ND	D	2.775	2.664	11	11	11	0	0	Glycerol
Isopropanol	67-63-0	C01845	HMDB00863	3776	C3H8O	60.095	Chenomx Inc.	ND	ND	D	ND	ND	D	ND	ND	D	ND	ND	ND	4.218	ND	ND	19.647	ND	D	D	D	D	2.664	2.664	2.664	ND	ND	D	D	5	5	5	1	1	Isopropanol
Lactate	79-33-4	C00186	HMDB00190	107689	C3H6O3	90.0779	Chenomx Inc.	ND	D	D	D	ND	ND	3.441	ND	D	3.441	ND	ND	ND	ND	ND	D	ND	ND	D	D	ND	D	D	D	ND	ND	ND	ND	2	2	2	0	0	Lactate
Leucine	61-90-5	C00123	HMDB00687	6106	C6H13NO2	131.173	Chenomx Inc.	ND	ND	ND	ND	ND	ND	ND	ND	ND	ND	ND	ND	ND	ND	ND	ND	ND	ND	D	ND	ND	3.996	D	D	ND	ND	ND	ND	1	1	1	0	0	Leucine
Mannitol	69-65-8	C00392	HMDB00765	6251	C6H14O6	182.172	Chenomx Inc.	D	5.661	2.997	D	ND	D	10.878	ND	D	ND	D	D	2.775	D	ND	D	ND	ND	60.051	40.404	11.544	153.402	37.518	21.09	36.186	37.518	7.437	ND	13	13	13	11	9	Mannitol
Methanol	67-56-1	C00132	HMDB01875	887	CH4O	32.0419	Chenomx Inc.	D	3.108	3.552	D	1.887	3.552	3.552	3.108	3.552	D	2.22	D	1.887	2.775	D	40.959	ND	1.998	D	5.328	2.331	5.328	4.44	4.329	2.553	3.774	2.22	D	20	20	20	3	1	Methanol
O-Phosphocholine	107-73-3	C00588	HMDB00284	1014	C5H15NO4P	184.151	Chenomx Inc.	ND	ND	ND	ND	ND	ND	ND	ND	ND	ND	ND	ND	ND	ND	ND	ND	ND	ND	D	D	ND	3.441	2.553	D	ND	ND	ND	ND	2	2	2	0	0	O-Phosphocholine
Propionate	79-09-4	C00163	HMDB00237	1032	C3H6O2	74.0785	Chenomx Inc.	ND	ND	ND	ND	ND	ND	ND	ND	ND	D	ND	ND	D	ND	ND	ND	ND	ND	ND	ND	ND	ND	ND	ND	ND	ND	ND	ND	0	0	0	0	0	Propionate
Pyruvate	127-17-3	C00022	HMDB00243	1060	C3H4O3	88.0621	Chenomx Inc.	ND	D	ND	D	ND	ND	ND	ND	ND	D	ND	ND	ND	ND	ND	ND	ND	ND	D	ND	ND	2.886	2.553	1.554	ND	D	ND	ND	3	3	3	0	0	Pyruvate
Quinic acid	77-95-2	C06746	HMDB03072		C7H12O6	192.167	HMDB	ND	ND	ND	ND	ND	ND	ND	ND	ND	ND	ND	ND	ND	129.648	ND	ND	ND	ND	ND	ND	ND	ND	ND	ND	ND	ND	ND	ND	1	1	1	1	1	Quinic acid
Sucrose	57-50-1	C00089	HMDB00258	5988	C12H22O11	342.296	Chenomx Inc.	ND	D	10.989	ND	24.642	D	ND	ND	ND	ND	ND	ND	ND	ND	ND	ND	ND	ND	ND	5.994	13.653	8.88	8.88	3.996	11.544	24.087	D	ND	9	9	9	8	5	Sucrose
Valine	72-18-4	C00183	HMDB00883	6287	C5H11NO2	117.146	Chenomx Inc.	ND	ND	ND	ND	ND	ND	ND	ND	ND	D	ND	ND	D	ND	ND	ND	ND	ND	ND	ND	ND	D	D	D	ND	ND	ND	ND	0	0	0	0	0	Valine
sn-Glycero-3-phosphocholine	28319-77-9	C00670	HMDB00086	439285	C8H21NO6P	258.229	Chenomx Inc.	ND	ND	ND	ND	ND	ND	ND	ND	ND	ND	ND	ND	ND	ND	ND	ND	ND	ND	D	ND	ND	D	D	D	ND	ND	ND	ND	0	0	0	0	0	sn-Glycero-3-phosphocholine
DSS-d6 (Chemical Shape Indicator)				16217602	C6H10D6O3SSi	202.377	Chenomx Inc.	497.7	499.5	499.7	497.7	496.6	498.5	497.3	499.1	498.8	496.6	499.5	499.5	504.4	498.3	499.5	496.6	499	499	496.6	498.2	498.2	499.5	498.5	499.2	499.6	497.5	497.5	498.7						DSS-d6 (Chemical Shape Indicator)
NMR concentrations (μM) exported - control conc- subtracted for 7 metabolites (acetate, acetone, ethanol, formate, glycerol, isopropanol, methanol) - dilution correction 1.11 since 200ul sample was - (180ul of the Raw Water extract + 20 ul of the Chenomx 5mM d6-DSS in D2O) 200/180 ~ 1.11
Metabolite - color key
55 metabolites checked - 29 counted - 26 not found/deleted
trace amounts - at least one sample possibly will be counted as "D" -detected - depending on S/N
metabolite will be counted as "D" in multiple samples with at least one sample above 5uM and quantifiable, no samples above 10uM; some low concnetration samples may be set to ND if insufficent S/N
metabolite will be counted as "D" or above in many samples with at least one sample above 5uM and quantifiable, at least one sample above 10uM
metabolite found in multiple samples above 10uM
metabolite found in most samples above 10uM
NMR concentrations exported - control conc- subtracted - multiplied by 1.11 for dilution correction

## Sheet: LCMS_info
Sample	Habitat	Depth	Replicate	Data
Area: B_1_D_RP_MS2.raw (F1)	Bog	Deep	A	Raw Area
Area: B_1_M_RP_MS2.raw (F2)	Bog	Middle	A	Raw Area
Area: B_1_S_RP_MS2.raw (F3)	Bog	Surface	A	Raw Area
Area: B_2_D_RP_MS2.raw (F4)	Bog	Deep	B	Raw Area
Area: B_2_M_RP_MS2.raw (F5)	Bog	Middle	B	Raw Area
Area: B_2_S_RP_MS2.raw (F6)	Bog	Surface	B	Raw Area
Area: B_3_D_RP_MS2.raw (F7)	Bog	Deep	C	Raw Area
Area: B_3_M_RP_MS2.raw (F8)	Bog	Middle	C	Raw Area
Area: B_3_S_RP_MS2.raw (F9)	Bog	Surface	C	Raw Area
Area: F_1_D_RP_MS2.raw (F10)	Fen	Deep	A	Raw Area
Area: F_1_M_RP_MS2.raw (F11)	Fen	Middle	A	Raw Area
Area: F_1_S_RP_MS2.raw (F12)	Fen	Surface	A	Raw Area
Area: F_2_D_RP_MS2.raw (F13)	Fen	Deep	B	Raw Area
Area: F_2_M_RP_MS2.raw (F14)	Fen	Middle	B	Raw Area
Area: F_2_S_RP_MS2.raw (F15)	Fen	Surface	B	Raw Area
Area: F_3_D_RP_MS2.raw (F16)	Fen	Deep	C	Raw Area
Area: F_3_M_RP_MS2.raw (F17)	Fen	Middle	C	Raw Area
Area: F_3_S_RP_MS2.raw (F18)	Fen	Surface	C	Raw Area
Area: RP_MS2_Blank_01.raw (F28)	Blank
Area: RP_MS2_Blank_02.raw (F29)	Blank
Area: RP_MS2_PooledQC_01.raw (F30)	Pooled QC
Area: RP_MS2_PooledQC_02.raw (F31)	Pooled QC
Area: P_1_D_RP_MS2.raw (F19)	Palsa	Deep	A	Raw Area
Area: P_1_M_RP_MS2_rerun.raw (F20)	Palsa	Middle	A	Raw Area
Area: P_1_S_RP_MS2.raw (F21)	Palsa	Surface	A	Raw Area
Area: P_2_D_RP_MS2.raw (F22)	Palsa	Deep	B	Raw Area
Area: P_2_M_RP_MS2.raw (F23)	Palsa	Middle	B	Raw Area
Area: P_2_S_RP_MS2.raw (F24)	Palsa	Surface	B	Raw Area
Area: P_3_D_RP_MS2.raw (F25)	Palsa	Deep	C	Raw Area
Area: P_3_M_RP_MS2.raw (F26)	Palsa	Middle	C	Raw Area
Area: P_3_S_RP_MS2.raw (F27)	Palsa	Surface	C	Raw Area
Norm. Area: B_1_D_RP_MS2.raw (F1)	Bog	Deep	A	Normalized Area
Norm. Area: B_1_M_RP_MS2.raw (F2)	Bog	Middle	A	Normalized Area
Norm. Area: B_1_S_RP_MS2.raw (F3)	Bog	Surface	A	Normalized Area
Norm. Area: B_2_D_RP_MS2.raw (F4)	Bog	Deep	B	Normalized Area
Norm. Area: B_2_M_RP_MS2.raw (F5)	Bog	Middle	B	Normalized Area
Norm. Area: B_2_S_RP_MS2.raw (F6)	Bog	Surface	B	Normalized Area
Norm. Area: B_3_D_RP_MS2.raw (F7)	Bog	Deep	C	Normalized Area
Norm. Area: B_3_M_RP_MS2.raw (F8)	Bog	Middle	C	Normalized Area
Norm. Area: B_3_S_RP_MS2.raw (F9)	Bog	Surface	C	Normalized Area
Norm. Area: F_1_D_RP_MS2.raw (F10)	Fen	Deep	A	Normalized Area
Norm. Area: F_1_M_RP_MS2.raw (F11)	Fen	Middle	A	Normalized Area
Norm. Area: F_1_S_RP_MS2.raw (F12)	Fen	Surface	A	Normalized Area
Norm. Area: F_2_D_RP_MS2.raw (F13)	Fen	Deep	B	Normalized Area
Norm. Area: F_2_M_RP_MS2.raw (F14)	Fen	Middle	B	Normalized Area
Norm. Area: F_2_S_RP_MS2.raw (F15)	Fen	Surface	B	Normalized Area
Norm. Area: F_3_D_RP_MS2.raw (F16)	Fen	Deep	C	Normalized Area
Norm. Area: F_3_M_RP_MS2.raw (F17)	Fen	Middle	C	Normalized Area
Norm. Area: F_3_S_RP_MS2.raw (F18)	Fen	Surface	C	Normalized Area
Norm. Area: RP_MS2_Blank_01.raw (F28)	Blank			Normalized Area
Norm. Area: RP_MS2_Blank_02.raw (F29)	Blank			Normalized Area
Norm. Area: RP_MS2_PooledQC_01.raw (F30)	Pooled QC			Normalized Area
Norm. Area: RP_MS2_PooledQC_02.raw (F31)	Pooled QC			Normalized Area
Norm. Area: P_1_D_RP_MS2.raw (F19)	Palsa	Deep	A	Normalized Area
Norm. Area: P_1_M_RP_MS2_rerun.raw (F20)	Palsa	Middle	A	Normalized Area
Norm. Area: P_1_S_RP_MS2.raw (F21)	Palsa	Surface	A	Normalized Area
Norm. Area: P_2_D_RP_MS2.raw (F22)	Palsa	Deep	B	Normalized Area
Norm. Area: P_2_M_RP_MS2.raw (F23)	Palsa	Middle	B	Normalized Area
Norm. Area: P_2_S_RP_MS2.raw (F24)	Palsa	Surface	B	Normalized Area
Norm. Area: P_3_D_RP_MS2.raw (F25)	Palsa	Deep	C	Normalized Area
Norm. Area: P_3_M_RP_MS2.raw (F26)	Palsa	Middle	C	Normalized Area
Norm. Area: P_3_S_RP_MS2.raw (F27)	Palsa	Surface	C	Normalized Area

## Sheet: RP_LCMS
		Match to compound to reference standards (in-house library)			Match to mzCloud					Match to Compound Discoverer internal database	Match to ChemSpider
Identified metabolite	Category	Name of standard reference compound in library match.	Reference standard - CAS number	Fragments matching reference standard	Annot. Source: mzCloud Search	# mzCloud Results	Other compounds matching mzCloud, listed in order of the best achived match score for library spectrum	mzCloud Best Match. Showing the highest score of the search (*)	mzCloud Best Match Confidence. Showing the highest score (*)	Annot. Source: Predicted Compositions	Annot. Source: ChemSpider Search	# ChemSpider Results	Molecular Formula	Extract and chromatography	Polarity	Calc. MW (Neutral mass in DA )	Annot. DeltaMass [ppm]	InChIKey	Mass Spec Inititative Identification Level	RT [min]	Adduct	RSD QC Areas [%]	RSD Corr. QC Areas [%]	Area: B_1_D_RP_MS2.raw (F1)	Area: B_1_M_RP_MS2.raw (F2)	Area: B_1_S_RP_MS2.raw (F3)	Area: B_2_D_RP_MS2.raw (F4)	Area: B_2_M_RP_MS2.raw (F5)	Area: B_2_S_RP_MS2.raw (F6)	Area: B_3_D_RP_MS2.raw (F7)	Area: B_3_M_RP_MS2.raw (F8)	Area: B_3_S_RP_MS2.raw (F9)	Area: F_1_D_RP_MS2.raw (F10)	Area: F_1_M_RP_MS2.raw (F11)	Area: F_1_S_RP_MS2.raw (F12)	Area: F_2_D_RP_MS2.raw (F13)	Area: F_2_M_RP_MS2.raw (F14)	Area: F_2_S_RP_MS2.raw (F15)	Area: F_3_D_RP_MS2.raw (F16)	Area: F_3_M_RP_MS2.raw (F17)	Area: F_3_S_RP_MS2.raw (F18)	Area: RP_MS2_Blank_01.raw (F28)	Area: RP_MS2_Blank_02.raw (F29)	Area: RP_MS2_PooledQC_01.raw (F30)	Area: RP_MS2_PooledQC_02.raw (F31)	Area: P_1_D_RP_MS2.raw (F19)	Area: P_1_M_RP_MS2_rerun.raw (F20)	Area: P_1_S_RP_MS2.raw (F21)	Area: P_2_D_RP_MS2.raw (F22)
D-Carnitine	methylN	L-Carnitine inner salt	541-15-1	162.111908, 103.0385818, 60.0805397, 85.02809906, 102.0909271	Full match	3	D-Carnitine, DL-Carnitine, L(-)-Carnitine	99.6	93.4	Full match	Full match	30	C7 H15 N O3	Water_C18	positive	161.105	0.03	PHIQHXFUZVPYII-ZCFIWIBFSA-N	Level 1	1.157	[M+H]+1	2	0	3.99844e+07	7.44091e+07	1.09279e+08	4.94085e+07	8.25296e+07	6.64898e+07	7.34954e+07	3.38132e+07	2.24866e+08	6.9734e+06	8.2923e+06	2.99545e+07	4.05891e+07	1.15408e+08	1.49792e+08	5.39911e+06	1.74611e+07	1.27474e+08	71412.2	177531	5.14841e+08	4.98662e+08	3.55989e+08	5.8438e+08	9.01489e+08	9.12963e+08
Acetyl-L-carnitine	methylN	O-Acetyl-L-carnitine HCl	5080-50-2	85.02806854, 204.1222687, 60.08052063, 145.0489502	Full match	3	Acetyl-L-carnitine	99.6	93.4	Full match	Full match	52	C9 H17 N O4	Water_C18	positive	203.116	-0.39	JATPLOXBFFRHDN-DDWIOCJRSA-N	Level 1	2.044	[M+H]+1	12	0	3.81559e+06	1.48933e+07	855830	5.02026e+06	4.19513e+06	1.127e+07	4.81506e+06	4.23611e+06	1.96615e+07	362346	427759	366676	171791	3.19091e+06	746153	255676	2.06061e+06	8.61782e+06	203355	159354	5.19972e+07	4.36104e+07	7.54984e+06	7.02896e+06	1.13675e+08	1.89899e+08
Choline	methylN	NA	NA		Full match	2	Choline	99.6	10	Full match	Partial match	19	C5 H13 N O	Water_C18	positive	103.1	-0.55	OEYIOHPDSNJKLS-UHFFFAOYSA-N	Level 2	1.081	[M+H]+1	2	0	2.06133e+08	1.71162e+08	2.29762e+08	1.42756e+08	2.24224e+08	2.2743e+08	1.73625e+08	1.4993e+08	3.68544e+08	6.88704e+07	7.52026e+07	1.45048e+08	1.05254e+08	4.24328e+08	4.98331e+08	1.12173e+08	1.94224e+08	3.51517e+08	492072	630097	3.82884e+08	3.70712e+08	2.22542e+08	2.38124e+08	3.74319e+08	4.08343e+08
Betaine	methylN	Betaine	107-43-7	118.0857849, 59.07271957, 58.06489563	Full match	3	Betaine, 5-Aminovaleric acid, Valine	99.3	10	Full match	Partial match	62	C5 H11 N O2	Water_C18	positive	117.079	-0.5	KWIUHFFTVRNATP-UHFFFAOYSA-N	Level 1	1.213	[M+H]+1	11	0	1.52684e+07	2.51736e+07	3.02845e+07	2.36869e+07	2.88402e+07	4.73528e+07	3.04892e+07	1.85806e+07	8.51135e+07	1.01325e+07	1.00088e+07	3.25304e+07	9.04154e+06	3.53109e+07	1.0201e+08	8.09026e+06	2.39694e+07	1.14846e+08	434431	443076	1.46147e+08	1.25096e+08	1.74667e+08	1.33554e+08	2.46179e+08	1.76252e+08
Trigonelline	methylN	Trigonelline hydrochloride	6138-41-6	138.0547943, 94.06497955, 92.04933929	Full match	8	Trigonelline, 3-Pyridyacetic acid, 4-Pyridyacetic acid, Methyl isonicotinate, 4-Aminobenzoic acid, Anthranilic acid, Salicylamide, 2-Pyridylacetic acid	99.2	90.2	Full match	Partial match	52	C7 H7 N O2	Water_C18	positive	137.048	-0.23	TZSYLWAXZMNUJB-UHFFFAOYSA-N	Level 1	1.333	[M+H]+1	3	0	2.77337e+07	5.49598e+06	689485	1.66711e+07	3.29477e+07	2.88606e+07	9.76822e+06	3.02738e+06	548125	1.64799e+06	1.20913e+06	1.23817e+06	2.70566e+06	1.45503e+07	940787	1.40174e+06	9.30506e+06	2.34984e+06	69194.9	105801	3.67178e+07	3.52352e+07	6.6418e+07	2.29678e+07	7.78513e+06	6.25618e+06
Ferulic acid	methylO	Ferulic acid	1135-24-6	177.0545044,145.0283508, 89.03850555, 117.0334015, 149.0596924	Full match	4	Ferulic acid, Isoferulic acid	97.2	89.2	Full match	Full match	130	C10 H10 O4	Water_C18	positive	194.058	-0.02	KSEBMYQBYZTDHS-HWKANZROSA-N	Level 1	9.513	[M+H]+1	5	0	147805	338753	99711.5	282396	432854	1.42267e+06	160849	239775	1.22699e+06	188334	317633	101823	110693	360370	116900	5.805e+06	430416	1.60972e+06	413276	98128	7.41384e+06	7.95101e+06	1.01599e+06	5.05927e+06	1.48904e+07	1.73953e+07
Apocynin	methylO	NA	NA		Full match	2	Apocynin	90.8	9.5	Full match	Full match	145	C9 H10 O3	Water_C18	positive	166.063	-0.02	DFYRUELUNQRZTB-UHFFFAOYSA-N	Level 2	8.292	[M+H]+1	1	0	92536.8	334551	151492	62543.9	132370	452878	186242	85103.9	269058	196544	246439	217407	87655.6	170873	414050	53016.5	154036	183473	407656	147854	3.89779e+06	3.86491e+06	2.2658e+06	1.62591e+06	9.05912e+06	2.26176e+06
Syringic acid	methylO	NA	NA		Full match	1	Syringic acid	98	98.4	Full match	Full match	38	C9 H10 O5	Water_C18	positive	198.053	0.18	JMSVCTWVEWCHDZ-UHFFFAOYSA-N	Level 2	8.797	[M+H]+1	3	0	53698.2	84288.1	47270.7	48698.5	50138.2	48525.1	48751.4	49772.5	47777.7	48576.9	49368.4	52943.4	53371.2	2.35259e+06	55021.1	48073.5	47302.6	52964.1	77211.5	45630.5	2.96307e+06	3.07535e+06	1.84395e+06	129896	3.26723e+06	50853.7
(*) Please refer to the Compound Discoverer result file for mzCloud scores for other compounds listed in the previous column
[truncated: 36 more columns]

## Sheet: LCMS_parameters
Mass spectrometer parameters					LC parameters
	Instrument	Thermo Scientific Orbitrap Exploris 480			LC stack:	Thermo Scientific Vanquish Duo ultra-high performance liquid chromatography system
	data acquisition mode	Full MS -> ddMS2			Autosampler temperature:	10 degrees C
	ion polarity mode	injected 2x: first in positive mode, then in negative mode			Injection volume:	1 uL
Source settings					Draw speed:	0.25 μL/sec
	Sheath gas flow rate	50			Dispense speed	1.00 μL/min
	Aux gas flow rate	10			Needle wash:	10 secs, 25 μL/sec
	Sweep gas flow rate	1			Injection notes:	samples injected twice (once in each ion polarity mode)
	Spray voltage ( |kV| )	+3.5, -2.5			Control notes:
	Capillary temp. (°C)	350
	Vaporizer temp (°C)	350
	RF Lens (%)	30			Reverse phase chromatography
FULL MS settings					Column Manufacturer:	Waters
	resolution	60000			Column Model:	ACQUITY Premier HSS T3 C18
	Normalized AGC target (%)	50			Composition of mobile phase solvent A:	0.1% formic acid in water
	Max. IT (ms)	100			Composition of mobile phase solvent B:	0.1% formic acid in methanol
	Scan range (m/z)	65-975			Column compartment temperature:	held at 45 degrees C
	Spectrum data type	Profile			Timetable:	Time (min)	Flow (mL/min)	%A	%B
dd-MS2 settings						0	0.3	99	1
	resolution	30000				3	0.3	99	1
	Normalized AGC target (%)	50				11	0.3	50	50
	isolation window (m/z)	1.2				19	0.3	5	95
	HCD Collision Energies (%)	20,40,80				20	0.3	5	95
	Spectrum data type	Profile				21	0.3	99	1
dd settings
	Intensity Threshold	50000			HILIC chromatography
	mass tolerance (ppm)	5			Column Manufacturer:	Waters
	Exclude isotope	on			Column Model:	ACQUITY Premier BEH amide
	Dynamic exclusion (seconds)	3			Composition of mobile phase solvent A:	0.1% formic acid, 10 mM ammonium acetate, 90% acetonitrile, 10% H¬2O
					Composition of mobile phase solvent B:	0.1% formic acid, 10 mM ammonium acetate, 50% acetonitrile, 50% H2O
					Column compartment temperature:	held at 45 degrees C
					Timetable:	Time (min)	Flow (mL/min)	%A	%B
						0	0.3	99	1
						3	0.3	99	1
						11	0.3	50	50
						19	0.3	5	95
						20	0.3	5	95
						21	0.3	99	1
