# Supplementary material for: Methylotrophy in the Mire: direct and indirect routes for methane production in thawing permafrost
Source: mSystems. 2023 Dec 8;9(1):e00698-23. doi: 10.1128/msystems.00698-23 (PMC10805028; doi:10.1128/msystems.00698-23)
Supplement: Table S4 — Relative abundance table of methanogen MAGs within metaG and metaT data. [file msystems.00698-23-s0009.xlsx]

## Sheet: README
Sheet	Description
All MAG RelAbund MetaG	Table of absolute relative abundance of all MAGs within the metagenomic data (assesssed using coverM in trimmed means mode)
Mgen RelAbund Norm Sum Archaea	Table of methanogen MAG relative abundance normalized to the sum of the total archaeal relative abundance within each discrete methagenome
Mgen Order RelAbun Normalized_A	Average summed abundance of methanogen orders within the total archaeal community; metagenome data based
Mgen_RelAbund_Norm_Sum_Mgens	Table of methanogen MAG relative abundance normalized to the sum of the total methanogen relative abundance within each discrete metagenome
MgenOrder_RelAbund_Norm_MgenSum	Average summed abundance of methanogen orders within the total methanogen community; metagenome data based
Methylotroph Summary Stats	Abundance of methanogens grouped into metabolic guilds (hydrogenotroph, acetoclast, methylotroph) as a proportion of both total archaea and total methanogens, based on metaG data
All MAG RelAbund MetaT	Table of absolute relative abundance of all MAGs within the metaT data
MetaT Summary	Summary table showing the proportion of methanogen activity that is attributable to methanogens expressing genes involved in methylotrophy

## Sheet: All_MAG_RelAbund_MetaG
MAG	GTDB_Classification	Archaea	Methanogen	Palsa_1_Middle	Palsa_1_Surface	Palsa_2_Middle	Palsa_2_Surface	Palsa_2_Deep	Palsa_3_Middle	Palsa_3_Surface	Palsa_3_Deep	Bog_1_Middle	Bog_1_Surface	Bog_1_Deep	Bog_2_Middle	Bog_2_Surface	Bog_2_Deep	Bog_3_Middle	Bog_3_Deep	Fen_1_Middle	Fen_1_Surface	Fen_1_Deep	Fen_2_Middle	Fen_2_Surface	Fen_2_Deep	Fen_3_Middle	Fen_3_Surface
PLGY01	d__Archaea;p__Halobacteriota;c__Bog-38;o__Bog-38;f__Bog-38;g__Bog-38;s__Bog-38 sp003139855	Yes	Yes	0	0	0	0	0	0	0	0	4.85131e-05	0	0.000554758	0	0	0.00318458	4.01583e-05	0.0111774	0.00206229	0	0.00287345	0	0	3.68161e-05	0.00168847	0.000176009
PMIN01	d__Archaea;p__Halobacteriota;c__Bog-38;o__Bog-38;f__Bog-38;g__Bog-38;s__Bog-38 sp003158275	Yes	Yes	0	0	0	0	0	0	0	0	7.67489e-05	0	0.000739981	0	0	0.0017022	0	0.00190087	0.00457573	0.000317648	0.00631895	0	0	0.000419108	0.00378867	0.000849909
20120500_P19_2	d__Archaea;p__Halobacteriota;c__Bog-38;o__Bog-38;f__Bog-38;g__Bog-38;s__Bog-38 sp003162175	Yes	Yes	0	0	0	0	0	0	0	0	0	0	0	0	0	0	0	0	0.0023154	5.82619e-05	0.00483458	0	0	4.2768e-05	0.0026943	0
PMEE01	d__Archaea;p__Halobacteriota;c__Bog-38;o__Bog-38;f__Bog-38;g__Bog-38;s__Bog-38 sp003162175	Yes	Yes	0	0	0	0	0	0	0	0	0	0	0	0	0	0	0	0	0.0310861	0.00910672	0.0387656	0	0	0.00394969	0.0250756	0.00676119
20120800_E2X_5	d__Archaea;p__Halobacteriota;c__Bog-38;o__Bog-38;f__Bog-38;g__Bog-38;s__Bog-38 sp003170935	Yes	Yes	0	0	0	0	0	0	0	0	0	0	0	0	0	0	0	0	0	0	0	0	0	0	0	0
20120700_E3M_5	d__Archaea;p__Halobacteriota;c__Methanomicrobia;o__Methanomicrobiales;f__Methanoregulaceae;g__Methanoregula;s__	Yes	Yes	0	0	0	0	0	0	0	0	0	0	0	0	0	0	0	0	4.8876e-05	0.00440239	0	0	0	0	0.000255725	0
20120800_E1X_3	d__Archaea;p__Halobacteriota;c__Methanomicrobia;o__Methanomicrobiales;f__Methanoregulaceae;g__Methanoregula;s__	Yes	Yes	0	0	0	0	0	0	0	0	0	0	0	0	0	0	0	0	0	0	0	0	0	0	0	0
20120800_E1X_9	d__Archaea;p__Halobacteriota;c__Methanomicrobia;o__Methanomicrobiales;f__Methanoregulaceae;g__Methanoregula;s__	Yes	Yes	0	0	0	0	0	0	0	0	0	0	0	0	0	0	0	0	0	0	0	0	0	0	0	0
20130700_C1D_1	d__Archaea;p__Halobacteriota;c__Methanomicrobia;o__Methanomicrobiales;f__Methanoregulaceae;g__Methanoregula;s__	Yes	Yes	0	0	0	0	0	0	0	0	0	0	0	0	0	0	0	0	0	0	0	0	0	0	0	0
3300037062_11	d__Archaea;p__Halobacteriota;c__Methanomicrobia;o__Methanomicrobiales;f__Methanoregulaceae;g__Methanoregula;s__	Yes	Yes	0	0	0	0	0	0	0	0	0	0	0	0	0	0	0	0	0	0	7.51443e-05	0	0	0	0	0
3300037089_14	d__Archaea;p__Halobacteriota;c__Methanomicrobia;o__Methanomicrobiales;f__Methanoregulaceae;g__Methanoregula;s__	Yes	Yes	0	0	0	0	0	0	0	0	0	0	0	0	0	0	0	0	0	0	0	0	0	0	0	0
3300037104_21	d__Archaea;p__Halobacteriota;c__Methanomicrobia;o__Methanomicrobiales;f__Methanoregulaceae;g__Methanoregula;s__	Yes	Yes	0	0	0	0	0	0	0	0	0	0	0	0	0	0	0	0	0	0	0	0	0	0	0	0
3300037365_14	d__Archaea;p__Halobacteriota;c__Methanomicrobia;o__Methanomicrobiales;f__Methanoregulaceae;g__Methanoregula;s__	Yes	Yes	0	0	0	0	0	0	0	0	0	0	0	0	0	0	0	0	0.00016461	0.00198023	0.00136989	0	0	0	0.000493884	0
3300039216_15	d__Archaea;p__Halobacteriota;c__Methanomicrobia;o__Methanomicrobiales;f__Methanoregulaceae;g__Methanoregula;s__	Yes	Yes	0	0	0	0	0	0	0	0	0	0	0	0	0	0	0	0	0	0	0	0	0	0.00010727	0.000407711	0
20120700_E1X_4	d__Archaea;p__Halobacteriota;c__Methanomicrobia;o__Methanomicrobiales;f__Methanoregulaceae;g__Methanoregula;s__Methanoregula sp003136075	Yes	Yes	0	0	0	0	0	0	0	0	0	0	0	0	0	0	0	0	0	0	0	0	0	0	0	0
20130700_E3Z_4	d__Archaea;p__Halobacteriota;c__Methanomicrobia;o__Methanomicrobiales;f__Methanoregulaceae;g__Methanoregula;s__Methanoregula sp003141335	Yes	Yes	0	0	0	0	0	0	0	0	0	0	0	0	0	0	0	0	0	0	0	0	0	0	0	0
20110800_E1S_5	d__Archaea;p__Halobacteriota;c__Methanomicrobia;o__Methanomicrobiales;f__Methanoregulaceae;g__Methanoregula;s__Methanoregula sp003154335	Yes	Yes	0	0	0	0	0	0	0	0	0	0	0	0	0	0	0	0	0.000869377	0.0188233	7.97995e-05	0	0	0	0.000290734	0.00848711
PMKW01	d__Archaea;p__Halobacteriota;c__Methanomicrobia;o__Methanomicrobiales;f__Methanoregulaceae;g__Methanoregula;s__Methanoregula sp003157895	Yes	Yes	0	0	0	0	0	0	0	0	0	0	0	0	0	0	0	0	0.00257193	0.00296605	0.00238305	0	0	0	0.000982406	0
20110800_E3D_36	d__Archaea;p__Halobacteriota;c__Methanomicrobia;o__Methanomicrobiales;f__Methanoregulaceae;g__Methanoregula;s__Methanoregula sp003170075	Yes	Yes	0	0	0	0	0	0	0	0	0	0	0	0	0	0	0	0	0	0	0	0	0	0	0	0
20140700_E14_1	d__Archaea;p__Halobacteriota;c__Methanosarcinia;o__Methanosarcinales;f__Methanosarcinaceae;g__Methanosarcina;s__	Yes	Yes	0	0	0	0	0	0	0	0	0	0	0	0	0	0	0	0	0.000903776	0	0	0	0	9.31201e-05	3.63193e-05	0
20120600_E2D_39	d__Archaea;p__Halobacteriota;c__Methanosarcinia;o__Methanosarcinales;f__Methanosarcinaceae;g__Methanosarcina;s__Methanosarcina sp003157235	Yes	Yes	0	0	0	0	0	0	0	0	0	0	0	0	0	0	0	0	0.00233247	0	0.000455048	0	0	8.31397e-05	0.00136897	0
20120700_S1D_59	d__Archaea;p__Halobacteriota;c__Methanosarcinia;o__Methanosarcinales;f__Methanosarcinaceae;g__Methanosarcina;s__Methanosarcina sp003164755	Yes	Yes	0	0	0	0	0	0	0	0	0.00110797	0	0.000916299	0	0	0	0	0.00267577	0	0	0	0.000545789	0	0.0100903	0	0
PMNG01	d__Archaea;p__Halobacteriota;c__Methanosarcinia;o__Methanotrichales;f__Methanotrichaceae;g__Fen-7;s__Fen-7 sp003162615	Yes	Yes	0	0	0	0	0	0	0	0	0	0	0	0	0	0	0	0	0.00545023	0.00469524	0.00528534	0	0	0	0.00718466	0.00259031
20110800_E1S_4	d__Archaea;p__Halobacteriota;c__Methanosarcinia;o__Methanotrichales;f__Methanotrichaceae;g__Methanothrix;s__	Yes	Yes	0	0	0	0	0	0	0	0	0	0	0	0	0	0	0	0	0.00674758	0.0217683	0.00436222	0	0	0	0.0103855	0.0105066
3300037104_19	d__Archaea;p__Halobacteriota;c__Methanosarcinia;o__Methanotrichales;f__Methanotrichaceae;g__Methanothrix;s__	Yes	Yes	0	0	0	0	0	0	0	0	0	0	0	0	0	0	0	0	0.00403579	0.00693278	0.00352134	0	0	0	0.00479164	0.00220509
20100900_E3D_5	d__Archaea;p__Methanobacteriota;c__Methanobacteria;o__Methanobacteriales;f__Methanobacteriaceae;g__Methanobacterium_A;s__Methanobacterium_A sp003161815	Yes	Yes	0	0	0	0	0	0	0	0	0	0	0	0	0	0	0	0	0.000278578	0	0.000187166	0	0	0.00102322	0.000322625	0
20110700_S2D_21	d__Archaea;p__Methanobacteriota;c__Methanobacteria;o__Methanobacteriales;f__Methanobacteriaceae;g__Methanobacterium_A;s__Methanobacterium_A sp003166335	Yes	Yes	0	0	0	0	0	0	0	0	5.27258e-05	0	0.00141951	4.78892e-05	0	0.0019068	0	0.000526132	0.00166984	0.000127005	0.0027182	0	0	0.000171282	0.00155956	0
20160700_E25_7	d__Archaea;p__Methanobacteriota;c__Methanobacteria;o__Methanobacteriales;f__Methanobacteriaceae;g__Methanobacterium_B;s__	Yes	Yes	0	0	0	0	0	0	0	0	3.01132e-05	0	0	0	0	0	0	0	3.87268e-05	0	0	0.00464163	0.00029591	0.0115536	3.74143e-05	0
20120700_P3D_99	d__Archaea;p__Methanobacteriota;c__Methanobacteria;o__Methanobacteriales;f__Methanobacteriaceae;g__Methanobacterium_B;s__Methanobacterium_B sp003151535	Yes	Yes	0	0	0	0	0	0	0	0	0	0	0	0	0	0	0	0	0	0	0	0	0	0	0	0
PMGM01	d__Archaea;p__Methanobacteriota;c__Methanobacteria;o__Methanobacteriales;f__Methanobacteriaceae;g__Methanobacterium_B;s__Methanobacterium_B sp003158115	Yes	Yes	0	0	0	0	0	0	0	0	8.29593e-05	0	0	0	0	0	7.00663e-05	7.4685e-06	0.00140961	0.000713941	0.000710498	0.0054865	0.000297333	0.022169	0.00100668	0.000162126
PMMV01	d__Archaea;p__Methanobacteriota;c__Methanobacteria;o__Methanobacteriales;f__Methanobacteriaceae;g__Methanobacterium_B;s__Methanobacterium_B sp003162115	Yes	Yes	0	0	0	0	0	0	0	0	0	0	0	0	0	0	0	0	0.00149124	0.00637113	0.000290497	0	0	0.00222267	0.00107338	0.00212614
Fen.Labelled.R3.T1.F1.trimmomatic.metaspades_bin.4_83.17_2.00	d__Archaea;p__Methanobacteriota;c__Methanobacteria;o__Methanobacteriales;f__Methanobacteriaceae;g__Methanobacterium_B;s__Methanobacterium_B sp003162655	Yes	Yes	0	0	0	0	0	0	0	0	0	0	0	0	0	0	0	0	0.000216095	0.00309915	0	0	0	0	0.000520903	0.00226227
PLTK01	d__Archaea;p__Methanobacteriota;c__Methanobacteria;o__Methanobacteriales;f__Methanobacteriaceae;g__Methanobacterium_B;s__Methanobacterium_B sp003164415	Yes	Yes	0	0	0	0	0	0	0	0	0.000477419	0	0	0	0	0	0.00010032	0	0	0	0	0.000624229	0	0.00108224	0	0
3300037049_16	d__Archaea;p__Micrarchaeota;c__Micrarchaeia;o__Micrarchaeales;f__Micrarchaeaceae;g__UBA12276;s__	Yes		0	0	0	0	0	0	0	0	0	0	0	0	0	0	0	0	0	0	0	0	0	0	0	0
3300038461_16	d__Archaea;p__Micrarchaeota;c__Micrarchaeia;o__Anstonellales;f__Bilamarchaeaceae;g__Bilamarchaeum;s__	Yes		0	0	0	0	0	0	0	0	0	0	0	0	0	0	0	0	0	0	0	0	0	0	0	0
20110800_E2S_11	d__Archaea;p__Thermoplasmatota;c__Thermoplasmata;o__Methanomassiliicoccales;f__UBA472;g__;s__	Yes	Yes	0	0	0	0	0	0	0	0	0	0	0	0	0	0	0	0	0.00411295	0.00962085	0.00175803	0	0	0	0.0021387	1.94627e-05
20110800_E3D_10	d__Archaea;p__Thermoplasmatota;c__Thermoplasmata;o__Methanomassiliicoccales;f__UBA472;g__FEN-33;s__FEN-33 sp003135935	Yes	Yes	0	0	0	0	0	0	0	0	0	0	0	0	0	0	0	0	0	0	0	0	0	0	0	0
PMBU01	d__Archaea;p__Thermoplasmatota;c__Thermoplasmata;o__Methanomassiliicoccales;f__UBA472;g__FEN-33;s__FEN-33 sp003153895	Yes	Yes	0	0	0	0	0	0	0	0	0	0	0	0	0	0	0	0	0	9.01786e-05	0	0	0	0	0	0.000325911
3300037136_8	d__Archaea;p__Thermoplasmatota;c__Thermoplasmata;o__UBA184;f__UBA184;g__UBA184;s__	Yes		0	0	0.00983513	0.000251233	0	0	0	0	0	0	0	0	0	0	0	0	0	0	0	0	0	0	0	0
PMBQ01	d__Archaea;p__Thermoproteota;c__Bathyarchaeia;o__40CM-2-53-6;f__FEN-987;g__FEN-987;s__FEN-987 sp003152955	Yes		0	0	0	0	0	0	0	0	0	0	0	0	0	0	0	0	0	0	9.59145e-05	0	0	0	0.000327612	0
20120600_E3D_36	d__Archaea;p__Thermoproteota;c__Bathyarchaeia;o__B26-1;f__UBA233;g__PALSA-986;s__	Yes		0	0	0	0	0	0	0	0	0	0	0	0	0	0	0	0	0.00158193	0.0160219	0.000655003	0	0	0	0.00194091	0.00615226
20170700_S35_8	d__Archaea;p__Thermoproteota;c__Bathyarchaeia;o__B26-1;f__UBA233;g__PALSA-986;s__	Yes		0	0	0	0	0	0	0	0	0	0	0	0	0	0	0	0	0.00297685	0.00621093	0.000145267	0	0	0.00028668	0.00125364	0.000584359
3300037132_13	d__Archaea;p__Thermoproteota;c__Bathyarchaeia;o__B26-1;f__UBA233;g__PALSA-986;s__	Yes		0	0	0	0	0	0	0	0	0	0	0	0	0	0	0	0	0	0	0	0	0	0	0	0
3300037155_12	d__Archaea;p__Thermoproteota;c__Bathyarchaeia;o__B26-1;f__UBA233;g__PALSA-986;s__	Yes		0	0	0	0	0	0	0	0	0	0	0	0	0	0	0	0	0	0	0	0	0	0	0	0
3300038519_6	d__Archaea;p__Thermoproteota;c__Bathyarchaeia;o__B26-1;f__UBA233;g__PALSA-986;s__	Yes		0	0	0	0	0	0	0	0	0	0	0	0	0	0	0	0	9.62166e-05	0.00221621	0	0	0	0	0	0
PMAZ01	d__Archaea;p__Thermoproteota;c__Bathyarchaeia;o__B26-1;f__UBA233;g__PALSA-986;s__	Yes		0	0	0	0	0	0	0	0	0	0	0	0	0	0	0	0	0.00276756	0.0150834	0.000490698	0	0	0	0.00140037	0.00279811
20120500_P19_3	d__Archaea;p__Thermoproteota;c__Bathyarchaeia;o__B26-1;f__UBA233;g__PALSA-986;s__PALSA-986 sp003133625	Yes		0	0	0	0	0	0	0	0	0	0	0	0	0	0	0	0	0	0	0	0	0	0	0	0
PLNS01	d__Archaea;p__Thermoproteota;c__Bathyarchaeia;o__B26-1;f__UBA233;g__PALSA-986;s__PALSA-986 sp003141855	Yes		0	0	0	0	0	0	0	0	0	0	0	0	0	0	0	0	0	0	0	0	0	0	0	0
PLYI01	d__Archaea;p__Thermoproteota;c__Bathyarchaeia;o__B26-1;f__UBA233;g__PALSA-986;s__PALSA-986 sp003151735	Yes		0	0	0	0	0	0	0	0	0	0	0	0	0	0	0	0	0	0	0	0	0	0	0	0
20120700_S1D_70	d__Archaea;p__Thermoproteota;c__Bathyarchaeia;o__B26-1;f__UBA233;g__PALSA-986;s__PALSA-986 sp003164295	Yes		0	0	0	0	0	0	0	0	0.000156333	0	0.000159494	0	0	0	0	0.00026722	5.39403e-05	0	0	0	0	0	0	0
20120700_S1D_12	d__Archaea;p__Thermoproteota;c__Bathyarchaeia;o__B26-1;f__UBA233;g__PALSA-986;s__PALSA-986 sp003165195	Yes		0	0	0	0	0	0	0	0	5.56996e-05	0	0.000182256	0	0	6.08521e-05	4.30954e-05	0.000672674	0.00129209	0	0.000718452	0	0	0	0.000302581	0
20110800_E2D_12	d__Archaea;p__Thermoproteota;c__Bathyarchaeia;o__TCS64;f__TCS64;g__UBA8941;s__	Yes		0	0	0	0	0	0	0	0	0	0	0	0	0	0	0	0	0.0035914	0.00574105	0.00242412	0	0	0	0.0020656	0.000852739
20110600_P1M_11	d__Archaea;p__Thermoproteota;c__Nitrososphaeria;o__Nitrososphaerales;f__UBA183;g__BOG-1369;s__	Yes		0	0	0	0	0	0	0	0	0	0	0	0	0	0	0	0	0	0	0	0	0	0	0	0
Palsa.None.R2.T0.JGI.BFC.metaspades_bin.157_84.48_2.02	d__Archaea;p__Thermoproteota;c__Nitrososphaeria;o__Nitrososphaerales;f__UBA183;g__BOG-1369;s__	Yes		0.000202983	0.00120331	0	0.00011463	0	0	0	0	0	0	0	0	0	0	0	0	0	0	0	0	0	0	0	0
20111000_P3M_41	d__Archaea;p__Thermoproteota;c__Nitrososphaeria;o__Nitrososphaerales;f__UBA183;g__BOG-1369;s__BOG-1369 sp003135575	Yes		0	0	0	0	0	0	0	0	0	0	0	0	0	0	0	0	0	0	0	0	0	0	0	0
3300037207_8	d__Archaea;p__Thermoproteota;c__Nitrososphaeria;o__Nitrososphaerales;f__UBA183;g__BOG-1369;s__BOG-1369 sp003164815	Yes		0	0	0	0	0	0	0	0	0.00166202	0	0.0024255	0.00235723	0	0.00202236	0.00218147	0.00597351	0	0	0	0	0	0	0	0
20130700_E3Z_1	d__Bacteria;p__Acidobacteriota;c__Acidobacteriae;o__;f__;g__;s__			0	0	0	0	0	0	0	0	0	0	0	0	0	0	0	0	0	0	0	0	0	0	0	0
20110600_P2S_3	d__Bacteria;p__Acidobacteriota;c__Acidobacteriae;o__Acidobacteriales;f__Acidobacteriaceae;g__;s__			0	0	0	0	0	0	0	0	0	0	0	0	0	0	0	0	0	0	0	0	0	0	0	0
20111000_P1S_2	d__Bacteria;p__Acidobacteriota;c__Acidobacteriae;o__Acidobacteriales;f__Acidobacteriaceae;g__CAIVDV01;s__			0.000291032	0.00419494	0	0.00335272	0	0.000529148	0	0	0	0	0	0	0.000472537	0	0	0	0	0	0	0	0	0	0	0
20111000_P1S_6	d__Bacteria;p__Acidobacteriota;c__Acidobacteriae;o__Acidobacteriales;f__Acidobacteriaceae;g__CAIVDV01;s__			0.000753539	0.00359355	0	0	0	4.19872e-05	0	0	0	0	0	0	0	0	0	0	0	0	0	0	0	0	0	0
20150700_P14_8	d__Bacteria;p__Acidobacteriota;c__Acidobacteriae;o__Acidobacteriales;f__Acidobacteriaceae;g__;s__			0	0	0	0	0	0	0	0	0	0	0	0	0	0	0	0	0	0	0	0	0	0	0	0
Bog.Labelled.R1.T1.F1.JGI.BFC.metaspades_bin.122_90.43_7.26	d__Bacteria;p__Acidobacteriota;c__Acidobacteriae;o__Acidobacteriales;f__Acidobacteriaceae;g__CAIVDV01;s__			0	0	0	0	0	0	0	0	0	0	0	0	0	0	0	0	0	0	0	0.000388467	0.00289338	0	0	0
Bog.Labelled.R1.T2.F3.JGI.BFC.metaspades_bin.24_99.14_0.86	d__Bacteria;p__Acidobacteriota;c__Acidobacteriae;o__Acidobacteriales;f__Acidobacteriaceae;g__CAIVDV01;s__			0	0	0	0	0	0	0	0	0	0	0	0	0	0	0	0	0	0	0	0.00206774	0.0162454	0	0	0
Bog.Labelled.R1.T3.F3.JGI.BFC.metaspades_bin.9_92.24_4.31	d__Bacteria;p__Acidobacteriota;c__Acidobacteriae;o__Acidobacteriales;f__Acidobacteriaceae;g__;s__			0	0	0	0	0	0	0	0	0	0	0	0	0	0	0	0	0	0	0	0	0	0	0	0
Bog.Unlabelled.R2.T3.F2.trimmomatic.metaspades_bin.46_85.62_3.11	d__Bacteria;p__Acidobacteriota;c__Acidobacteriae;o__Acidobacteriales;f__Acidobacteriaceae;g__CAIVDV01;s__			0	0	0	0	0	0	0	0	0	0.000839362	0	0	0.00132574	0	0	0	0	0	0	0.000113617	0.00416917	0	0	0
Palsa.Labelled.R3.T1.F2.trimmomatic.metaspades_bin.52_71.83_0.86	d__Bacteria;p__Acidobacteriota;c__Acidobacteriae;o__Acidobacteriales;f__Acidobacteriaceae;g__CAIVDV01;s__			0	0	0	0.000239359	0	0	0	0	0	0	0	0	0	0	0	0	0	0	0	0	0	0	0	0
Palsa.Labelled.R3.T3.F3.trimmomatic.megahit_bin.132_78.35_6.03	d__Bacteria;p__Acidobacteriota;c__Acidobacteriae;o__Acidobacteriales;f__Acidobacteriaceae;g__CAIVDV01;s__			0.00112985	0.000431413	0	0	0	8.47088e-05	0	0	0	0	0	0	0	0	0	0	0	0	0	0	0	0	0	0
Palsa.Unlabelled.R1.T3.F2.trimmomatic.metaspades_bin.96_80.51_1.15	d__Bacteria;p__Acidobacteriota;c__Acidobacteriae;o__Acidobacteriales;f__Acidobacteriaceae;g__CAIVDV01;s__			5.56245e-05	0.0048706	0.000211751	0.00392078	0	0.00173939	0	0	0	0.00338888	0	0	0.00717287	0	0	0	0	0	0	0	0	0	0	0
Bog.Labelled.R1.T2.F3.trimmomatic.metaspades_bin.118_92.33_1.72	d__Bacteria;p__Acidobacteriota;c__Acidobacteriae;o__Acidobacteriales;f__Acidobacteriaceae;g__Bryocella;s__			0	0	0	0	0	0	0	0	0	0	0	0	0	0	0	0	0	0	0	0	0	0	0	0
Palsa.Labelled.R1.T2.F3.trimmomatic.megahit_bin.27_89.55_3.74	d__Bacteria;p__Acidobacteriota;c__Acidobacteriae;o__Acidobacteriales;f__Acidobacteriaceae;g__Edaphobacter;s__			0	0	0	0	0	0	0	0	0	0	0	0	0	0	0	0	0	0	0	0	0	0	0	0
20130700_S2S_12	d__Bacteria;p__Acidobacteriota;c__Acidobacteriae;o__Acidobacteriales;f__Acidobacteriaceae;g__UBA5172;s__			0	0	0	0	0	0	0	0	0	0	0	0	0.0005214	0	0	0	0	0	0	0.000406046	0.00808209	0	0	0
20170700_S33_5	d__Bacteria;p__Acidobacteriota;c__Acidobacteriae;o__Acidobacteriales;f__Acidobacteriaceae;g__UBA5172;s__			0	0	0	0	0	0	0	0	0	0	0	0	0	0	0	0	0	0	0	0	0	0	0	0
Bog.None.R2.T0.JGI.BFC.metaspades_bin.145_77.41_6.25	d__Bacteria;p__Acidobacteriota;c__Acidobacteriae;o__Acidobacteriales;f__Acidobacteriaceae;g__UBA5172;s__			0	0	0	0	0	0	0	0	0	0	0	0	0	0	0	0	0	0	0	0.000196515	0.00189077	0	0	0
Bog.Unlabelled.R1.T1.F2.JGI.BFC.metaspades_bin.35_96.02_1.29	d__Bacteria;p__Acidobacteriota;c__Acidobacteriae;o__Acidobacteriales;f__Acidobacteriaceae;g__UBA5172;s__			0	0	0	0	0	0	0	0	0	0	0	0	0	0	0.000212144	0	0	0	0	0	0	0	0	0
Bog.Unlabelled.R2.T1.F3.JGI.BFC.metaspades_bin.31_72.82_1.94	d__Bacteria;p__Acidobacteriota;c__Acidobacteriae;o__Acidobacteriales;f__Acidobacteriaceae;g__UBA5172;s__			0	0	0	0	0	0	0	0	0	0.000601249	0	0	0.0157174	0	0	0	0	0	0	0.00513897	0.018682	0.000146594	0	0
Palsa.Labelled.R1.T2.F3.JGI.BFC.metaspades_bin.39_92.28_2.97	d__Bacteria;p__Acidobacteriota;c__Acidobacteriae;o__Acidobacteriales;f__Acidobacteriaceae;g__UBA5172;s__			0	0	0	0	0	0	0	0	0	0	0	0	0	0	0	0	0	0	0	0	0	0	0	0
Palsa.Labelled.R2.T3.F2.trimmomatic.megahit_bin.45_76.68_4.31	d__Bacteria;p__Acidobacteriota;c__Acidobacteriae;o__Acidobacteriales;f__Acidobacteriaceae;g__Granulicella_A;s__			0.000101261	0.000232975	0	0	0	0	0	0	0	0	0	0	0	0	0	0	0	0	0	0	0	0	0	0
Palsa.Labelled.R2.T3.F3.trimmomatic.megahit_bin.21_71.76_3.88	d__Bacteria;p__Acidobacteriota;c__Acidobacteriae;o__Acidobacteriales;f__Acidobacteriaceae;g__;s__			0	0	0	0	0	0	0	0	0	0	0	0	0	0	0	0	0	0	0	0	0	0	0	0
20120800_S3X_7	d__Bacteria;p__Acidobacteriota;c__Acidobacteriae;o__Acidobacteriales;f__Acidobacteriaceae;g__UBA5172;s__UBA5172 sp003138795			0	0	0	0	0	0	0	0	0.0052215	0	0.0015799	0.00034078	0	0.0177186	0	8.31761e-05	6.79781e-05	0	0.000196021	0	0	0	0	0
20110800_S1S_12	d__Bacteria;p__Acidobacteriota;c__Acidobacteriae;o__Acidobacteriales;f__Acidobacteriaceae;g__Granulicella_C;s__			0	0	0	0	0	0	0	0	0	0	0	0	0	0	0	0	0	0	0	0	0	0	0	0
20110800_S3S_31	d__Bacteria;p__Acidobacteriota;c__Acidobacteriae;o__Acidobacteriales;f__Acidobacteriaceae;g__Granulicella_C;s__			0	0	0	0	0	0	0	0	0	0	0	0	0	0	0	0	0	0	0	7.71059e-05	0.00211404	0	0	0
Palsa.Unlabelled.R3.T3.F2.trimmomatic.metaspades_bin.113_71.00_8.58	d__Bacteria;p__Acidobacteriota;c__Acidobacteriae;o__Acidobacteriales;f__Acidobacteriaceae;g__Granulicella_C;s__			1.71471e-05	0	0	0	0	0.000389818	6.84475e-05	0	0	0	0	0	0	0	0	0	0	0	0	0	0	0	0	0
20110700_S1M_9	d__Bacteria;p__Acidobacteriota;c__Acidobacteriae;o__Acidobacteriales;f__Acidobacteriaceae;g__Palsa-288;s__			0	0	0	0	0	0	0	0	0.00348717	0	0.000712432	0.000286209	0	0.000488241	0.00248015	0.000200633	0	0	0	0.0151708	0.000172162	0.00460362	0	0
20120700_P3D_111	d__Bacteria;p__Acidobacteriota;c__Acidobacteriae;o__Acidobacteriales;f__Acidobacteriaceae;g__Palsa-288;s__			0	0	4.80912e-05	0	0.000654214	0	0.000486773	0	0	0	0.0016679	0.000191812	0	0.000582205	0	0.000103801	0	0	0	0	0	0	0	0
20120700_P3D_14	d__Bacteria;p__Acidobacteriota;c__Acidobacteriae;o__Acidobacteriales;f__Acidobacteriaceae;g__Palsa-288;s__			0	0	0	0	0	0	0	0	0	0	0	0	0	0	0	0	0	0	0	0	0	0	0	0
20120700_S1D_51	d__Bacteria;p__Acidobacteriota;c__Acidobacteriae;o__Acidobacteriales;f__Acidobacteriaceae;g__Palsa-288;s__			0	0	0	0	0	0	0	6.20651e-05	0.00178357	0	0.000147993	0.000674129	0	0	0.00271149	8.5023e-05	0	0	0	0.000880887	0	0.000102053	0	0
20130700_P1Y_11	d__Bacteria;p__Acidobacteriota;c__Acidobacteriae;o__Acidobacteriales;f__Acidobacteriaceae;g__Palsa-288;s__			0	0	0	0.000259688	0	0	0	0	0	0	0	0	0	0	0	0	0	0	0	0	0	0	0	0
20170700_S25_1	d__Bacteria;p__Acidobacteriota;c__Acidobacteriae;o__Acidobacteriales;f__Acidobacteriaceae;g__Palsa-288;s__			0	0	9.02438e-05	1.88298e-05	0.000916856	0	0.000634122	0	0.000216614	0	0.00858054	0.000304174	0	0.00459514	0	0.000791628	0	0	0	0	0	0	0	0
Bog.Labelled.R1.T3.F3.trimmomatic.metaspades_bin.35_75.21_2.71	d__Bacteria;p__Acidobacteriota;c__Acidobacteriae;o__Acidobacteriales;f__Acidobacteriaceae;g__Palsa-288;s__			0	0	0	0	0	0	0	0	0	0.000325035	0	0	0.000105344	0	0	0	0	0	0	0.00119164	0.00374466	0	0	0
Bog.Unlabelled.R2.T2.F2.JGI.BFC.metaspades_bin.16_87.66_1.12	d__Bacteria;p__Acidobacteriota;c__Acidobacteriae;o__Acidobacteriales;f__Acidobacteriaceae;g__Palsa-288;s__			0	0	0	0	0	0	0	0	0.0184296	0.000211825	0.00346624	0.00200477	0	0.00223217	0.00653704	0.00128046	0	0	0	0.0193323	0.000416554	0.00644132	0	0
Bog.Unlabelled.R2.T2.F2.trimmomatic.metaspades_bin.86_71.87_2.22	d__Bacteria;p__Acidobacteriota;c__Acidobacteriae;o__Acidobacteriales;f__Acidobacteriaceae;g__Palsa-288;s__			0	0	0	0	0	0	0	0	0	0.000416762	0	0	0	0	0	0	0	0	0	0.00105639	0.00155282	0	0	0
Bog.Unlabelled.R2.T3.F2.trimmomatic.megahit_bin.128_97.86_0.00	d__Bacteria;p__Acidobacteriota;c__Acidobacteriae;o__Acidobacteriales;f__Acidobacteriaceae;g__Palsa-288;s__			0	0	0	0	0	0	0	0	0	0	0	0	0	0	0	0	0	0	0	0	0	0	0	0
20120500_P28_11	d__Bacteria;p__Acidobacteriota;c__Acidobacteriae;o__Acidobacteriales;f__Acidobacteriaceae;g__Palsa-288;s__Palsa-288 sp003132145			0	0	0	0	0	0	0	0	0.000975813	0	0.0121668	4.40276e-05	0	0.00615204	0	0.00355957	0	0	0	6.72929e-05	0	0.000548843	0	0
20120500_P28_12	d__Bacteria;p__Acidobacteriota;c__Acidobacteriae;o__Acidobacteriales;f__Acidobacteriaceae;g__Palsa-288;s__Palsa-288 sp003133205			0	0	0	0	0	0	0	0	0	0	0	0	0	0	0	0	0	0	0	0	0	0	0	0
20170700_S24_5	d__Bacteria;p__Acidobacteriota;c__Acidobacteriae;o__Acidobacteriales;f__Acidobacteriaceae;g__Palsa-288;s__Palsa-288 sp003142215			0	0	0	0	0	0	0	0	0.0330551	0	0.0345798	0.00361129	0	0.0154229	0.000304513	0.000327132	0	0	0	0.000128983	0	0.00014173	0	0
PLPO01	d__Bacteria;p__Acidobacteriota;c__Acidobacteriae;o__Acidobacteriales;f__Acidobacteriaceae;g__Palsa-288;s__Palsa-288 sp003142235			0	0	0	0	0	0	0	0	0.00277031	0	0.00722384	0	0	0.000405105	0.000123397	0	0.0011493	0	0.00487577	0	0	0	0.00201257	0
20110600_S1D_17	d__Bacteria;p__Acidobacteriota;c__Acidobacteriae;o__Acidobacteriales;f__Acidobacteriaceae;g__Palsa-288;s__Palsa-288 sp003162875			0	0	0	0.000128768	0.00155108	0	0	0.00033103	0.0317469	0	0.0126248	0.0303618	0.000229058	0.0372333	0.0041995	0.00499049	0	0	0	0	0	0	0	0
20120700_P2D_1	d__Bacteria;p__Acidobacteriota;c__Acidobacteriae;o__Acidobacteriales;f__Acidobacteriaceae;g__Palsa-343;s__			0	0	0	0	0	0	0	0	0	0	3.67499e-06	0	0	0.000252688	0	0	0	0	0	0	0	0	0	0
20140700_S21_18	d__Bacteria;p__Acidobacteriota;c__Acidobacteriae;o__Acidobacteriales;f__Acidobacteriaceae;g__Palsa-343;s__			0	0	0	0	0	0	0	0	0	8.24727e-05	0	0	0.000650905	5.07991e-06	0.00106081	0	0	0	0	0	0	0	0	0
20150700_P15_5	d__Bacteria;p__Acidobacteriota;c__Acidobacteriae;o__Acidobacteriales;f__Acidobacteriaceae;g__Palsa-343;s__			0.0147115	0.00818714	0.00684137	0.00901985	0	0.0185367	0.00228077	0.00624705	0	0.00729159	0	0.00368	0.0100316	0.000113587	0.000298074	0	0	0	0	0	0	0	0	0
20120500_P32_6	d__Bacteria;p__Acidobacteriota;c__Acidobacteriae;o__Acidobacteriales;f__Acidobacteriaceae;g__Palsa-343;s__Palsa-343 sp003131625			0	0	0	0.0148631	0.037657	0	0	0.0122206	6.98231e-05	0	0.00290375	0.000727155	0	0.000221196	0.000724156	0.00651344	0	0	0	0	0	0	0	0
20150700_P15_4	d__Bacteria;p__Acidobacteriota;c__Acidobacteriae;o__Acidobacteriales;f__Acidobacteriaceae;g__Palsa-343;s__Palsa-343 sp003152415			0.0251874	0.0147669	0.00597019	0.00422719	0.00644258	0.00881874	0.0187997	0.033846	0	0.000227027	0	0.00631245	0.00108601	0.000428833	0	0	0	0	0	0	0	0	0	0
20120500_P13_3	d__Bacteria;p__Acidobacteriota;c__Acidobacteriae;o__Acidobacteriales;f__Acidobacteriaceae;g__Palsa-343;s__Palsa-343 sp003152595			0	0	0	0.000540745	0.00180527	0	0	0.000147889	0	0	0.00337102	3.60019e-05	0	0.000285929	0	2.66855e-06	0	0	0	0	0	0	0	0
20170700_S25_3	d__Bacteria;p__Acidobacteriota;c__Acidobacteriae;o__Acidobacteriales;f__Acidobacteriaceae;g__Palsa-343;s__Palsa-343 sp003152595			0	0	0	0.00400604	0.00267407	0	0	0.000195871	0.000133925	0	0.0199201	0.000415643	0	0.00670507	0	0.000228577	0	0	0	0	0	0	0	0
20120800_P1D_2	d__Bacteria;p__Acidobacteriota;c__Acidobacteriae;o__Acidobacteriales;f__Acidobacteriaceae;g__Palsa-343;s__Palsa-343 sp003166955			0	0	0	0.00736659	0.0013493	0	0	0.0101766	0	0	0	0	0	0	0	0	0	0	0	0	0	0	0	0
20150700_P15_11	d__Bacteria;p__Acidobacteriota;c__Acidobacteriae;o__Acidobacteriales;f__Acidobacteriaceae;g__Palsa-343;s__Palsa-343 sp003167515			0.00562696	0.00101423	0.00499973	0.00358747	0.000332338	0.00610162	0.0107213	0.00334319	0	0	0	0.00180306	0.000539717	0.000101758	0	0	0	0	0	0	0	0	0	0
20120600_P3M_2	d__Bacteria;p__Acidobacteriota;c__Acidobacteriae;o__Acidobacteriales;f__Acidobacteriaceae;g__PALSA-350;s__			0.0100139	0.000737556	0.00360985	0.00249199	0	0.00654608	0.00661315	0.00645876	0	0	0	0	0	0	0	0	0	0	0	0	0	0	0	0
20120600_P3M_9	d__Bacteria;p__Acidobacteriota;c__Acidobacteriae;o__Acidobacteriales;f__Acidobacteriaceae;g__PALSA-350;s__			0.00770048	0.00337422	0.00228733	0.0039099	0	0.00716098	0.00373372	0.00144951	0	0.00181739	0	0	0.00508102	0	0	0	0	0	0	0	0	0	0	0
20120700_P3D_40	d__Bacteria;p__Acidobacteriota;c__Acidobacteriae;o__Acidobacteriales;f__Acidobacteriaceae;g__PALSA-350;s__PALSA-350 sp003152195			0.000392819	0	0.000929114	0.000981327	0.000918846	0.00105466	0.00144501	0.00172222	0	0	3.48446e-05	0	0	0	0	0	0	0	0	0	0	0	0	0
20110800_S3S_26	d__Bacteria;p__Acidobacteriota;c__Acidobacteriae;o__Acidobacteriales;f__Acidobacteriaceae;g__Acidisarcina;s__			0	0	0	0	0	0	0	0	0	0	0	0	0.00106768	0	0	0	0	0	0	0	0	0	0	0
20111000_S3S_10	d__Bacteria;p__Acidobacteriota;c__Acidobacteriae;o__Acidobacteriales;f__Acidobacteriaceae;g__Acidisarcina;s__			0	0	0	0	0	0	0	0	0	0	0	0	0.000427619	0	0	0	0	0	0	0	0	0	0	0
Bog.Unlabelled.R2.T3.F2.trimmomatic.metaspades_bin.129_89.36_9.06	d__Bacteria;p__Acidobacteriota;c__Acidobacteriae;o__Acidobacteriales;f__Acidobacteriaceae;g__Acidisarcina;s__			0	0	0	0	0	0	0	0	0	0.000468448	0	0	0.000235318	0	0	0	0	0	0	1.7853e-07	0	0	0	0
Palsa.None.R2.T0.JGI.BFC.metaspades_bin.210_73.18_6.21	d__Bacteria;p__Acidobacteriota;c__Acidobacteriae;o__Acidobacteriales;f__Acidobacteriaceae;g__Acidisarcina;s__			6.63634e-05	0.00106269	0	2.95013e-05	0	0	0	0	0	0	0	0	7.48514e-05	0	0	0	0	0	0	0	0	0	0	0
20110600_P1M_18	d__Bacteria;p__Acidobacteriota;c__Acidobacteriae;o__Acidobacteriales;f__Acidobacteriaceae;g__Terracidiphilus;s__			0	0	0.000156846	0	0.0019807	0	0.00359279	0	0	0	0	8.06449e-06	0	0	0	0	0	0	0	0	0	0	0	0
20110600_S1M_11	d__Bacteria;p__Acidobacteriota;c__Acidobacteriae;o__Acidobacteriales;f__Acidobacteriaceae;g__Terracidiphilus;s__			0	0	0	0	0	0	0	0	5.5449e-05	0	0.000390463	0	0	0	0.000818649	0.00227363	0	0	0	0	0	0.000196316	0	0
20110700_P1S_2	d__Bacteria;p__Acidobacteriota;c__Acidobacteriae;o__Acidobacteriales;f__Acidobacteriaceae;g__Terracidiphilus;s__			0.00515696	0.00340901	4.01839e-05	0.00360251	0	0.00418153	0.00238017	0.00051833	0	0.00219756	0	0.00013804	0.000259761	0	0	0	0	0	0	0	0	0	0	0
20110700_P2S_5	d__Bacteria;p__Acidobacteriota;c__Acidobacteriae;o__Acidobacteriales;f__Acidobacteriaceae;g__Terracidiphilus;s__			0	0	0	0.000515711	0	0	0	0	0	0	0	0	0	0	0	0	0	0	0	0	0	0	0	0
20110800_P2D_10	d__Bacteria;p__Acidobacteriota;c__Acidobacteriae;o__Acidobacteriales;f__Acidobacteriaceae;g__Terracidiphilus;s__			0	0	0	0	0	0	0	0	0	0	0	0	0	0	0	0	0	0	0	0	0	0	0	0
20110800_S3S_25	d__Bacteria;p__Acidobacteriota;c__Acidobacteriae;o__Acidobacteriales;f__Acidobacteriaceae;g__Terracidiphilus;s__			0	0	0	0	0	0	0	0	0	0.00186274	0	0	0.00683687	3.93461e-05	0.000531494	0	0	0	0	0.0020799	0.019636	0	0	0
20111000_P1S_1	d__Bacteria;p__Acidobacteriota;c__Acidobacteriae;o__Acidobacteriales;f__Acidobacteriaceae;g__Terracidiphilus;s__			0.0020117	0.000885849	0.000492643	0.00456016	0	0.00443468	0	3.01184e-05	0	0	0	0	0	0	0	0	0	0	0	0	0	0	0	0
20111000_P3M_44	d__Bacteria;p__Acidobacteriota;c__Acidobacteriae;o__Acidobacteriales;f__Acidobacteriaceae;g__Terracidiphilus;s__			0	0	0	0	0	0	0	0	0	0	0	0	0	0	0	0	0	0	0	0	0	0	0	0
20120600_E1D_19	d__Bacteria;p__Acidobacteriota;c__Acidobacteriae;o__Acidobacteriales;f__Acidobacteriaceae;g__Terracidiphilus;s__			0	0	0	0	0	0	0	0	0	0	0	0	0	0	0	0	0.00711014	0	3.66624e-05	4.92406e-05	0	3.60668e-05	0.000212721	0
20120600_E3D_3	d__Bacteria;p__Acidobacteriota;c__Acidobacteriae;o__Acidobacteriales;f__Acidobacteriaceae;g__Terracidiphilus;s__			0	0	0	0	0	0	0	0	0	0	0	0	0	0	0	0	0	0	0	0.000113801	0	0.0062525	0.0029505	0
20120600_E3D_46	d__Bacteria;p__Acidobacteriota;c__Acidobacteriae;o__Acidobacteriales;f__Acidobacteriaceae;g__Terracidiphilus;s__			0	0	0	0	0	0	0	0	0	0	0	0	0	0	0	0	0	0.00131301	0	0	0	0.000722378	0.000531698	0
20120600_S2D_6	d__Bacteria;p__Acidobacteriota;c__Acidobacteriae;o__Acidobacteriales;f__Acidobacteriaceae;g__Terracidiphilus;s__			0	0	0	0	0	0	0	0	0.000766348	0	0.000625543	0	0	2.0775e-06	4.11994e-06	0.0013986	0.00197863	0	0.00123251	0.0080615	0.000669037	0.0325801	0.000355556	0
20120700_P1D_9	d__Bacteria;p__Acidobacteriota;c__Acidobacteriae;o__Acidobacteriales;f__Acidobacteriaceae;g__Terracidiphilus;s__			0	0	0	0.000101574	0	0	0	0	0	0	0	0	0	0	0	0	0	0	0	0	0	0	0	0
20120700_S1D_104	d__Bacteria;p__Acidobacteriota;c__Acidobacteriae;o__Acidobacteriales;f__Acidobacteriaceae;g__Terracidiphilus;s__			0	0	0	0	0	0	0	0	2.31752e-05	0	0	0	0	0	0.00224018	0.000402377	5.6524e-05	0	0	0.00272035	0.000597137	0.00393801	0	0
20120700_S1D_57	d__Bacteria;p__Acidobacteriota;c__Acidobacteriae;o__Acidobacteriales;f__Acidobacteriaceae;g__Terracidiphilus;s__			0	0	0	0	0	0	0	0	0.00521628	0	0.000872634	0.00129159	0	0.00127339	0.00156929	0.00139666	0	0	0	7.48182e-05	0	0.00839992	0	0
20120700_S1D_64	d__Bacteria;p__Acidobacteriota;c__Acidobacteriae;o__Acidobacteriales;f__Acidobacteriaceae;g__Terracidiphilus;s__			0.0001308	0	0	0	0	0	0	0	7.06331e-05	0.000832714	0	0.000748568	0	0	3.49822e-05	0	0	0	0	0	0	0	0	0
20130700_C2D_3	d__Bacteria;p__Acidobacteriota;c__Acidobacteriae;o__Acidobacteriales;f__Acidobacteriaceae;g__Terracidiphilus;s__			0	0	0	0	0	0	0	0	0	0	0	0	0	0	0	0	0.00360141	0	0.00474775	0	0	0	0.00649209	0
20130700_C2Y_2	d__Bacteria;p__Acidobacteriota;c__Acidobacteriae;o__Acidobacteriales;f__Acidobacteriaceae;g__Terracidiphilus;s__			0	0	0	0	0	0	0	0	0	0	0	0	0	0	0	0	0	0	0	0	0	0	0	0
20130700_E2Y_10	d__Bacteria;p__Acidobacteriota;c__Acidobacteriae;o__Acidobacteriales;f__Acidobacteriaceae;g__Terracidiphilus;s__			0	0	0	0	0	0	0	0	0	0	0	0	0	0	0	0	0	0	0	0	0	0	0	0
20130700_S1Z_5	d__Bacteria;p__Acidobacteriota;c__Acidobacteriae;o__Acidobacteriales;f__Acidobacteriaceae;g__Terracidiphilus;s__			0	0	0	0	0	0	0	0	0.000177362	0	0.000651495	1.5023e-05	0	0.000801008	0.000102138	0	0	0	0	0.000576518	0	6.69547e-05	0	0
20130700_S2D_2	d__Bacteria;p__Acidobacteriota;c__Acidobacteriae;o__Acidobacteriales;f__Acidobacteriaceae;g__Terracidiphilus;s__			0	0	0	0	0	0	0	0	0	0	0	0	0	0	0.000333056	0.00733477	0	0	0	0	0	0	0	0
20130700_S2M_1	d__Bacteria;p__Acidobacteriota;c__Acidobacteriae;o__Acidobacteriales;f__Acidobacteriaceae;g__Terracidiphilus;s__			0	0	0	0	0	0	0	0	0.000309472	0	0.000200295	0.000601815	0	0.00129621	0.00635987	0.000641606	0	0	0	0.000493096	0	0.00859856	0	0
20130700_S3M_3	d__Bacteria;p__Acidobacteriota;c__Acidobacteriae;o__Acidobacteriales;f__Acidobacteriaceae;g__Terracidiphilus;s__			0	0	0	0	0	0	0	0	0.000426321	0	0	0.00172233	0	8.66458e-05	0.00353605	0	0	0	0	0	0	0	0	0
20140700_S11_11	d__Bacteria;p__Acidobacteriota;c__Acidobacteriae;o__Acidobacteriales;f__Acidobacteriaceae;g__Terracidiphilus;s__			0	0	0	0	0	0	0	0	0.00454136	0	0	0.00190953	0	0.000241366	0.0133996	0.000240115	0	0	0	5.16306e-05	0	0	0	0
20140700_S11_15	d__Bacteria;p__Acidobacteriota;c__Acidobacteriae;o__Acidobacteriales;f__Acidobacteriaceae;g__Terracidiphilus;s__			0	0	0	0	0	0	0	0	0.00173902	0	1.10577e-05	0.00056543	0	0.000126842	0.00238895	8.96316e-05	0	0	0	0.00104166	0	0.00391736	0	0
20140700_S11_6	d__Bacteria;p__Acidobacteriota;c__Acidobacteriae;o__Acidobacteriales;f__Acidobacteriaceae;g__Terracidiphilus;s__			0	0	0	0	0	0	0	0	0	0	0	0	0	0	0.00141336	0	0	0	0	0	0	0	0	0
20140700_S16_1	d__Bacteria;p__Acidobacteriota;c__Acidobacteriae;o__Acidobacteriales;f__Acidobacteriaceae;g__Terracidiphilus;s__			0	0	0	0	0	0	0	0	0	0	4.51234e-06	0	0	0	0	1.76412e-05	0	0	0	0	0	0	0	0
20140700_S16_20	d__Bacteria;p__Acidobacteriota;c__Acidobacteriae;o__Acidobacteriales;f__Acidobacteriaceae;g__Terracidiphilus;s__			0	0	0	0	0	0	0	0	0	0	0	0	0	0	0	0	0.000313027	0	0.000735916	0	0	0	0.00015344	0
20140700_S21_12	d__Bacteria;p__Acidobacteriota;c__Acidobacteriae;o__Acidobacteriales;f__Acidobacteriaceae;g__Terracidiphilus;s__			0	0	0	0	0	0	0	0	0	0.0193055	0	0	0.00126938	0	0.000116362	0	0	0	0	0	0	0	0	0
20140700_S32_12	d__Bacteria;p__Acidobacteriota;c__Acidobacteriae;o__Acidobacteriales;f__Acidobacteriaceae;g__Terracidiphilus;s__			0	0	0	0	0	0	0	0.00414852	0.000607762	0.00679647	0.0023283	0.00776096	0.000320714	0.0180579	0.00715816	0.00173606	0.00263686	0	0.00282017	0	0	0	0.000125053	0
20150700_E14_10	d__Bacteria;p__Acidobacteriota;c__Acidobacteriae;o__Acidobacteriales;f__Acidobacteriaceae;g__Terracidiphilus;s__			0	0	0	0	0	0	0	0	0.00283918	0.000199009	0.00579658	0	0	4.40626e-05	0.00215461	0.000505657	0	0	0	0.00384189	0.000234964	0.000262601	0	0
20150700_E14_2	d__Bacteria;p__Acidobacteriota;c__Acidobacteriae;o__Acidobacteriales;f__Acidobacteriaceae;g__Terracidiphilus;s__			0	0	0	0	0	0	0	0	0.00346766	0	0.000901339	0.000414556	0	0.000531913	0.00394081	8.02888e-05	0	0	0	0.0128469	0.000414366	0.00722364	0	0
20150700_E15_20	d__Bacteria;p__Acidobacteriota;c__Acidobacteriae;o__Acidobacteriales;f__Acidobacteriaceae;g__Terracidiphilus;s__			0	0	0	0	0	0	0	0	0.000593052	0	0	3.32868e-05	0	0	0.00108261	0.00081932	0	0	0	0	0	4.70277e-05	0	0
20150700_E15_22	d__Bacteria;p__Acidobacteriota;c__Acidobacteriae;o__Acidobacteriales;f__Acidobacteriaceae;g__Terracidiphilus;s__			0	0	0	0	0	0	0	0	2.36794e-05	0	0.000388043	0	0	0.000162117	0.00610159	0.00189275	0	0	0	0.00909696	0.000603844	0.00370258	0	0
20150700_E15_4	d__Bacteria;p__Acidobacteriota;c__Acidobacteriae;o__Acidobacteriales;f__Acidobacteriaceae;g__Terracidiphilus;s__			0	0	0	0	0	0	0	0	0	0	0	0	0	0	0.0105848	0	0	0	0	0.00240065	7.07726e-05	0.0185029	0	0
20150700_P14_4	d__Bacteria;p__Acidobacteriota;c__Acidobacteriae;o__Acidobacteriales;f__Acidobacteriaceae;g__Terracidiphilus;s__			0	0	0	0	0	0	0	0	0	0	0	7.2835e-05	0	0	0	0	0	0	0	0	0	0	0	0
20150700_P31_13	d__Bacteria;p__Acidobacteriota;c__Acidobacteriae;o__Acidobacteriales;f__Acidobacteriaceae;g__Terracidiphilus;s__			0.00460917	0.0021449	0.0170799	0.03726	0	0.00457673	0	0	0	0	0	0	0	0	0	0	0	0	0	0	0	0	0	0
20150700_P31_7	d__Bacteria;p__Acidobacteriota;c__Acidobacteriae;o__Acidobacteriales;f__Acidobacteriaceae;g__Terracidiphilus;s__			0	0	0	0.00293329	0	0.00039004	0	0	0	0.000956598	0	0	0.000176363	0	0	0	0	0	0	0	0	0	0	0
20150700_S15_15	d__Bacteria;p__Acidobacteriota;c__Acidobacteriae;o__Acidobacteriales;f__Acidobacteriaceae;g__Terracidiphilus;s__			0	0	0	0	0	0	0	0	0	0	0	0	0	2.72516e-05	0	0.000137848	0	0	0	0	0	0	0	0
20160700_E23_21	d__Bacteria;p__Acidobacteriota;c__Acidobacteriae;o__Acidobacteriales;f__Acidobacteriaceae;g__Terracidiphilus;s__			0	0	0	0	0	0	0	0	0.000741361	0	0	0	0	0	0.000628102	0	0	0	0	0.0135672	0.000515641	0.00503518	0	0
20160700_E25_11	d__Bacteria;p__Acidobacteriota;c__Acidobacteriae;o__Acidobacteriales;f__Acidobacteriaceae;g__Terracidiphilus;s__			0	0	0	0	0	0	0	0	0	0	0	0	0	0	0	0	0	0	0	0.0284747	0.00136826	0.0555926	0	0
20160700_E25_13	d__Bacteria;p__Acidobacteriota;c__Acidobacteriae;o__Acidobacteriales;f__Acidobacteriaceae;g__Terracidiphilus;s__			0	0	0	0	0	0	0	0	0	0	0	0	0	0	0.000413659	0	0	0	0	6.47363e-05	0	0.00407778	0	0
20160700_E25_15	d__Bacteria;p__Acidobacteriota;c__Acidobacteriae;o__Acidobacteriales;f__Acidobacteriaceae;g__Terracidiphilus;s__			0	0	0	0	0	0	0	0	3.59249e-05	0	0	0	0	0	0	0	0	0	0	0.00929177	0.000516551	0.0606826	0	0
20160700_E25_16	d__Bacteria;p__Acidobacteriota;c__Acidobacteriae;o__Acidobacteriales;f__Acidobacteriaceae;g__Terracidiphilus;s__			0	0	0	0	0	0	0	0	0	0	0	0	0	0	0	0	0	0	0	0	0	0.000155553	0	0
20160700_P15_24	d__Bacteria;p__Acidobacteriota;c__Acidobacteriae;o__Acidobacteriales;f__Acidobacteriaceae;g__Terracidiphilus;s__			0	0	0.000326496	0.00285705	4.63561e-06	0.000334607	0.00210163	0	0	0.000251514	0	9.17716e-05	0	0	0	0	0	0	0	0	0	0	0	0
20170700_E15_6	d__Bacteria;p__Acidobacteriota;c__Acidobacteriae;o__Acidobacteriales;f__Acidobacteriaceae;g__Terracidiphilus;s__			0	0	0	0	0	0	0	0	0.00175703	0	0.00267683	0	0	0.000762961	0.000326083	0	0	0	0	0.0670168	0.00205762	0.0211936	0	0
20170700_S24_14	d__Bacteria;p__Acidobacteriota;c__Acidobacteriae;o__Acidobacteriales;f__Acidobacteriaceae;g__Terracidiphilus;s__			0	0	0	0	0	0	0	0	0.00427344	0.00559465	0.0156514	0.00373514	0	0.00915312	0.0086936	0.00829525	0.00213126	0	0.00309216	0.00208196	0.000131708	0.00756775	0.00121656	0
20170700_S24_18	d__Bacteria;p__Acidobacteriota;c__Acidobacteriae;o__Acidobacteriales;f__Acidobacteriaceae;g__Terracidiphilus;s__			0	0	0	0	0	0	0	0	0.000225645	0	0	0.00853739	0	0.00350179	0	0	0	0	0	0	0	0	0	0
20170700_S25_14	d__Bacteria;p__Acidobacteriota;c__Acidobacteriae;o__Acidobacteriales;f__Acidobacteriaceae;g__Terracidiphilus;s__			0	0	0	0	0	0	0	0	2.95951e-05	0	0.00119246	0	0	0.00401375	0	3.01909e-05	0	0	0	0	0	0	0	0
20170700_S25_7	d__Bacteria;p__Acidobacteriota;c__Acidobacteriae;o__Acidobacteriales;f__Acidobacteriaceae;g__Terracidiphilus;s__			0	0	0	0	0	0	0	0	0.000780768	0	0.0030636	0.000132866	0	0.0163776	0.000241266	0.000358531	0	0	0	0	0	0	0	0
20170700_S33_23	d__Bacteria;p__Acidobacteriota;c__Acidobacteriae;o__Acidobacteriales;f__Acidobacteriaceae;g__Terracidiphilus;s__			0	0	0	0	0	0	0	0	0.00949728	0	0.00112076	0.010712	0	0.000919873	0.003921	0.0016665	0	0	0	0	0	0	0	0
20170700_S34_10	d__Bacteria;p__Acidobacteriota;c__Acidobacteriae;o__Acidobacteriales;f__Acidobacteriaceae;g__Terracidiphilus;s__			0	0	0	0	0	0	0	0	0	0	0	0	0	0	0	0	0	0	0	0	0	0.000194804	0	0
20170700_S34_23	d__Bacteria;p__Acidobacteriota;c__Acidobacteriae;o__Acidobacteriales;f__Acidobacteriaceae;g__Terracidiphilus;s__			0	0	0	0	0	0	0	0	0	0	1.29839e-05	0	0	0.000187404	0	0	0	0	0	0	0	0	0	0
20170700_S35_18	d__Bacteria;p__Acidobacteriota;c__Acidobacteriae;o__Acidobacteriales;f__Acidobacteriaceae;g__Terracidiphilus;s__			0	0	0	0	0	0	0	0	0	0	0	0	0	0	0	0	0.000521376	0	3.769e-05	6.35495e-05	0	0.00751223	0.000162691	0
3300023248_5	d__Bacteria;p__Acidobacteriota;c__Acidobacteriae;o__Acidobacteriales;f__Acidobacteriaceae;g__Terracidiphilus;s__			0	0	0	0	0	0	0	0	0	0	0	0	0	0	0	0	0.000203486	0.000876293	0.000444965	0	0	0.000240446	0.000379877	0
Bog.Labelled.R1.T1.F1.JGI.BFC.metaspades_bin.116_96.93_0.86	d__Bacteria;p__Acidobacteriota;c__Acidobacteriae;o__Acidobacteriales;f__Acidobacteriaceae;g__Terracidiphilus;s__			0	0	0	0	0	0	0	0.000236195	0.000403761	0.0427604	0	0.00527501	4.42618e-05	0.000883475	0.000581414	0	0	0	0	0	0	0	0	0
Bog.Labelled.R1.T1.F1.JGI.BFC.metaspades_bin.128_96.67_1.72	d__Bacteria;p__Acidobacteriota;c__Acidobacteriae;o__Acidobacteriales;f__Acidobacteriaceae;g__Terracidiphilus;s__			0	0	0	0	0	0	0	0	0	0	0	0	0	0	0.00138345	0	0	0	0	0	0	0	0	0
Bog.Labelled.R1.T1.F1.JGI.BFC.metaspades_bin.151_96.12_0.92	d__Bacteria;p__Acidobacteriota;c__Acidobacteriae;o__Acidobacteriales;f__Acidobacteriaceae;g__Terracidiphilus;s__			0	0	0	0	0	0	0	0	3.35819e-05	0	0.0032202	0	0	0	0.000606175	0	0	0	0	0.0123398	0.00520261	0.0203849	0	0
Bog.Labelled.R1.T2.F2.JGI.BFC.metaspades_bin.66_77.13_3.14	d__Bacteria;p__Acidobacteriota;c__Acidobacteriae;o__Acidobacteriales;f__Acidobacteriaceae;g__Terracidiphilus;s__			0	0	0	0	0	0	0	0	0	0.0168831	1.72534e-06	0	1.75801e-05	0	0	0	0	0	0	0	0	0	0	0
Bog.Labelled.R1.T3.F3.JGI.BFC.metaspades_bin.108_95.64_2.59	d__Bacteria;p__Acidobacteriota;c__Acidobacteriae;o__Acidobacteriales;f__Acidobacteriaceae;g__Terracidiphilus;s__			0	0	0	0	0	0	0	0	0	0.00116884	0	0	0	0	0	0	0	0	0	0.00110008	0.00116748	0	0	0
Bog.Labelled.R1.T3.F3.trimmomatic.metaspades_bin.42_92.00_1.72	d__Bacteria;p__Acidobacteriota;c__Acidobacteriae;o__Acidobacteriales;f__Acidobacteriaceae;g__Terracidiphilus;s__			0	0	0	0	0	0	0	0	0	0	7.44182e-06	0.000106821	0	0.00137163	0.00100838	0	0	0	0	3.92395e-05	0	0.0012364	0	0
Bog.Labelled.R2.T2.F2.JGI.BFC.metaspades_bin.30_90.30_1.69	d__Bacteria;p__Acidobacteriota;c__Acidobacteriae;o__Acidobacteriales;f__Acidobacteriaceae;g__Terracidiphilus;s__			0	0	0	0	0	0	7.09532e-05	0	0	0.00363122	0	0.000511469	2.34586e-05	2.84086e-05	0.000518075	0	0	0	0	0	0	0	0	0
Bog.None.R2.T0.JGI.BFC.metaspades_bin.224_82.49_1.72	d__Bacteria;p__Acidobacteriota;c__Acidobacteriae;o__Acidobacteriales;f__Acidobacteriaceae;g__Terracidiphilus;s__			0	0	0	0	0	0	0	0	0	0	0	0	0	0	0	0	0	0	0	0.000628826	0.00313776	0	0	0
Bog.None.R2.T0.JGI.BFC.metaspades_bin.27_84.99_8.62	d__Bacteria;p__Acidobacteriota;c__Acidobacteriae;o__Acidobacteriales;f__Acidobacteriaceae;g__Terracidiphilus;s__			0	0	0	0	0	0	0	0	0	0	0	0	0	0	0	0	0	0	0	0	0.000364069	0	0	0
Bog.None.R2.T0.JGI.BFC.metaspades_bin.302_84.77_4.31	d__Bacteria;p__Acidobacteriota;c__Acidobacteriae;o__Acidobacteriales;f__Acidobacteriaceae;g__Terracidiphilus;s__			0	0	0	0.000244703	0	0.000143167	0	0	0	0.00187063	0	0	0.00172009	0	0	0	0	0	0	0	0	0	0	0
Bog.None.R2.T0.JGI.BFC.metaspades_bin.50_93.75_3.45	d__Bacteria;p__Acidobacteriota;c__Acidobacteriae;o__Acidobacteriales;f__Acidobacteriaceae;g__Terracidiphilus;s__			0	0	0	0	0	0	0	0	0.000168548	0	0.000244832	0	0	0	6.41119e-05	0	0	0	0	9.69131e-05	0	0.00342265	0	0
Bog.None.R2.T0.trimmomatic.megahit_bin.194_91.91_4.74	d__Bacteria;p__Acidobacteriota;c__Acidobacteriae;o__Acidobacteriales;f__Acidobacteriaceae;g__Terracidiphilus;s__			0	0	0	0	0	0	0	0	0	0.000200789	0	0	0.00140249	0	0	0	0	0	0	0	0	0	0	0
Bog.None.R3.T0.JGI.BFC.metaspades_bin.122_92.03_1.72	d__Bacteria;p__Acidobacteriota;c__Acidobacteriae;o__Acidobacteriales;f__Acidobacteriaceae;g__Terracidiphilus;s__			0	0	0	0	0	0	0	0	0	0.0015326	0	0	0	0	0	0	0	0	0	0.000577317	0.00275146	0	0	0
Bog.None.R3.T0.JGI.BFC.metaspades_bin.143_78.72_9.48	d__Bacteria;p__Acidobacteriota;c__Acidobacteriae;o__Acidobacteriales;f__Acidobacteriaceae;g__Terracidiphilus;s__			0	0	0	0	0	0	0	0	0	0	0	0	0	0	0.000309737	0	0	0	0	0.00288204	0.00140747	0.000136065	0	0
Bog.None.R3.T0.JGI.BFC.metaspades_bin.162_97.41_2.35	d__Bacteria;p__Acidobacteriota;c__Acidobacteriae;o__Acidobacteriales;f__Acidobacteriaceae;g__Terracidiphilus;s__			0	0	0	0	0	0	0	0	0	0.00326291	0	0.000843032	0.000160355	0	0.000345285	0	0	0	0	3.86417e-05	0	0	0	0
Bog.None.R3.T0.JGI.BFC.metaspades_bin.163_88.86_2.16	d__Bacteria;p__Acidobacteriota;c__Acidobacteriae;o__Acidobacteriales;f__Acidobacteriaceae;g__Terracidiphilus;s__			0	0	0	0	0	0	0	0	0	0	0	0	0	0	0.000346128	0	0	0	0	0.0181261	0.000241974	0.0106882	0	0
Bog.None.R3.T0.JGI.BFC.metaspades_bin.199_96.50_2.76	d__Bacteria;p__Acidobacteriota;c__Acidobacteriae;o__Acidobacteriales;f__Acidobacteriaceae;g__Terracidiphilus;s__			0	0	0	0	0	0	0	0	0	0	0	0	0	0	0	0	0	0	0	9.52715e-05	3.32172e-05	0	0	0
Bog.None.R3.T0.JGI.BFC.metaspades_bin.275_96.71_5.17	d__Bacteria;p__Acidobacteriota;c__Acidobacteriae;o__Acidobacteriales;f__Acidobacteriaceae;g__Terracidiphilus;s__			0	0	0	0	0	0	0	0	0	0	0	0	0	0	0	0	0	0	0	0	0	0	0	0
Bog.None.R3.T0.JGI.BFC.metaspades_bin.277_97.34_4.31	d__Bacteria;p__Acidobacteriota;c__Acidobacteriae;o__Acidobacteriales;f__Acidobacteriaceae;g__Terracidiphilus;s__			0	0	0	0	0	0	0	0	0.000207766	0	0.00017736	0	0	4.42541e-05	4.94719e-05	2.78933e-05	0	0	0	0.00217607	0	0.00244455	0	0
Bog.None.R3.T0.JGI.BFC.metaspades_bin.37_91.86_1.77	d__Bacteria;p__Acidobacteriota;c__Acidobacteriae;o__Acidobacteriales;f__Acidobacteriaceae;g__Terracidiphilus;s__			0	0	0	0	0	0	0	0	6.85349e-05	0	0	0	0	0	0.00089589	0	0	0	0	0.00808217	1.30941e-05	0.0119075	0	0
Bog.Unlabelled.R1.T2.F2.JGI.BFC.metaspades_bin.36_70.45_7.93	d__Bacteria;p__Acidobacteriota;c__Acidobacteriae;o__Acidobacteriales;f__Acidobacteriaceae;g__Terracidiphilus;s__			0	0	0	0	0	0	0	0	1.95781e-05	0.00123374	9.20672e-06	0.000174345	0	4.95732e-05	0.00040903	0	0	0	0	0	0	0	0	0
Bog.Unlabelled.R1.T3.F3.trimmomatic.metaspades_bin.65_71.70_0.05	d__Bacteria;p__Acidobacteriota;c__Acidobacteriae;o__Acidobacteriales;f__Acidobacteriaceae;g__Terracidiphilus;s__			0	0	0	0	0	0	0	0	0	0	0	0	0	0	0	0	0	0	0	0	0	0	0	0
Bog.Unlabelled.R2.T2.F1.JGI.BFC.metaspades_bin.60_95.04_1.94	d__Bacteria;p__Acidobacteriota;c__Acidobacteriae;o__Acidobacteriales;f__Acidobacteriaceae;g__Terracidiphilus;s__			0	0	0	0	0	0	0	0	0.00612405	0.000850041	0.00022983	0.00417369	0	0.000608132	0.0169566	0.00142748	0	0	0	0.0292072	0.00101087	0.0316726	0	0
Bog.Unlabelled.R2.T3.F2.JGI.BFC.metaspades_bin.14_99.14_0.86	d__Bacteria;p__Acidobacteriota;c__Acidobacteriae;o__Acidobacteriales;f__Acidobacteriaceae;g__Terracidiphilus;s__			0	0	0	0	0	0	0	0	0	0	0	0	0	0	0	0	0	0	0	0	0	0	0	0
Bog.Unlabelled.R2.T3.F2.JGI.BFC.metaspades_bin.21_87.09_0.86	d__Bacteria;p__Acidobacteriota;c__Acidobacteriae;o__Acidobacteriales;f__Acidobacteriaceae;g__Terracidiphilus;s__			0	0	0	0	0	0	0	0	0	0	0	0	0	0	0.0011888	0	0	0	0	0	0	0	0	0
Bog.Unlabelled.R2.T3.F2.JGI.BFC.metaspades_bin.40_72.49_7.33	d__Bacteria;p__Acidobacteriota;c__Acidobacteriae;o__Acidobacteriales;f__Acidobacteriaceae;g__Terracidiphilus;s__			0	0	0	0	0	0	0	0	2.13866e-05	0.00137656	0	0.000403493	0.00160258	4.14355e-05	0.000324088	0	0	0	0	0.00107006	0.000472731	1.82705e-05	0	0
Bog.Unlabelled.R2.T3.F2.JGI.BFC.metaspades_bin.55_93.55_2.59	d__Bacteria;p__Acidobacteriota;c__Acidobacteriae;o__Acidobacteriales;f__Acidobacteriaceae;g__Terracidiphilus;s__			0	0	0	0	0	0	0	0	0.00124283	0	0.00033081	0.000116498	0	0.000605364	0.0015592	0.000368334	0	0	0	0.0553898	0.0011341	0.0131505	0	0
Bog.Unlabelled.R2.T3.F2.JGI.BFC.metaspades_bin.69_94.23_0.86	d__Bacteria;p__Acidobacteriota;c__Acidobacteriae;o__Acidobacteriales;f__Acidobacteriaceae;g__Terracidiphilus;s__			0	0	0	0	0	0	0	0	0.0131279	0	0.00260427	0.00574332	0	0.00383092	0.014263	0.00801837	0	0	0	0.0246927	0.00214132	0.023265	0	0
Bog.Unlabelled.R3.T2.F3.JGI.BFC.metaspades_bin.11_93.17_1.72	d__Bacteria;p__Acidobacteriota;c__Acidobacteriae;o__Acidobacteriales;f__Acidobacteriaceae;g__Terracidiphilus;s__			0	0	0	0	0	0	0	0	0.00306636	0.00328743	0.000431522	0.00281457	0.000241181	0.000376793	0.0025723	0	0	0	0	0.00184336	0.000459966	0.000574179	0	0
Bog.Unlabelled.R3.T2.F3.JGI.BFC.metaspades_bin.122_96.77_0.86	d__Bacteria;p__Acidobacteriota;c__Acidobacteriae;o__Acidobacteriales;f__Acidobacteriaceae;g__Terracidiphilus;s__			0	0	0	0	0	0	0	0	0.000154395	0	0	0	0.000190203	0	0.004744	0.000522365	0	0	0	0.0502752	0.00286489	0.00196886	0	0
Bog.Unlabelled.R3.T3.F2.trimmomatic.metaspades_bin.148_70.25_9.70	d__Bacteria;p__Acidobacteriota;c__Acidobacteriae;o__Acidobacteriales;f__Acidobacteriaceae;g__Terracidiphilus;s__			0	0	0	0	0	0	0	0	0.000127919	0.0069997	0	0.000995146	0.00015617	3.03582e-05	0.000590298	0	0	0	0	0	0	0	0	0
Bog.Unlabelled.R3.T3.F3.JGI.BFC.metaspades_bin.114_88.45_5.80	d__Bacteria;p__Acidobacteriota;c__Acidobacteriae;o__Acidobacteriales;f__Acidobacteriaceae;g__Terracidiphilus;s__			0	0	0	0	0	0	0	0	0	0.000946288	0	0	0	0	0	0	0	0	0	0.00210551	0.00727732	5.97897e-05	0	0
Fen.Unlabelled.R2.T3.F3.trimmomatic.megahit_bin.3_94.18_1.39	d__Bacteria;p__Acidobacteriota;c__Acidobacteriae;o__Acidobacteriales;f__Acidobacteriaceae;g__Terracidiphilus;s__			0	0	0	0	0	0	0	0	0	0	0	0	0	0	0	0	0	0.000372775	0	0	0	0	0	0
Palsa.None.R2.T0.JGI.BFC.metaspades_bin.152_78.26_8.29	d__Bacteria;p__Acidobacteriota;c__Acidobacteriae;o__Acidobacteriales;f__Acidobacteriaceae;g__Terracidiphilus;s__			0.00771293	0.00431851	0.00481583	0.00891033	2.16094e-05	0.00894249	0.00237349	0.000803912	0	0.0126538	0	0.000897397	0.0109242	2.26045e-05	0.000399094	0	0	0	0	0	0	0	0	0
Palsa.None.R2.T0.JGI.BFC.metaspades_bin.238_96.77_6.03	d__Bacteria;p__Acidobacteriota;c__Acidobacteriae;o__Acidobacteriales;f__Acidobacteriaceae;g__Terracidiphilus;s__			0.00426694	0.00276889	0.000198337	0	0	0.00111403	0	0	0	0	0	0	0	0	0	0	0	0	0	0	0	0	0	0
Fen.Labelled.R3.T2.F4.trimmomatic.metaspades_bin.60_70.06_0.86	d__Bacteria;p__Acidobacteriota;c__Acidobacteriae;o__Acidobacteriales;f__Acidobacteriaceae;g__Terracidiphilus;s__Terracidiphilus sp002307235			0	0	0	0	0	0	0	0	0	0	0	0	0	0	0	0	0	0	0	0	0	0	0	0
20120500_P26_5	d__Bacteria;p__Acidobacteriota;c__Acidobacteriae;o__Acidobacteriales;f__Acidobacteriaceae;g__Terracidiphilus;s__Terracidiphilus sp003133425			0	0	0	0	0	0	0	0	0	0	0	0	0	0	0	0	0	0	0	0	0	0	0	0
20111000_P3D_1	d__Bacteria;p__Acidobacteriota;c__Acidobacteriae;o__Acidobacteriales;f__Acidobacteriaceae;g__Terracidiphilus;s__Terracidiphilus sp003134815			0	0	0	0	0	0	0	0	0	0	0	0	0	0	0	0	0	0	0	0	0	0	0	0
PLCS01	d__Bacteria;p__Acidobacteriota;c__Acidobacteriae;o__Acidobacteriales;f__Acidobacteriaceae;g__Terracidiphilus;s__Terracidiphilus sp003134855			0	0	0	0	0	0	0	0	1.98363e-05	0	5.74106e-05	0	0	0	3.0753e-06	9.02981e-05	0	0	0	0.000177831	0	0.000142929	0	0
20110800_S2M_3	d__Bacteria;p__Acidobacteriota;c__Acidobacteriae;o__Acidobacteriales;f__Acidobacteriaceae;g__Terracidiphilus;s__Terracidiphilus sp003138365			0	0	0	0	0	0	0	0	0.0771229	0	0.0263224	0.0194238	0.000116995	0.0431178	0.00338449	0.0142549	0	0	0	0.00422279	0.000253951	0.00496849	0	0
20170700_S24_10	d__Bacteria;p__Acidobacteriota;c__Acidobacteriae;o__Acidobacteriales;f__Acidobacteriaceae;g__Terracidiphilus;s__Terracidiphilus sp003138515			0	0	0	0	0	0	0	0	5.35122e-05	0	0.0316772	9.75386e-05	0	0.060939	0.00438332	0.0262409	0	0	0	0	0	0	0	0
20110700_S3M_11	d__Bacteria;p__Acidobacteriota;c__Acidobacteriae;o__Acidobacteriales;f__Acidobacteriaceae;g__Terracidiphilus;s__Terracidiphilus sp003139795			0	0	0	0	0	0	0	0	0.0109063	0	0.0253772	0.017562	0.000151757	0.0392988	0.00161056	0.0222252	0	0	0	0	0	0	0	0
20170700_P14_3	d__Bacteria;p__Acidobacteriota;c__Acidobacteriae;o__Acidobacteriales;f__Acidobacteriaceae;g__Terracidiphilus;s__Terracidiphilus sp003140705			0	0	0	0.0164167	0.0478	0	0.00548777	0.0153165	8.04059e-05	0.00558126	0.00122328	0.000615651	0.000197261	1.26732e-05	0	0	0	0	0	0	0	0	0	0
20120800_P1D_1	d__Bacteria;p__Acidobacteriota;c__Acidobacteriae;o__Acidobacteriales;f__Acidobacteriaceae;g__Terracidiphilus;s__Terracidiphilus sp003140785			0	0	0	0.0031225	0.00145042	0	0	0.00189768	2.56657e-05	0.000177105	0.000903112	0	0	0.000567711	0	0	0	0	0	0	0	0	0	0
20120800_E1D_14	d__Bacteria;p__Acidobacteriota;c__Acidobacteriae;o__Acidobacteriales;f__Acidobacteriaceae;g__Terracidiphilus;s__Terracidiphilus sp003142015			0	0	0	0	0	0	0	0	0.119348	0.000438264	0.0909761	0.0343715	0.000387902	0.164998	0.0164567	0.0288869	0.000164242	0	6.90765e-05	0.00388043	0.00126171	0.00966543	0	0
20120800_S1D_5	d__Bacteria;p__Acidobacteriota;c__Acidobacteriae;o__Acidobacteriales;f__Acidobacteriaceae;g__Terracidiphilus;s__Terracidiphilus sp003142015			0	0	0	0	0	0	0	0	0.0987174	0.000358847	0.0572304	0.0297106	0.00054817	0.142541	0.0309621	0.0494216	0	0	0	0.000710694	8.51214e-05	0.00322256	0	0
20120800_E1D_18	d__Bacteria;p__Acidobacteriota;c__Acidobacteriae;o__Acidobacteriales;f__Acidobacteriaceae;g__Terracidiphilus;s__Terracidiphilus sp003142935			0	0	0	0	0	0	0	0	0.0230161	0	0.00280486	0.0116913	0	0.00163695	0.000265273	0.000476345	0.00206503	0	0.00197807	0.00223534	0	0.00490663	0.000926833	0
20120700_P3D_93	d__Bacteria;p__Acidobacteriota;c__Acidobacteriae;o__Acidobacteriales;f__Acidobacteriaceae;g__Terracidiphilus;s__Terracidiphilus sp003151435			0	0	0	0	0	0	0	0	0	0	0	0	0	0	0	0	0	0	0	0	0	0	0	0
20111000_P3D_13	d__Bacteria;p__Acidobacteriota;c__Acidobacteriae;o__Acidobacteriales;f__Acidobacteriaceae;g__Terracidiphilus;s__Terracidiphilus sp003151985			0	0	0	0	0	0	0	0	0	0	0	0	0	0	0	0	0	0	0	0	0	0	0	0
20170700_S34_24	d__Bacteria;p__Acidobacteriota;c__Acidobacteriae;o__Acidobacteriales;f__Acidobacteriaceae;g__Terracidiphilus;s__Terracidiphilus sp003156235			0	0	0	0	0	0	0	0	0.000983477	0	0.00354919	0.000453379	0	0.00195174	0.00157287	0.00835022	0.000425374	0	3.34664e-05	0.000298046	1.16862e-05	0.0269599	1.18341e-05	0
20120600_S1D_1	d__Bacteria;p__Acidobacteriota;c__Acidobacteriae;o__Acidobacteriales;f__Acidobacteriaceae;g__Terracidiphilus;s__Terracidiphilus sp003156495			0	0	0	0	0	0	0	0	0.000539224	0	0.00113339	0	0	0.000316668	0.000261431	0.000584007	0	0	0	0	0	0.0104455	0	0
20120600_S1D_7	d__Bacteria;p__Acidobacteriota;c__Acidobacteriae;o__Acidobacteriales;f__Acidobacteriaceae;g__Terracidiphilus;s__Terracidiphilus sp003159355			0	0	0	0	0	0	0	0	0.00321542	0	0.0188935	0.00382435	0.000720324	0.0139766	0.0153828	0.012669	0	0	0	0.0113207	6.71796e-05	0.00148608	0	0
20170700_S25_9	d__Bacteria;p__Acidobacteriota;c__Acidobacteriae;o__Acidobacteriales;f__Acidobacteriaceae;g__Terracidiphilus;s__Terracidiphilus sp003161045			0	0	0	0	0	0	0	0	0.00195565	0	0.00238516	0.000236986	0	0.0148271	0	0.00194084	0	0	0	0	0	9.83021e-05	0	0
PMOF01	d__Bacteria;p__Acidobacteriota;c__Acidobacteriae;o__Acidobacteriales;f__Acidobacteriaceae;g__Terracidiphilus;s__Terracidiphilus sp003162495			0	0	0	0	0	0	0	0	0	0	0	0	0	0	0	0	0	0	0	0	0	0	0	0
20150700_S23_11	d__Bacteria;p__Acidobacteriota;c__Acidobacteriae;o__Acidobacteriales;f__Acidobacteriaceae;g__Terracidiphilus;s__Terracidiphilus sp003164635			0.000181669	0.000773937	0	0	0	7.20495e-05	0	0	0	0.00906789	0	0.00569386	0.00162006	0.000247328	0.00203716	0	0	0	0	0.000289574	0.000137902	0	0	0
20110600_S1D_15	d__Bacteria;p__Acidobacteriota;c__Acidobacteriae;o__Acidobacteriales;f__Acidobacteriaceae;g__Terracidiphilus;s__Terracidiphilus sp003165005			0	0	0	0	0	0	0	0	0.00109943	0	0.00187946	0.00129895	0.000250481	0.00247813	0.0083345	0.0249392	0	0	0	0	0	0	0	0
20120700_S1D_114	d__Bacteria;p__Acidobacteriota;c__Acidobacteriae;o__Acidobacteriales;f__Acidobacteriaceae;g__Terracidiphilus;s__Terracidiphilus sp003165075			0	0	0	0	0	0	0	0	0.00455954	0	0.00171284	0.000979138	0	0.00225627	0.0025224	0.00343074	0.000558422	0	1.40745e-05	0.000595401	0	0.00992956	8.70142e-05	0
20170700_S25_13	d__Bacteria;p__Acidobacteriota;c__Acidobacteriae;o__Acidobacteriales;f__Acidobacteriaceae;g__Terracidiphilus;s__Terracidiphilus sp003165095			0	0	0	8.17339e-05	1.64934e-06	0	0	0	0.00484104	9.17155e-05	0.00806013	0.00402313	0	0.00467591	0.00316122	0.00272649	0	0	0	1.10048e-05	0	0.000143733	0	0
20110800_S3M_18	d__Bacteria;p__Acidobacteriota;c__Acidobacteriae;o__Acidobacteriales;f__Acidobacteriaceae;g__Terracidiphilus;s__Terracidiphilus sp003165935			0	0	0	0	0	0	0	0	0.00124215	0.00593566	0.000127722	0.00624693	0	0.000365022	0.0039151	0	0	0	0	0.00284312	0.000169899	0.000425435	0	0
20120700_S3X_7	d__Bacteria;p__Acidobacteriota;c__Acidobacteriae;o__Acidobacteriales;f__Acidobacteriaceae;g__Terracidiphilus;s__Terracidiphilus sp003166055			0	0	0	0	0.000795849	0	0	0	0.00494716	0.00390791	0.00399655	0.0121212	0.00120566	0.0128473	0.0123511	0.000562126	0	0	0	0.00124439	0	0.000537158	0	0
20110700_P2D_11	d__Bacteria;p__Acidobacteriota;c__Acidobacteriae;o__Acidobacteriales;f__Acidobacteriaceae;g__Terracidiphilus;s__Terracidiphilus sp003167305			0	0	0	0	0	0	0	0	0.000490627	0	0.00909659	9.46801e-05	0.000567696	0.000471345	0.00328943	0.0206064	0	0	0	0.000239443	0	0.000186724	0	0
20120800_E3X_27	d__Bacteria;p__Acidobacteriota;c__Acidobacteriae;o__Acidobacteriales;f__Acidobacteriaceae;g__Terracidiphilus;s__Terracidiphilus sp003170825			0	0	0	0	0	0	0	0	0	0	0.00128944	0	0	0	0	0	0	0	0	0	0	0	0	0
20110800_E3D_20	d__Bacteria;p__Acidobacteriota;c__Acidobacteriae;o__Acidobacteriales;f__Acidobacteriaceae;g__Terracidiphilus;s__Terracidiphilus sp003171315			0	0	0	0	0	0	0	0	0	0	0	0	0	0	0	0	0	0	0	0	0	0	0	0
20110800_P1M_22	d__Bacteria;p__Acidobacteriota;c__Acidobacteriae;o__Acidobacteriales;f__Gp1-AA117;g__Gp1-AA17;s__Gp1-AA17 sp003140235			0	0	0	0	0	0	0	0	0	0	0	0	0	0	0	0	0	0	0	0	0	0	0	0
20110600_P1M_3	d__Bacteria;p__Acidobacteriota;c__Acidobacteriae;o__Acidobacteriales;f__SbA1;g__JABDBE01;s__			0	0	0	0	0	0	0	0	0	0	0	0	0	0	0	0	0	0	0	0	0	0	0	0
20110800_E2S_12	d__Bacteria;p__Acidobacteriota;c__Acidobacteriae;o__Acidobacteriales;f__Koribacteraceae;g__;s__			0	0	0	0	0	0	0	0	0	0	0	0	0	0	0	0	0.000568834	0.00545508	0	0	0	0	0	0.0195565
20120700_P3D_119	d__Bacteria;p__Acidobacteriota;c__Acidobacteriae;o__Acidobacteriales;f__SbA1;g__JABDBE01;s__			0	0	0	0	0	0	0	0	0	0	0	0	0	0	0	0	0	0	0	0	0	0	0	0
20120700_S1D_86	d__Bacteria;p__Acidobacteriota;c__Acidobacteriae;o__Acidobacteriales;f__SbA1;g__JABDBE01;s__			0	0	0	0	0	0	0	0	0	0	0	0.00011696	0	0	0.000689365	0.0026917	0	0	0	0	0	0	0	0
20130700_E3Z_11	d__Bacteria;p__Acidobacteriota;c__Acidobacteriae;o__Acidobacteriales;f__CAINCZ01;g__;s__			0	0	0	0	0	0	0	0	0	0	0	0	0	0	0	0	0	0	0	0	0	0	0	0
20150700_P24_7	d__Bacteria;p__Acidobacteriota;c__Acidobacteriae;o__Acidobacteriales;f__SbA1;g__JABDBE01;s__			0	0	0	0.00193714	0.00490508	0	0	0.000359023	0	0	0	0	0	0	0	0	0	0	0	0	0	0	0	0
20120600_P2M_5	d__Bacteria;p__Acidobacteriota;c__Acidobacteriae;o__Acidobacteriales;f__SbA1;g__Bog-209;s__			0.0225923	0.00632048	0.0253224	0.0165678	0	0.0153845	0.0125806	0.00891277	0	0	0	0	0	0	0	0	0	0	0	0	0	0	0	0
20120700_P3D_71	d__Bacteria;p__Acidobacteriota;c__Acidobacteriae;o__Acidobacteriales;f__SbA1;g__Bog-209;s__			0	0	0	0	0	0	0	0	0	0	0	0	0	0	0	0	0	0	0	0	0	0	0	0
20120700_S1D_21	d__Bacteria;p__Acidobacteriota;c__Acidobacteriae;o__Acidobacteriales;f__SbA1;g__Bog-209;s__			0	0	0	0	0	0	0	0	0	0	0	0	0	0	0.00101577	0.000189524	0	0	0	0	0	0	0	0
20160700_E25_27	d__Bacteria;p__Acidobacteriota;c__Acidobacteriae;o__Acidobacteriales;f__SbA1;g__Bog-209;s__			0	0	0	0	0	0	0	0	0	0	0	0	0	0	0	1.90887e-05	0.00287623	8.04601e-05	0.00156199	0.000550334	0	0.00672117	0.00208438	0
20160700_S15_2	d__Bacteria;p__Acidobacteriota;c__Acidobacteriae;o__Acidobacteriales;f__SbA1;g__Bog-209;s__			0	0	0	0	0	0	0	0	0.00452624	0	0.0385551	0.00118697	0	0.00665373	0.00109944	0.015421	0	0	2.05015e-05	0	0	0	0	0
20160700_S23_13	d__Bacteria;p__Acidobacteriota;c__Acidobacteriae;o__Acidobacteriales;f__SbA1;g__Bog-209;s__			0	0	0	0.00033394	0	0	0.000364033	0.00121493	0.000242939	0.0127977	0	0.0219251	0.00149124	0.000772018	0.00142085	0.000652402	0	0	0	0	0	0	0	0
20170700_P34_5	d__Bacteria;p__Acidobacteriota;c__Acidobacteriae;o__Acidobacteriales;f__SbA1;g__Bog-209;s__			0	0	0	0	0	0	0	0	0	0	0	0	0	0	0	0	0	0	0	0	0	0	0	0
3300037355_2	d__Bacteria;p__Acidobacteriota;c__Acidobacteriae;o__Acidobacteriales;f__SbA1;g__Bog-209;s__			0	0	0	0	0	0	0	0	0	0	0	0	0	0	0	0	0.000326022	0.00752189	0	0	0	0	0	0.00650488
Bog.Unlabelled.R2.T3.F2.trimmomatic.megahit_bin.2_98.85_1.71	d__Bacteria;p__Acidobacteriota;c__Acidobacteriae;o__Acidobacteriales;f__SbA1;g__Bog-209;s__			0	0	0	0	0	0	0	0	0	0.000131792	0	0	0	0	0.00035568	0	0	0	0	0	0	0	0	0
Palsa.None.R2.T0.JGI.BFC.metaspades_bin.267_77.18_5.22	d__Bacteria;p__Acidobacteriota;c__Acidobacteriae;o__Acidobacteriales;f__SbA1;g__Bog-209;s__			0	0.00327319	0	0.000373471	0	0	0	0	0	0	0	0	0	0	0	0	0	0	0	0	0	0	0	0
Palsa.None.R2.T0.JGI.BFC.metaspades_bin.279_93.16_1.71	d__Bacteria;p__Acidobacteriota;c__Acidobacteriae;o__Acidobacteriales;f__SbA1;g__Bog-209;s__			0	2.41267e-05	0	0.00106705	0	0.000955993	0	0	0	0	0	0	0	0	0	0	0	0	0	0	0	0	0	0
20120500_P38_6	d__Bacteria;p__Acidobacteriota;c__Acidobacteriae;o__Acidobacteriales;f__SbA1;g__Bog-209;s__Bog-209 sp003131315			0	0	0	0	0	0	0	0	0	0	0	0	0	0	0	0	0	0	0	0	0	0	0	0
20120500_P26_1	d__Bacteria;p__Acidobacteriota;c__Acidobacteriae;o__Acidobacteriales;f__SbA1;g__Bog-209;s__Bog-209 sp003132325			0	0	0	0	0	0	0	0	0	0	0	0	0	0	0	0	0	0	0	0	0	0	0	0
PLDR01	d__Bacteria;p__Acidobacteriota;c__Acidobacteriae;o__Acidobacteriales;f__SbA1;g__Bog-209;s__Bog-209 sp003132325			0	0	0	0	0	0	0	0	0	0	0	0	0	0	0	0	0	0	0	0	0	0	0	0
20130700_P1Y_12	d__Bacteria;p__Acidobacteriota;c__Acidobacteriae;o__Acidobacteriales;f__SbA1;g__Bog-209;s__Bog-209 sp003132405			0	0	0	0.00943822	0.0282341	0	0.00165031	0.00221409	0	0	0	0	0	0	0	0	0	0	0	0	0	0	0	0
20111000_S1D_6	d__Bacteria;p__Acidobacteriota;c__Acidobacteriae;o__Acidobacteriales;f__SbA1;g__Bog-209;s__Bog-209 sp003134435			0	0	0	0	0	0	0	0	0	0	0	0	0	0	0.000159928	0	0	0	0	0	0	0	0	0
20120500_P25_12	d__Bacteria;p__Acidobacteriota;c__Acidobacteriae;o__Acidobacteriales;f__SbA1;g__Bog-209;s__Bog-209 sp003135495			0	0	0	0	0	0	0	0	0	0	0	0	0	0	0	0	0	0	0	0	0	0	0	0
PLHP01	d__Bacteria;p__Acidobacteriota;c__Acidobacteriae;o__Acidobacteriales;f__SbA1;g__Bog-209;s__Bog-209 sp003138955			0	0	0	0	0.00157254	0	0	0	3.40573e-06	0	0	0.000525447	0	0.00690508	0	0.00226043	0	0	0	0	0	0	0	0
20110800_S3D_19	d__Bacteria;p__Acidobacteriota;c__Acidobacteriae;o__Acidobacteriales;f__SbA1;g__Bog-209;s__Bog-209 sp003139095			0	0	0	0	0	0	0	0	0	0	0	0	0	0	0.00503336	0.016758	0	0	0	0	0	0	0	0
20170700_S33_29	d__Bacteria;p__Acidobacteriota;c__Acidobacteriae;o__Acidobacteriales;f__SbA1;g__Bog-209;s__Bog-209 sp003139975			0	0	0	0	0	0	0	0	0	0	0	0	0	0	0.0063054	0.0253145	0	0	0	0	0	0	0	0
20170700_S25_26	d__Bacteria;p__Acidobacteriota;c__Acidobacteriae;o__Acidobacteriales;f__SbA1;g__Bog-209;s__Bog-209 sp003139995			0	0	0	0	0	0	0	0	0.000107206	0	0.0196991	0	0	0.00255163	0	0.00339434	0	0	0	0	0	0	0	0
PMBA01	d__Bacteria;p__Acidobacteriota;c__Acidobacteriae;o__Acidobacteriales;f__SbA1;g__Bog-209;s__Bog-209 sp003152795			0	0	0	0	0	0	0	0	0	0	0	0	0	0	0	0	0.000212428	0.00242707	0	0	0	0	7.43371e-05	0.00118115
20100900_E1D_10	d__Bacteria;p__Acidobacteriota;c__Acidobacteriae;o__Acidobacteriales;f__SbA1;g__Bog-209;s__Bog-209 sp003162255			0	0	0	0	0	0	0	0	0	0	0	0	0	0	0.00176053	0.00221873	0.0125771	0.00609732	0.00871483	0	0	0.00128073	0.00774062	0.00417851
20120600_S3M_3	d__Bacteria;p__Acidobacteriota;c__Acidobacteriae;o__Acidobacteriales;f__SbA1;g__Bog-209;s__Bog-209 sp003162935			0	0	0	0.000256387	0	0	0	0	0.00423138	0.0738921	0.000173934	0.0883015	0.0109863	0.00489673	0.063567	0.00685904	0.000910199	0	0	0.00589077	0.000590423	0.00101009	0.000317947	0
20110700_P3S_5	d__Bacteria;p__Acidobacteriota;c__Acidobacteriae;o__Acidobacteriales;f__SbA1;g__Bog-209;s__Bog-209 sp003168235			0.0413789	0.00372165	0.0228553	0.0355365	0.000284646	0.0174578	0.0206893	0.00761115	0	0	0	0	0	0	0	0	0	0	0	0	0	0	0	0
20170700_S31_5	d__Bacteria;p__Acidobacteriota;c__Acidobacteriae;o__Acidobacteriales;f__Koribacteraceae;g__Bog-257;s__			0	0	0	0	0	0	0	0	0	0.00584492	0	0.00102516	0.000737025	9.27921e-05	0.00645487	0	0	0	0	0	0	0	0	0
20111000_S1D_12	d__Bacteria;p__Acidobacteriota;c__Acidobacteriae;o__Acidobacteriales;f__Koribacteraceae;g__Bog-257;s__Bog-257 sp003135315			0	0	0	0	0	0	0	0	0	0	0	0	0	0	0.0033461	0	0	0	0	0	0	0	0	0
20111000_P3M_10	d__Bacteria;p__Acidobacteriota;c__Acidobacteriae;o__Acidobacteriales;f__Koribacteraceae;g__Bog-257;s__Bog-257 sp003135475			0	0	0	0	0	0	0	0	0	0	0	0	0	0	0	0	0	0	0	0	0	0	0	0
20120700_P3D_61	d__Bacteria;p__Acidobacteriota;c__Acidobacteriae;o__Acidobacteriales;f__Koribacteraceae;g__Bog-257;s__Bog-257 sp003151335			0	0	0	0	0	0	0	0	0	0	0	0	0	0	0	0	0	0	0	0	0	0	0	0
PLYW01	d__Bacteria;p__Acidobacteriota;c__Acidobacteriae;o__Acidobacteriales;f__Koribacteraceae;g__Bog-257;s__Bog-257 sp003151875			0	0	0	0	0	0	0	0	0	0	0	0	0	0	0	0	0	0	0	0	0	0	0	0
20120700_P1D_3	d__Bacteria;p__Acidobacteriota;c__Acidobacteriae;o__Acidobacteriales;f__Koribacteraceae;g__Bog-257;s__Bog-257 sp003152695			0	0	0	0	0	0	0	0.000890792	0	0	0	0	0	0	0	0	0	0	0	0	0	0	0	0
20111000_P2D_7	d__Bacteria;p__Acidobacteriota;c__Acidobacteriae;o__Acidobacteriales;f__Koribacteraceae;g__Bog-257;s__Bog-257 sp003160215			0	0	0	0	0	0	0	0	0	0	0	0	0	0	0	0	0	0	0	0	0	0	0	0
20120700_S1X_12	d__Bacteria;p__Acidobacteriota;c__Acidobacteriae;o__Acidobacteriales;f__Koribacteraceae;g__Bog-257;s__Bog-257 sp003160215			0	0	0	0.000319788	0.000343145	0	0	0.000647154	0	0	0	0	0	0	0	0.000103119	0.000193855	0	0.000196799	0	0	0	0	0
20120700_S1D_76	d__Bacteria;p__Acidobacteriota;c__Acidobacteriae;o__Acidobacteriales;f__Koribacteraceae;g__Bog-257;s__Bog-257 sp003165795			0	0	0	0	0	0	0	0	0.00617643	0.00181576	0.00130276	0.0113169	0.000399887	0.00204606	0.00844394	0.00368834	0	0	0	0	0	0	0	0
20110800_E3M_6	d__Bacteria;p__Acidobacteriota;c__Acidobacteriae;o__Acidobacteriales;f__SbA1;g__QIAJ01;s__QIAJ01 sp003154055			0	0	0	0	0	0	0	0	0	0	0	0	0	0	0	0	0.000220304	0.00648083	0	0	0	0	0.000179713	0.0572427
20120700_P3D_81	d__Bacteria;p__Acidobacteriota;c__Acidobacteriae;o__Acidobacteriales;f__Koribacteraceae;g__Koribacter;s__			0	0	0	0	0	0	0	0	0	0	0	0	0	0	0	0	0	0	0	0	0	0	0	0
20120700_P3D_15	d__Bacteria;p__Acidobacteriota;c__Acidobacteriae;o__Acidobacteriales;f__Koribacteraceae;g__Koribacter;s__Koribacter sp003151155			0	0	0	0	0	0	0	0	0	0	0	0	0	0	0	0	0	0	0	0	0	0	0	0
20110800_P1D_24	d__Bacteria;p__Acidobacteriota;c__Acidobacteriae;o__Acidobacteriales;f__SbA1;g__PALSA-188;s__PALSA-188 sp003169715			0	0	0	0	0	0	0	0	0	0	0	0	0	0	0	0	0	0	0	0	0	0	0	0
20120700_P3D_35	d__Bacteria;p__Acidobacteriota;c__Acidobacteriae;o__Acidobacteriales;f__SbA1;g__PALSA-270;s__			0	0	0	0	0	0	0	0	5.50799e-05	0	0.000121671	0	0	0	7.19302e-06	0.000263226	0.000360708	0	0.000176138	0	0	0.000296615	0.000483721	0
20120500_P15_1	d__Bacteria;p__Acidobacteriota;c__Acidobacteriae;o__Acidobacteriales;f__SbA1;g__PALSA-270;s__PALSA-270 sp003132825			0	0	0.00135194	0.000339938	0.0014793	0.00309836	0.0355334	0.0141732	0	0	0	0	0	0	0	0	0	0	0	0	0	0	0	0
20160700_P15_19	d__Bacteria;p__Acidobacteriota;c__Acidobacteriae;o__Acidobacteriales;f__SbA1;g__PALSA-270;s__PALSA-270 sp003132825			0	0	0.0024216	0.00509995	0.0119989	0.00302749	0.0125678	0.038462	0	0	0	0	0	0	0	0	0	0	0	0	0	0	0	0
20110700_P2D_7	d__Bacteria;p__Acidobacteriota;c__Acidobacteriae;o__Acidobacteriales;f__SbA1;g__Sulfotelmatobacter;s__			0	0	0	0	0	0	0	0	0	0	0	0	0	0	0	0	0	0	0	0	0	0	0	0
20110800_P3S_4	d__Bacteria;p__Acidobacteriota;c__Acidobacteriae;o__Acidobacteriales;f__SbA1;g__Sulfotelmatobacter;s__			0	0	0	0.000201128	0	0	0	0	0	0	0	0	0	0	0	0	0	0	0	0	0	0	0	0
20120600_P3D_1	d__Bacteria;p__Acidobacteriota;c__Acidobacteriae;o__Acidobacteriales;f__SbA1;g__Sulfotelmatobacter;s__			0	0	0.000282458	0	0.00205397	0	0.0101007	0	0	0	0	0	0	0	0	0	0	0	0	0	0	0	0	0
20120600_P3M_11	d__Bacteria;p__Acidobacteriota;c__Acidobacteriae;o__Acidobacteriales;f__SbA1;g__Sulfotelmatobacter;s__			0.0254064	0.000887464	0.00907584	0.00388787	0.000483097	0.0107846	0.0121023	0.00840828	0	0	0	0	0.000223746	0	0	0	0	0	0	0	0	0	0	0
20120700_P1M_6	d__Bacteria;p__Acidobacteriota;c__Acidobacteriae;o__Acidobacteriales;f__SbA1;g__Sulfotelmatobacter;s__			0	0	0.00122879	0.000335719	0.0263669	2.18068e-05	0.00406868	0.0172929	0	0	0	0	0	0	0	0	0	0	0	0	0	0	0	0
20120800_P2M_7	d__Bacteria;p__Acidobacteriota;c__Acidobacteriae;o__Acidobacteriales;f__SbA1;g__Sulfotelmatobacter;s__			0.00148929	0.000368289	0.117976	0.0401219	0.00760769	0.0246899	0.00721638	0.00534653	0	0	0	0	0	0	0	0	0	0	0	0	0	0	0	0
20130700_S3Z_1	d__Bacteria;p__Acidobacteriota;c__Acidobacteriae;o__Acidobacteriales;f__SbA1;g__Sulfotelmatobacter;s__			0	0	0	0	0.000721624	0	0	0	0.00017986	0	0.0126084	0.00111903	0	0.00902088	7.06783e-05	8.2582e-05	0	0	0	0	0	0	0	0
20140700_S21_14	d__Bacteria;p__Acidobacteriota;c__Acidobacteriae;o__Acidobacteriales;f__SbA1;g__Sulfotelmatobacter;s__			0	0	0	0	0	0	0	0	0	0.0029247	0	0	0.0193088	1.50509e-05	0	0	0	0	0	0	0	0	0	0
20150700_P15_10	d__Bacteria;p__Acidobacteriota;c__Acidobacteriae;o__Acidobacteriales;f__SbA1;g__Sulfotelmatobacter;s__			0.0123922	0.00213206	0.0655186	0.017586	0.00172005	0.00546779	0.0108632	0.00208797	0	0	0	0	0	0	0	0	0	0	0	0	0	0	0	0
20150700_P31_3	d__Bacteria;p__Acidobacteriota;c__Acidobacteriae;o__Acidobacteriales;f__SbA1;g__Sulfotelmatobacter;s__			0.0167711	0.000913631	0.00063514	0.00408185	0	0.00325698	0.00115503	0	0	0.00109449	0	0	0	0	0	0	0	0	0	0	0	0	0	0
20150700_S21_6	d__Bacteria;p__Acidobacteriota;c__Acidobacteriae;o__Acidobacteriales;f__SbA1;g__Sulfotelmatobacter;s__			0	0	0	0	0	0	0	0	0	0.0064533	0	0	0.0184821	0	0.000165161	0	0	0	0	0	0	0	0	0
20160700_P15_18	d__Bacteria;p__Acidobacteriota;c__Acidobacteriae;o__Acidobacteriales;f__SbA1;g__Sulfotelmatobacter;s__			0	0	0.00163286	0.00543498	0.0246343	0.00472855	0.000284613	0.0150087	0	0.000177224	0	0.00103519	0.000260946	0	0	0	0	0	0	0	0	0	0	0
20170700_S31_11	d__Bacteria;p__Acidobacteriota;c__Acidobacteriae;o__Acidobacteriales;f__SbA1;g__Sulfotelmatobacter;s__			0	0	0	0	0	0	0	0	0	0.00744289	0	0.00079637	0.0172703	0.000482836	0.000500733	0	0	0	0	0	0	0	0	0
Palsa.Labelled.R3.T1.F1.JGI.BFC.metaspades_bin.29_98.93_1.71	d__Bacteria;p__Acidobacteriota;c__Acidobacteriae;o__Acidobacteriales;f__SbA1;g__Sulfotelmatobacter;s__			0	0	4.88003e-05	0.00889418	0	0.00348327	0	0	0	0	0	0	0	0	0	0	0	0	0	0	0	0	0	0
Palsa.Labelled.R3.T1.F2.trimmomatic.megahit_bin.31_72.28_6.84	d__Bacteria;p__Acidobacteriota;c__Acidobacteriae;o__Acidobacteriales;f__SbA1;g__Sulfotelmatobacter;s__			0	0	0	0.0157714	0	0.00552147	0	0	0	0.000688409	0	0	0.00207	0	0	0	0	0	0	0	0	0	0	0
Palsa.None.R2.T0.JGI.BFC.metaspades_bin.14_80.71_5.34	d__Bacteria;p__Acidobacteriota;c__Acidobacteriae;o__Acidobacteriales;f__SbA1;g__Sulfotelmatobacter;s__			0	0.00674874	0	0.000153786	0	0	0	0	0	0.000156494	0	0	0.00142857	0	0	0	0	0	0	0	0	0	0	0
Palsa.None.R2.T0.JGI.BFC.metaspades_bin.190_90.54_5.98	d__Bacteria;p__Acidobacteriota;c__Acidobacteriae;o__Acidobacteriales;f__SbA1;g__Sulfotelmatobacter;s__			0.000445598	0.00181515	0	0.000264566	0	7.08787e-05	0	0	0	0	0	0	0	0	0	0	0	0	0	0	0	0	0	0
20120500_P33_5	d__Bacteria;p__Acidobacteriota;c__Acidobacteriae;o__Acidobacteriales;f__SbA1;g__Sulfotelmatobacter;s__Sulfotelmatobacter sp003131585			0	0	0	0	0	0	0	0	0	0	0	0	0	0	0	0	0	0	0	0	0	0	0	0
20110700_P2M_4	d__Bacteria;p__Acidobacteriota;c__Acidobacteriae;o__Acidobacteriales;f__SbA1;g__Sulfotelmatobacter;s__Sulfotelmatobacter sp003131635			0	0	0	0	0.0388727	0	0	0	0	0	0	0	0	0	0	0	0	0	0	0	0	0	0	0
20120500_P24_5	d__Bacteria;p__Acidobacteriota;c__Acidobacteriae;o__Acidobacteriales;f__SbA1;g__Sulfotelmatobacter;s__Sulfotelmatobacter sp003132445			0	0	0	0.000221639	0.00597638	0	0	0	0	0	6.50575e-05	0	0	0	0	0	0	0	0	0	0	0	0	0
PLBY01	d__Bacteria;p__Acidobacteriota;c__Acidobacteriae;o__Acidobacteriales;f__SbA1;g__Sulfotelmatobacter;s__Sulfotelmatobacter sp003134655			0	0	0	0	0	0	0	0	0	0	0	0	0	0	0	0	0	0	0	0	0	0	0	0
20111000_P2S_1	d__Bacteria;p__Acidobacteriota;c__Acidobacteriae;o__Acidobacteriales;f__SbA1;g__Sulfotelmatobacter;s__Sulfotelmatobacter sp003134995			0.0134902	0.0274596	6.27046e-05	0.0060761	0	0.00508675	0	0	0	0.000554055	0	0	0.00279076	0	0	0	0	0	0	0	0	0	0	0
20111000_P1M_2	d__Bacteria;p__Acidobacteriota;c__Acidobacteriae;o__Acidobacteriales;f__SbA1;g__Sulfotelmatobacter;s__Sulfotelmatobacter sp003136335			0	0	0	0	0	0	0	0	0	0	0	0	0	0	0	0	0	0	0	0	0	0	0	0
20110800_S1M_8	d__Bacteria;p__Acidobacteriota;c__Acidobacteriae;o__Acidobacteriales;f__SbA1;g__Sulfotelmatobacter;s__Sulfotelmatobacter sp003138975			0	0	0	0	0	0	0	0	0	0	0.000248723	0.000242455	0	0.000245968	0	0.000334633	0	0	0	0	0	0	0	0
20110800_P3S_2	d__Bacteria;p__Acidobacteriota;c__Acidobacteriae;o__Acidobacteriales;f__SbA1;g__Sulfotelmatobacter;s__Sulfotelmatobacter sp003140075			0.0137334	0	0.00780891	0.0169555	0	0.0120268	0.0331072	0.00186623	0	0	0	0	0	0	0	0	0	0	0	0	0	0	0	0
20120600_P2M_8	d__Bacteria;p__Acidobacteriota;c__Acidobacteriae;o__Acidobacteriales;f__SbA1;g__Sulfotelmatobacter;s__Sulfotelmatobacter sp003156805			0.00220856	0	0.0841977	0.0359761	0	0.0657817	0	0	0	0	0	0	0	0	0	0	0	0	0	0	0	0	0	0
20120700_P3S_2	d__Bacteria;p__Acidobacteriota;c__Acidobacteriae;o__Acidobacteriales;f__SbA1;g__Sulfotelmatobacter;s__Sulfotelmatobacter sp003164855			0.00201345	0	0	0.00166217	0	0	0	0	0	0	0	0	0	0	0	0	0	0	0	0	0	0	0	0
20150700_P11_4	d__Bacteria;p__Acidobacteriota;c__Acidobacteriae;o__Acidobacteriales;f__SbA1;g__Sulfotelmatobacter;s__Sulfotelmatobacter sp003165455			0.0121825	0	9.71505e-05	0.00103501	0.00913788	0.00293269	0.0122459	0.0137981	0	0.000998216	0	0	0	0	0	0	0	0	0	0	0	0	0	0
20110700_S3M_15	d__Bacteria;p__Acidobacteriota;c__Acidobacteriae;o__Acidobacteriales;f__SbA1;g__Sulfotelmatobacter;s__Sulfotelmatobacter sp003165855			0	0	0	0	0	0	0	0	0.00447271	0.00574323	3.86732e-05	0.0220462	0.000992095	0.00082089	0.0207115	0.00274677	0	0	0	0.000104598	0	0	0	0
20120800_P2D_2	d__Bacteria;p__Acidobacteriota;c__Acidobacteriae;o__Acidobacteriales;f__SbA1;g__Sulfotelmatobacter;s__Sulfotelmatobacter sp003166855			0	0	0	0.00416369	0.000139089	0	0	0	0	0	0	0	0	0	0	0	0	0	0	0	0	0	0	0
20110700_P3M_11	d__Bacteria;p__Acidobacteriota;c__Acidobacteriae;o__Acidobacteriales;f__SbA1;g__Sulfotelmatobacter;s__Sulfotelmatobacter sp003168355			0	0	0.0127582	0.000135805	0.023648	0.0184365	0.0651327	0.00177606	0	0	0	0	0	0	0	0	0	0	0	0	0	0	0	0
20110700_S3M_12	d__Bacteria;p__Acidobacteriota;c__Acidobacteriae;o__Acidobacteriales;f__Koribacteraceae;g__;s__			0	0	0	0	0	0	0	0	0.00393555	0	0.00386855	0.00397245	0	0.0029053	0.00109856	0.00380183	0	0	0	0	0	1.18408e-05	0	0
20120700_S1D_41	d__Bacteria;p__Acidobacteriota;c__Acidobacteriae;o__Acidobacteriales;f__Koribacteraceae;g__;s__			0	0	0	0	0	0	0	0	0.00183828	0	0.00119393	1.48901e-05	0	0.000503921	0.000110077	0.00267307	0	0	0	0	0	0.000619033	0	0
20120700_S1D_63	d__Bacteria;p__Acidobacteriota;c__Acidobacteriae;o__Acidobacteriales;f__Koribacteraceae;g__TOLSYN;s__			0	0	0	0	0	0	0	0	0.000759956	0	6.13048e-05	0	0	0	0.000179107	0.000123889	0	0	0	0.0057862	0.000246951	0.00805661	0	0
20120700_S1D_79	d__Bacteria;p__Acidobacteriota;c__Acidobacteriae;o__Acidobacteriales;f__Koribacteraceae;g__TOLSYN;s__			0	0	0	0	0	0	0	0	0	0	0	0	0	0	0.000113449	0	0	0	0	0.00033445	3.4965e-06	0.00368892	0	0
20150700_E23_6	d__Bacteria;p__Acidobacteriota;c__Acidobacteriae;o__Acidobacteriales;f__Koribacteraceae;g__TOLSYN;s__			0	0	0	0	0	0	0	0	0.00010581	0	0	0	0	0	0	0	0	0	0	0.00512718	0.00187524	0.0160448	0	0
3300022861_2	d__Bacteria;p__Acidobacteriota;c__Acidobacteriae;o__Acidobacteriales;f__Koribacteraceae;g__TOLSYN;s__			0	0	0	0	0	0	0	0	8.91318e-05	0	6.30447e-05	3.21034e-06	0	3.3613e-05	0.000236592	1.41941e-05	0	0	0	0.000147219	0	0.00109834	0	0
Bog.None.R3.T0.JGI.BFC.metaspades_bin.166_92.84_2.72	d__Bacteria;p__Acidobacteriota;c__Acidobacteriae;o__Acidobacteriales;f__Koribacteraceae;g__TOLSYN;s__			0	0	0	0	0	0	0	0	0	0	0	0.000304518	0	0	0.000114577	0	0	0	0	6.82643e-05	0	0	0	0
Bog.Unlabelled.R3.T2.F3.trimmomatic.metaspades_bin.142_89.72_0.85	d__Bacteria;p__Acidobacteriota;c__Acidobacteriae;o__Acidobacteriales;f__Koribacteraceae;g__TOLSYN;s__			0	0	0	0	0	0	0	0	0.00014571	0	0	6.109e-05	0	0	0.000450514	0	0	0	0	0.010096	0.00333355	0.037646	0	0
20110700_P2D_19	d__Bacteria;p__Acidobacteriota;c__Acidobacteriae;o__Bryobacterales;f__Bryobacteraceae;g__PALSA-129;s__			0	0	0	0	0	0	0	0	0	0	0	0	0	0	0	0	0	0	0	0	0	0	0	0
20110800_E2D_5	d__Bacteria;p__Acidobacteriota;c__Acidobacteriae;o__Bryobacterales;f__Bryobacteraceae;g__;s__			0	0	0	0	0	0	0	0	0	0	0	0	0	0	0	0	0	0	0	0	0	0	0	0
20120600_E1D_26	d__Bacteria;p__Acidobacteriota;c__Acidobacteriae;o__Bryobacterales;f__Bryobacteraceae;g__CAIVVT01;s__			0	0	0	0	0	0	0	0	7.19035e-05	0	0	0	0	0	1.92486e-06	0.000227954	0.00190632	0	0.000487715	0.000344874	0	0.00319414	0.000812161	0
20120600_E1D_55	d__Bacteria;p__Acidobacteriota;c__Acidobacteriae;o__Bryobacterales;f__Bryobacteraceae;g__;s__			0	0	0	0	0	0	0	0	0	0	0	0	0	0	0	0	0.00287376	0	0.00187344	0	0	0	0.00491961	0
20120700_P3D_101	d__Bacteria;p__Acidobacteriota;c__Acidobacteriae;o__Bryobacterales;f__Bryobacteraceae;g__CAIVVT01;s__			0	0	0	0	0	0	0	0	0	0	0	0	0	0	0	0	0	0	0	0.00067417	0	0.00142538	0	0
20120700_S1D_19	d__Bacteria;p__Acidobacteriota;c__Acidobacteriae;o__Bryobacterales;f__Bryobacteraceae;g__PALSA-129;s__			0	0	0	0	0	0	0	0	0.00241563	0	0.00066098	0.00326985	0	0.00118391	0.00201536	0.000775549	0	0	0	0.00189534	0	0.00231093	0	0
20120700_S1D_60	d__Bacteria;p__Acidobacteriota;c__Acidobacteriae;o__Bryobacterales;f__Bryobacteraceae;g__PALSA-129;s__			0	0	0	0	0	0	0	0	0.00246354	0	0.00293393	0.00477544	0	0.00298253	0.00177661	0.00207751	0	0	0	0	0	0	0	0
20130700_C1X_6	d__Bacteria;p__Acidobacteriota;c__Acidobacteriae;o__Bryobacterales;f__Bryobacteraceae;g__;s__			0	0	0	0	0	0	0	0	0	0	0	0	0	0	0	0	0	0	0	0	0	0	0	0
20130700_E3Z_5	d__Bacteria;p__Acidobacteriota;c__Acidobacteriae;o__Bryobacterales;f__Bryobacteraceae;g__;s__			0	0	0	0	0	0	0	0	0	0	0	0	0	0	0	0	0	0	0	0	0	0	0	0
20140700_S12_11	d__Bacteria;p__Acidobacteriota;c__Acidobacteriae;o__Bryobacterales;f__Bryobacteraceae;g__CAIVVT01;s__			0	0	0	0	0	0	0	0	0.00548964	0	0.000366461	0.000190814	0	0	0.00343681	0.00341073	0.000968538	0	0.000212985	0.00962319	0.000391575	0.0195733	0.000129228	0
20150700_P24_12	d__Bacteria;p__Acidobacteriota;c__Acidobacteriae;o__Bryobacterales;f__Bryobacteraceae;g__PALSA-129;s__			0	0	0.000625698	0.00316499	0.0392614	0.000113692	0.00178345	0.0137695	0	0	0	0	0	0	0	0	0	0	0	0	0	0	0	0
20150700_S21_10	d__Bacteria;p__Acidobacteriota;c__Acidobacteriae;o__Bryobacterales;f__Bryobacteraceae;g__;s__			0	0	0	0	0	0	0	0	0	0.00790501	0	0	0.0161855	5.60251e-06	1.35588e-05	0	0	0	0	0	0	0	0	0
20160700_S23_17	d__Bacteria;p__Acidobacteriota;c__Acidobacteriae;o__Bryobacterales;f__Bryobacteraceae;g__PALSA-129;s__			0	0	4.10283e-05	0.000386065	0.00359405	0.00115545	0.00348406	0.0127756	0.00642371	0.000519665	7.04537e-05	0.020435	0.000371471	0.00166702	0.00998938	0.00343674	7.89356e-05	0	0	0	0	0	0	0
20170700_S25_8	d__Bacteria;p__Acidobacteriota;c__Acidobacteriae;o__Bryobacterales;f__Bryobacteraceae;g__CAIVVT01;s__			0	0	0	0	0	0	0	0	0.00101241	0	0.000703334	0.00327119	0	0.00259457	0	0.000117765	0.000116454	0	0.000412841	8.13557e-07	0	3.35129e-05	0	0
Bog.Labelled.R2.T3.F3.trimmomatic.megahit_bin.126_96.49_2.19	d__Bacteria;p__Acidobacteriota;c__Acidobacteriae;o__Bryobacterales;f__Bryobacteraceae;g__CAIVVT01;s__			0	0	0	0	0	0	0	0	0.00040312	0	0.000101236	0	0	0	1.84416e-05	0	0.000274159	0	0	0.00361132	0.00139636	0.00609679	8.02706e-05	0
Bog.None.R2.T0.JGI.BFC.metaspades_bin.319_70.64_9.53	d__Bacteria;p__Acidobacteriota;c__Acidobacteriae;o__Bryobacterales;f__Bryobacteraceae;g__PALSA-129;s__			0	0	0	0	0	0	0	0	3.68796e-05	0.000278905	0	0.000490829	0	0	0.00093389	0	0	0	0	0	0	0	0	0
20111000_S2S_7	d__Bacteria;p__Acidobacteriota;c__Acidobacteriae;o__Bryobacterales;f__Bryobacteraceae;g__Bog-105;s__			0	0	0	0	0	0	0	0	0	0	0	0	0	0	0	0	0	0	0	0	0	0	0	0
Bog.None.R2.T0.JGI.BFC.metaspades_bin.201_94.78_1.81	d__Bacteria;p__Acidobacteriota;c__Acidobacteriae;o__Bryobacterales;f__Bryobacteraceae;g__Bog-105;s__			0	0	0	0	0	0	0	0	0	0.000417826	0	0	0.00247218	0	0	0	0	0	0	0	0	0	0	0
Bog.None.R2.T0.trimmomatic.megahit_bin.272_80.28_7.13	d__Bacteria;p__Acidobacteriota;c__Acidobacteriae;o__Bryobacterales;f__Bryobacteraceae;g__Bog-105;s__			0	0	0	0	0	0	0	0	0	0	0	0	0	0	0	0	0	0	0	0	0	0	0	0
20120700_S1S_6	d__Bacteria;p__Acidobacteriota;c__Acidobacteriae;o__Bryobacterales;f__Bryobacteraceae;g__Bog-105;s__Bog-105 sp003163855			0	0	0	0	0	0	0	0	0	0	0	0	0	0	0	0	0	0	0	0	0	0	0	0
20110700_P1S_12	d__Bacteria;p__Acidobacteriota;c__Acidobacteriae;o__Bryobacterales;f__Bryobacteraceae;g__Bog-105;s__Bog-105 sp003167495			6.0406e-05	0.00317867	0	0.000367685	0	0.000324137	0	0	0	0	0	0	0	0	0	0	0	0	0	0	0	0	0	0
20110600_S1S_4	d__Bacteria;p__Acidobacteriota;c__Acidobacteriae;o__Bryobacterales;f__Bryobacteraceae;g__Bog-105;s__Bog-105 sp003169195			0	0	0	0	0	0	0	0	0	0.00116835	0	0	0	0	0	0	0	0	0	0	0	0	0	0
Palsa.None.R2.T0.JGI.BFC.metaspades_bin.211_84.38_6.90	d__Bacteria;p__Acidobacteriota;c__Acidobacteriae;o__Bryobacterales;f__Bryobacteraceae;g__;s__			0	0.000222062	0	0	0	0	0	0	0	0	0	0	0	0	0	0	0	0	0	0	0	0	0	0
20110800_S3S_27	d__Bacteria;p__Acidobacteriota;c__Acidobacteriae;o__Bryobacterales;f__Bryobacteraceae;g__Bog-113;s__Bog-113 sp003136675			0	0	0	0	0	0	0	0	0	0.0119221	0	0	0.00614622	0	0	0	0	0	0	0.000998968	0.0010992	0	0	0
20110800_P1S_5	d__Bacteria;p__Acidobacteriota;c__Acidobacteriae;o__Bryobacterales;f__Bryobacteraceae;g__Bog-159;s__			0.00549203	0.000536568	0.0153153	0.00246542	0	0.00405277	0.00318589	0.000136924	0	0	0	0	0	0	0	0	0	0	0	0	0	0	0	0
20120500_P14_1	d__Bacteria;p__Acidobacteriota;c__Acidobacteriae;o__Bryobacterales;f__Bryobacteraceae;g__Bog-159;s__			0	0	0	0	0	0	0	0	0	0	0	0	0	0	0	0	0	0	0	0	0	0	0	0
20120700_S1D_46	d__Bacteria;p__Acidobacteriota;c__Acidobacteriae;o__Bryobacterales;f__Bryobacteraceae;g__Bog-159;s__			0	0	0	0	0	0	0	0	0	0	0	0	0	0	5.79566e-05	0	0	0	0	0	0	0	0	0
20140700_S22_6	d__Bacteria;p__Acidobacteriota;c__Acidobacteriae;o__Bryobacterales;f__Bryobacteraceae;g__Bog-159;s__			0	0	0	0	0	0	0	0	0.000803353	0	7.49792e-05	0.000489774	0	0	0.00116879	0.00164127	0	0	0	0	0	0	0	0
20150700_P13_7	d__Bacteria;p__Acidobacteriota;c__Acidobacteriae;o__Bryobacterales;f__Bryobacteraceae;g__Bog-159;s__			0.0037876	0.000972802	0.000559453	0.000538245	0	0.000694422	0.000415304	0	0	0	0	0	0	0	0	0	0	0	0	0	0	0	0	0
20150700_P23_11	d__Bacteria;p__Acidobacteriota;c__Acidobacteriae;o__Bryobacterales;f__Bryobacteraceae;g__Bog-159;s__			0	0	0.05336	0.0220706	0	0.0486338	0.00022801	1.03517e-05	0	0	0	0	0	0	0	0	0	0	0	0	0	0	0	0
20160700_P15_25	d__Bacteria;p__Acidobacteriota;c__Acidobacteriae;o__Bryobacterales;f__Bryobacteraceae;g__Bog-159;s__			0	0	0	0.00513926	0.0419379	0	0	0.00627112	2.03331e-05	0	0	6.13977e-05	0	0	0	0	0	0	0	0	0	0	0	0
20160700_S23_5	d__Bacteria;p__Acidobacteriota;c__Acidobacteriae;o__Bryobacterales;f__Bryobacteraceae;g__Bog-159;s__			0.00671713	0.00179603	0.00160912	0.00781738	0	0.00272081	0	0	0	0.000785824	0	0.0210259	0.00299587	0.000555719	5.92158e-05	0	0	0	0	0	0	0	0	0
Palsa.None.R2.T0.JGI.BFC.metaspades_bin.302_75.29_1.72	d__Bacteria;p__Acidobacteriota;c__Acidobacteriae;o__Bryobacterales;f__Bryobacteraceae;g__Bog-159;s__			0	0	0	0	0	0	0	0	0	0	0	0	0	0	0	0	0	0	0	0	0	0	0	0
20110800_S1D_14	d__Bacteria;p__Acidobacteriota;c__Acidobacteriae;o__Bryobacterales;f__Bryobacteraceae;g__Bog-159;s__Bog-159 sp003166475			0	0	0	0	0	0	0	0	0.00208147	0	0.0110464	0	0	0.000162782	0.00346145	0.00776805	0	0	0	0	0	0	0	0
20120700_P3D_96	d__Bacteria;p__Acidobacteriota;c__Acidobacteriae;o__Bryobacterales;f__Bryobacteraceae;g__BOG-224;s__			0	0	0	0	0	0	0	0	0.000130321	0	0.000228764	3.53408e-05	0	0.000337283	5.48812e-06	0.000113281	0	0	0	0	0	0	0	0
20130700_C1Y_13	d__Bacteria;p__Acidobacteriota;c__Acidobacteriae;o__Bryobacterales;f__Bryobacteraceae;g__BOG-224;s__			0	0	0	0	0	0	0	0	0	0	0	0	0	0	0	0	0	0	0	0.00278072	0	0.00664826	0	0
20110800_S3D_28	d__Bacteria;p__Acidobacteriota;c__Acidobacteriae;o__Bryobacterales;f__Bryobacteraceae;g__BOG-224;s__BOG-224 sp003139735			0	0	0	0	0	0	0	0	0.00288311	0	0.00446128	0.00228777	0	0.0117651	0.00147811	0.00283634	0	0	0	0	0	0	0	0
20120800_E1D_25	d__Bacteria;p__Acidobacteriota;c__Acidobacteriae;o__Bryobacterales;f__Bryobacteraceae;g__BOG-224;s__BOG-224 sp003139735			0	0	0	0	0	0	0	0	0.000310182	0	0.000430036	4.34316e-05	0	0.00104649	4.37495e-05	0.000482952	0	0	0	0	0	0.000447983	0	0
20120700_P3D_54	d__Bacteria;p__Acidobacteriota;c__Acidobacteriae;o__Bryobacterales;f__Bryobacteraceae;g__BOG-234;s__			0	0	0	0	0	0	0	0	0	0	0	0	0	0	0	0	0	0	0	0	0	0	0	0
20120700_S1D_33	d__Bacteria;p__Acidobacteriota;c__Acidobacteriae;o__Bryobacterales;f__Bryobacteraceae;g__;s__			0	0	0	0	0	0	0	0	0.000636254	0	0.000445256	0.00040824	0	0.000149806	0.000124156	0.000505197	0	0	0	0	0	1.26702e-05	0	0
20120700_S1D_5	d__Bacteria;p__Acidobacteriota;c__Acidobacteriae;o__Bryobacterales;f__Bryobacteraceae;g__BOG-234;s__			0	0	0	0	0	0	0	0	0.000200007	6.02587e-05	0	0.00282436	0	0.000185383	0.00151503	0	0	0	0	0	0	0	0	0
Bog.None.R1.T0.trimmomatic.megahit_bin.18_85.86_3.07	d__Bacteria;p__Acidobacteriota;c__Acidobacteriae;o__Bryobacterales;f__Bryobacteraceae;g__BOG-234;s__			0	0	0	0	0	0	0	0	0	0.000289352	0	0	0	0	0	0	0	0	0	5.35887e-05	0.00120714	0	0	0
Bog.None.R1.T0.trimmomatic.megahit_bin.369_97.17_1.75	d__Bacteria;p__Acidobacteriota;c__Acidobacteriae;o__Bryobacterales;f__Bryobacteraceae;g__BOG-234;s__			0	0	0	0	0	0	0	0	0	0.00100619	0	0	0	0	0	0	0	0	0	3.27375e-05	0.000845362	0	0	0
Bog.None.R2.T0.JGI.BFC.metaspades_bin.58_85.62_4.48	d__Bacteria;p__Acidobacteriota;c__Acidobacteriae;o__Bryobacterales;f__Bryobacteraceae;g__BOG-234;s__			0	0	0	0	0	0	0	0	0	0.000916385	0	0	0	0	0	0	0	0	0	0	0.00031072	0	0	0
Bog.None.R2.T0.trimmomatic.megahit_bin.66_95.61_5.83	d__Bacteria;p__Acidobacteriota;c__Acidobacteriae;o__Bryobacterales;f__Bryobacteraceae;g__BOG-234;s__			0	0	0	0	0	0	0	0	0	0	0	0	0	0	0	0	0	0	0	0	0	0	0	0
Bog.None.R3.T0.JGI.BFC.metaspades_bin.157_96.49_2.63	d__Bacteria;p__Acidobacteriota;c__Acidobacteriae;o__Bryobacterales;f__Bryobacteraceae;g__BOG-234;s__			0	0	0	0	0	0	0	0	0	0.000241761	0	0	0.00277962	0	0	0	0	0	0	0	0	0	0	0
Bog.Unlabelled.R3.T3.F2.trimmomatic.metaspades_bin.33_99.27_3.62	d__Bacteria;p__Acidobacteriota;c__Acidobacteriae;o__Bryobacterales;f__Bryobacteraceae;g__BOG-234;s__			0	0	0	0	0	0	0	0	0	0.0135948	0	0	0.00475088	0	0.000247567	0	0	0	0	0	0.00147112	0	0	0
20110800_S3S_24	d__Bacteria;p__Acidobacteriota;c__Acidobacteriae;o__Bryobacterales;f__Bryobacteraceae;g__BOG-234;s__BOG-234 sp003136575			0	0	0	0	0	0	0	0	0	0.00163994	0	0	0.0425131	0	0	0	0	0	0	0	0	0	0	0
20120600_E1D_20	d__Bacteria;p__Acidobacteriota;c__Acidobacteriae;o__Bryobacterales;f__Bryobacteraceae;g__Bog-375;s__			0	0	0	0	0	0	0	0	0	0	0	0	0	0	0	0	0	0	0	0	0	0	0.000383939	0
20130700_C2M_5	d__Bacteria;p__Acidobacteriota;c__Acidobacteriae;o__Bryobacterales;f__Bryobacteraceae;g__Bog-375;s__			0	0	0	0	0	0	0	0	0	0	0	0	0	0	0	0	2.75248e-05	0	0	0.00114488	0	0.00546497	0	0
20170700_S34_29	d__Bacteria;p__Acidobacteriota;c__Acidobacteriae;o__Bryobacterales;f__Bryobacteraceae;g__Bog-375;s__			0	0	0	0	0	0	0	0	0.00067849	0	0.00248312	0.00171203	0	0.000935381	0.000670922	0.00867437	0	0	0	0	0	0	0	0
Bog.None.R2.T0.JGI.BFC.metaspades_bin.84_100.00_0.00	d__Bacteria;p__Acidobacteriota;c__Acidobacteriae;o__Bryobacterales;f__Bryobacteraceae;g__Bog-375;s__Bog-375 sp003142185			0	0	0	0	0	0	0	0	0.0552493	0.0001105	0.0724072	0.0195249	0.000520464	0.0184532	0.0841486	0.0812254	0.000144627	0	1.4182e-05	0.000224289	0	0.000434695	0	0
20120600_E1D_6	d__Bacteria;p__Acidobacteriota;c__Acidobacteriae;o__Bryobacterales;f__Bryobacteraceae;g__Bog-375;s__Bog-375 sp003157745			0	0	0	0	0	0	0	0	0	0	0	0	0	0	0	0	0.000254363	0	0	0	0	6.00439e-05	0	0
20120700_S1D_55	d__Bacteria;p__Acidobacteriota;c__Acidobacteriae;o__Bryobacterales;f__Bryobacteraceae;g__Bog-375;s__Bog-375 sp003164035			0	0	0	0	0	0	0	0	0.00505145	0	0.000186362	0.00311759	0	0.000322842	0.00463644	0.00174135	0	0	0	0	0	0	0	0
20110600_S3M_2	d__Bacteria;p__Acidobacteriota;c__Acidobacteriae;o__Bryobacterales;f__Bryobacteraceae;g__Fen-178;s__			0	0	0	0	0	0	0	0	1.29437e-06	0	0	0	0	0	0	0.00026933	0.000142979	0	0.000199198	0	0	4.75094e-05	6.62213e-05	0
20120700_S1X_15	d__Bacteria;p__Acidobacteriota;c__Acidobacteriae;o__Bryobacterales;f__Bryobacteraceae;g__Fen-178;s__			0	0	0	0	0	0	0	0	0.000360129	0	0.00044491	0	0	2.87637e-05	0	0.000127847	0.000929915	0	0.000837482	0	0	0.000494975	0.000437469	0
20130700_C2M_9	d__Bacteria;p__Acidobacteriota;c__Acidobacteriae;o__Bryobacterales;f__Bryobacteraceae;g__Fen-178;s__			0	0	0	0	0	0	0	0	0	0	0	0	0	0	0	0	2.28679e-05	0	6.59384e-06	0	0	0	1.23174e-05	0
20120800_E3S_6	d__Bacteria;p__Acidobacteriota;c__Acidobacteriae;o__Bryobacterales;f__Bryobacteraceae;g__Fen-178;s__Fen-178 sp003142355			0	0	0	0	0	0	0	0	1.44704e-05	0	0	0	0	0	0	0	0.00120966	1.56016e-05	0.000885169	0	0	5.55334e-05	0.000725939	0
20120700_P3D_102	d__Bacteria;p__Acidobacteriota;c__Acidobacteriae;o__Bryobacterales;f__Bryobacteraceae;g__Fen-178;s__Fen-178 sp003170915			0	0	0	0	0	0	0	0	0	0	0	0	0	0	0	0	0.000188381	0	0.000286076	0	0	0	0.00013701	0
20111000_E3D_5	d__Bacteria;p__Acidobacteriota;c__Acidobacteriae;o__Bryobacterales;f__Bryobacteraceae;g__Fen-330;s__Fen-330 sp003137035			0	0	0	0	0	0	0	0	0	0	0	0	0	0	0	0	0	0	0.000185745	0	0	0	0.000950185	0
20120700_E1D_7	d__Bacteria;p__Acidobacteriota;c__Acidobacteriae;o__Bryobacterales;f__Bryobacteraceae;g__Fen-330;s__Fen-330 sp003154855			0	0	0	0	0	0	0	0	0	0	0	0	0	0	0	0	0.00127733	0	0.000112675	0	0	0.000268638	0.000219733	0
20110800_E3D_18	d__Bacteria;p__Acidobacteriota;c__Acidobacteriae;o__Bryobacterales;f__Bryobacteraceae;g__PALSA-129;s__			0	0	0	0	0	0	0	0	0	0	0	0	0	0	0	0	0	0	0	0	0	0	0	0
20110700_P2D_9	d__Bacteria;p__Acidobacteriota;c__Acidobacteriae;o__Bryobacterales;f__Bryobacteraceae;g__PALSA-129;s__PALSA-129 sp003167255			0	0	0	0	0	0	0	0	0	0	0	0	0	0	0	0	0	0	0	0	0	0	0	0
20110600_P1M_1	d__Bacteria;p__Acidobacteriota;c__Acidobacteriae;o__Bryobacterales;f__Bryobacteraceae;g__Palsa-187;s__			0	0	0	0	0.000911054	0	0	0	0	0	0	0	0	0	0	0	0	0	0	0	0	0	0	0
20110600_P1M_9	d__Bacteria;p__Acidobacteriota;c__Acidobacteriae;o__Bryobacterales;f__Bryobacteraceae;g__Palsa-187;s__			0	0	0	0	0	0	0	0	0	0	0	0	0	0	0	0	0	0	0	0	0	0	0	0
20111000_P2D_18	d__Bacteria;p__Acidobacteriota;c__Acidobacteriae;o__Bryobacterales;f__Bryobacteraceae;g__Palsa-187;s__			0	0	0	0	0	0	0	0	0	0	0	0	0	0	0	0	0	0	0	0	0	0	0	0
20111000_P3M_15	d__Bacteria;p__Acidobacteriota;c__Acidobacteriae;o__Bryobacterales;f__Bryobacteraceae;g__Palsa-187;s__			0	0	0	0	0	0	0	0	0	0	0	0	0	0	0	0	0	0	0	0	0	0	0	0
20120700_P3D_88	d__Bacteria;p__Acidobacteriota;c__Acidobacteriae;o__Bryobacterales;f__Bryobacteraceae;g__Palsa-187;s__			0	0	0	0	0	0	0	0	0	0	0	0	0	0	0	0	0	0	0	0	0	0	0	0
Bog.None.R3.T0.trimmomatic.megahit_bin.399_80.28_6.52	d__Bacteria;p__Acidobacteriota;c__Acidobacteriae;o__Bryobacterales;f__Bryobacteraceae;g__Palsa-187;s__			0	0	0	8.0645e-05	0.000634145	0	0.000758392	0.000141632	0	0.00245855	0	0.000541874	0.000202496	3.76871e-05	0.00091138	0	0	0	0	4.43883e-05	0	0	0	0
20110800_P1D_14	d__Bacteria;p__Acidobacteriota;c__Acidobacteriae;o__Bryobacterales;f__Bryobacteraceae;g__Palsa-187;s__Palsa-187 sp003170295			0	0	0	0	0	0	0	0	0	0	0	0	0	0	0	0	0	0	0	0	0	0	0	0
20111000_P2M_7	d__Bacteria;p__Acidobacteriota;c__Acidobacteriae;o__Bryobacterales;f__Bryobacteraceae;g__PALSA-243;s__PALSA-243 sp003135055			0	0	0.00022004	0.000545986	0.00133216	1.09927e-05	0.000654265	0	0	0	0	0	0	0	0	0	0	0	0	0	0	0	0	0
20120700_P3D_73	d__Bacteria;p__Acidobacteriota;c__Acidobacteriae;o__Bryobacterales;f__Bryobacteraceae;g__PALSA-129;s__PALSA-129 sp003152325			0	0	0	0	0	0	0	0	0	0	0	0	0	0	0	0	0	0	0	0	0	0	0	0
20120700_P3D_50	d__Bacteria;p__Acidobacteriota;c__Acidobacteriae;o__Bryobacterales;f__Bryobacteraceae;g__Palsa-89;s__			0	0	0	0	0	0	0	0	0	0	0	0	0	0	0	0	0	0	0	0	0	0	0	0
Palsa.Labelled.R1.T1.F2.trimmomatic.metaspades_bin.50_88.06_3.48	d__Bacteria;p__Acidobacteriota;c__Acidobacteriae;o__Bryobacterales;f__Bryobacteraceae;g__Palsa-89;s__			0.000168559	0.000264359	0.000119165	0.00359598	0	0.00276523	0	0	0	0.000185519	0	0	0.00047208	0	0	0	0	0	0	0	0	0	0	0
Palsa.None.R2.T0.JGI.BFC.metaspades_bin.61_83.67_6.26	d__Bacteria;p__Acidobacteriota;c__Acidobacteriae;o__Bryobacterales;f__Bryobacteraceae;g__Palsa-89;s__			0	0.000176204	0	0	0	0	0	0	0	0.0006845	0	0	0.0104628	0	0	0	0	0	0	0	0	0	0	0
20120500_P13_5	d__Bacteria;p__Acidobacteriota;c__Acidobacteriae;o__Bryobacterales;f__Bryobacteraceae;g__Palsa-89;s__Palsa-89 sp003132905			0	0	0	0.000190502	0.000420164	0	9.39833e-06	8.36347e-05	0	0	0	7.05951e-05	0	0	0	0	0	0	0	0	0	0	0	0
20110600_P1M_17	d__Bacteria;p__Acidobacteriota;c__Acidobacteriae;o__Bryobacterales;f__Bryobacteraceae;g__Palsa-89;s__Palsa-89 sp003162425			0	0	0	0	0	0	0	0.000208738	0	0	0	0	0	0	0	0	0	0	0	0	0	0	0	0
PMUP01	d__Bacteria;p__Acidobacteriota;c__Acidobacteriae;o__Bryobacterales;f__Bryobacteraceae;g__Palsa-89;s__Palsa-89 sp003166865			0.000656232	0	0.0248215	0.0071224	0	0.010659	0.0263013	0.00110491	0	0	0	0	0	0	0	0	0	0	0	0	0	0	0	0
20160700_P15_5	d__Bacteria;p__Acidobacteriota;c__Acidobacteriae;o__Bryobacterales;f__Bryobacteraceae;g__Palsa-89;s__Palsa-89 sp003166875			0	0	0	0.00885273	0.034032	0	0.000230216	0.0190639	0.000133417	0	0	0.000239504	0	0	0.000768326	0.0039621	0	0	0	0	0	0	0	0
20110700_P2D_21	d__Bacteria;p__Acidobacteriota;c__Acidobacteriae;o__Bryobacterales;f__Bryobacteraceae;g__Solibacter;s__			0	0	0	0	0	0	0	0	0	0	0	0	0	0	0	0	0.000196817	0	0	0	0	0	0	0.000385618
20110800_E2D_9	d__Bacteria;p__Acidobacteriota;c__Acidobacteriae;o__Bryobacterales;f__Bryobacteraceae;g__Solibacter;s__			0	0	0	0	0	0	0	0	0	0	0	0	0	0	0	0	0	0	0	0	0	0	0	0
20120700_S1D_102	d__Bacteria;p__Acidobacteriota;c__Acidobacteriae;o__Bryobacterales;f__Bryobacteraceae;g__Solibacter;s__			0	0	0	0	0	0	0	0	0.000633585	0	0.000437721	0	0	0	0.000357406	0.000911163	0	0	0	0.000489441	0	0.00246221	0	0
20111000_P2D_4	d__Bacteria;p__Acidobacteriota;c__Acidobacteriae;o__Bryobacterales;f__Bryobacteraceae;g__Solibacter;s__Solibacter sp003136215			0	0	0	0	0	0	0	0	0	0	0	0	0	0	0	0	0	0.000631279	0	0	0	0	0	0
20110800_E3D_19	d__Bacteria;p__Acidobacteriota;c__Acidobacteriae;o__UBA7540;f__UBA7540;g__Bog-366;s__			0	0	0	0	0	0	0	0	0	0	0	0	0	0	0	0	0	0	0	0	0	3.57682e-06	0	0
20120700_P3D_12	d__Bacteria;p__Acidobacteriota;c__Acidobacteriae;o__UBA7540;f__UBA7540;g__;s__			0	0	0	0	0	0	0	0	0	0	0	0	0	0	0	0	0.000134835	0	6.67557e-05	0	0	0	1.00433e-05	0
20120700_P3D_90	d__Bacteria;p__Acidobacteriota;c__Acidobacteriae;o__UBA7540;f__UBA7540;g__;s__			0	0	0	0	0	0	0	0	0	0	0	0	0	0	0	0	0	0	0	0	0	0	0	0
20120700_P3D_142	d__Bacteria;p__Acidobacteriota;c__Acidobacteriae;o__UBA7540;f__UBA7540;g__Bog-366;s__			0	0	0	0	0	0	0	0	0	0	0	0	0	0	0	0	3.35377e-05	0	0.000139304	0	0	0	0	0
Bog.None.R3.T0.JGI.BFC.metaspades_bin.339_96.94_3.52	d__Bacteria;p__Acidobacteriota;c__Acidobacteriae;o__UBA7540;f__UBA7540;g__Bog-366;s__			0	0	0	0	0	0	0	0	0	0.00185203	0	0	0	0	9.37864e-05	0	0	0	0	0.000575128	0	3.67156e-05	0	0
20120700_S1D_48	d__Bacteria;p__Acidobacteriota;c__Acidobacteriae;o__UBA7540;f__UBA7540;g__Bog-366;s__Bog-366 sp003165315			0	0	0	0	0	0	0	0	8.24663e-06	0	0	0	0	0	0.00124546	0.000295338	0	0	0	0	0	0	0	0
20120700_S1D_13	d__Bacteria;p__Acidobacteriota;c__Acidobacteriae;o__UBA7540;f__UBA7540;g__Bog-366;s__Bog-366 sp003165615			0	0	0	0	0	0	0	0	0.000317342	0	0.0014313	0	0	0.000917607	0	0.000778917	0	0	0	0	0	0.000119045	0	0
20110800_S1M_20	d__Bacteria;p__Acidobacteriota;c__Acidobacteriae;o__UBA7540;f__UBA7540;g__UBA7540;s__			0	0	0	0	0	0	0	0	0	0	0.000770563	0	0	0	0	0.000740204	0	0	0	0	0	0	0	0
20170700_S25_38	d__Bacteria;p__Acidobacteriota;c__Acidobacteriae;o__UBA7540;f__UBA7540;g__UBA7540;s__			0	0	0	0	0	0	0	0	0.00056486	0	0.0016987	1.03205e-05	0	0.00400788	3.93519e-05	0.00233521	0.0046518	0	0.00455953	0	0	7.73244e-05	0.00210857	0
20110800_P3M_3	d__Bacteria;p__Acidobacteriota;c__Acidobacteriae;o__Acidoferrales;f__UBA7541;g__;s__			0	0	0.00315925	0.000397789	0.00183205	0.011785	0.014086	0.0261288	0	0	0	0	0	0	0	0	0	0	0	0	0	0	0	0
20120700_P3D_11	d__Bacteria;p__Acidobacteriota;c__Acidobacteriae;o__Acidoferrales;f__UBA7541;g__;s__			0	0	0	0	0.00017059	0	0	0.000504141	0	0	0	0	0	0	0	0	0	0	0	0	0	0	0	0
20120700_P3D_27	d__Bacteria;p__Acidobacteriota;c__Acidobacteriae;o__Acidoferrales;f__UBA7541;g__Palsa-360;s__			0	0	0	0	0	0	0	0	0	0	0	0	0	0	0	0	0	0	0	0	0	0	0	0
20120700_P3D_46	d__Bacteria;p__Acidobacteriota;c__Acidobacteriae;o__Acidoferrales;f__UBA7541;g__Palsa-360;s__			0	0	0	0	0	0	0	0	0	0	0	0	0	0	0	0	0	0	0	0	0	0	0	0
20120700_P3D_67	d__Bacteria;p__Acidobacteriota;c__Acidobacteriae;o__Acidoferrales;f__UBA7541;g__Palsa-360;s__			0	0	0	0	0	0	0	0	0	0	0	0	0	0	0	0	0	0	0	0	0	0	0	0
Palsa.None.R2.T0.JGI.BFC.metaspades_bin.146_89.53_8.55	d__Bacteria;p__Acidobacteriota;c__Acidobacteriae;o__Acidoferrales;f__UBA7541;g__;s__			0	0.00121985	0	0	0	0	0	0	0	0	0	0	0	0	0	0	0	0	0	0	0	0	0	0
Palsa.None.R2.T0.JGI.BFC.metaspades_bin.60_72.97_9.43	d__Bacteria;p__Acidobacteriota;c__Acidobacteriae;o__Acidoferrales;f__UBA7541;g__;s__			0.00116281	0.00139951	0.00010627	6.86072e-05	0	0.000344013	0	0	0	0	0	0	0	0	0	0	0	0	0	0	0	0	0	0
Palsa.Unlabelled.R3.T1.F2.trimmomatic.metaspades_bin.54_83.78_8.12	d__Bacteria;p__Acidobacteriota;c__Acidobacteriae;o__Acidoferrales;f__UBA7541;g__;s__			0.00677464	0.0204356	0.000840276	0.0056148	0	0.00659127	0.0019137	1.17198e-05	0	0	0	0	0.00177578	0	0	0	0	0	0	0	0	0	0	0
20120700_P2M_5	d__Bacteria;p__Acidobacteriota;c__Acidobacteriae;o__Acidoferrales;f__UBA7541;g__Palsa-147;s__Palsa-147 sp003152355			0.020574	0.00104488	0.0318181	0.00705296	0.000158473	0.0195899	0.0189746	0.000387624	0	0	0	0	0	0	0	0	0	0	0	0	0	0	0	0
20120700_P3D_33	d__Bacteria;p__Acidobacteriota;c__Acidobacteriae;o__Acidoferrales;f__UBA7541;g__Palsa-189;s__			0	0	0	0.000150967	0.00196522	0	0	0.0013114	0	0	0	0	0	0	0	0	0	0	0	0	0	0	0	0
20110800_P1D_13	d__Bacteria;p__Acidobacteriota;c__Acidobacteriae;o__Acidoferrales;f__UBA7541;g__Palsa-189;s__Palsa-189 sp003140295			0	0	0	0	0	0	0	0	0	0	0	0	0	0	0	0	0	0	0	0	0	0	0	0
20120500_P24_8	d__Bacteria;p__Acidobacteriota;c__Acidobacteriae;o__Acidoferrales;f__UBA7541;g__PALSA-278;s__PALSA-278 sp003133505			0	0	0	0.00141908	0.00109872	0.000290907	0.00101623	0.00405019	0	0	0	0	0	0	0	0	0	0	0	0	0	0	0	0
20140700_S31_3	d__Bacteria;p__Acidobacteriota;c__Acidobacteriae;o__Acidoferrales;f__UBA7541;g__Palsa-295;s__			0	2.43191e-05	0	0	0	0	0	0	0	0.00338391	0	0	0.0189108	0	0	0	0	0	0	0	0	0	0	0
20160700_P15_2	d__Bacteria;p__Acidobacteriota;c__Acidobacteriae;o__Acidoferrales;f__UBA7541;g__Palsa-295;s__			0	0	0.000132014	0.00483263	0.00273711	0	0.000221019	1.44082e-05	0	0	0	0	0	0	0	0	0	0	0	0	0	0	0	0
Palsa.Labelled.R1.T1.F1.trimmomatic.metaspades_bin.33_89.65_1.71	d__Bacteria;p__Acidobacteriota;c__Acidobacteriae;o__Acidoferrales;f__UBA7541;g__Palsa-295;s__			0	0	1.02192e-05	0.000191254	0	0	0	0	0	0.000871186	0	0	0.00231497	0	0	0	0	0	0	0	0	0	0	0
Palsa.None.R2.T0.JGI.BFC.metaspades_bin.96_88.84_2.56	d__Bacteria;p__Acidobacteriota;c__Acidobacteriae;o__Acidoferrales;f__UBA7541;g__Palsa-295;s__			0.00736712	0.0119343	0	0	0	0.00089984	5.39291e-05	0.00759644	0	0.000123915	0	0	0.00127719	0	0	0	0	0	0	0	0	0	0	0
Palsa.Unlabelled.R1.T1.F1.trimmomatic.megahit_bin.45_71.69_6.46	d__Bacteria;p__Acidobacteriota;c__Acidobacteriae;o__Acidoferrales;f__UBA7541;g__Palsa-295;s__			0	0	0	0	0	0	0.000511827	0	0	0	0	0	8.23561e-05	0	0	0	0	0	0	0	0	0	0	0
20120700_P3D_92	d__Bacteria;p__Acidobacteriota;c__Acidobacteriae;o__Acidoferrales;f__UBA7541;g__Palsa-295;s__Palsa-295 sp003131705			0	0	0	0	0	0	0	0	0	0	0	0	0	0	0	0	0	0	0	0	0	0	0	0
20110700_P2S_4	d__Bacteria;p__Acidobacteriota;c__Acidobacteriae;o__Acidoferrales;f__UBA7541;g__Palsa-295;s__Palsa-295 sp003131985			0.0111667	0	0.00132592	0.0107901	0	0.0111773	0.0314571	0.0177847	0	0	0	0	0	0	0	0	0	0	0	0	0	0	0	0
20170700_P31_1	d__Bacteria;p__Acidobacteriota;c__Acidobacteriae;o__Acidoferrales;f__UBA7541;g__Palsa-295;s__Palsa-295 sp003153585			0.0913005	0.0614173	0.0167293	0.0401564	0	0.0242207	0.0170493	0.0174493	0	0.000781558	0	0	0.0123199	0	0	0	0	0	0	0	0	0	0	0
20120600_P3M_6	d__Bacteria;p__Acidobacteriota;c__Acidobacteriae;o__Acidoferrales;f__UBA7541;g__Palsa-295;s__Palsa-295 sp003156635			0.0199932	0.0170679	0.00148103	0.0183324	0	0.00821186	0.00243839	0.0186566	0	0	0	0	0	0	0	0	0	0	0	0	0	0	0	0
Palsa.Labelled.R1.T1.F1.trimmomatic.metaspades_bin.13_89.70_2.64	d__Bacteria;p__Acidobacteriota;c__Acidobacteriae;o__Acidoferrales;f__UBA7541;g__Palsa-295;s__Palsa-295 sp003156635			0.00157825	0.0203893	0	0.000784228	0	0.00078934	0	3.02214e-05	0	5.74565e-05	0	0	0.000133668	0	0	0	0	0	0	0	0	0	0	0
20110700_P3M_9	d__Bacteria;p__Acidobacteriota;c__Acidobacteriae;o__Acidoferrales;f__UBA7541;g__Palsa-295;s__Palsa-295 sp003166795			0.0419036	0.0106011	0.0469823	0.0270489	0.000229141	0.048984	0.0673217	0.0113214	0	0	0	0	0.000427966	0	0	0	0	0	0	0	0	0	0	0
20110800_P3M_6	d__Bacteria;p__Acidobacteriota;c__Acidobacteriae;o__Acidoferrales;f__UBA7541;g__Palsa-295;s__Palsa-295 sp003167215			0.00194204	0.00132347	0.0288229	0.0220653	6.02289e-05	0.018502	0.00979838	0.0346669	0	4.19878e-05	0	0	0.00146976	0	0	0	0	0	0	0	0	0	0	0
20160700_P15_3	d__Bacteria;p__Acidobacteriota;c__Acidobacteriae;o__Acidoferrales;f__UBA7541;g__Palsa-295;s__Palsa-295 sp003167215			0.00182451	0.00145242	0.00229632	0.0450734	0.0362309	0.00194336	0.0013499	0.0475756	0	6.62958e-05	3.72135e-05	0	0.00192818	0	0	0	0	0	0	0	0	0	0	0
3300037147_7	d__Bacteria;p__Acidobacteriota;c__Acidobacteriae;o__Acidoferrales;f__UBA7541;g__Palsa-360;s__			0	0	0	0.00024782	0.0029333	0	0	0.00510719	0	0.000204221	0	0	0	0	0	0	0	0	0	0	0	0	0	0
20110600_P1M_15	d__Bacteria;p__Acidobacteriota;c__Acidobacteriae;o__Acidoferrales;f__UBA7541;g__Palsa-360;s__Palsa-360 sp003161495			0	0	0	0	0	0	0	0	0	0	0	0	0	0	0	0	0	0	0	0	0	0	0	0
20120700_P3D_128	d__Bacteria;p__Acidobacteriota;c__Acidobacteriae;o__Acidoferrales;f__UBA7541;g__Palsa-360;s__Palsa-360 sp003165465			0	0	0	0	0	0	0	0	0	0	0	0	0	0	0	0	0	0	0	0	0	0	0	0
20110600_P1M_5	d__Bacteria;p__Acidobacteriota;c__Acidobacteriae;o__Acidoferrales;f__UBA7541;g__Acidoferrum;s__			0	0	0	0	0	0	0	0	0	0	0	0	0	0	0	0	0	0	0	0	0	0	0	0
20110800_P1M_19	d__Bacteria;p__Acidobacteriota;c__Acidobacteriae;o__Acidoferrales;f__UBA7541;g__Acidoferrum;s__			0	0	0	0	0	0	0	0	0	0	0	0	0	0	0	0	0	0	0	0	0	0	0	0
20150700_P23_12	d__Bacteria;p__Acidobacteriota;c__Acidobacteriae;o__Acidoferrales;f__UBA7541;g__Acidoferrum;s__			0	0	0.00544155	0.00850911	0	0.002846	0	0	0	0	0	0	0	0	0	0	0	0	0	0	0	0	0	0
20170700_P33_1	d__Bacteria;p__Acidobacteriota;c__Acidobacteriae;o__Acidoferrales;f__UBA7541;g__Acidoferrum;s__			0.011554	0.00115658	0.0114795	0.00427851	0	0.0121378	0.0323478	0.0106076	0	0	0	0	0	0	0	0	0	0	0	0	0	0	0	0
Palsa.Labelled.R1.T1.F2.trimmomatic.metaspades_bin.100_93.16_1.99	d__Bacteria;p__Acidobacteriota;c__Acidobacteriae;o__Acidoferrales;f__UBA7541;g__Acidoferrum;s__			0.000229207	0.0030441	0	0.000304643	0	0.0026812	0	0	0	0	0	0	0.000225058	0	0	0	0	0	0	0	0	0	0	0
Palsa.None.R2.T0.JGI.BFC.metaspades_bin.70_95.73_0.85	d__Bacteria;p__Acidobacteriota;c__Acidobacteriae;o__Acidoferrales;f__UBA7541;g__Acidoferrum;s__			0.0015969	0.0164885	0.000217939	0.0144392	0	0.00297062	0	0	0	0.00126101	0	0	0.00254405	0	0	0	0	0	0	0	0	0	0	0
20110800_E1D_22	d__Bacteria;p__Acidobacteriota;c__Acidobacteriae;o__Acidoferrales;f__UBA7541;g__Acidoferrum;s__Acidoferrum sp003154775			0	0	0	0	0	0	0	0	0	0	0	0	0	0	0	0	0.00140271	0	0.00896285	0	0	0	0.000485813	0
20110600_P3S_4	d__Bacteria;p__Acidobacteriota;c__Acidobacteriae;o__Acidoferrales;f__UBA7541;g__Acidoferrum;s__Acidoferrum sp003161195			0	0.00384679	0	0	0	0	0	0	0	0.000637851	0	0	0.00643009	0	0	0	0	0	0	0	0	0	0	0
3300038458_11	d__Bacteria;p__Acidobacteriota;c__Aminicenantia;o__Aminicenantales;f__UBA4085;g__FEN-413;s__			0	0	0	0	0	0	0	0	0	0	0	0	0	0	0	0	0.00239645	0	0.000783764	0	0	0	0.000725899	0
PLMN01	d__Bacteria;p__Acidobacteriota;c__Aminicenantia;o__Aminicenantales;f__UBA4085;g__FEN-413;s__FEN-413 sp003141555			0	0	0	0	0	0	0	0	0	0	0	0	0	0	0	0	0.000553469	0	0.00276802	0	0	0	0.00240925	0
20110800_E1S_2	d__Bacteria;p__Acidobacteriota;c__Aminicenantia;o__Aminicenantales;f__UBA4085;g__UBA4085;s__			0	0	0	0	0	0	0	0	0	0	0	0	0	0	0	0	0.00256872	0.00846457	0.00219965	0	0	0	0.00598581	0.00160372
PMCY01	d__Bacteria;p__Acidobacteriota;c__Aminicenantia;o__Aminicenantales;f__UBA4085;g__UBA4085;s__UBA4085 sp003154255			0	0	0	0	0	0	0	0	0	0	0	0	0	0	0	0	0.000387185	0.00215712	8.00243e-05	0	0	0	0.000866608	0.0043764
20110700_P1D_6	d__Bacteria;p__Acidobacteriota;c__Blastocatellia;o__Pyrinomonadales;f__Pyrinomonadaceae;g__UBA11740;s__UBA11740 sp003168335			0	0	0	0	0	0	0	0	0	0	0	0	0	0	0	0	0	0	0	0	0	0	0	0
3300037549_11	d__Bacteria;p__Acidobacteriota;c__Holophagae;o__Holophagales;f__Holophagaceae;g__Geothrix;s__			0	0	0	0	0	0	0	0	0	0	0	0	0	0	0	0	0	0	0	0	0	0	0	0
Fen.Unlabelled.R3.T2.F3.trimmomatic.metaspades_bin.10_74.46_4.17	d__Bacteria;p__Acidobacteriota;c__Holophagae;o__Holophagales;f__Holophagaceae;g__Geothrix;s__			0	0	0	0	0	0	0	0	0	0	0	0	0	0	0	0	0	0	0	0	0	0	0	0.000639711
20120600_E3D_2	d__Bacteria;p__Acidobacteriota;c__Holophagae;o__Holophagales;f__Holophagaceae;g__Geothrix;s__Geothrix sp003158505			0	0	0	0	0	0	0	0	0	0	0	0	0	0	0	0	0.00102006	0.000716258	0.000309745	0	0	0	0.000995847	0
Bog.Labelled.R1.T3.F3.trimmomatic.metaspades_bin.43_92.84_1.75	d__Bacteria;p__Acidobacteriota;c__Holophagae;o__Holophagales;f__Holophagaceae;g__Holophaga;s__			0	0	0	0	0	0	0	0	0	0	0.000249484	0	0	0	3.6214e-05	3.58768e-06	0	0	0	0.000597531	0.000889523	0.000385851	0	0
Bog.Unlabelled.R3.T3.F3.JGI.BFC.metaspades_bin.143_96.29_0.88	d__Bacteria;p__Acidobacteriota;c__Holophagae;o__Holophagales;f__Holophagaceae;g__Holophaga;s__			0	0	0	0	0	0	0	0	0	0	0.000247367	0	0	0.000149422	0.000846418	0	0	0	0	0.000352529	0	0.00421721	0	0
20120700_S1D_25	d__Bacteria;p__Acidobacteriota;c__Holophagae;o__Holophagales;f__Holophagaceae;g__Holophaga;s__Holophaga sp003165415			0	0	0	0	0	0	0	0	0.00491323	0	0.00344046	0.000469786	0	0.00169703	0.00141064	0.00633262	0	0	0	0.00172939	0	0.0110637	0	0
20120500_P19_8	d__Bacteria;p__Acidobacteriota;c__Thermoanaerobaculia;o__Thermoanaerobaculales;f__Thermoanaerobaculaceae;g__RBG-13-68-16;s__RBG-13-68-16 sp003133645			0	0	0	0	0	0	0	0	0	0	0	0	0	0	0	0	0	0	0	0	0	0	0	0
20120600_E2D_11	d__Bacteria;p__Acidobacteriota;c__Thermoanaerobaculia;o__Thermoanaerobaculales;f__Thermoanaerobaculaceae;g__RBG-13-68-16;s__RBG-13-68-16 sp003158745			0	0	0	0	0	0	0	0	0	0	0	0	0	0	0	0	0.0185762	0.016277	0.00982166	0	0	0	0.0110042	0.00236986
20110800_E2D_20	d__Bacteria;p__Acidobacteriota;c__Thermoanaerobaculia;o__UBA5066;f__UBA5066;g__Fen-183;s__Fen-183 sp003152095			0	0	0	0	0	0	0	0	0	0	0	0	0	0	0	0	0	0	0	0	0	0	0	0
20120600_E3D_30	d__Bacteria;p__Acidobacteriota;c__Vicinamibacteria;o__Fen-336;f__Fen-336;g__FEN-336;s__FEN-336 sp003155335			0	0	0	0	0	0	0	0	0	0	0	0	0	0	0	0	0	0	0.000286908	0	0	0	0.00127943	0
PMCG01	d__Bacteria;p__Acidobacteriota;c__Vicinamibacteria;o__Fen-336;f__Fen-336;g__FEN-336;s__FEN-336 sp003155335			0	0	0	0	0	0	0	0	0	0	0	0	0	0	0	0	0	0	2.66547e-05	0	0	0	0.000645752	0
20110800_E2D_22	d__Bacteria;p__Acidobacteriota;c__Vicinamibacteria;o__Vicinamibacterales;f__Fen-181;g__Fen-181;s__Fen-181 sp003170135			0	0	0	0	0	0	0	0	0	0	0	0	0	0	0	0	0	0	0	0	0	0	0	0
20120800_E3S_10	d__Bacteria;p__Acidobacteriota;c__Vicinamibacteria;o__Vicinamibacterales;f__Fen-181;g__FEN-299;s__			0	0	0	0	0	0	0	0	0	0	0	0	0	0	0	0	0	0	0	0	0	0	0	0
20120600_E2D_12	d__Bacteria;p__Acidobacteriota;c__Vicinamibacteria;o__Vicinamibacterales;f__Fen-181;g__FEN-299;s__FEN-299 sp003157675			0	0	0	0	0	0	0	0	0	0	0	0	0	0	0	0	0.00342696	7.7929e-05	0.00421911	0	0	0	0.000386237	0
20120700_P3D_31	d__Bacteria;p__Acidobacteriota;c__Vicinamibacteria;o__Vicinamibacterales;f__SCN-69-37;g__;s__			0	0	0	0	0	0	0	0	0	0	0	0	0	0	0	0	0	0	0	0	0	0	0	0
20120700_P3D_137	d__Bacteria;p__Acidobacteriota;c__Vicinamibacteria;o__Vicinamibacterales;f__UBA2999;g__JADGOC01;s__JADGOC01 sp017883165			0	0	0	0	0	0	0	0	0	0	0	0	0	0	0	0	0	0	0	0	0	0	0	0
20120700_P3D_122	d__Bacteria;p__Acidobacteriota;c__Vicinamibacteria;o__Vicinamibacterales;f__UBA2999;g__2-12-FULL-65-11;s__			0	0	0	0	0	0	0	0	0	0	0	0	0	0	0	0	0	0	0	0	0	0	0	0
20111000_P3M_19	d__Bacteria;p__Actinobacteriota;c__Acidimicrobiia;o__Acidimicrobiales;f__;g__;s__			0	0	0	0	0	0	0	0	0	0	0	0	0	0	0	0	0	0	0	0	0	0	0	0
20111000_P3M_46	d__Bacteria;p__Actinobacteriota;c__Acidimicrobiia;o__Acidimicrobiales;f__;g__;s__			0	0	0	0	0	0	0	0	0	0	0	0	0	0	0	0	0	0	0	0	0	0	0	0
Palsa.None.R2.T0.JGI.BFC.metaspades_bin.65_88.41_5.13	d__Bacteria;p__Actinobacteriota;c__Acidimicrobiia;o__Acidimicrobiales;f__;g__;s__			0	0.000843071	0	4.40081e-05	0	0	0	0	0	0	0	0	0	0	0	0	0	0	0	0	0	0	0	0
20130700_S1Z_14	d__Bacteria;p__Actinobacteriota;c__Acidimicrobiia;o__Acidimicrobiales;f__Bog-793;g__;s__			0	0	0	0	0	0	0	0	0	0	0	0	0	0	0	0	0	0	0	0	0	0	0	0
3300037231_15	d__Bacteria;p__Actinobacteriota;c__Acidimicrobiia;o__Acidimicrobiales;f__Bog-793;g__CAIVND01;s__			0	0	0	0	0	0	0	0	0	0	0	0	0	0	0	0	0	0	0	0	0	0	0	0
20120700_S3X_18	d__Bacteria;p__Actinobacteriota;c__Acidimicrobiia;o__Acidimicrobiales;f__Bog-793;g__Bog-793;s__Bog-793 sp003159795			0	0	0	0	0	0	0	0	0.000106396	0	0.000482548	0	0	0.00164291	0	0.0003843	0	0	0	0	0	0	0	0
20120600_E2D_28	d__Bacteria;p__Actinobacteriota;c__Acidimicrobiia;o__Acidimicrobiales;f__Bog-793;g__Fen-455;s__			0	0	0	0	0	0	0	0	1.52767e-05	0	0	0	0	0	0.00200178	0.00021594	0.000519607	0	0	0	0	7.91843e-05	0.000204744	0
20120700_P3D_97	d__Bacteria;p__Actinobacteriota;c__Acidimicrobiia;o__Acidimicrobiales;f__Bog-793;g__Fen-455;s__			0	0	0	0	0	0	0	2.99718e-05	0	0	0	0	0	0	0	0	0	0	0	0	0	0	0	0
20150700_P24_5	d__Bacteria;p__Actinobacteriota;c__Acidimicrobiia;o__Acidimicrobiales;f__Bog-793;g__Fen-455;s__			0	0	0	0.000271266	0.0066044	0	0.00122041	0.00530944	0.000632825	8.25601e-05	0.0065194	0.0027945	5.39229e-05	0.000257539	0	0	0	0	0	0	0	0	0	0
20160700_S13_16	d__Bacteria;p__Actinobacteriota;c__Acidimicrobiia;o__Acidimicrobiales;f__Bog-793;g__Fen-455;s__			0	0	0	0	0	0	0	0	0.0127805	0	4.89278e-05	0.00786149	0	7.11359e-05	0.000525478	0	0	0	0	0.00107692	0	5.49719e-05	0	0
20170700_P34_4	d__Bacteria;p__Actinobacteriota;c__Acidimicrobiia;o__Acidimicrobiales;f__Bog-793;g__Fen-455;s__			0	0	0.000105944	0.000617766	0.026301	0.000917816	0.00257054	0.0348628	0	0	0	0	0	0	0	0	0	0	0	0	0	0	0	0
20120700_S1X_2	d__Bacteria;p__Actinobacteriota;c__Acidimicrobiia;o__Acidimicrobiales;f__Bog-793;g__Fen-455;s__Fen-455 sp003139355			0	0	0	0	0	0	0	0	0.000427539	0	0.00261685	0.000134357	0	0.0350823	8.10189e-06	0.00205976	0.0336236	0	0.034264	0	1.64771e-05	0	0.0338739	0
20140700_E14_11	d__Bacteria;p__Actinobacteriota;c__Acidimicrobiia;o__Acidimicrobiales;f__Bog-793;g__Fen-455;s__Fen-455 sp003140595			0	0	0	0	0	0	0	0	0.0451461	9.73227e-05	0.00963484	0.043612	0.000699906	0.0283896	0.0406881	0.0286279	0.0035362	0	0.00132093	0.0453372	0.00225088	0.0519695	0.00266341	0
20110800_S1D_5	d__Bacteria;p__Actinobacteriota;c__Acidimicrobiia;o__Acidimicrobiales;f__Bog-793;g__Fen-455;s__Fen-455 sp003166375			0	0	0	0	0	0	0	0	0	0	7.92313e-05	0	0	0.000147836	0	0.00326589	0.00212404	0	0.00474116	0	0	0	0.000522514	0
20110800_E3D_9	d__Bacteria;p__Actinobacteriota;c__Acidimicrobiia;o__Acidimicrobiales;f__Bog-793;g__Fen-455;s__Fen-455 sp003170375			0	0	0	0	0	0	0	0	0.000360612	0	0.0204333	0.000167643	0	0.00894009	0.00017023	0.0116157	0.0174665	0.000170526	0.0180577	0	0	0.000194384	0.0136893	0
20120500_P23_4	d__Bacteria;p__Actinobacteriota;c__Acidimicrobiia;o__Acidimicrobiales;f__Bog-793;g__Palsa-601;s__			0.000276287	0	0.00212989	4.88629e-05	0.00162786	0.0002255	0.0128495	0.000228737	0	0	0	0	0	0	0	0	0	0	0	0	0	0	0	0
20120500_P32_5	d__Bacteria;p__Actinobacteriota;c__Acidimicrobiia;o__Acidimicrobiales;f__Bog-793;g__Palsa-601;s__			0	0	0	0	0.000596549	0	0	0	0	0	0	0	0	0	0	0	0	0	0	0	0	0	0	0
20120700_P3D_115	d__Bacteria;p__Actinobacteriota;c__Acidimicrobiia;o__Acidimicrobiales;f__Bog-793;g__Palsa-601;s__			0	0	0	0	0	0	0	0	0	0	0	0	0	0	0	0	0	0	0	0	0	0	0	0
20160700_S23_14	d__Bacteria;p__Actinobacteriota;c__Acidimicrobiia;o__Acidimicrobiales;f__Bog-793;g__Palsa-601;s__			0	0	0	0.000630764	0.00819845	0	0	0.00195331	0.000984865	0.00099642	0	0.0220536	0.000326619	0.00112251	0.00203903	0.000284389	0	0	0	0	0	0	0	0
20130700_P1Y_3	d__Bacteria;p__Actinobacteriota;c__Acidimicrobiia;o__Acidimicrobiales;f__Bog-793;g__Palsa-601;s__Palsa-601 sp003136185			0	0	0	5.43335e-05	0.000902688	0	0	0	0	0	0	0	0	0	0	0	0	0	0	0	0	0	0	0
PMCN01	d__Bacteria;p__Actinobacteriota;c__Acidimicrobiia;o__Acidimicrobiales;f__Ilumatobacteraceae;g__UBA668;s__UBA668 sp003154135			0	0	0	0	0	0	0	0	0	0	0	0	0	0	0	0	0	0.00138001	0	0	0	0	0	0.0132646
20110800_P2D_8	d__Bacteria;p__Actinobacteriota;c__Acidimicrobiia;o__Acidimicrobiales;f__Palsa-688;g__;s__			0	0	0	6.5365e-05	0.00118891	0	0	0.00234773	0	0	0	0	0	0	0	0	0	0	0	0	0	0	0	0
20160700_P15_13	d__Bacteria;p__Actinobacteriota;c__Acidimicrobiia;o__Acidimicrobiales;f__Palsa-688;g__;s__			0.00204055	0	0.00151502	0.00729943	0.00847063	0.00155566	0.00361614	0.0044931	0	0.000218719	0	0	0.000137822	0	0	0	0	0	0	0	0	0	0	0
Palsa.Labelled.R3.T1.F2.trimmomatic.metaspades_bin.5_93.42_1.45	d__Bacteria;p__Actinobacteriota;c__Acidimicrobiia;o__Acidimicrobiales;f__Palsa-688;g__;s__			0.0172411	0.0148105	0.00345039	0.00216982	0	0.0105814	0.000699315	0	0	0	0	0	0.00104957	0	0	0	0	0	0	0	0	0	0	0
Palsa.None.R2.T0.JGI.BFC.metaspades_bin.147_84.14_8.29	d__Bacteria;p__Actinobacteriota;c__Acidimicrobiia;o__Acidimicrobiales;f__Palsa-688;g__Fen-671;s__			0.00206994	0.00414212	4.36226e-05	0	0	0.000547361	0	0	0	0	0	0	7.39973e-05	0	0	0	0	0	0	0	0	0	0	0
PMOO01	d__Bacteria;p__Actinobacteriota;c__Acidimicrobiia;o__Acidimicrobiales;f__Palsa-688;g__;s__			0	0	7.4469e-05	0	3.97619e-05	0	3.90577e-06	0	0	0	0	0	0	0	0	0	0	0	0	0	0	0	0	0
20120700_S1D_115	d__Bacteria;p__Actinobacteriota;c__Acidimicrobiia;o__Acidimicrobiales;f__Palsa-688;g__Fen-671;s__			0	0	0	0	0	0	0	0	0.00125462	0	0.000235299	0.000767066	0	0.00638705	0.000124941	0.000814959	0	0	0	0.000538375	0	0.000744404	0	0
20120600_E1D_41	d__Bacteria;p__Actinobacteriota;c__Acidimicrobiia;o__Acidimicrobiales;f__Palsa-688;g__Fen-671;s__Fen-671 sp003158835			0	0	0	0	0	0	0	0	0	0	0	0	0	0	0	0.000323069	0.00110993	0	0.000649669	0	0	0.00138201	0.000456484	0
PMWT01	d__Bacteria;p__Actinobacteriota;c__Acidimicrobiia;o__Acidimicrobiales;f__Palsa-688;g__Fen-671;s__Fen-671 sp003166025			0	0	0.000816126	0.000282873	0.000710163	0.000345552	6.53639e-05	0.00058364	0.00695596	0.00179527	0.00226599	0.0193992	0.000438437	0.00339436	0.00681537	0.00716254	0	0	0	0.00202065	0	0.00308859	0	0
Palsa.None.R2.T0.JGI.BFC.metaspades_bin.50_91.45_2.99	d__Bacteria;p__Actinobacteriota;c__Acidimicrobiia;o__Acidimicrobiales;f__Palsa-688;g__PALSA-688;s__PALSA-688 sp003156795			0	0	0.00543491	0.00356143	0	0.00190866	0	0	0	0	0	0	0	0	0	0	0	0	0	0	0	0	0	0
20120600_P3S_2	d__Bacteria;p__Actinobacteriota;c__Acidimicrobiia;o__Acidimicrobiales;f__Palsa-688;g__PALSA-693;s__PALSA-693 sp003156595			0.0100224	0.0152941	0.000111115	0.00112794	0	0.000938633	0	0	0	0	0	0	0	0	0	0	0	0	0	0	0	0	0	0
3300037353_11	d__Bacteria;p__Actinobacteriota;c__Acidimicrobiia;o__Acidimicrobiales;f__RAAP-2;g__Bog-756;s__			0	0	0.001419	0.00139419	0.0212407	0.00248653	0.00760347	0.00375556	0	0	0	0	0	0	0	0	0	0	0	0	0	0	0	0
Bog.None.R2.T0.trimmomatic.megahit_bin.247_70.69_0.00	d__Bacteria;p__Actinobacteriota;c__Acidimicrobiia;o__Acidimicrobiales;f__RAAP-2;g__Bog-756;s__			0	0	0	0	0	0	0	0	0	8.92009e-06	0	0	0.00546079	0	0	0	0	0	0	5.03287e-05	3.094e-05	0	0	0
Bog.Unlabelled.R3.T2.F3.trimmomatic.metaspades_bin.5_81.58_0.43	d__Bacteria;p__Actinobacteriota;c__Acidimicrobiia;o__Acidimicrobiales;f__RAAP-2;g__;s__			0	0	0	0	0	0	0	0	0	0.00138375	0	0.000181329	0.00407762	0	0	0	0	0	0	0.00330335	0	0	0	0
20110700_P2D_26	d__Bacteria;p__Actinobacteriota;c__Acidimicrobiia;o__Acidimicrobiales;f__RAAP-2;g__Bog-473;s__			0	0	0.000141631	0.000602434	0.000504456	0.00199053	0.000168392	0.00201028	2.39714e-05	0.00280428	0.00304695	0.00112786	0.000198147	0.000199617	0	0	0	0	0	0	0	0	0	0
20110700_P2D_37	d__Bacteria;p__Actinobacteriota;c__Acidimicrobiia;o__Acidimicrobiales;f__RAAP-2;g__Bog-473;s__			0	0	0	0.000410434	0.000771817	0	0	0.000246641	0	0	0	0	0	0	0	0	0	0	0	0	0	0	0	0
20110700_P2M_8	d__Bacteria;p__Actinobacteriota;c__Acidimicrobiia;o__Acidimicrobiales;f__RAAP-2;g__Bog-473;s__			0	0	0	0	0.00365396	0	0.00171942	0.000343597	0	0	0	0	0	0	0	0	0	0	0	0	0	0	0	0
20110800_S1S_9	d__Bacteria;p__Actinobacteriota;c__Acidimicrobiia;o__Acidimicrobiales;f__RAAP-2;g__Bog-473;s__			0	0	0	0	0	0	0	0	0	0	0	0	0	0	0	0	0	0	0	0	0	0	0	0
20170700_S34_32	d__Bacteria;p__Actinobacteriota;c__Acidimicrobiia;o__Acidimicrobiales;f__RAAP-2;g__Bog-473;s__			0.000357621	0.000378707	0.000155968	0.000348597	0.000338464	0.000182523	4.19196e-05	0.000129377	0	0.000167743	8.76932e-05	0.000494222	0.000175623	5.04872e-06	5.88926e-05	0.000392417	0	0	0	0	0	0	0	0
Bog.Unlabelled.R3.T1.F3.JGI.BFC.metaspades_bin.53_92.50_2.78	d__Bacteria;p__Actinobacteriota;c__Acidimicrobiia;o__Acidimicrobiales;f__RAAP-2;g__Bog-473;s__			0	0	0	0	0	0	0	0	0	0.00226547	0	0.000388492	0.00157864	0	0.000467767	0	0	0	0	0.00666338	0.0108004	0.000269621	0	0
Palsa.None.R2.T0.JGI.BFC.metaspades_bin.247_71.06_5.63	d__Bacteria;p__Actinobacteriota;c__Acidimicrobiia;o__Acidimicrobiales;f__RAAP-2;g__Bog-473;s__			0.000475965	0.00193157	0	0	0	0.000112277	0	0	0	0	0	0	0	0	0	0	0	0	0	0	0	0	0	0
Palsa.Unlabelled.R2.T3.F3.trimmomatic.megahit_bin.239_79.17_2.28	d__Bacteria;p__Actinobacteriota;c__Acidimicrobiia;o__Acidimicrobiales;f__RAAP-2;g__Bog-473;s__			0.000923815	0.00172882	0.000464207	0.000270737	7.11702e-05	0.000529573	0.000336595	0	0	0	0	0	0	0	0	0	0	0	0	0	0	0	0	0
PKYA01	d__Bacteria;p__Actinobacteriota;c__Acidimicrobiia;o__Acidimicrobiales;f__RAAP-2;g__Bog-473;s__Bog-473 sp003133545			0	0	0.0125877	0.00479366	0.0093725	0.00136358	0.0147389	0.00751018	0	0	0	0	0	0	0	0	0	0	0	0	0	0	0	0
PMLV01	d__Bacteria;p__Actinobacteriota;c__Acidimicrobiia;o__Acidimicrobiales;f__RAAP-2;g__Bog-473;s__Bog-473 sp003160635			0	0	0	0	0.000219755	0	0	0.000104937	0	7.71505e-05	0.000190333	4.10109e-05	0	1.52121e-05	2.84581e-05	0.000141788	0	0	0	0	0	0	0	0
20170700_S33_13	d__Bacteria;p__Actinobacteriota;c__Acidimicrobiia;o__Acidimicrobiales;f__RAAP-2;g__Bog-473;s__Bog-473 sp003169235			0	0	0	0	0	0	0	0	9.12046e-05	0.000575357	6.01486e-06	0.00372413	0	0.000174761	0.0102137	0.0104327	0	0	0	0	0	0	0	0
20110800_P1D_31	d__Bacteria;p__Actinobacteriota;c__Acidimicrobiia;o__Acidimicrobiales;f__RAAP-2;g__Bog-473;s__Bog-473 sp003169675			0	0	0	0	0	0	0	0	0	0	0	0	0	0	0	0	0	0	0	0	0	0	0	0
20120600_S3D_1	d__Bacteria;p__Actinobacteriota;c__Acidimicrobiia;o__Acidimicrobiales;f__RAAP-2;g__Bog-515;s__Bog-515 sp003155135			0	0	0	0	0	0	0	0	0.017709	0.00209146	0.000512631	0.0302533	0	0.00185408	0.0142303	0.00458672	0.000103644	0	0	0	0	0	0	0
20110800_S1M_32	d__Bacteria;p__Actinobacteriota;c__Acidimicrobiia;o__Acidimicrobiales;f__RAAP-2;g__Bog-756;s__			0	0	0	0	0	0	0	0	0	0	0	0	0	0	0.000177988	0.0011286	0	0	0	0	0	0	0	0
20110800_S1S_1	d__Bacteria;p__Actinobacteriota;c__Acidimicrobiia;o__Acidimicrobiales;f__RAAP-2;g__Bog-756;s__			0	0	0	0	0	0	0	0	0	0.000591597	0	0	0.00275971	0	0	0	0	0	0	0.000160319	0	0	0	0
20170700_S34_26	d__Bacteria;p__Actinobacteriota;c__Acidimicrobiia;o__Acidimicrobiales;f__RAAP-2;g__Bog-756;s__			0	0	0	0	0	0	0	0	0	0	0.00102202	0	0	0.00128966	0.000976943	0.00561957	0	0	0	0	0	0	0	0
3300037549_16	d__Bacteria;p__Actinobacteriota;c__Acidimicrobiia;o__Acidimicrobiales;f__RAAP-2;g__Bog-756;s__			0	0	0	0	0	0	0	0	0	0	0	0	0	0	0	0	0	0	0	0.00170288	0.00397406	0.000110598	0	0
Bog.Unlabelled.R3.T2.F3.trimmomatic.metaspades_bin.165_74.19_4.27	d__Bacteria;p__Actinobacteriota;c__Acidimicrobiia;o__Acidimicrobiales;f__RAAP-2;g__Bog-756;s__			0	0	0	0	0	0	0	0	0	0.000166015	0	0	0.000996682	0	0	0	0	0	0	0.00109896	0.00131987	2.30621e-05	0	0
Bog.Unlabelled.R3.T3.F3.JGI.BFC.metaspades_bin.142_81.20_4.70	d__Bacteria;p__Actinobacteriota;c__Acidimicrobiia;o__Acidimicrobiales;f__RAAP-2;g__Bog-756;s__			0	0	0	0	0	0	0	0	0.00237951	0.000247151	0	0.000212611	0	0	1.16873e-05	0	0	0	0	0.0027901	0.00231938	0.000688194	0	0
20110800_S1M_17	d__Bacteria;p__Actinobacteriota;c__Acidimicrobiia;o__Acidimicrobiales;f__RAAP-2;g__Bog-756;s__Bog-756 sp003138855			0	0	0	0	0	0	0	0	0.00264951	0	0.00148919	0.00125447	0	0.00934812	0.00567492	0.0150311	0	0	0	0	0	0	0	0
20110700_P2D_29	d__Bacteria;p__Actinobacteriota;c__Acidimicrobiia;o__Acidimicrobiales;f__RAAP-2;g__Bog-756;s__Bog-756 sp003153575			0	0	0	0	0	0	0	0	0	0	0	0	0	0	0	0	0	0	0	0	0	0	0	0
20120600_S2M_9	d__Bacteria;p__Actinobacteriota;c__Acidimicrobiia;o__Acidimicrobiales;f__RAAP-2;g__Bog-756;s__Bog-756 sp003157945			0	0	0	0	0	0	0	0	0	0.000913155	0	0	0	0	0.00286514	0	0	0	0	0.000515332	6.18503e-05	0	0	0
PLRX01	d__Bacteria;p__Actinobacteriota;c__Acidimicrobiia;o__Acidimicrobiales;f__RAAP-2;g__Bog-756;s__Bog-756 sp003164095			0	0	0	0	0	0	0	0	0.000354614	0	0	0	0	0	1.59882e-05	0	0	0	0	0	0	0	0	0
20120700_S1D_66	d__Bacteria;p__Actinobacteriota;c__Acidimicrobiia;o__Acidimicrobiales;f__RAAP-2;g__Bog-756;s__Bog-756 sp003164275			0	0	0	0	0	0	0	0	0.000154181	0	0	0	0	0	0	0	0	0	0	0	0	0	0	0
3300037316_8	d__Bacteria;p__Actinobacteriota;c__Acidimicrobiia;o__Acidimicrobiales;f__RAAP-2;g__PALSA-457;s__			0	0	0	0	0	0	0	0	0	0	0	0	0	0	0	0	0	0	0	0	0	0	0	0
20110600_P1M_24	d__Bacteria;p__Actinobacteriota;c__Acidimicrobiia;o__Acidimicrobiales;f__RAAP-2;g__PALSA-457;s__PALSA-457 sp003161575			0	0	0	0	0	0	0	0	0	0	0	0	0	0	0	0	0	0	0	0	0	0	0	0
20111000_P2M_3	d__Bacteria;p__Actinobacteriota;c__Acidimicrobiia;o__Acidimicrobiales;f__RAAP-2;g__Palsa-459;s__			0	0	0	0	0.00075685	0	0	0	0	0	0	0	0	0	0	0	0	0	0	0	0	0	0	0
20120500_P23_5	d__Bacteria;p__Actinobacteriota;c__Acidimicrobiia;o__Acidimicrobiales;f__RAAP-2;g__Palsa-459;s__			0.000993381	0.000348631	0.00239207	0.000431081	0.000780798	0.000452647	0.00553367	0	0	0	0	0	0	0	0	0	0	0	0	0	0	0	0	0
20111000_P3M_7	d__Bacteria;p__Actinobacteriota;c__Acidimicrobiia;o__Acidimicrobiales;f__RAAP-2;g__Palsa-459;s__Palsa-459 sp003135595			0	0	0	0	0	0	0	0	0	0	0	0	0	0	0	0	0	0	0	0	0	0	0	0
PMON01	d__Bacteria;p__Actinobacteriota;c__Acidimicrobiia;o__Acidimicrobiales;f__RAAP-2;g__Palsa-459;s__Palsa-459 sp003162395			0	0	0	0	0	0	0	0	0	0	0	0	0	0	0	0	0	0	0	0	0	0	0	0
PLWZ01	d__Bacteria;p__Actinobacteriota;c__Acidimicrobiia;o__Acidimicrobiales;f__RAAP-2;g__Palsa-461;s__Palsa-461 sp003151235			0	0	0	0.000563375	0.00858223	0	0	0.000445093	0	0	0	0	0	0	0	0	0	0	0	0	0	0	0	0
20110600_P1M_4	d__Bacteria;p__Actinobacteriota;c__Acidimicrobiia;o__Acidimicrobiales;f__RAAP-2;g__Palsa-461;s__Palsa-461 sp003161255			0	0	0.00544686	0.00024307	0.00661992	0.000986125	0.00296141	0.000408532	0	0	0	0	0	0	0	0	0	0	0	0	0	0	0	0
20110800_P1D_20	d__Bacteria;p__Actinobacteriota;c__Acidimicrobiia;o__Acidimicrobiales;f__RAAP-2;g__Bog-756;s__			0	0	0	0	0	0	0	0	0	0	0	0	0	0	0	0	0	0	0	0	0	0	0	0
20111000_P2D_11	d__Bacteria;p__Actinobacteriota;c__Acidimicrobiia;o__Acidimicrobiales;f__RAAP-2;g__Bog-756;s__Bog-756 sp003133325			0	0	0	0	0	0	0	0	0	0	0	0	0	0	0	0	0	0	0	0	0	0	0	0
20120700_P3D_125	d__Bacteria;p__Actinobacteriota;c__Acidimicrobiia;o__Acidimicrobiales;f__RAAP-2;g__Bog-756;s__Bog-756 sp003152015			0	0	0	0	0	0	0	0	0	0	0	0	0	0	0	0	0	0	0	0	0	0	0	0
20120500_P27_1	d__Bacteria;p__Actinobacteriota;c__Acidimicrobiia;o__Acidimicrobiales;f__RAAP-2;g__RAAP-2;s__			0	0	0	0	0	0	0	0	0	0	0	0	0	0	0	0	0	0	0	0	0	0	0	0
20120700_P3D_141	d__Bacteria;p__Actinobacteriota;c__Acidimicrobiia;o__Acidimicrobiales;f__RAAP-2;g__RAAP-2;s__			0	0	0	0	0	0	0	0	0	0	0	0	0	0	0	0	0	0	0	0	0	0	0	0
20120700_S1D_96	d__Bacteria;p__Actinobacteriota;c__Acidimicrobiia;o__Acidimicrobiales;f__RAAP-2;g__RAAP-2;s__			0	0	0	0	0	0	0	0	0	0.0162585	0	0.000924163	0	0	0.00234794	0	0	0	0	0.00232829	0.00255519	0	0	0
20130700_S3M_8	d__Bacteria;p__Actinobacteriota;c__Acidimicrobiia;o__Acidimicrobiales;f__RAAP-2;g__RAAP-2;s__			0	0	0	0	0	0	0	0	5.89455e-05	5.96324e-05	0	0.0197773	0.000492353	0.000688929	0.00929531	0.0019903	0	0	0	0	0	0	0	0
20130700_S3Z_17	d__Bacteria;p__Actinobacteriota;c__Acidimicrobiia;o__Acidimicrobiales;f__RAAP-2;g__RAAP-2;s__			0	0	0	0	0	0	0	0	0.000529668	0	7.81596e-05	0.000327373	0	0.000513648	7.91282e-05	0.00199851	0	0	0	0	0	0	0	0
20140700_S21_3	d__Bacteria;p__Actinobacteriota;c__Acidimicrobiia;o__Acidimicrobiales;f__RAAP-2;g__RAAP-2;s__			0	0	0	0	0	0	0	0	0	0.0201924	0	0.000129711	0.00388059	6.77033e-05	0.00273447	0	0	0	0	0	0	0	0	0
20140700_S31_6	d__Bacteria;p__Actinobacteriota;c__Acidimicrobiia;o__Acidimicrobiales;f__RAAP-2;g__RAAP-2;s__			0	0	0	0	0	0	0	0	0	0.0217187	0	7.16328e-05	0.0130404	6.46296e-05	0.00096408	0	0	0	0	0.000158645	6.53424e-05	0	0	0
20150700_P13_8	d__Bacteria;p__Actinobacteriota;c__Acidimicrobiia;o__Acidimicrobiales;f__RAAP-2;g__RAAP-2;s__			0	0	0	0	0	0	1.90259e-06	0	0	0	0	0	0	0	0	0	0	0	0	0	0	0	0	0
20150700_P14_12	d__Bacteria;p__Actinobacteriota;c__Acidimicrobiia;o__Acidimicrobiales;f__RAAP-2;g__RAAP-2;s__			0.00520458	0	0.00124269	0.000884169	0	0.000318872	0.00137893	0	0	0	0	0	0	0	0	0	0	0	0	0	0	0	0	0
20170700_E11_3	d__Bacteria;p__Actinobacteriota;c__Acidimicrobiia;o__Acidimicrobiales;f__RAAP-2;g__RAAP-2;s__			0	0	0	0	0	0	0	0	0	1.94476e-05	0	0	0	0	0	0	0	0	0	0.0148515	0.157394	0.00421516	0	0
20170700_S34_13	d__Bacteria;p__Actinobacteriota;c__Acidimicrobiia;o__Acidimicrobiales;f__RAAP-2;g__RAAP-2;s__			0	0	0	0	0	0	0	0	0	0	0	0	0	0	0	8.01214e-05	0.00154135	0	0.000129173	0	0	0	0.000534168	0
3300037159_8	d__Bacteria;p__Actinobacteriota;c__Acidimicrobiia;o__Acidimicrobiales;f__RAAP-2;g__RAAP-2;s__			0	0	0	0.000164902	0.00207546	0	0	0.0237084	0	0	0	0	0	0	0	0	0	0	0	0	0	0	0	0
Bog.Unlabelled.R1.T2.F3.trimmomatic.metaspades_bin.68_86.32_3.16	d__Bacteria;p__Actinobacteriota;c__Acidimicrobiia;o__Acidimicrobiales;f__RAAP-2;g__RAAP-2;s__			0	0	0	0	0	0	0	0	0	0.00938626	0	6.31231e-05	0	0	0	0	0	0	0	0.00561469	0.00655896	0.000143255	0	0
20120500_P32_7	d__Bacteria;p__Actinobacteriota;c__Acidimicrobiia;o__Acidimicrobiales;f__RAAP-2;g__RAAP-2;s__RAAP-2 sp003131665			0	0	0	0	0	0	0	0	0	0	0	0	0	0	0	0	0	0	0	0	0	0	0	0
20120500_P28_2	d__Bacteria;p__Actinobacteriota;c__Acidimicrobiia;o__Acidimicrobiales;f__RAAP-2;g__RAAP-2;s__RAAP-2 sp003132165			0	0	0	0	0	0	0	0	0	0	0	0	0	0	0	0	0	0	0	0	0	0	0	0
20120500_P27_3	d__Bacteria;p__Actinobacteriota;c__Acidimicrobiia;o__Acidimicrobiales;f__RAAP-2;g__RAAP-2;s__RAAP-2 sp003132205			0	0	0	0	0	0	0	0	0	0	0	0	0	0	0	0	0	0	0	0	0	0	0	0
PKXJ01	d__Bacteria;p__Actinobacteriota;c__Acidimicrobiia;o__Acidimicrobiales;f__RAAP-2;g__RAAP-2;s__RAAP-2 sp003132305			0	0	0	0	0	0	0	0	0	0	0	0	0	0	0	0	0	0	0	0	0	0	0	0
20160700_E21_3	d__Bacteria;p__Actinobacteriota;c__Acidimicrobiia;o__Acidimicrobiales;f__RAAP-2;g__RAAP-2;s__RAAP-2 sp003133005			0	0	0	0	0	0	0	0	0	6.71837e-06	0	0	0.00600095	0	0	0	0	0	0	0.00224305	0.0626105	1.95105e-06	0	0
20110800_S1S_6	d__Bacteria;p__Actinobacteriota;c__Acidimicrobiia;o__Acidimicrobiales;f__RAAP-2;g__RAAP-2;s__RAAP-2 sp003133075			0	0	0	0	0	0	0	0	0	0.00294854	0	0	0.0788662	8.40695e-05	0	0	0	0	0	0.00598513	0.00603727	2.00181e-05	0	0
20140700_S11_5	d__Bacteria;p__Actinobacteriota;c__Acidimicrobiia;o__Acidimicrobiales;f__RAAP-2;g__RAAP-2;s__RAAP-2 sp003133125			0	0	0	0	0	0	0	0	1.67832e-05	0.0056498	7.33157e-05	0.00472489	0.000489272	0.000486216	0.0226059	2.36747e-05	0	0	0	0.00101365	0.0015034	0.000263342	0	0
20120700_P3D_136	d__Bacteria;p__Actinobacteriota;c__Acidimicrobiia;o__Acidimicrobiales;f__RAAP-2;g__RAAP-2;s__RAAP-2 sp003133405			0	0	0	0	0	0	0	0	0	0	0	0	0	0	0	0	0	0	0	0	0	0	0	0
PKYK01	d__Bacteria;p__Actinobacteriota;c__Acidimicrobiia;o__Acidimicrobiales;f__RAAP-2;g__RAAP-2;s__RAAP-2 sp003133665			0	0	0	0	0	0	0	0	0	0	0	0	0	0	0	0	0	0	0	0	0	0	0	0
20120500_P17_2	d__Bacteria;p__Actinobacteriota;c__Acidimicrobiia;o__Acidimicrobiales;f__RAAP-2;g__RAAP-2;s__RAAP-2 sp003133685			0	0	0	0	0	0	0	0	1.368e-06	0	0	0	0	0	0	0	0	0	0	0	0	0	0	0
20120700_P1D_7	d__Bacteria;p__Actinobacteriota;c__Acidimicrobiia;o__Acidimicrobiales;f__RAAP-2;g__RAAP-2;s__RAAP-2 sp003133685			0	0	0	0	0	0	0	0	0	0	0	0.00045767	0	0	0	3.97409e-05	0	0	0	0	0	0	0	0
PMLQ01	d__Bacteria;p__Actinobacteriota;c__Acidimicrobiia;o__Acidimicrobiales;f__RAAP-2;g__RAAP-2;s__RAAP-2 sp003133685			0	0	0	0	0	0	0	0	0	0	0	0	0	0	0	0	0	0	0	0	0	0	0	0
20111000_P3M_11	d__Bacteria;p__Actinobacteriota;c__Acidimicrobiia;o__Acidimicrobiales;f__RAAP-2;g__RAAP-2;s__RAAP-2 sp003134515			0	0	0	0	0	0	0	0	0	0	0	0	0	0	0	0	0	0	0	0	0	0	0	0
PLEI01	d__Bacteria;p__Actinobacteriota;c__Acidimicrobiia;o__Acidimicrobiales;f__RAAP-2;g__RAAP-2;s__RAAP-2 sp003136415			0	0	0	0	0	0	0	0	0	0	0	0	0	0	0	0	0	0	0	0	0	0	0	0
20120700_S1S_3	d__Bacteria;p__Actinobacteriota;c__Acidimicrobiia;o__Acidimicrobiales;f__RAAP-2;g__RAAP-2;s__RAAP-2 sp003136495			0	0	0	0	0	0	0	0	0	0.00034879	0	0	0.00337626	0	0	0	0	0	0	0.00407971	0.00476149	4.08184e-05	0	0
20140700_S15_2	d__Bacteria;p__Actinobacteriota;c__Acidimicrobiia;o__Acidimicrobiales;f__RAAP-2;g__RAAP-2;s__RAAP-2 sp003138815			0	0	0	0	0	0	0	0	0.0391297	0	0.0050764	0.00139582	0	0.00578217	0.00398184	0.0117596	2.22054e-06	0	0	0	0	0	0	0
20130700_S2S_8	d__Bacteria;p__Actinobacteriota;c__Acidimicrobiia;o__Acidimicrobiales;f__RAAP-2;g__RAAP-2;s__RAAP-2 sp003138895			0	0	0	0	0	0	0	0	0	0.000647943	0	0	0.0430143	0	0	0	0	0	0	0.000921771	0.0589649	5.57625e-05	0	0
20120600_S2D_17	d__Bacteria;p__Actinobacteriota;c__Acidimicrobiia;o__Acidimicrobiales;f__RAAP-2;g__RAAP-2;s__RAAP-2 sp003141095			0	0	0	0	0	0	0	0	0.0787472	0	0.00224932	0.004942	0	0.00382424	0.0020182	0.00520393	0	0	0	0	0	6.87553e-05	0	0
PLNQ01	d__Bacteria;p__Actinobacteriota;c__Acidimicrobiia;o__Acidimicrobiales;f__RAAP-2;g__RAAP-2;s__RAAP-2 sp003141815			0	0	0	0	0	0	0	0	0	0	0	0	0	0	0	0	0	0	0	0	0	0	0	0
20120700_S3X_22	d__Bacteria;p__Actinobacteriota;c__Acidimicrobiia;o__Acidimicrobiales;f__RAAP-2;g__RAAP-2;s__RAAP-2 sp003142095			0	0	0	0	0	0	0	0	5.43862e-05	0	0	1.80576e-05	0	0	0	0	0	0	0	0	0	0	0	0
20120700_P3D_25	d__Bacteria;p__Actinobacteriota;c__Acidimicrobiia;o__Acidimicrobiales;f__RAAP-2;g__RAAP-2;s__RAAP-2 sp003151555			0	0	0	0	0	0	0	0	0	0	0	0	0	0	0	0	0	0	0	0	0	0	0	0
20120700_P3D_9	d__Bacteria;p__Actinobacteriota;c__Acidimicrobiia;o__Acidimicrobiales;f__RAAP-2;g__RAAP-2;s__RAAP-2 sp003152215			0	0	0	0	0	0	0	0	0	0	0	0	0	0	0	0	0	0	0	0	0	0	0	0
20111000_P2D_13	d__Bacteria;p__Actinobacteriota;c__Acidimicrobiia;o__Acidimicrobiales;f__RAAP-2;g__RAAP-2;s__RAAP-2 sp003152555			0	0	0	0.000969889	0	0	0	0	0	0	0.00185823	0.000403371	0	0	0	0.000376455	0	0	0	0	0	0	0	0
20120600_S3D_7	d__Bacteria;p__Actinobacteriota;c__Acidimicrobiia;o__Acidimicrobiales;f__RAAP-2;g__RAAP-2;s__RAAP-2 sp003155915			0	0	0	0	0	0	0	0	0.0171282	0.103968	0.0016386	0.100258	0.0109858	0.007659	0.0422124	0.00361978	0	0	0	7.57821e-05	0	0	0	0
20120600_E1D_42	d__Bacteria;p__Actinobacteriota;c__Acidimicrobiia;o__Acidimicrobiales;f__RAAP-2;g__RAAP-2;s__RAAP-2 sp003158855			0	0	0	0	0	0	0	0	0	0	0	0	0	0	0	0	0	0	0	0	0	0	0.000428938	0
20120600_S1S_4	d__Bacteria;p__Actinobacteriota;c__Acidimicrobiia;o__Acidimicrobiales;f__RAAP-2;g__RAAP-2;s__RAAP-2 sp003160115			0	0	0	0	0	0	0	0	0	0.0510786	0.000108161	0.000160984	0.0288367	0.000333209	0.00255586	0	0	0	0	0.0277468	0.0710003	0.00133337	0	0
20110600_P1M_25	d__Bacteria;p__Actinobacteriota;c__Acidimicrobiia;o__Acidimicrobiales;f__RAAP-2;g__RAAP-2;s__RAAP-2 sp003162475			0	0	0	0	0	0	0	0	0	0	0	0	0	0	0	0	0	0	0	0	0	0	0	0
20120700_S1S_11	d__Bacteria;p__Actinobacteriota;c__Acidimicrobiia;o__Acidimicrobiales;f__RAAP-2;g__RAAP-2;s__RAAP-2 sp003163875			0	0	0	0	0	0	0	0	0	0	0	0	0.00703774	0	0	0	0	0	0	0.000298854	0.0331129	0	0	0
20111000_P1M_9	d__Bacteria;p__Actinobacteriota;c__Acidimicrobiia;o__Acidimicrobiales;f__RAAP-2;g__RAAP-2;s__RAAP-2 sp003167415			0	0	0	0	0.00160183	0	0	0.000204961	0	0	0	0	0	0	0	0	0	0	0	0	0	0	0	0
20120700_P2D_9	d__Bacteria;p__Actinobacteriota;c__Acidimicrobiia;o__Acidimicrobiales;f__RAAP-2;g__RAAP-2;s__RAAP-2 sp003167415			0	0	0	0	2.95517e-05	0	0	0	0	0	0	0	0	0	0	0	0	0	0	0	0	0	0	0
PMTF01	d__Bacteria;p__Actinobacteriota;c__Acidimicrobiia;o__Acidimicrobiales;f__RAAP-2;g__RAAP-2;s__RAAP-2 sp003167415			0	0	0	0	3.85916e-05	0	0	0	0	0	0	0	0	0	0	0	0	0	0	0	0	0	0	0
20110700_P2D_30	d__Bacteria;p__Actinobacteriota;c__Acidimicrobiia;o__Acidimicrobiales;f__RAAP-2;g__RAAP-2;s__RAAP-2 sp003168075			0	0	0	0.000356513	0.000741164	0	0	0.000803255	0	0	0	0	0	0	0	0	0	0	0	0	0	0	0	0
20110800_P1D_22	d__Bacteria;p__Actinobacteriota;c__Acidimicrobiia;o__Acidimicrobiales;f__RAAP-2;g__RAAP-2;s__RAAP-2 sp003170315			0	0	0	0	0	0	0	0	0	0	0	0	0	0	0	0	0	0	0	0	0	0	0	0
20110600_P1M_20	d__Bacteria;p__Actinobacteriota;c__Acidimicrobiia;o__Acidimicrobiales;f__UBA8190;g__Chersky-840;s__			0	0	0	0	0.00207357	0	0	0.000117956	0	0	0	0	0	0	0	0	0	0	0	0	0	0	0	0
20170700_S34_2	d__Bacteria;p__Actinobacteriota;c__Acidimicrobiia;o__Acidimicrobiales;f__UBA8190;g__Bog-564;s__Bog-564 sp003139255			0	0	0	0	0	0	0	0	0	0	0	0	0	0	0	0	0	0	0	0	0	0	0	0
20110600_P1M_22	d__Bacteria;p__Actinobacteriota;c__Acidimicrobiia;o__Acidimicrobiales;f__UBA8190;g__Palsa-661;s__			0	0	0	0	0	0	0	0	0	0	0	0	0	0	0	0	0	0	0	0	0	0	0	0
20120500_P32_4	d__Bacteria;p__Actinobacteriota;c__Acidimicrobiia;o__Acidimicrobiales;f__UBA8190;g__Palsa-661;s__Palsa-661 sp003131945			0	0	0	0	0.00105223	0	0	0.00452016	0	0	0	0	0	0	0	0	0	0	0	0	0	0	0	0
3300037155_10	d__Bacteria;p__Actinobacteriota;c__Acidimicrobiia;o__Acidimicrobiales;f__UBA8190;g__Palsa-661;s__Palsa-661 sp003151475			0	0	0	0	0	0	0	0	0	0	0	0	0	0	0	0	0	0	0	0	0	0	0	0
PLZB01	d__Bacteria;p__Actinobacteriota;c__Acidimicrobiia;o__Acidimicrobiales;f__UBA8190;g__PALSA-743;s__PALSA-743 sp003151955			0	0	0	0	0	0	0	0	0	0	0	0	0	0	0	0	0	0	0	0	0	0	0	0
20110800_P1D_3	d__Bacteria;p__Actinobacteriota;c__Acidimicrobiia;o__IMCC26256;f__PALSA-555;g__;s__			0	0	0	0	0	0	0	0	0	0	0	0	0	0	0	0	0	0	0	0	0	0	0	0
Fen.Unlabelled.R1.T3.F4.trimmomatic.megahit_bin.27_72.03_1.57	d__Bacteria;p__Actinobacteriota;c__Acidimicrobiia;o__IMCC26256;f__;g__;s__			0	0	0	0	0	0	0	0	0	0	0	0	0	0	0	0	0.000209557	0.00323576	0	0	0	0	0	0.0127
20110600_P1M_23	d__Bacteria;p__Actinobacteriota;c__Acidimicrobiia;o__IMCC26256;f__PALSA-555;g__PALSA-555;s__			0	0	0	0	0	0	0	0	0	0	0	0	0	0	0	0	0	0	0	0	0	0	0	0
20120700_P3D_72	d__Bacteria;p__Actinobacteriota;c__Acidimicrobiia;o__IMCC26256;f__PALSA-555;g__PALSA-555;s__			0	0	0	0	0	0	0	0	0	0	0	0	0	0	0	0	0	0	0	0	0	0	0	0
PLJD01	d__Bacteria;p__Actinobacteriota;c__Acidimicrobiia;o__IMCC26256;f__PALSA-555;g__PALSA-555;s__PALSA-555 sp003140175			0	0	0	0	0	0	0	0.000301925	0	0	0	0	0	0	0	0	0	0	0	0	0	0	0	0
20110800_P1D_21	d__Bacteria;p__Actinobacteriota;c__Acidimicrobiia;o__IMCC26256;f__PALSA-610;g__;s__			0	0	0	0	0	0	0	0	0	0	0	0	0	0	0	0	0	0	0	0	0	0	0	0
20120500_P38_1	d__Bacteria;p__Actinobacteriota;c__Acidimicrobiia;o__IMCC26256;f__PALSA-610;g__;s__			0	0	0	0	0	0	0	0	0	0	0	0	0	0	0	0	0	0	0	0	0	0	0	0
20120700_P3D_135	d__Bacteria;p__Actinobacteriota;c__Acidimicrobiia;o__IMCC26256;f__PALSA-610;g__PALSA-610;s__			0	0	0	0	0	0	0	0	0	0	0	0	0	0	0	0	0	0	0	0	0	0	0	0
20111000_P3M_35	d__Bacteria;p__Actinobacteriota;c__Acidimicrobiia;o__IMCC26256;f__PALSA-610;g__PALSA-610;s__PALSA-610 sp003134555			0	0	0	0	0	0	0	0	0	0	0	0	0	0	0	0	0	0	0	0	0	0	0	0
20120700_P3D_23	d__Bacteria;p__Actinobacteriota;c__Actinomycetia;o__Acidothermales;f__Acidothermaceae;g__PALSA-607;s__			0	0	0	0	0	0	0	0	0	0	0	0	0	0	0	0	0	0.000167816	0	0	0	0	0	0
20111000_P3M_45	d__Bacteria;p__Actinobacteriota;c__Actinomycetia;o__Acidothermales;f__Acidothermaceae;g__PALSA-607;s__PALSA-607 sp003134755			0	0	0	0	0	0	0	0	0	0	0	0	0	0	0	0	0	0	0	0	0	0	0	0
Fen.Unlabelled.R2.T3.F4.JGI.BFC.metaspades_bin.7_85.11_2.41	d__Bacteria;p__Actinobacteriota;c__Actinomycetia;o__Actinomycetales;f__Cellulomonadaceae;g__Cellulomonas;s__			0	0	0	0	0	0	0	0	0	0	0	0	0	0	0	0	0	0	0	0	0	0	0	0
Fen.Unlabelled.R3.T3.F3.JGI.BFC.metaspades_bin.1_80.98_2.08	d__Bacteria;p__Actinobacteriota;c__Actinomycetia;o__Actinomycetales;f__Demequinaceae;g__Demequina;s__			0	0	0	0	0	0	0	0	0	0	0	0	0	0	0	0	0	0	0	0	0	0	0	0
20111000_P1D_6	d__Bacteria;p__Actinobacteriota;c__Actinomycetia;o__Actinomycetales;f__Dermatophilaceae;g__UBA4719;s__			0	0	0	0	0	0	0	0	0	0	0	0	0	0	0	0	0	0	0	0	0	0	0	0
20120600_E2D_33	d__Bacteria;p__Actinobacteriota;c__Actinomycetia;o__Actinomycetales;f__Dermatophilaceae;g__UBA4719;s__UBA4719 sp003157445			0	0	0	0	0	0	0	0	0	0	0	0	0	0	0	0	0.00267198	0	0.000744689	0	0	0	0.00486137	0
PKWT01	d__Bacteria;p__Actinobacteriota;c__Actinomycetia;o__Actinomycetales;f__Dermatophilaceae;g__UBA4719;s__UBA4719 sp003132125			0	0	0	0	0	0	0	0	0	0	0	0	0	0	0	0	0	0	0	0	0	0	0	0
20120600_E3D_33	d__Bacteria;p__Actinobacteriota;c__Actinomycetia;o__Actinomycetales;f__Kineosporiaceae;g__;s__			0	0	0	0	0	0	0	0	0	0	0	0	0	0	0	0	0	0	0	0	0	0	0.00233918	0
Bog.Unlabelled.R2.T3.F3.trimmomatic.metaspades_bin.103_98.32_1.01	d__Bacteria;p__Actinobacteriota;c__Actinomycetia;o__Actinomycetales;f__Microbacteriaceae;g__Galbitalea;s__			0	0	0	0	0	0	0	0	0	0.000298496	0	0	0	0	0	0	0	0	0	0.00217593	0.014423	1.42818e-05	0	0
Fen.Labelled.R1.T1.F4.trimmomatic.metaspades_bin.45_92.53_1.84	d__Bacteria;p__Actinobacteriota;c__Actinomycetia;o__Mycobacteriales;f__Frankiaceae;g__JADGOW01;s__JADGOW01 sp017882765			0	0	0	0	0	0	0	0	0	0	0	0	0	0	0	0	0	0	0	0	0	0	0	0.00376621
20120500_P39_7	d__Bacteria;p__Actinobacteriota;c__Actinomycetia;o__Mycobacteriales;f__Jatrophihabitantaceae;g__QHCC01;s__			0	0	0	0	0	0	0	0	0	0	0	0	0	0	0	0	0	0	0	0	0	0	0	0
20110800_S1S_3	d__Bacteria;p__Actinobacteriota;c__Actinomycetia;o__Mycobacteriales;f__Mycobacteriaceae;g__Mycobacterium;s__			0	0	0	0	0	0	0	0	0	0	0	0	0.000472071	0	0	0	0	0	0	0	0	0	0	0
20111000_S1D_14	d__Bacteria;p__Actinobacteriota;c__Actinomycetia;o__Mycobacteriales;f__Mycobacteriaceae;g__Mycobacterium;s__			0	0	0	0	0	0	0	0	0	0	1.79247e-05	0	0	0	0.00399529	0.0042331	1.17888e-05	0.00020403	0	0	0	0	0	0
20170700_S25_36	d__Bacteria;p__Actinobacteriota;c__Actinomycetia;o__Mycobacteriales;f__Mycobacteriaceae;g__Mycobacterium;s__			0	0	0	0	0	0	0	0	0.000165008	1.77445e-05	0.00521996	0.00201355	0	0.0114887	0.00137871	0.00530529	0	0	0	0	0	0	0	0
Bog.Unlabelled.R1.T2.F3.JGI.BFC.metaspades_bin.31_85.09_2.29	d__Bacteria;p__Actinobacteriota;c__Actinomycetia;o__Mycobacteriales;f__Mycobacteriaceae;g__Mycobacterium;s__			0	0	0	0	0	0	0	0	0.00067529	0.00232506	2.8194e-05	0.000209124	0	0	0.0027537	5.19631e-05	0	0	0	0.000530042	0.000374483	8.16735e-05	0	0
Palsa.Labelled.R1.T1.F3.JGI.BFC.metaspades_bin.27_84.23_6.23	d__Bacteria;p__Actinobacteriota;c__Actinomycetia;o__Mycobacteriales;f__Mycobacteriaceae;g__Mycobacterium;s__			0.00503591	0.00305562	2.40571e-05	0.000210737	0	0.000164258	3.39031e-05	0	0	0	0	0	0	0	0	0	0	0	0	0	0	0	0	0
20120700_S1D_43	d__Bacteria;p__Actinobacteriota;c__Actinomycetia;o__Mycobacteriales;f__Mycobacteriaceae;g__Mycobacterium;s__Mycobacterium sp003165155			0	0	0	0	0	0	0	0	0.00270218	0.00107667	0.000510763	0.000174348	0	0	0.0280549	0.0157978	0	0	0	0.000270677	0.000150391	0	0	0
Fen.Unlabelled.R3.T3.F4.trimmomatic.metaspades_bin.10_87.51_4.28	d__Bacteria;p__Actinobacteriota;c__Actinomycetia;o__Mycobacteriales;f__JADGOV01;g__JADGOV01;s__JADGOV01 sp017882785			0	0	0	0	0	0	0	0	0	0	0	0	0	0	0	0	0	0	0	0	0	0	0	0.000639275
20111000_P3M_16	d__Bacteria;p__Actinobacteriota;c__Actinomycetia;o__;f__;g__;s__			0	0	0	0	0	0	0	0	0	0	0	0	0	0	0	0	0	0	0	0	0	0	0	0
PLXJ01	d__Bacteria;p__Actinobacteriota;c__Actinomycetia;o__Nanopelagicales;f__Nanopelagicaceae;g__PALSA-747;s__PALSA-747 sp003151395			0	0	0	0	0	0	0	0	0	0	0	0	0	0	0	0	0	0	0	0	0	0	0	0
Fen.Unlabelled.R4.T3.F4.trimmomatic.megahit_bin.1_91.07_1.12	d__Bacteria;p__Actinobacteriota;c__Actinomycetia;o__Propionibacteriales;f__Nocardioidaceae;g__Nocardioides;s__			0	0	0	0	0	0	0	0	0	0	0	0	0	0	0	0	0	0.000594874	0	0	0	0	0	0.00175386
PMBM01	d__Bacteria;p__Actinobacteriota;c__Actinomycetia;o__Propionibacteriales;f__Propionibacteriaceae;g__Fen-668;s__Fen-668 sp003153855			0	0	0	0	0	0	0	0	0	0	0	0	0	0	0	0	0.000999125	0.00434043	0	0	0	0	0.00338339	0.00277599
PMLO01	d__Bacteria;p__Actinobacteriota;c__Actinomycetia;o__Propionibacteriales;f__Propionibacteriaceae;g__Fen-668;s__Fen-668 sp003158895			0	0	0	0	0	0	0	0	0	0	0	0	0	0	0	0	0.000131153	0	0	0	0	0	0.000621919	0.000112141
20120600_E1D_25	d__Bacteria;p__Actinobacteriota;c__Actinomycetia;o__Propionibacteriales;f__Propionibacteriaceae;g__Propionicimonas;s__			0	0	0	0	0	0	0	0	0	0	0	0	0	0	0	0	7.13142e-05	0	0	0	0	0	6.93148e-05	0
Fen.Unlabelled.R1.T1.F4.trimmomatic.metaspades_bin.21_75.31_0.26	d__Bacteria;p__Actinobacteriota;c__Actinomycetia;o__Propionibacteriales;f__Propionibacteriaceae;g__Propionicimonas;s__			0	0	0	0	0	0	0	0	0	0	0	0	0	0	0	0	0.000239074	0.00337999	0	0	0	0	0	0.00260486
Palsa.Unlabelled.R2.T3.F3.JGI.BFC.metaspades_bin.234_85.78_3.99	d__Bacteria;p__Actinobacteriota;c__Actinomycetia;o__Streptomycetales;f__Catenulisporaceae;g__Actinocrinis;s__			0	0	0	0	0	0	0	0	0	0	0	0	0	0	0	0	0	0	0	0	0	0	0	0
20130700_C2M_2	d__Bacteria;p__Actinobacteriota;c__Actinomycetia;o__Streptosporangiales;f__Streptosporangiaceae;g__Bog-532;s__			0.000398444	0.000632534	0.00253191	0.00240937	1.82513e-05	0.00696014	0.00119467	4.46575e-05	0.00118905	0.00614355	9.91805e-05	0.0258207	0.00313016	0.00186542	0.00269225	0.00084548	0	0	0	0	0	0	0	0
20140700_S32_4	d__Bacteria;p__Actinobacteriota;c__Actinomycetia;o__Streptosporangiales;f__Streptosporangiaceae;g__Bog-532;s__			0	0	9.75942e-05	0.000419805	0	0.000215826	0	0	0.000234411	0.00300588	1.02535e-05	0.00659473	0.000347484	0.000513282	0.00841534	0.000898087	0	0	0	0	0	0	0	0
20110700_S3M_18	d__Bacteria;p__Actinobacteriota;c__Actinomycetia;o__Streptosporangiales;f__Streptosporangiaceae;g__Bog-532;s__Bog-532 sp003164955			0	0	0	0	0	0	0	0	0.000283573	0.000770315	0.000985344	0.00199615	0	0.00280352	0.000968203	0.049221	0	0	0	0	0	0	0	0
20110700_P1M_3	d__Bacteria;p__Actinobacteriota;c__Actinomycetia;o__Streptosporangiales;f__Streptosporangiaceae;g__Palsa-504;s__			0.00209907	0.000231186	1.01299e-05	0	0	0	0.0091814	0	0	0	0	0	0	0	0	0	0	0	0	0	0	0	0	0
20120600_P2M_9	d__Bacteria;p__Actinobacteriota;c__Actinomycetia;o__Streptosporangiales;f__Streptosporangiaceae;g__Palsa-504;s__			0.00236787	0.00268788	0.000982084	0.00609328	0	0.00205722	0.000363689	0	0	0.000209125	0	0.000335626	0.000711151	0	0	0	0	0	0	0	0	0	0	0
20130700_S3M_11	d__Bacteria;p__Actinobacteriota;c__Actinomycetia;o__Streptosporangiales;f__Streptosporangiaceae;g__Palsa-504;s__			0	0.00017555	0.000287199	0.00141172	0.000290835	0.00323884	2.69138e-05	0.000305938	0	0.00240369	0	0.0221056	0.00113491	0.0020951	0.00329113	0	0	0	0	0	0	0	0	0
20170700_S33_22	d__Bacteria;p__Actinobacteriota;c__Actinomycetia;o__Streptosporangiales;f__Streptosporangiaceae;g__Palsa-504;s__			0	0	0	0.00032382	0.000147743	0	0	0	0	0.000200063	0	0.00433599	0.000186424	0.000521038	0.00812499	0.000354299	0	0	0	0	0	0	0	0
Palsa.Labelled.R3.T1.F3.JGI.BFC.metaspades_bin.68_75.40_6.88	d__Bacteria;p__Actinobacteriota;c__Actinomycetia;o__Streptosporangiales;f__Streptosporangiaceae;g__Palsa-504;s__			0.000718563	0.00104042	0.00183677	0.00392798	4.48388e-05	0.00495793	0.000903887	0.000116569	0	0.000427402	0	0.000897262	0.000787404	4.82883e-06	0	0	0	0	0	0	0	0	0	0
20110800_P3S_8	d__Bacteria;p__Actinobacteriota;c__Actinomycetia;o__Streptosporangiales;f__Streptosporangiaceae;g__Palsa-504;s__Palsa-504 sp003140115			0.0251525	0.0189818	0.0048359	0.00327177	0	0.0133932	0.000686276	0.0027602	0	0.000381799	0	0	0.000845945	0	0	0	0	0	0	0	0	0	0	0
PMOU01	d__Bacteria;p__Actinobacteriota;c__Actinomycetia;o__Streptosporangiales;f__Streptosporangiaceae;g__Palsa-504;s__Palsa-504 sp003161205			0.000131381	0.0101608	0	0	0	0.000341816	0	0	0	0	0	0	0	0	0	0	0	0	0	0	0	0	0	0
PMST01	d__Bacteria;p__Actinobacteriota;c__Actinomycetia;o__Streptosporangiales;f__Streptosporangiaceae;g__Palsa-504;s__Palsa-504 sp003168295			0.00662738	0.00723839	0.00161839	0.00136964	0	0.00404632	0.000589505	0.000204818	0	0.0001114	0	0.000318148	0.000181369	0	0	0	0	0	0	0	0	0	0	0
PMSU01	d__Bacteria;p__Actinobacteriota;c__Actinomycetia;o__Streptosporangiales;f__Streptosporangiaceae;g__PALSA-505;s__PALSA-505 sp003168255			0	0	0	0	0	0	0	0	0	0	0	0	0	0	0	0	0	0	0	0	0	0	0	0
20111000_P1S_5	d__Bacteria;p__Actinobacteriota;c__Actinomycetia;o__Streptosporangiales;f__Streptosporangiaceae;g__Chersky-822;s__			0.00579024	0.0221896	0.00145584	0.00135444	0	0.0025004	0	0	0	8.51591e-05	0	3.9862e-05	0	0	0	0	0	0	0	0	0	0	0	0
20160700_S34_5	d__Bacteria;p__Actinobacteriota;c__Actinomycetia;o__Streptosporangiales;f__Streptosporangiaceae;g__Chersky-822;s__			0	0	0	0	0.000590942	0	0	0	0	0.000766084	0.000349031	0.00211486	0	0.00051025	0.00404063	0.0238206	0	0	0	0	0	0	0	0
3300037394_5	d__Bacteria;p__Actinobacteriota;c__Actinomycetia;o__Streptosporangiales;f__Streptosporangiaceae;g__Palsa-506;s__			0	0	0.00332121	0.000216011	0.0144074	0.000736274	0.00904023	0.00564774	0	0	0	0	0	0	0	0	0	0	0	0	0	0	0	0
Palsa.None.R2.T0.JGI.BFC.metaspades_bin.15_76.90_1.72	d__Bacteria;p__Actinobacteriota;c__Actinomycetia;o__Streptosporangiales;f__Streptosporangiaceae;g__Palsa-506;s__			0	0	0	0	0	0	0	0	0	0.000132808	0	0	0.000276489	0	0	0	0	0	0	0	0	0	0	0
20110700_P1S_11	d__Bacteria;p__Actinobacteriota;c__Actinomycetia;o__Streptosporangiales;f__Streptosporangiaceae;g__Palsa-506;s__Palsa-506 sp003168215			0.0199789	0.0414263	0.00586986	0.00655341	0	0.013818	0.000280963	0.000250198	0	6.51176e-05	0	0	0.000496413	0	0	0	0	0	0	0	0	0	0	0
20110700_P1S_10	d__Bacteria;p__Actinobacteriota;c__Actinomycetia;o__Streptosporangiales;f__Streptosporangiaceae;g__UBA9676;s__			0.0103043	0.00281189	0.00315716	0.000359744	0	0.00515798	0.00223189	0.00117046	0	0	0	0	0	0	0	0	0	0	0	0	0	0	0	0
20160700_P15_16	d__Bacteria;p__Actinobacteriota;c__Actinomycetia;o__Streptosporangiales;f__Streptosporangiaceae;g__UBA9676;s__			0	0	0	0.00313294	0.00133342	0	0	0.00040907	0	0	0	0	0	0	0	0	0	0	0	0	0	0	0	0
20120500_P28_14	d__Bacteria;p__Actinobacteriota;c__Coriobacteriia;o__OPB41;f__PALSA-660;g__PALSA-660;s__PALSA-660 sp003133285			0	0	0	0	0	0	0	0	0	0	0	0	0	0	0	0	0	0	0	0	0	0	0	0
20120600_E2D_16	d__Bacteria;p__Actinobacteriota;c__Geothermincolia;o__Fen-727;f__Anoxymicrobiaceae;g__FEN-680;s__FEN-680 sp003157385			0	0	0	0	0	0	0	0	0	0	0	0	0	0	0	0	0.00522371	0.00141208	0.00546292	0	0	0	0.00290142	0
PMDX01	d__Bacteria;p__Actinobacteriota;c__Geothermincolia;o__Fen-727;f__Anoxymicrobiaceae;g__FEN-727;s__FEN-727 sp003154635			0	0	0	0	0	0	0	0	0	0	0	0	0	0	0	0	0.00117207	0.00164354	0.000789236	0	0	0	0.00171204	0
20120700_P3D_32	d__Bacteria;p__Actinobacteriota;c__Thermoleophilia;o__Miltoncostaeales;f__Miltoncostaeaceae;g__Ga0077560;s__			0	0	0	0	0	0	0	0	0	0	0	0	0	0	0	0	0	0	0	0	0	0	0	0
20120500_P19_4	d__Bacteria;p__Actinobacteriota;c__Thermoleophilia;o__Gaiellales;f__Gaiellaceae;g__Fen-549;s__			0	0	0	0	0	0	0	0	0	0	0	0	0	0	0	0	0	0	0	0	0	0	0	0
20130700_C1D_16	d__Bacteria;p__Actinobacteriota;c__Thermoleophilia;o__Gaiellales;f__Gaiellaceae;g__Fen-549;s__			0	0	0	0	0	0	0	0	0	0	0	0	0	0	0	0	0	0	3.79936e-05	0	0	0	2.66663e-06	0
20120500_P19_1	d__Bacteria;p__Actinobacteriota;c__Thermoleophilia;o__Gaiellales;f__Gaiellaceae;g__Fen-549;s__Fen-549 sp003132665			0	0	0	0	0	0	0	0	0	0	0	0	0	0	0	0	0	0	0	0	0	0	0	0
20100900_E3D_12	d__Bacteria;p__Actinobacteriota;c__Thermoleophilia;o__Gaiellales;f__Gaiellaceae;g__Fen-549;s__Fen-549 sp003162055			0	0	0	0	0	0	0	0	0	0	0	0	0	0	0	0	0.00995238	0.00320155	0.00863706	0	0	0	0.00799652	0.00085714
20130700_C2X_8	d__Bacteria;p__Actinobacteriota;c__Thermoleophilia;o__Gaiellales;f__Gaiellaceae;g__Fen-549;s__Fen-549 sp003162055			0	0	0	0	0	0	0	0	0	0	0	0	0	0	0	0	4.86432e-05	0	0.000133011	0	0	0	0.000271854	0
20100900_E1D_13	d__Bacteria;p__Actinobacteriota;c__Thermoleophilia;o__Gaiellales;f__Gaiellaceae;g__Fen-549;s__Fen-549 sp003162235			0	0	0	0	0	0	0	0	0	0	0	0	0	0	0	0	0.0010298	0	0.00784598	0	0	0	0.00368613	0
20110800_E3D_5	d__Bacteria;p__Actinobacteriota;c__Thermoleophilia;o__Gaiellales;f__Gaiellaceae;g__Fen-549;s__Fen-549 sp003170155			0	0	0	0	0	0	0	0	0	0	0	0	0	0	0	0	0	0	0	0	0	0	0	0
20110800_E1D_2	d__Bacteria;p__Actinobacteriota;c__Thermoleophilia;o__Gaiellales;f__Gaiellaceae;g__Fen-549;s__Fen-549 sp003170995			0	0	0	0	0	0	0	0	0	0	0	0	0	0	0	0	0	0	0	0	0	0	0	0
20111000_P2D_12	d__Bacteria;p__Actinobacteriota;c__Thermoleophilia;o__Gaiellales;f__Gaiellaceae;g__PALSA-600;s__PALSA-600 sp003136795			0	0	0	0	0	0	0	0	0	0	0	0	0	0	0	0	0	0	0	0	0	0	0	0
20111000_P3M_4	d__Bacteria;p__Actinobacteriota;c__Thermoleophilia;o__Gaiellales;f__Gaiellaceae;g__PALSA-612;s__PALSA-612 sp003134505			0	0	0	0	0	0	0	0	0	0	0	0	0	0	0	0	0	0	0	0	0	0	0	0
20110800_P1M_5	d__Bacteria;p__Actinobacteriota;c__Thermoleophilia;o__Gaiellales;f__Gaiellaceae;g__Palsa-739;s__			0	0	0	0	0	0	0	0	0	0	0	0	0	0	0	0	0	0	0	0	0	0	0	0
20111000_P1D_14	d__Bacteria;p__Actinobacteriota;c__Thermoleophilia;o__Gaiellales;f__Gaiellaceae;g__Palsa-739;s__			0	0	0	0	0	0	0	0	0	0	0	0	0	0	0	0	0	0	0	0	0	0	0	0
20120500_P13_10	d__Bacteria;p__Actinobacteriota;c__Thermoleophilia;o__Gaiellales;f__Gaiellaceae;g__Palsa-739;s__			0	0	0	0	0	0	0	0	0	0	0	0	0	0	0	0	0	0	0	0	0	0	0	0
20120700_P3D_110	d__Bacteria;p__Actinobacteriota;c__Thermoleophilia;o__Gaiellales;f__Gaiellaceae;g__Palsa-739;s__			0	0	0	0	0	0	0	0	0	0	0	0	0	0	0	0	0	0	0	0	0	0	0	0
20120700_P3D_55	d__Bacteria;p__Actinobacteriota;c__Thermoleophilia;o__Gaiellales;f__Gaiellaceae;g__Palsa-739;s__			0	0	0	0	0	0	0	0	0	0	0	0	0	0	0	0	0	0	0	0	0	0	0	0
20110800_P2D_17	d__Bacteria;p__Actinobacteriota;c__Thermoleophilia;o__Gaiellales;f__Gaiellaceae;g__Palsa-739;s__Palsa-739 sp003139545			0	0	0	0	0	0	0	0	0	0	0	0	0	0	0	0	0	0	0	0	0	0	0	0
20110800_P2D_12	d__Bacteria;p__Actinobacteriota;c__Thermoleophilia;o__Gaiellales;f__Gaiellaceae;g__Palsa-739;s__Palsa-739 sp003152275			0	0	0	0	0	0	0	0	0	0	0	0	0	0	0	0	0	0	0	0	0	0	0	0
20110600_P1D_4	d__Bacteria;p__Actinobacteriota;c__Thermoleophilia;o__Gaiellales;f__Gaiellaceae;g__Palsa-739;s__Palsa-739 sp003161615			0	0	0	0	0	0	0	0	0	0	0	0	0	0	0	0	0	0	0	0	0	0	0	0
20120600_E1D_9	d__Bacteria;p__Actinobacteriota;c__Thermoleophilia;o__RBG-16-64-13;f__RBG-16-64-13;g__Chersky-299;s__			0	0	0	0	0	0	0	0	0	0	0	0	0	0	0	0	0.00237888	0.00195011	0.00117055	0	0	0	0.0019348	0
20120600_E2D_24	d__Bacteria;p__Actinobacteriota;c__Thermoleophilia;o__RBG-16-64-13;f__RBG-16-64-13;g__CAIQPS01;s__			0	0	0	0	0	0	0	0	0	0	0	0	0	0	0	0	0.00428074	0.00132072	0.00450447	0	0	0	0.00372155	0
20170700_S33_33	d__Bacteria;p__Actinobacteriota;c__Thermoleophilia;o__RBG-16-64-13;f__RBG-16-64-13;g__;s__			0	0	0	0	0	0	0	0	0	0	6.04158e-05	0	0	0	0	0.00353732	0	0	0	0	0	0	0	0
20120600_E3D_41	d__Bacteria;p__Actinobacteriota;c__Thermoleophilia;o__RBG-16-64-13;f__RBG-16-64-13;g__RBG-16-64-13;s__RBG-16-64-13 sp003157225			0	0	0	0	0	0	0	0	0	0	0	0	0	0	0	0	0.00160562	0.000455325	0.00130864	0	0	0	0.00415818	0.000415585
Palsa.None.R2.T0.JGI.BFC.metaspades_bin.239_74.60_5.56	d__Bacteria;p__Actinobacteriota;c__Thermoleophilia;o__Solirubrobacterales;f__Solirubrobacteraceae;g__;s__			0.00122828	0.00166678	0	0.000110167	0	5.37926e-06	0	0	0	0	0	0	0	0	0	0	0	0	0	0	0	0	0	0
20110600_P3S_13	d__Bacteria;p__Actinobacteriota;c__Thermoleophilia;o__Solirubrobacterales;f__Solirubrobacteraceae;g__Palsa-465;s__			0.00431528	0.00831916	0	0.000700933	0	0.000705789	0	0	0	0	0	0	0	0	0	0	0	0	0	0	0	0	0	0
20110600_P3S_9	d__Bacteria;p__Actinobacteriota;c__Thermoleophilia;o__Solirubrobacterales;f__Solirubrobacteraceae;g__Palsa-465;s__			0	0.0081284	0	0	0	0	0	0	0	0	0	0	0	0	0	0	0	0	0	0	0	0	0	0
20120600_P3M_4	d__Bacteria;p__Actinobacteriota;c__Thermoleophilia;o__Solirubrobacterales;f__Solirubrobacteraceae;g__Palsa-465;s__			0.01261	0.00818529	0	0.00236284	0	0.00153035	0	0	0	0	0	0	0	0	0	0	0	0	0	0	0	0	0	0
20120700_P3D_38	d__Bacteria;p__Actinobacteriota;c__Thermoleophilia;o__Solirubrobacterales;f__Solirubrobacteraceae;g__Palsa-465;s__			0	0	0	0	0.000189562	0	0	4.45948e-05	0	0	0	0	0	0	0	0	0	0	0	0	0	0	0	0
20120700_P3D_68	d__Bacteria;p__Actinobacteriota;c__Thermoleophilia;o__Solirubrobacterales;f__Solirubrobacteraceae;g__Palsa-465;s__			0	0	0	0	0	0	0	0	0	0	0	0	0	0	0	0	0	0	0	0	0	0	0	0
20170700_S33_37	d__Bacteria;p__Actinobacteriota;c__Thermoleophilia;o__Solirubrobacterales;f__Solirubrobacteraceae;g__Palsa-465;s__			0	0	0	0	0	0	0	0	0	0	0	0.000213349	0	0	0.00031681	0.00217978	0	0	0	0	0	0	0	0
3300037110_7	d__Bacteria;p__Actinobacteriota;c__Thermoleophilia;o__Solirubrobacterales;f__Solirubrobacteraceae;g__Palsa-465;s__			0	0	0	0	0	0	0	0	0	0	0	0.00198885	5.08127e-05	0	0	0	0	0	0	0	0	0	0	0
Palsa.Labelled.R1.T1.F3.trimmomatic.metaspades_bin.56_91.47_0.17	d__Bacteria;p__Actinobacteriota;c__Thermoleophilia;o__Solirubrobacterales;f__Solirubrobacteraceae;g__Palsa-465;s__			0.00149368	0.0169797	0	0.000285394	0	0.0013254	0	0	0	1.88037e-05	0	0	0.0013079	0	0	0	0	0	0	0	0	0	0	0
Palsa.Labelled.R1.T1.F3.trimmomatic.metaspades_bin.65_73.50_0.43	d__Bacteria;p__Actinobacteriota;c__Thermoleophilia;o__Solirubrobacterales;f__Solirubrobacteraceae;g__Palsa-465;s__			5.72221e-05	0.00437773	0	0	0	0	0	0	0	0	0	0	0	0	0	0	0	0	0	0	0	0	0	0
Palsa.Labelled.R3.T1.F3.JGI.BFC.metaspades_bin.75_85.15_2.19	d__Bacteria;p__Actinobacteriota;c__Thermoleophilia;o__Solirubrobacterales;f__Solirubrobacteraceae;g__Palsa-465;s__			0.000155419	0.00114628	0	6.45436e-05	0	0.000108099	0	0	0	0	0	0	9.46033e-05	0	0	0	0	0	0	0	0	0	0	0
Palsa.Unlabelled.R2.T3.F3.JGI.BFC.metaspades_bin.15_88.82_6.04	d__Bacteria;p__Actinobacteriota;c__Thermoleophilia;o__Solirubrobacterales;f__Solirubrobacteraceae;g__Palsa-465;s__			0.000242001	0.00705263	0	0	0	0	0	0	0	0	0	0	0	0	0	0	0	0	0	0	0	0	0	0
Palsa.Unlabelled.R2.T3.F3.trimmomatic.megahit_bin.329_90.03_5.09	d__Bacteria;p__Actinobacteriota;c__Thermoleophilia;o__Solirubrobacterales;f__Solirubrobacteraceae;g__Palsa-465;s__			0	0	0	0	0	0	0	0	0	0	0	0	0	0	0	0	0	0	0	0	0	0	0	0
20110800_S3S_35	d__Bacteria;p__Actinobacteriota;c__Thermoleophilia;o__Solirubrobacterales;f__Solirubrobacteraceae;g__Palsa-465;s__Palsa-465 sp003137075			0	0.00191044	0	0	0	0	0	0	0	9.48077e-05	0	0	0.00227595	0	0	0	0	0	0	0	0.000504286	0	0	0
Palsa.Unlabelled.R2.T3.F3.JGI.BFC.metaspades_bin.264_97.44_0.71	d__Bacteria;p__Actinobacteriota;c__Thermoleophilia;o__Solirubrobacterales;f__Solirubrobacteraceae;g__Palsa-465;s__Palsa-465 sp003165655			0.0106895	0.0483176	0	0.00430507	0	0.00530757	0	0	0	0	0	0	0	0	0	0	0	0	0	0	0	0	0	0
20110600_P3S_5	d__Bacteria;p__Actinobacteriota;c__Thermoleophilia;o__Solirubrobacterales;f__Solirubrobacteraceae;g__Palsa-513;s__			0	0.00887784	0	0	0	0	0	0	0	0.00155452	0	0	0.0466097	5.12994e-05	0	0	0	0	0	0	0	0	0	0
20120700_P3D_116	d__Bacteria;p__Actinobacteriota;c__Thermoleophilia;o__Solirubrobacterales;f__Solirubrobacteraceae;g__Palsa-513;s__			0	0	0	0	0	0	0	0	0	0	0	0	0	0	0	0	0	0	0	0	0	0	0	0
20120700_P3D_130	d__Bacteria;p__Actinobacteriota;c__Thermoleophilia;o__Solirubrobacterales;f__Solirubrobacteraceae;g__Palsa-513;s__			0	0	0	0	0	0	0	0	0	0	0	0	0	0	0	0	0	0	0	0	0	0	0	0
20120700_P3D_84	d__Bacteria;p__Actinobacteriota;c__Thermoleophilia;o__Solirubrobacterales;f__Solirubrobacteraceae;g__Palsa-513;s__			0	0	0	0.000420759	0.000744694	0	0	0.00076063	0	0	0	0	0	0	0	0	0	0	0	0	0	0	0	0
20140700_S31_9	d__Bacteria;p__Actinobacteriota;c__Thermoleophilia;o__Solirubrobacterales;f__Solirubrobacteraceae;g__Palsa-513;s__			0	0	0	0	0	0	0	0	0	0.00255451	0	0	0.0079258	0	0	0	0	0	0	0	0	0	0	0
20150700_P14_7	d__Bacteria;p__Actinobacteriota;c__Thermoleophilia;o__Solirubrobacterales;f__Solirubrobacteraceae;g__Palsa-513;s__			0.00847626	0.0123717	0.000163477	0.000235531	0.000926387	0.00486119	0.0037452	0.00185156	0	0.0160427	0	0.000107696	0.0248142	6.06669e-05	0	0	0	0	0	0	0	0	0	0
Palsa.Unlabelled.R3.T2.F3.JGI.BFC.metaspades_bin.23_95.38_0.50	d__Bacteria;p__Actinobacteriota;c__Thermoleophilia;o__Solirubrobacterales;f__Solirubrobacteraceae;g__Palsa-513;s__			0.000195085	0.0107376	0.00290406	0.000193369	0	0.00169212	0	0	0	0	0	0	0.00636179	0	0	0	0	0	0	0	0	0	0	0
20120500_P23_6	d__Bacteria;p__Actinobacteriota;c__Thermoleophilia;o__Solirubrobacterales;f__Solirubrobacteraceae;g__Palsa-513;s__Palsa-513 sp003132505			0.00349547	0	0.0561938	0.00696069	0.0089151	0.0752474	0.0420207	0.0984759	0	0.000162185	0	0	0.000348612	0	0	0	0	0	0	0	0	0	0	0
20160700_P15_14	d__Bacteria;p__Actinobacteriota;c__Thermoleophilia;o__Solirubrobacterales;f__Solirubrobacteraceae;g__Palsa-513;s__Palsa-513 sp003132505			0	0	4.1302e-05	0.00539718	0.0277345	0.000171653	0.000847498	0.0278515	0	0	0	0	7.11372e-05	0	0	0	0	0	0	0	0	0	0	0
20150700_P15_3	d__Bacteria;p__Actinobacteriota;c__Thermoleophilia;o__Solirubrobacterales;f__Solirubrobacteraceae;g__Palsa-513;s__Palsa-513 sp003133565			0.059792	0.0703761	0.0328146	0.00783963	0	0.0776437	0.0010022	0	0	0	0	0	0.003491	0	0	0	0	0	0	0	0	0	0	0
20110800_S3D_3	d__Bacteria;p__Actinobacteriota;c__Thermoleophilia;o__Solirubrobacterales;f__Solirubrobacteraceae;g__Palsa-513;s__Palsa-513 sp003138355			0	0	0	0.00117107	0.00329277	0	0	0	0.00019788	0.000135046	0.0477232	0.00144986	0.00046248	0.0164147	0.000329785	0.0186188	0	0	0	0	0	0	0	0
20120600_E2D_21	d__Bacteria;p__Actinobacteriota;c__Thermoleophilia;o__Solirubrobacterales;f__Solirubrobacteraceae;g__Palsa-513;s__Palsa-513 sp003157595			0	0	0	0	0	0	0	0	0	0	0	0	0	0	0	0	0.000143849	0	0	0	0	0	0	0
PMTS01	d__Bacteria;p__Actinobacteriota;c__Thermoleophilia;o__Solirubrobacterales;f__Solirubrobacteraceae;g__Palsa-513;s__Palsa-513 sp003157595			0	0	0	0.00033421	0	0	0	0	0	0	0	0	0	0	0	0	0	0	0	0	0	0	0	0
20110600_P2S_1	d__Bacteria;p__Actinobacteriota;c__Thermoleophilia;o__Solirubrobacterales;f__Solirubrobacteraceae;g__Palsa-744;s__			0	0	0	0	0	0	0	0	0	0	0	0	0	0	0	0	0	0	0	0	0	0	0	0
20110600_P3S_11	d__Bacteria;p__Actinobacteriota;c__Thermoleophilia;o__Solirubrobacterales;f__Solirubrobacteraceae;g__Palsa-744;s__			0	0.00663414	0.000520882	0.000359793	0	0	0	0	0	0	0	0	0	0	0	0	0	0	0	0	0	0	0	0
20110800_E2D_33	d__Bacteria;p__Actinobacteriota;c__Thermoleophilia;o__Solirubrobacterales;f__Solirubrobacteraceae;g__Palsa-744;s__			0	0	0	0	0	0	0	0	0	0	0	0	0	0	0	0	0	0	0	0	0	0	0	0
20110800_P1M_14	d__Bacteria;p__Actinobacteriota;c__Thermoleophilia;o__Solirubrobacterales;f__Solirubrobacteraceae;g__Palsa-744;s__			0	0	0	0	0	0	0	0	0	0	0	0	0	0	0	0	0	0	0	0	0	0	0	0
20110800_P1M_16	d__Bacteria;p__Actinobacteriota;c__Thermoleophilia;o__Solirubrobacterales;f__Solirubrobacteraceae;g__Palsa-744;s__			0	0	0	0	0	0	0	0	0	0	0	0	0	0	0	0	0	0	0	0	0	0	0	0
20111000_P1D_7	d__Bacteria;p__Actinobacteriota;c__Thermoleophilia;o__Solirubrobacterales;f__Solirubrobacteraceae;g__Palsa-744;s__			0	0	0	0	0	0	0	0	0	0	0	0	0	0	0	0	0	0	0	0	0	0	0	0
20111000_P3D_3	d__Bacteria;p__Actinobacteriota;c__Thermoleophilia;o__Solirubrobacterales;f__Solirubrobacteraceae;g__Palsa-744;s__			0	0	0	0	0	0	0	0	0	0	0	0	0	0	0	0	0	0	0	0	0	0	0	0
20111000_S1D_3	d__Bacteria;p__Actinobacteriota;c__Thermoleophilia;o__Solirubrobacterales;f__Solirubrobacteraceae;g__Palsa-744;s__			0	0	0	0	0	0	0	0	2.72635e-06	0.00194122	0	0.00184032	0	5.62024e-05	0.000515127	0	0	0	0	0	0	0	0	0
20120600_P2M_7	d__Bacteria;p__Actinobacteriota;c__Thermoleophilia;o__Solirubrobacterales;f__Solirubrobacteraceae;g__Palsa-744;s__			0	0	0.000331745	0.000611536	0	0	0	0	0	0	0	0	0	0	0	0	0	0	0	0	0	0	0	0
20120700_P3D_39	d__Bacteria;p__Actinobacteriota;c__Thermoleophilia;o__Solirubrobacterales;f__Solirubrobacteraceae;g__Palsa-744;s__			0	0	0	0	0	0	0	0	0	0	0	0	0	0	0	0	0	0	0	0	0	0	0	0
20120700_P3D_51	d__Bacteria;p__Actinobacteriota;c__Thermoleophilia;o__Solirubrobacterales;f__Solirubrobacteraceae;g__Palsa-744;s__			0	0	0	0	0	0	0	0	0	0	0	0	0	0	0	0	0	0	0	0	0	0	0	0
20140700_S33_2	d__Bacteria;p__Actinobacteriota;c__Thermoleophilia;o__Solirubrobacterales;f__Solirubrobacteraceae;g__Palsa-744;s__			0	0	0	0	0	0	0	0	1.11475e-05	0.000240605	0	0.00224162	0	0	0.0022608	0.00175816	0	0	0	0	0	0	0	0
3300037200_7	d__Bacteria;p__Actinobacteriota;c__Thermoleophilia;o__Solirubrobacterales;f__Solirubrobacteraceae;g__Palsa-744;s__			0	0.000203566	0	0	0	0	0	0	0	0	0	0	0	0	0	0	0	0	0	0	0	0	0	0
3300037239_6	d__Bacteria;p__Actinobacteriota;c__Thermoleophilia;o__Solirubrobacterales;f__Solirubrobacteraceae;g__Palsa-744;s__			0	0	0	0	0	0	0	0	0	0	0	0	0	0	0	0	0	0	0	0	0	0	0	0
Palsa.Labelled.R3.T1.F3.JGI.BFC.metaspades_bin.45_83.28_6.50	d__Bacteria;p__Actinobacteriota;c__Thermoleophilia;o__Solirubrobacterales;f__Solirubrobacteraceae;g__Palsa-744;s__			5.98956e-05	0	0.000133512	7.28835e-05	0	0	0	0	0	0	0	0	7.88998e-05	0	0	0	0	0	0	0	0	0	0	0
Palsa.Labelled.R3.T1.F3.trimmomatic.megahit_bin.10_90.51_2.85	d__Bacteria;p__Actinobacteriota;c__Thermoleophilia;o__Solirubrobacterales;f__Solirubrobacteraceae;g__Palsa-744;s__			0	0	0	0.000222087	0	0	0	0	0	0	0	0	8.95552e-06	0	0	0	0	0	0	0	0	0	0	0
Palsa.None.R2.T0.JGI.BFC.metaspades_bin.158_96.58_0.85	d__Bacteria;p__Actinobacteriota;c__Thermoleophilia;o__Solirubrobacterales;f__Solirubrobacteraceae;g__Palsa-744;s__			0	0.000940193	0.00135558	0.000466654	0	0	0	0	0	0	0	0	0	0	0	0	0	0	0	0	0	0	0	0
Palsa.None.R2.T0.JGI.BFC.metaspades_bin.266_95.09_2.14	d__Bacteria;p__Actinobacteriota;c__Thermoleophilia;o__Solirubrobacterales;f__Solirubrobacteraceae;g__Palsa-744;s__			0	0	0	7.07857e-05	0	0	0	0	0	0	0	0	0	0	0	0	0	0	0	0	0	0	0	0
Palsa.None.R2.T0.JGI.BFC.metaspades_bin.311_71.88_3.42	d__Bacteria;p__Actinobacteriota;c__Thermoleophilia;o__Solirubrobacterales;f__Solirubrobacteraceae;g__Palsa-744;s__			0	0	0	0	0	0	0	0	0	0.000356962	0	0	0.00645401	0	0	0	0	0	0	0	0	0	0	0
20120700_P3D_5	d__Bacteria;p__Actinobacteriota;c__Thermoleophilia;o__Solirubrobacterales;f__Solirubrobacteraceae;g__Palsa-744;s__Palsa-744 sp003134675			0	0	0	0	0	0	0	0	0	0	0	0	0	0	0	0	0	0	0	0	0	0	0	0
20120700_P3D_57	d__Bacteria;p__Actinobacteriota;c__Thermoleophilia;o__Solirubrobacterales;f__Solirubrobacteraceae;g__Palsa-744;s__Palsa-744 sp003151895			0	0	0	0	0	0	0	0	0	0	0	0	0	0	0	0	0	0	0	0	0	0	0	0
20120600_E2D_38	d__Bacteria;p__Actinobacteriota;c__Thermoleophilia;o__UBA2241;f__UBA2241;g__;s__			0	0	0	0	0	0	0	0	0	0	0	0	0	0	0	0	0.0019979	0.00172898	0.0016277	0	0	0.00127006	0.00162311	0.000291102
20120600_E3D_49	d__Bacteria;p__Actinobacteriota;c__Thermoleophilia;o__UBA2241;f__UBA2241;g__;s__			0	0	0	0	0	0	0	0	0	0	0	0	0	0	0	0	0.00219402	0.000975976	0.00221552	0	0	0	0.00350248	0
20130700_C1D_14	d__Bacteria;p__Actinobacteriota;c__Thermoleophilia;o__UBA2241;f__UBA2241;g__Bog-752;s__			0	0	0	0	0	0	0	0	0	0	0	0	0	0	0	0	0.000143712	0.000456087	0	0	0	0	8.45076e-05	0
Bog.None.R3.T0.trimmomatic.megahit_bin.55_94.74_3.88	d__Bacteria;p__Actinobacteriota;c__Thermoleophilia;o__UBA2241;f__UBA2241;g__Bog-752;s__			0	0	0	0	0	0	0	0	0.000355644	0	0.00023786	9.77413e-05	0	0.000217806	0.000191301	8.83436e-05	0	0	0	0.00480204	0.000308226	0.00173604	0	0
20110800_E2D_31	d__Bacteria;p__Actinobacteriota;c__Thermoleophilia;o__UBA2241;f__UBA2241;g__Bog-752;s__Bog-752 sp003132645			0	0	0	0	0	0	0	0	0	0	0	0	0	0	0	0	0	0	0	0	0	0	0	0
PMKK01	d__Bacteria;p__Actinobacteriota;c__Thermoleophilia;o__UBA2241;f__UBA2241;g__Bog-752;s__Bog-752 sp003157715			0	0	0	0	0	0	0	0	0	0	0	0	0	0	0	0	0	0	0	0	0	0	5.4762e-05	0
PLTW01	d__Bacteria;p__Actinobacteriota;c__Thermoleophilia;o__UBA2241;f__UBA2241;g__Bog-752;s__Bog-752 sp003164655			0	0	0	0	0	0	0	0	0.000407878	0	0.000132602	0	0	1.05719e-05	5.87109e-05	0.00176678	0.00185736	0	0.00075757	0.00572656	0.000162033	0.0124756	0.00141039	0.00017686
20120600_E3D_20	d__Bacteria;p__Actinobacteriota;c__Thermoleophilia;o__UBA2241;f__UBA2241;g__FEN-672;s__FEN-672 sp003158705			0	0	0	0	0	0	0	0	0	0	0	0	0	0	0	0	0.00395965	0.00204581	0.00662129	0	0	0	0.00454042	0
20120500_P19_12	d__Bacteria;p__Actinobacteriota;c__Thermoleophilia;o__UBA2241;f__UBA2241;g__PALSA-647;s__PALSA-647 sp003132585			0	0	0	0	0	0	0	0	0	0	0	0	0	0	0	0	0	0	0	0	0	0	0	0
20110800_E2D_6	d__Bacteria;p__Actinobacteriota;c__Thermoleophilia;o__UBA2241;f__UBA2241;g__CAIXSE01;s__			0	0	0	0	0	0	0	0	0	0	0	0	0	0	0	0	0	0	0	0	0	0	0	0
20120600_E3D_25	d__Bacteria;p__Actinobacteriota;c__Thermoleophilia;o__UBA2241;f__UBA2241;g__CAIXSE01;s__			0	0	0	0	0	0	0	0	0	0	0	0	0	0	0	0	0.000817608	0.00313744	0.000680285	0	0	0	0.00199219	0.00352217
PMCC01	d__Bacteria;p__Actinobacteriota;c__Humimicrobiia;o__Humimicrobiales;f__Humimicrobiaceae;g__Fen731;s__Fen731 sp003155275			0	0	0	0	0	0	0	0	0	0	0	0	0	0	0	0	0.000625622	0.00342715	0.000248447	0	0	0	0.00106553	0.000974646
20120700_E2X_1	d__Bacteria;p__Actinobacteriota;c__UBA4738;o__UBA4738;f__HRBIN12;g__AC-51;s__			0	0	0	0	0	0	0	0	0	0	0	0	0	0	0	0	0	0.00010639	0	0	0	0	0	0.00775117
3300037149_6	d__Bacteria;p__Armatimonadota;c__Armatimonadia;o__Armatimonadales;f__Capsulimonadaceae;g__BOG-944;s__			0	0	0	0	0	0	0	0	0	0	0	0	0	0	0	0	0	0	0	0	0	0	0	0
20111000_S2S_6	d__Bacteria;p__Armatimonadota;c__Armatimonadia;o__Armatimonadales;f__Capsulimonadaceae;g__BOG-944;s__BOG-944 sp003134215			0	0	0	0	0	0	0	0	0	0	0	0	0	0	0	0	0	0	0	0	0	0	0	0
Palsa.Unlabelled.R3.T3.F1.trimmomatic.metaspades_bin.150_96.21_0.93	d__Bacteria;p__Armatimonadota;c__Armatimonadia;o__Armatimonadales;f__Capsulimonadaceae;g__Capsulimonas;s__			0	0	0	0	0	0	0	0	0	0	0	0	0	0	0	0	0	0	0	0	0	0	0	0
Bog.None.R1.T0.trimmomatic.megahit_bin.289_96.76_2.78	d__Bacteria;p__Armatimonadota;c__Chthonomonadetes;o__Chthonomonadales;f__Chthonomonadaceae;g__CAIXIX01;s__			0	0	0	0	0	0	0	0	0	8.75807e-05	0	0	0	0	0	0	0	0	0	0	1.91978e-05	0	0	0
Bog.None.R2.T0.trimmomatic.megahit_bin.355_93.52_0.93	d__Bacteria;p__Armatimonadota;c__Fimbriimonadia;o__Fimbriimonadales;f__Fimbriimonadaceae;g__JACOSL01;s__			0	0	0	0	0	0	0	0	0	0.000226153	0	0	0.00409805	0	0	0	0	0	0	0	0	0	0	0
Bog.None.R2.T0.trimmomatic.megahit_bin.26_93.67_0.93	d__Bacteria;p__Armatimonadota;c__Fimbriimonadia;o__Fimbriimonadales;f__Fimbriimonadaceae;g__Fimbriimonas;s__			0	0	0	0	0	0	0	0	0	0	0	0	0	0	0	0	0	0	0	0	0	0	0	0
Palsa.None.R2.T0.JGI.BFC.metaspades_bin.132_71.57_6.17	d__Bacteria;p__Armatimonadota;c__Fimbriimonadia;o__Fimbriimonadales;f__Fimbriimonadaceae;g__Fimbriimonas;s__			0.00100893	0.00073103	0.000142658	8.27027e-05	0	0.000219691	0	0	0	0	0	0	0.000809497	0	0	0	0	0	0	0	0	0	0	0
20120700_S1D_28	d__Bacteria;p__Armatimonadota;c__;o__;f__;g__;s__			0	0	0	0	0	0	0	0	0.000102646	0	6.53511e-05	0.000142685	0	2.87828e-05	0.000343613	0.000267988	0	0	0	0.000159771	0	0.000527837	0	0
20110800_E3D_3	d__Bacteria;p__Armatimonadota;c__UBA5377;o__UBA5377;f__FEN-943;g__FEN-943;s__FEN-943 sp003170595			0	0	0	0	0	0	0	0	0	0	0	0	0	0	0	0	0	0	0	0	0	0	0	0
PLYJ01	d__Bacteria;p__Bacteroidota;c__Bacteroidia;o__AKYH767-A;f__2013-40CM-41-45;g__PALSA-967;s__PALSA-967 sp003151745			0	0	0	0	0	0	0	0	0	0	0	0	0	0	0	0	0	0	0	0	0	0	0	0
Bog.Unlabelled.R1.T2.F1.trimmomatic.metaspades_bin.90_96.67_0.48	d__Bacteria;p__Bacteroidota;c__Bacteroidia;o__AKYH767;f__2-12-FULL-35-15;g__2-12-FULL-35-15;s__			0	0	0	0	0	0	0	0	0	0	0	0	8.74267e-05	0	0	0	0	0	0	0	0	0	0	0
20120700_P3D_120	d__Bacteria;p__Bacteroidota;c__Bacteroidia;o__AKYH767;f__2-12-FULL-35-15;g__2-12-FULL-35-15;s__			0	0	0	0	0	0	0	0	0	0	0	0	0	0	0	0	0	0	0	0	0	0	0	0
PLYN01	d__Bacteria;p__Bacteroidota;c__Bacteroidia;o__AKYH767;f__2-12-FULL-35-15;g__2-12-FULL-35-15;s__2-12-FULL-35-15 sp003151815			0	0	0	0	0	0	0	0	0	0	0	0	0	0	0	0	0	0	0	0	0	0	0	0
3300037401_3	d__Bacteria;p__Bacteroidota;c__Bacteroidia;o__AKYH767;f__B-17BO;g__PALSA-968;s__			0	0	0	0	0	0	0	0	0	0	0	0	0	0	0	0	0	0	0	0	0	0	0	0
Fen.Labelled.R1.T3.F1.trimmomatic.metaspades_bin.123_80.03_3.65	d__Bacteria;p__Bacteroidota;c__Bacteroidia;o__AKYH767;f__B-17BO;g__PALSA-968;s__			0	0	0	0	0	0	0	0	0	0	0	0	0	0	0	0	0	0	0	0	0	0	0	0
PLYA01	d__Bacteria;p__Bacteroidota;c__Bacteroidia;o__AKYH767;f__B-17BO;g__PALSA-968;s__PALSA-968 sp003153315			0	0	0	0	0	0	0	0	0	0	0	0	0	0	0	0	0	0	0	0	0	0	0	0
Bog.Labelled.R1.T2.F2.trimmomatic.metaspades_bin.96_95.35_0.00	d__Bacteria;p__Bacteroidota;c__Bacteroidia;o__AKYH767;f__Palsa-948_A;g__JABEUT01;s__			0	0	0	0	0	0	0.000121607	0	0	0.0009737	0	0.000273069	0.00128315	0	6.08603e-05	0	0	0	0	0.000791548	1.38978e-05	0	0	0
Palsa.Labelled.R3.T3.F1.trimmomatic.metaspades_bin.66_72.58_1.19	d__Bacteria;p__Bacteroidota;c__Bacteroidia;o__AKYH767;f__Palsa-948_A;g__JABEUT01;s__			0	0	0	0	0	0	0	0	0	0	0	0	0	0	0	0	0	0	0	0	0	0	0	0
PLUL01	d__Bacteria;p__Bacteroidota;c__Bacteroidia;o__AKYH767;f__Palsa-948;g__Palsa-948;s__Palsa-948 sp003164895			0	0	0	0	0	0	0	0	0	0	0	0	0	0	0	0	0	0	0	0	0	0	0	0
3300037156_10	d__Bacteria;p__Bacteroidota;c__Bacteroidia;o__AKYH767;f__Palsa-965;g__Palsa-965;s__			0	0	0	0	0	0	0	0	0	0	0	0	0	0	0	0	0	0	0	0	0	0	0	0
PLXK01	d__Bacteria;p__Bacteroidota;c__Bacteroidia;o__AKYH767;f__Palsa-965;g__Palsa-965;s__Palsa-965 sp003151415			0	0	0	0	0	0	0	0	0	0	0	0	0	0	0	0	0	0	0	0	0	0	0	0
PLYR01	d__Bacteria;p__Bacteroidota;c__Bacteroidia;o__AKYH767;f__Palsa-965;g__Palsa-965;s__Palsa-965 sp003153435			0	0	0	0	0	0	0	0	0	0	0	0	0	0	0	0	0	0	0	0	0	0	0	0
Bog.None.R3.T0.trimmomatic.megahit_bin.342_91.38_4.21	d__Bacteria;p__Bacteroidota;c__Bacteroidia;o__Bacteroidales;f__DTGW01;g__;s__			0	0	0	0	0	0	0	0	0.000112175	0	6.17672e-05	0.000130262	0	0	0.000192452	0	0	0	0	0.000289403	0	0	0	0
Fen.Unlabelled.R1.T3.F1.JGI.BFC.metaspades_bin.65_97.77_0.74	d__Bacteria;p__Bacteroidota;c__Bacteroidia;o__Bacteroidales;f__Bacteroidaceae;g__Prevotella;s__			0	0	0	0	0	0	0	0	0	0	0	0	0	0	0	0	0	0	0	0	0	0	0	0
Fen.Unlabelled.R2.T1.F1.trimmomatic.megahit_bin.14_96.98_1.02	d__Bacteria;p__Bacteroidota;c__Bacteroidia;o__Bacteroidales;f__Bacteroidaceae;g__UBA1794;s__			0	0	0	0	0	0	0	0	0	0	0	0	0	0	0	0	0	0	0	0	0	0	0	0
Fen.Labelled.R3.T2.F1.JGI.BFC.metaspades_bin.27_98.45_0.75	d__Bacteria;p__Bacteroidota;c__Bacteroidia;o__Bacteroidales;f__Bacteroidaceae;g__UBA1794;s__UBA1794 sp002315435			0	0	0	0	0	0	0	0	0	0	0	0	0	0	0	0	0	0.00114748	0	0	0	0	0	0
20130700_E1Y_5	d__Bacteria;p__Bacteroidota;c__Bacteroidia;o__Bacteroidales;f__FEN-979;g__FEN-979;s__			0	0	0	0	0	0	0	0	0	0	0	0	0	0	0	0	0	0	0	0	0	0	0	0
20150700_E15_18	d__Bacteria;p__Bacteroidota;c__Bacteroidia;o__Bacteroidales;f__FEN-979;g__FEN-979;s__			0	0	0	0	0	0	0	0	0	0	0	0	0	0	0	0	0	0	0	0.00738392	0.000120223	0.00990911	0	0
20170700_S35_19	d__Bacteria;p__Bacteroidota;c__Bacteroidia;o__Bacteroidales;f__FEN-979;g__FEN-979;s__			0	0	0	0	0	0	0	0	0	0	0	0	0	0	0	0	0.00044918	0	0	0	0	0.000282483	1.97249e-05	0
3300023254_4	d__Bacteria;p__Bacteroidota;c__Bacteroidia;o__Bacteroidales;f__FEN-979;g__FEN-979;s__			0	0	0	0	0	0	0	0	0	0	0	0	0	0	0	0	0.00159556	0	0.00157176	0	0	0	0.00166284	0
3300037076_11	d__Bacteria;p__Bacteroidota;c__Bacteroidia;o__Bacteroidales;f__FEN-979;g__FEN-979;s__			0	0	0	0	0	0	0	0	0	0	0	0	0	0	0	0	0	0	0	0	0	0	0	0
20130700_E1Z_4	d__Bacteria;p__Bacteroidota;c__Bacteroidia;o__Bacteroidales;f__FEN-979;g__FEN-979;s__FEN-979 sp003142515			0	0	0	0	0	0	0	0	0	0	0	0	0	0	0	0	0	0	0	0	0	0	0	0
20120600_E3D_27	d__Bacteria;p__Bacteroidota;c__Bacteroidia;o__Bacteroidales;f__FEN-979;g__CAIRDP01;s__			0	0	0	0	0	0	0	0	0	0	0	0	0	0	0	0	0.00406316	0.000621782	0.00459745	0	0	0	0.00413223	0
20120600_E3D_50	d__Bacteria;p__Bacteroidota;c__Bacteroidia;o__Bacteroidales;f__FEN-979;g__CAIRDP01;s__			0	0	0	0	0	0	0	0	0	0	0	0	0	0	0	0	0.00405452	0.00133902	0.00301204	0	0	0	0.00289911	0
3300022861_4	d__Bacteria;p__Bacteroidota;c__Bacteroidia;o__Bacteroidales;f__Paludibacteraceae;g__Microbacter;s__			0	0	0	0	0	0	0	0	0	0	0	0	0	0	0	0	0	0	0	0	0	0.000308585	0	0
3300026450_3	d__Bacteria;p__Bacteroidota;c__Bacteroidia;o__Bacteroidales;f__Paludibacteraceae;g__Microbacter;s__			0	0	0	0	0	0	0	0	0	0	0	0	0	0	0	0	0	0	0	0	0	0	0	0
Fen.Unlabelled.R3.T3.F1.trimmomatic.metaspades_bin.91_92.88_0.54	d__Bacteria;p__Bacteroidota;c__Bacteroidia;o__Bacteroidales;f__Paludibacteraceae;g__Microbacter;s__			0	0	0	0	0	0	0	0	0	0	0	0	0	0	0	0	0	0	0	0	0	0	0	0
Bog.Labelled.R1.T3.F1.JGI.BFC.metaspades_bin.33_96.24_0.54	d__Bacteria;p__Bacteroidota;c__Bacteroidia;o__Bacteroidales;f__Paludibacteraceae;g__Paludibacter;s__			0	0	0	0	0	0	0	0	0	0	0	0	0	0	0	0	0	0	0	0.00633137	0.000184527	0.00121138	0	0
Fen.Labelled.R1.T1.F2.trimmomatic.metaspades_bin.20_82.87_0.54	d__Bacteria;p__Bacteroidota;c__Bacteroidia;o__Bacteroidales;f__Paludibacteraceae;g__Paludibacter;s__			0	0	0	0	0	0	0	0	0	0	0	0	0	0	0	0	0	0	0	0	0	0	0	0
Fen.Labelled.R2.T1.F1.trimmomatic.megahit_bin.20_73.26_3.84	d__Bacteria;p__Bacteroidota;c__Bacteroidia;o__Bacteroidales;f__Paludibacteraceae;g__Paludibacter;s__			0	0	0	0	0	0	0	0	0	0	0	0	0	0	0	0	0	0	0	0	0	0	0	0
Fen.Labelled.R2.T3.F1.JGI.BFC.metaspades_bin.27_86.00_4.84	d__Bacteria;p__Bacteroidota;c__Bacteroidia;o__Bacteroidales;f__Paludibacteraceae;g__Paludibacter;s__			0	0	0	0	0	0	0	0	0	0	0	0	0	0	0	0	0	0	0	0	0	0	0	0
Fen.Labelled.R2.T3.F3.JGI.BFC.metaspades_bin.31_81.88_4.50	d__Bacteria;p__Bacteroidota;c__Bacteroidia;o__Bacteroidales;f__Paludibacteraceae;g__Paludibacter;s__			0	0	0	0	0	0	0	0	0	0	0	0	0	0	0	0	0	0	0	0	0	0	0	0
Fen.Labelled.R2.T3.F3.JGI.BFC.metaspades_bin.57_91.40_0.54	d__Bacteria;p__Bacteroidota;c__Bacteroidia;o__Bacteroidales;f__Paludibacteraceae;g__Paludibacter;s__			0	0	0	0	0	0	0	0	0	0	0	0	0	0	0	0	0	0	0	0	0	0	0	0
Fen.Labelled.R2.T3.F3.JGI.BFC.metaspades_bin.5_99.46_0.54	d__Bacteria;p__Bacteroidota;c__Bacteroidia;o__Bacteroidales;f__Paludibacteraceae;g__Paludibacter;s__			0	0	0	0	0	0	0	0	0	0	0	0	0	0	0	0	0	0	0	0	0	0	0	0
Fen.Labelled.R3.T1.F2.JGI.BFC.metaspades_bin.3_94.09_1.88	d__Bacteria;p__Bacteroidota;c__Bacteroidia;o__Bacteroidales;f__Paludibacteraceae;g__Paludibacter;s__			0	0	0	0	0	0	0	0	0	0	0	0	0	0	0	0	0	0	0	0	0	0	0	0
Fen.Labelled.R3.T2.F2.JGI.BFC.metaspades_bin.29_70.49_8.96	d__Bacteria;p__Bacteroidota;c__Bacteroidia;o__Bacteroidales;f__Paludibacteraceae;g__Paludibacter;s__			0	0	0	0	0	0	0	0	0	0	0	0	0	0	0	0	0	0	0	0	0	0	0	0
Fen.Labelled.R3.T2.F4.JGI.BFC.metaspades_bin.26_72.46_2.96	d__Bacteria;p__Bacteroidota;c__Bacteroidia;o__Bacteroidales;f__Paludibacteraceae;g__Paludibacter;s__			0	0	0	0	0	0	0	0	0	0	0	0	0	0	0	0	0	0	0	0	0	0	0	0
Fen.Unlabelled.R1.T2.F1.JGI.BFC.metaspades_bin.10_78.91_3.92	d__Bacteria;p__Bacteroidota;c__Bacteroidia;o__Bacteroidales;f__Paludibacteraceae;g__Paludibacter;s__			0	0	0	0	0	0	0	0	0	0	0	0	0	0	0	0	0	0	0	0	0	0	0	0
Fen.Unlabelled.R1.T2.F1.JGI.BFC.metaspades_bin.79_78.95_1.72	d__Bacteria;p__Bacteroidota;c__Bacteroidia;o__Bacteroidales;f__Paludibacteraceae;g__Paludibacter;s__			0	0	0	0	0	0	0	0	0	0	0	0	0	0	0	0	0	0	0	0	0	0	0	0
Fen.Unlabelled.R1.T2.F1.JGI.BFC.metaspades_bin.80_90.94_1.07	d__Bacteria;p__Bacteroidota;c__Bacteroidia;o__Bacteroidales;f__Paludibacteraceae;g__Paludibacter;s__			0	0	0	0	0	0	0	0	0	0	0	0	0	0	0	0	0	0	0	0	0	0	0	0
Fen.Unlabelled.R1.T2.F1.JGI.BFC.metaspades_bin.83_76.02_7.93	d__Bacteria;p__Bacteroidota;c__Bacteroidia;o__Bacteroidales;f__Paludibacteraceae;g__Paludibacter;s__			0	0	0	0	0	0	0	0	0	0	0	0	0	0	0	0	0	0	0	0	0	0	0	0
Fen.Unlabelled.R1.T3.F1.trimmomatic.metaspades_bin.26_71.72_1.72	d__Bacteria;p__Bacteroidota;c__Bacteroidia;o__Bacteroidales;f__Paludibacteraceae;g__Paludibacter;s__			0	0	0	0	0	0	0	0	0	0	0	0	0	0	0	0	0	0	0	0	0	0	0	0
Fen.Unlabelled.R1.T3.F1.trimmomatic.metaspades_bin.55_85.86_0.54	d__Bacteria;p__Bacteroidota;c__Bacteroidia;o__Bacteroidales;f__Paludibacteraceae;g__Paludibacter;s__			0	0	0	0	0	0	0	0	0	0	0	0	0	0	0	0	0	0	0	0	0	0	0	0
Fen.Unlabelled.R1.T3.F1.trimmomatic.metaspades_bin.92_75.18_3.17	d__Bacteria;p__Bacteroidota;c__Bacteroidia;o__Bacteroidales;f__Paludibacteraceae;g__Paludibacter;s__			0	0	0	0	0	0	0	0	0	0	0	0	0	0	0	0	0	0	0	0	0	0	0	0
Fen.Unlabelled.R2.T1.F1.JGI.BFC.metaspades_bin.11_89.30_5.73	d__Bacteria;p__Bacteroidota;c__Bacteroidia;o__Bacteroidales;f__Paludibacteraceae;g__Paludibacter;s__			0	0	0	0	0	0	0	0	0	0	0	0	0	0	0	0	0	0	0	0	0	0	0	0
Fen.Unlabelled.R2.T1.F1.trimmomatic.metaspades_bin.34_86.94_0.54	d__Bacteria;p__Bacteroidota;c__Bacteroidia;o__Bacteroidales;f__Paludibacteraceae;g__Paludibacter;s__			0	0	0	0	0	0	0	0	0	0	0	0	0	0	0	0	0	0	0	0	0	0	0	0.00210008
Fen.Unlabelled.R2.T3.F1.trimmomatic.metaspades_bin.3_78.82_2.42	d__Bacteria;p__Bacteroidota;c__Bacteroidia;o__Bacteroidales;f__Paludibacteraceae;g__Paludibacter;s__			0	0	0	0	0	0	0	0	0	0	0	0	0	0	0	0	0	0	0	0	0	0	0	0
Fen.Labelled.R2.T3.F3.JGI.BFC.metaspades_bin.38_80.01_9.95	d__Bacteria;p__Bacteroidota;c__Bacteroidia;o__Bacteroidales;f__Prolixibacteraceae;g__JAAFHB01;s__			0	0	0	0	0	0	0	0	0	0	0	0	0	0	0	0	0	0	0	0	0	0	0	0
Fen.Unlabelled.R1.T3.F1.trimmomatic.metaspades_bin.40_85.32_3.49	d__Bacteria;p__Bacteroidota;c__Bacteroidia;o__Bacteroidales;f__Prolixibacteraceae;g__CAINVV01;s__			0	0	0	0	0	0	0	0	0	0	0	0	0	0	0	0	0	0	0	0	0	0	0	0
Fen.Unlabelled.R3.T3.F1.trimmomatic.metaspades_bin.47_85.60_2.42	d__Bacteria;p__Bacteroidota;c__Bacteroidia;o__Bacteroidales;f__Prolixibacteraceae;g__JAAFHB01;s__			0	0	0	0	0	0	0	0	0	0	0	0	0	0	0	0	0	0	0	0	0	0	0	0
20120800_E2D_20	d__Bacteria;p__Bacteroidota;c__Bacteroidia;o__Bacteroidales;f__Prolixibacteraceae;g__UBA6024;s__			0	0	0	0	0	0	0	0	0	0	0	0	0	0	0	0	0	0	0	0	0	0	0	0
Fen.Labelled.R2.T3.F3.JGI.BFC.metaspades_bin.27_99.16_2.15	d__Bacteria;p__Bacteroidota;c__Bacteroidia;o__Bacteroidales;f__Prolixibacteraceae;g__UBA6024;s__			0	0	0	0	0	0	0	0	0	0	0	0	0	0	0	0	0	0	0	0	0	0	0	0
Fen.Unlabelled.R2.T3.F1.JGI.BFC.metaspades_bin.57_85.17_9.86	d__Bacteria;p__Bacteroidota;c__Bacteroidia;o__Bacteroidales;f__Prolixibacteraceae;g__UBA6024;s__			0	0	0	0	0	0	0	0	0	0	0	0	0	0	0	0	0	0	0	0	0	0	0	0.000616937
Fen.Unlabelled.R3.T3.F1.trimmomatic.metaspades_bin.52_86.45_5.80	d__Bacteria;p__Bacteroidota;c__Bacteroidia;o__Bacteroidales;f__Prolixibacteraceae;g__UBA6024;s__			0	0	0	0	0	0	0	0	0	0	0	0	0	0	0	0	0	0	0	0	0	0	0	0
Fen.Unlabelled.R3.T3.F1.trimmomatic.metaspades_bin.86_81.81_1.08	d__Bacteria;p__Bacteroidota;c__Bacteroidia;o__Bacteroidales;f__Prolixibacteraceae;g__UBA6024;s__			0	0	0	0	0	0	0	0	0	0	0	0	0	0	0	0	0	0	0	0	0	0	0	0
20120800_E2D_4	d__Bacteria;p__Bacteroidota;c__Bacteroidia;o__Bacteroidales;f__UBA10428;g__UBA10428;s__			0	0	0	0	0	0	0	0	0	0	0	0	0	0	0	0	0	0	0	0	0	0	0	0
Fen.Labelled.R1.T2.F3.trimmomatic.metaspades_bin.30_79.47_0.07	d__Bacteria;p__Bacteroidota;c__Bacteroidia;o__Bacteroidales;f__UBA1402;g__UBA8389;s__			0	0	0	0	0	0	0	0	0	0	0	0	0	0	0	0	0	0	0	0	0	0	0	0
Fen.Labelled.R2.T3.F3.JGI.BFC.metaspades_bin.2_97.58_0.54	d__Bacteria;p__Bacteroidota;c__Bacteroidia;o__Bacteroidales;f__UBA1402;g__UBA8389;s__			0	0	0	0	0	0	0	0	0	0	0	0	0	0	0	0	0	0	0	0	0	0	0	0
Fen.Unlabelled.R1.T3.F1.trimmomatic.metaspades_bin.87_96.22_0.54	d__Bacteria;p__Bacteroidota;c__Bacteroidia;o__Bacteroidales;f__UBA1402;g__UBA8389;s__			0	0	0	0	0	0	0	0	0	0	0	0	0	0	0	0	0	0	0	0	0	0	0	0
Fen.Unlabelled.R1.T3.F2.JGI.BFC.metaspades_bin.1_98.39_0.54	d__Bacteria;p__Bacteroidota;c__Bacteroidia;o__Bacteroidales;f__UBA1402;g__UBA8389;s__			0	0	0	0	0	0	0	0	0	0	0	0	0	0	0	0	0	0	0	0	0	0	0	0
Fen.Unlabelled.R3.T2.F2.trimmomatic.metaspades_bin.37_93.26_0.00	d__Bacteria;p__Bacteroidota;c__Bacteroidia;o__Bacteroidales;f__UBA1402;g__UBA8389;s__			0	0	0	0	0	0	0	0	0	0	0	0	0	0	0	0	0	0	0	0	0	0	0	0
Fen.Labelled.R2.T3.F3.JGI.BFC.metaspades_bin.11_96.90_2.95	d__Bacteria;p__Bacteroidota;c__Bacteroidia;o__Bacteroidales;f__UBA1715;g__;s__			0	0	0	0	0	0	0	0	0	0	0	0	0	0	0	0	0	0	0	0	0	0	0	0
Fen.Unlabelled.R1.T3.F1.JGI.BFC.metaspades_bin.49_93.05_1.83	d__Bacteria;p__Bacteroidota;c__Bacteroidia;o__Bacteroidales;f__UBA1715;g__;s__			0	0	0	0	0	0	0	0	0	0	0	0	0	0	0	0	0	0	0	0	0	0	0	0
Fen.Unlabelled.R1.T3.F1.trimmomatic.metaspades_bin.99_86.69_1.22	d__Bacteria;p__Bacteroidota;c__Bacteroidia;o__Bacteroidales;f__UBA1715;g__;s__			0	0	0	0	0	0	0	0	0	0	0	0	0	0	0	0	0	0	0	0	0	0	0	0
Fen.Unlabelled.R3.T3.F1.trimmomatic.metaspades_bin.3_98.45_1.59	d__Bacteria;p__Bacteroidota;c__Bacteroidia;o__Bacteroidales;f__UBA1715;g__;s__			0	0	0	0	0	0	0	0	0	0	0	0	0	0	0	0	0	0	0	0	0	0	0	0
Fen.Unlabelled.R3.T3.F1.trimmomatic.metaspades_bin.59_95.75_1.35	d__Bacteria;p__Bacteroidota;c__Bacteroidia;o__Bacteroidales;f__UBA1715;g__;s__			0	0	0	0	0	0	0	0	0	0	0	0	0	0	0	0	0	0	0	0	0	0	0	0
20120700_E3M_2	d__Bacteria;p__Bacteroidota;c__Bacteroidia;o__Bacteroidales;f__VadinHA17;g__LD21;s__			0	0	0	0	0	0	0	0	0	0	0	0	0	0	0	0	0	0.000968664	0	0	0	0	0	0.000182563
20120800_E2X_11	d__Bacteria;p__Bacteroidota;c__Bacteroidia;o__Bacteroidales;f__VadinHA17;g__LD21;s__			0	0	0	0	0	0	0	0	0	0	0	0	0	0	0	0	0	0	0	0	0	0	0	0
20130700_C1D_3	d__Bacteria;p__Bacteroidota;c__Bacteroidia;o__Bacteroidales;f__VadinHA17;g__LD21;s__			0	0	0	0	0	0	0	0	0	0	0	0	0	0	0	0	0.000240045	0	0.000212651	0	0	0	0.00141371	0
20130700_C1X_17	d__Bacteria;p__Bacteroidota;c__Bacteroidia;o__Bacteroidales;f__VadinHA17;g__LD21;s__			0	0	0	0	0	0	0	0	0	0	0	0	0	0	0	0	0	0	0	0	0	0	0	0
20130700_C2X_5	d__Bacteria;p__Bacteroidota;c__Bacteroidia;o__Bacteroidales;f__VadinHA17;g__LD21;s__			0	0	0	0	0	0	0	0	0	0	0	0	0	0	0	0	0.00103733	0.00262214	0.000805495	0	0	0	0.000436812	0
PMDY01	d__Bacteria;p__Bacteroidota;c__Bacteroidia;o__Bacteroidales;f__VadinHA17;g__LD21;s__			0	0	0	0	0	0	0	0	0	0	0	0	0	0	0	0	0.00049263	0.00342202	0.000133009	0	0	0	0.000448916	0.00191362
20120800_E2X_16	d__Bacteria;p__Bacteroidota;c__Bacteroidia;o__Bacteroidales;f__VadinHA17;g__LD21;s__LD21 sp003141415			0	0	0	0	0	0	0	0	0	0	0	0	0	0	0	0	0	0	0	0	0	0	0	0
20120800_E3S_15	d__Bacteria;p__Bacteroidota;c__Bacteroidia;o__Bacteroidales;f__VadinHA17;g__LD21;s__LD21 sp003141495			0	0	0	0	0	0	0	0	0	0	0	0	0	0	0	0	0.00333011	0.00368273	0.00182418	0	0	0	0.00199748	0.00137985
20130700_E2M_1	d__Bacteria;p__Bacteroidota;c__Bacteroidia;o__Bacteroidales;f__VadinHA17;g__LD21;s__LD21 sp003141495			0	0	0	0	0	0	0	0	0	0	0	0	0	0	0	0	0.0265908	0.038822	0.0169519	0	0	0	0.0178827	0.0195632
20130700_E3Z_7	d__Bacteria;p__Bacteroidota;c__Bacteroidia;o__Bacteroidales;f__VadinHA17;g__LD21;s__LD21 sp003141495			0	0	0	0	0	0	0	0	0	0	0	0	0	0	0	0	0.0223393	0.0377605	0.0139073	0	0	0	0.0111486	0.0165582
20120800_E3D_4	d__Bacteria;p__Bacteroidota;c__Bacteroidia;o__Bacteroidales;f__VadinHA17;g__LD21;s__LD21 sp003141525			0	0	0	0	0	0	0	0	0	0	0	0	0	0	0	0	0.00211893	0	0.0041235	0	0	0	0.000165543	0
20120800_E2D_10	d__Bacteria;p__Bacteroidota;c__Bacteroidia;o__Bacteroidales;f__VadinHA17;g__LD21;s__LD21 sp003141715			0	0	0	0	0	0	0	0	0	0	0	0	0	0	0	0	0	0	0	0	0	0	0	0
PLNT01	d__Bacteria;p__Bacteroidota;c__Bacteroidia;o__Bacteroidales;f__VadinHA17;g__LD21;s__LD21 sp003141895			0	0	0	0	0	0	0	0	0	0	0	0	0	0	0	0	0	0	0	0	0	0	0	0
20120800_E3X_14	d__Bacteria;p__Bacteroidota;c__Bacteroidia;o__Bacteroidales;f__VadinHA17;g__LD21;s__LD21 sp003142255			0	0	0	0	0	0	0	0	0	0	0	0	0	0	0	0	0	0	0	0	0	0	0	0
20110800_E3M_4	d__Bacteria;p__Bacteroidota;c__Bacteroidia;o__Bacteroidales;f__VadinHA17;g__LD21;s__LD21 sp003152835			0	0	0	0	0	0	0	0	0	0	0	0	0	0	0	0	0.000158193	0.000383978	0.000319133	0	0	0	8.15399e-05	2.01518e-05
PMEC01	d__Bacteria;p__Bacteroidota;c__Bacteroidia;o__Bacteroidales;f__VadinHA17;g__LD21;s__LD21 sp003155705			0	0	0	0	0	0	0	0	0	0	0	0	0	0	0	0	0.00638092	0.00823585	0.00519071	0	0	0	0.00484937	0.00166161
20120600_E3D_38	d__Bacteria;p__Bacteroidota;c__Bacteroidia;o__Bacteroidales;f__VadinHA17;g__LD21;s__LD21 sp003157015			0	0	0	0	0	0	0	0	0	0	0	0	0	0	0	0	0.0239106	0.0138138	0.0111933	0	0	0	0.0074699	0
20120600_E3D_29	d__Bacteria;p__Bacteroidota;c__Bacteroidia;o__Bacteroidales;f__VadinHA17;g__LD21;s__LD21 sp003157055			0	0	0	0	0	0	0	0	0	0	0	0	0	0	0	0	0.00823623	0.0105387	0.00278436	0	0	0	0.00700794	0.00308298
20120600_E3D_13	d__Bacteria;p__Bacteroidota;c__Bacteroidia;o__Bacteroidales;f__VadinHA17;g__LD21;s__LD21 sp003157075			0	0	0	0	0	0	0	0	0	0	0	0	0	0	0	0	0.00234526	0.0178482	5.61307e-05	0	0	0	0.00273863	0.0173049
20140700_E14_2	d__Bacteria;p__Bacteroidota;c__Bacteroidia;o__Bacteroidales;f__VadinHA17;g__LD21;s__LD21 sp003162595			0	0	0	0	0	0	0	0	0	0	0	0	0	0	0	0	0.00892458	0.000606694	0.00691991	0	0	0	0.00377264	0
Palsa.Unlabelled.R3.T3.F1.trimmomatic.metaspades_bin.95_98.52_0.25	d__Bacteria;p__Bacteroidota;c__Bacteroidia;o__Chitinophagales;f__Chitinophagaceae;g__Dinghuibacter;s__			0.00300901	0.000799021	0	0	0	0	4.20958e-06	0	0	0	0	0	0	0	0	0	0	0	0	0	0	0	0	0
3300037231_14	d__Bacteria;p__Bacteroidota;c__Bacteroidia;o__Chitinophagales;f__Chitinophagaceae;g__Ferruginibacter;s__			0	0	0	0	0	0	0	0	0	0	0	0	0	0	0	0	0	0	0	0	0	0	0	0
Palsa.Labelled.R1.T3.F1.JGI.BFC.metaspades_bin.45_99.51_0.25	d__Bacteria;p__Bacteroidota;c__Bacteroidia;o__Chitinophagales;f__Chitinophagaceae;g__Ferruginibacter;s__			0	0	0	0	0	0	0	0	0	0	0	0	0	0	0	0	0	0	0	0	0	0	0	0
Palsa.Labelled.R1.T3.F1.trimmomatic.metaspades_bin.59_73.01_2.17	d__Bacteria;p__Bacteroidota;c__Bacteroidia;o__Chitinophagales;f__Chitinophagaceae;g__Ferruginibacter;s__			0	0	0	0	0	0	0	0	0	0	0	0	0	0	0	0	0	0	0	0	0	0	0	0
Palsa.Labelled.R1.T3.F1.trimmomatic.metaspades_bin.92_78.45_5.29	d__Bacteria;p__Bacteroidota;c__Bacteroidia;o__Chitinophagales;f__Chitinophagaceae;g__Ferruginibacter;s__			0	0	0	0	0	0	0	0	0	0	0	0	0	0	0	0	0	0	0	0	0	0	0	0
Bog.Labelled.R1.T2.F2.trimmomatic.metaspades_bin.103_71.98_4.06	d__Bacteria;p__Bacteroidota;c__Bacteroidia;o__Chitinophagales;f__Chitinophagaceae;g__Flavipsychrobacter;s__			0	0	0	0	0	0	0	0	0	0	0	0	0	0	0	0	0	0	0	0	0	0	0	0
Bog.Unlabelled.R2.T3.F1.trimmomatic.metaspades_bin.123_90.74_0.10	d__Bacteria;p__Bacteroidota;c__Bacteroidia;o__Chitinophagales;f__Chitinophagaceae;g__;s__			0	0	0	0	0	0	0	0	0	0	2.53393e-05	0	0	0	0	0	0	0	0	3.2495e-05	0	4.39333e-05	0	0
PKYU01	d__Bacteria;p__Bacteroidota;c__Bacteroidia;o__Chitinophagales;f__Chitinophagaceae;g__Ginsengibacter;s__Ginsengibacter sp003132765			0	0	0	0	0	0	0	0	0	0	0	0	0	0	0	0	0	0	0	0	0	0	0	0
3300037231_11	d__Bacteria;p__Bacteroidota;c__Bacteroidia;o__Chitinophagales;f__Chitinophagaceae;g__Puia;s__			0.000202364	0	0	0	0	0	0	0	0	0	0	0	0	0	0	0	0	0	0	0	0	0	0	0
3300037233_9	d__Bacteria;p__Bacteroidota;c__Bacteroidia;o__Chitinophagales;f__Chitinophagaceae;g__Puia;s__			0	0	0	0	0	0	0	0	0	0	0	0	0	0	0	0	0	0	0	0	0	0	0	0
Bog.None.R3.T0.JGI.BFC.metaspades_bin.6_96.55_2.67	d__Bacteria;p__Bacteroidota;c__Bacteroidia;o__Chitinophagales;f__Chitinophagaceae;g__Puia;s__			0	0	0	0	0	0	0	0	0	0	0	0	0	0	0	0	0	0	0	0	0	0	0	0
Palsa.Labelled.R2.T2.F1.trimmomatic.metaspades_bin.77_97.04_0.57	d__Bacteria;p__Bacteroidota;c__Bacteroidia;o__Chitinophagales;f__Chitinophagaceae;g__Puia;s__			0	0	0	0.000485949	0	0.00117985	0	0	0	0	0	0	0	0	0	0	0	0	0	0	0	0	0	0
Palsa.Labelled.R2.T3.F1.trimmomatic.metaspades_bin.31_87.45_2.00	d__Bacteria;p__Bacteroidota;c__Bacteroidia;o__Chitinophagales;f__Chitinophagaceae;g__Puia;s__			0.000717784	0.00128092	0.000109159	0.000443743	0	0.000174693	0	0	0	0	0	0	0.000780968	0	0	0	0	0	0	0	0	0	0	0
Palsa.Labelled.R3.T1.F1.trimmomatic.metaspades_bin.54_94.98_2.76	d__Bacteria;p__Bacteroidota;c__Bacteroidia;o__Chitinophagales;f__Chitinophagaceae;g__Puia;s__			0.000123503	0.00383177	9.20305e-05	0.00308074	0	0.00252454	0	0	0	0.00105268	0	0	0.00108196	0	0	0	0	0	0	0	0	0	0	0
Palsa.None.R2.T0.JGI.BFC.metaspades_bin.240_99.01_1.64	d__Bacteria;p__Bacteroidota;c__Bacteroidia;o__Chitinophagales;f__Chitinophagaceae;g__Puia;s__			0	0	0	0.000451326	0	8.44008e-05	0	0	0	0	0	0	0	0	0	0	0	0	0	0	0	0	0	0
Palsa.Unlabelled.R3.T3.F1.trimmomatic.metaspades_bin.230_94.04_2.71	d__Bacteria;p__Bacteroidota;c__Bacteroidia;o__Chitinophagales;f__Chitinophagaceae;g__Puia;s__			0.0011672	0.00132549	0	0.000363391	0	1.68842e-06	0	0	0	0	0	0	0	0	0	0	0	0	0	0	0	0	0	0
20111000_P3M_36	d__Bacteria;p__Bacteroidota;c__Bacteroidia;o__Chitinophagales;f__Chitinophagaceae;g__Puia;s__Puia sp003135585			0	0	0	0	0	0	0	0	0	0	0	0	0	0	0	0	0	0	0	0	0	0	0	0
20111000_P1M_10	d__Bacteria;p__Bacteroidota;c__Bacteroidia;o__Chitinophagales;f__Chitinophagaceae;g__Puia;s__Puia sp003136915			0	0	0	0	0	0	0	0	0	0	0	0	0	0	0	0	0	0	0	0	0	0	0	0
PLXD01	d__Bacteria;p__Bacteroidota;c__Bacteroidia;o__Chitinophagales;f__Chitinophagaceae;g__Puia;s__Puia sp003151295			0	0	0	0	0	0	0	0	0	0	0	0	0	0	0	0	0	0	0	0	0	0	0	0
20110700_P2S_7	d__Bacteria;p__Bacteroidota;c__Bacteroidia;o__Chitinophagales;f__Chitinophagaceae;g__Puia;s__Puia sp003167015			0	0	0	6.77474e-05	0	0	0	0	0	0	0	0	0	0	0	0	0	0	0	0	0	0	0	0
PMSV01	d__Bacteria;p__Bacteroidota;c__Bacteroidia;o__Chitinophagales;f__Chitinophagaceae;g__Puia;s__Puia sp003168265			0.000448173	1.11342e-05	0.000724681	0.00338579	0	0.000409569	0	0	0	0	0	0	0	0	0	0	0	0	0	0	0	0	0	0
Fen.Labelled.R1.T3.F2.trimmomatic.metaspades_bin.65_85.94_3.20	d__Bacteria;p__Bacteroidota;c__Bacteroidia;o__Chitinophagales;f__LD1;g__Bog-950;s__			0	0	0	0	0	0	0	0	0	0	0	0	0	0	0	0	0	0	0	0.000120334	0	0	0	0
3300036876_9	d__Bacteria;p__Bacteroidota;c__Bacteroidia;o__Chitinophagales;f__LD1;g__Bog-950;s__Bog-950 sp003165895			0	0	0	0	0	0	0	0	0.00232118	0	0.00206292	0.0027881	0	0.000986756	0.000898844	6.74749e-05	0	0	0	0	0	0.00017247	0	0
3300029985_7	d__Bacteria;p__Bacteroidota;c__Bacteroidia;o__Chitinophagales;f__LD1;g__UBA1941;s__UBA1941 sp003165135			0	0	0	0	0	0	0	0	0	0	0	7.68523e-05	0	0	0	0	0	0	0	0	0	0	0	0
Bog.Labelled.R1.T2.F2.trimmomatic.metaspades_bin.54_94.58_0.00	d__Bacteria;p__Bacteroidota;c__Bacteroidia;o__Chitinophagales;f__;g__;s__			0	0	0	0	0	0	0	0	0	0.000352292	0	1.3139e-05	0	0	0	0	0	0	0	0.00129875	0	0	0	0
Fen.Labelled.R3.T1.F1.JGI.BFC.metaspades_bin.10_100.00_1.55	d__Bacteria;p__Bacteroidota;c__Bacteroidia;o__Cytophagales;f__Cyclobacteriaceae;g__ELB16-189;s__			0	0	0	0	0	0	0	0	0	0	0	0	0	0	0	0	0	0	0	0	0	0	0	0
Palsa.Labelled.R2.T2.F1.trimmomatic.metaspades_bin.114_96.06_2.35	d__Bacteria;p__Bacteroidota;c__Bacteroidia;o__Cytophagales;f__Cyclobacteriaceae;g__ELB16-189;s__			0	0.0033888	0	0	0	0	0	0	0	0	0	0	0	0	0	0	0	0	0	0	0	0	0	0
Palsa.Unlabelled.R3.T3.F1.trimmomatic.metaspades_bin.181_98.91_1.21	d__Bacteria;p__Bacteroidota;c__Bacteroidia;o__Cytophagales;f__Cytophagaceae;g__;s__			0	0	0	0	0	0	0	0	0	0	0	0	0	0	0	0	0	0	0	0	0	0	0	0
Bog.Unlabelled.R1.T2.F1.trimmomatic.metaspades_bin.64_99.70_0.45	d__Bacteria;p__Bacteroidota;c__Bacteroidia;o__Cytophagales;f__Cytophagaceae;g__Cytophaga;s__			0	0	0	0	0	0	0	0	0	0	0	0	0	0	0	0	0	0	0	0	0	0	0	0
Fen.Unlabelled.R2.T3.F2.trimmomatic.metaspades_bin.16_100.00_1.08	d__Bacteria;p__Bacteroidota;c__Bacteroidia;o__Flavobacteriales;f__Crocinitomicaceae;g__Fluviicola;s__			0	0	0	0	0	0	0	0	0	0	0	0	0	0	0	0	0	0	0	0	0	0	0	0
Fen.Unlabelled.R1.T1.F1.trimmomatic.metaspades_bin.46_98.77_0.00	d__Bacteria;p__Bacteroidota;c__Bacteroidia;o__Flavobacteriales;f__Weeksellaceae;g__Chryseobacterium;s__			0	0	0	0	0	0	0	0	0	0	0	0	0	0	0	0	0	0	0	0	0	0	0	0
Fen.Unlabelled.R3.T2.F1.trimmomatic.metaspades_bin.29_98.04_1.00	d__Bacteria;p__Bacteroidota;c__Bacteroidia;o__Flavobacteriales;f__Weeksellaceae;g__Chryseobacterium;s__			0	0	0	0	0	0	0	0	0	0	0	0	0	0	0	0	0	0	0	0	0	0	0	0
3300037237_7	d__Bacteria;p__Bacteroidota;c__Bacteroidia;o__Sphingobacteriales;f__Sphingobacteriaceae;g__Mucilaginibacter;s__			0	0	0	0	0	0	0	0	0	0	0	0	0	0	0	0	0	0	0	0	0	0	0	0
Bog.Labelled.R1.T2.F2.trimmomatic.metaspades_bin.70_92.60_2.94	d__Bacteria;p__Bacteroidota;c__Bacteroidia;o__Sphingobacteriales;f__Sphingobacteriaceae;g__Mucilaginibacter;s__			0	0	0	0	0	0	0	0	0	0.000143283	0	0	0	0	0	0	0	0	0	0	0	0	0	0
Bog.Labelled.R1.T2.F2.trimmomatic.metaspades_bin.89_90.44_1.43	d__Bacteria;p__Bacteroidota;c__Bacteroidia;o__Sphingobacteriales;f__Sphingobacteriaceae;g__Mucilaginibacter;s__			0	0	0	0	0	0	0	0	0	7.94663e-05	0	0	0	0	0	0	0	0	0	0	6.44662e-05	0	0	0
Bog.Labelled.R2.T2.F1.trimmomatic.metaspades_bin.69_84.77_5.37	d__Bacteria;p__Bacteroidota;c__Bacteroidia;o__Sphingobacteriales;f__Sphingobacteriaceae;g__Mucilaginibacter;s__			0	0	0	0	0	0	0	0	0	0	0	0	0	0	0	0	0	0	0	0	0	0	0	0
Bog.Unlabelled.R3.T2.F1.trimmomatic.metaspades_bin.23_92.25_1.19	d__Bacteria;p__Bacteroidota;c__Bacteroidia;o__Sphingobacteriales;f__Sphingobacteriaceae;g__Mucilaginibacter;s__			0	0	0	0	0	0	0	0	0	0	0	0	0	0	0	0	0	0	0	0	0	0	0	0
Palsa.Labelled.R1.T3.F2.JGI.BFC.metaspades_bin.21_96.58_1.67	d__Bacteria;p__Bacteroidota;c__Bacteroidia;o__Sphingobacteriales;f__Sphingobacteriaceae;g__Mucilaginibacter;s__			0	0	0	0	0	0	0	0	0	0	0	0	0	0	0	0	0	0	0	0	0	0	0	0
Palsa.Labelled.R2.T2.F1.trimmomatic.metaspades_bin.38_84.70_3.10	d__Bacteria;p__Bacteroidota;c__Bacteroidia;o__Sphingobacteriales;f__Sphingobacteriaceae;g__Mucilaginibacter;s__			0	0.000102523	0	0	0	0	0	0	0	0	0	0	0	0	0	0	0	0	0	0	0	0	0	0
Palsa.Labelled.R2.T3.F1.JGI.BFC.metaspades_bin.13_97.46_0.87	d__Bacteria;p__Bacteroidota;c__Bacteroidia;o__Sphingobacteriales;f__Sphingobacteriaceae;g__Mucilaginibacter;s__			0	2.83472e-05	0	0	0	0	0	0	0	0	0	0	0	0	0	0	0	0	0	0	0	0	0	0
Palsa.Labelled.R2.T3.F1.JGI.BFC.metaspades_bin.20_92.24_3.33	d__Bacteria;p__Bacteroidota;c__Bacteroidia;o__Sphingobacteriales;f__Sphingobacteriaceae;g__Mucilaginibacter;s__			0	0	0	0	0	0	0	0	0	0	0	0	0	0	0	0	0	0	0	0	0	0	0	0
Palsa.Labelled.R2.T3.F2.JGI.BFC.metaspades_bin.60_92.76_2.11	d__Bacteria;p__Bacteroidota;c__Bacteroidia;o__Sphingobacteriales;f__Sphingobacteriaceae;g__Mucilaginibacter;s__			0	0	0	0	0	0	0	0	0	0	0	0	0	0	0	0	0	0	0	0	0	0	0	0
Palsa.Labelled.R3.T3.F1.trimmomatic.metaspades_bin.36_76.65_2.98	d__Bacteria;p__Bacteroidota;c__Bacteroidia;o__Sphingobacteriales;f__Sphingobacteriaceae;g__Mucilaginibacter;s__			0	0	0	0	0	0	0	0	0	0	0	0	0	0	0	0	0	0	0	0	0	0	0	0
Palsa.Labelled.R3.T3.F2.JGI.BFC.metaspades_bin.4_96.80_1.55	d__Bacteria;p__Bacteroidota;c__Bacteroidia;o__Sphingobacteriales;f__Sphingobacteriaceae;g__Mucilaginibacter;s__Mucilaginibacter sp013287375			0	0	0	0	0	0	0	0	0	0	0	0	0	0	0	0	0	0	0	0	0	0	0	0
Palsa.Unlabelled.R1.T3.F1.JGI.BFC.metaspades_bin.12_70.80_5.32	d__Bacteria;p__Bacteroidota;c__Bacteroidia;o__Sphingobacteriales;f__Sphingobacteriaceae;g__Mucilaginibacter;s__			0	0	0	0	0	0	0	0	0	0	0	0	0	0	0	0	0	0	0	0	0	0	0	0
Palsa.Unlabelled.R1.T3.F1.JGI.BFC.metaspades_bin.21_93.08_3.57	d__Bacteria;p__Bacteroidota;c__Bacteroidia;o__Sphingobacteriales;f__Sphingobacteriaceae;g__Mucilaginibacter;s__			0	0	0	0	0	0	0	0	0	0	0	0	0	0	0	0	0	0	0	0	0	0	0	0
Palsa.Unlabelled.R1.T3.F1.JGI.BFC.metaspades_bin.65_95.79_2.63	d__Bacteria;p__Bacteroidota;c__Bacteroidia;o__Sphingobacteriales;f__Sphingobacteriaceae;g__Mucilaginibacter;s__			0	0	0	0	0	0	0	0	0	0	0	0	0	0	0	0	0	0	0	0	0	0	0	0
Palsa.Unlabelled.R1.T3.F1.JGI.BFC.metaspades_bin.69_93.69_1.67	d__Bacteria;p__Bacteroidota;c__Bacteroidia;o__Sphingobacteriales;f__Sphingobacteriaceae;g__Mucilaginibacter;s__			0	0	0	0	0	0	0	0	0	0	0	0	0	0	0	0	0	0	0	0	0	0	0	0
Palsa.Unlabelled.R1.T3.F1.JGI.BFC.metaspades_bin.77_88.89_3.02	d__Bacteria;p__Bacteroidota;c__Bacteroidia;o__Sphingobacteriales;f__Sphingobacteriaceae;g__Mucilaginibacter;s__			0	0	0	0	0	0	0	0	0	0	0	0	0	0	0	0	0	0	0	0	0	0	0	0
Palsa.Unlabelled.R1.T3.F1.JGI.BFC.metaspades_bin.86_88.16_4.29	d__Bacteria;p__Bacteroidota;c__Bacteroidia;o__Sphingobacteriales;f__Sphingobacteriaceae;g__Mucilaginibacter;s__			0	0	0	0	0	0	0	0	0	0	0	0	0	0	0	0	0	0	0	0	0	0	0	0
Palsa.Unlabelled.R1.T3.F1.trimmomatic.megahit_bin.113_80.14_2.62	d__Bacteria;p__Bacteroidota;c__Bacteroidia;o__Sphingobacteriales;f__Sphingobacteriaceae;g__Mucilaginibacter;s__			0	0	0	0	0	0	0	0	0	0	0	0	0	0	0	0	0	0	0	0	0	0	0	0
Fen.Labelled.R1.T3.F1.JGI.BFC.metaspades_bin.88_90.34_8.06	d__Bacteria;p__Bacteroidota;c__Bacteroidia;o__CAILMK01;f__CAILMK01;g__;s__			0	0	0	0	0	0	0	0	0	0	0	0	0	0	0	0	0	0	0	0	0	0	0	0
20150700_S15_12	d__Bacteria;p__Bacteroidota;c__Ignavibacteria;o__Ignavibacteriales;f__Ignavibacteriaceae;g__FEN-1297;s__FEN-1297 sp003142915			0	0	0	0	0	0	0	0	0	0	0	0	0	0	0	0.00014108	0	0	0	0	0	0	0	0
20120800_E3X_28	d__Bacteria;p__Bacteroidota;c__Ignavibacteria;o__Ignavibacteriales;f__Ignavibacteriaceae;g__Fen-1301;s__			0	0	0	0	0	0	0	0	0	0	0	0	0	0	0	0	0	0	0	0	0	0	0	0
20130700_C1X_10	d__Bacteria;p__Bacteroidota;c__Ignavibacteria;o__Ignavibacteriales;f__Ignavibacteriaceae;g__Fen-1301;s__			0	0	0	0	0	0	0	0	0	0	0	0	0	0	0	0	0	0	0	0	0	0	0	0
20130700_E1Y_1	d__Bacteria;p__Bacteroidota;c__Ignavibacteria;o__Ignavibacteriales;f__Ignavibacteriaceae;g__Fen-1301;s__			0	0	0	0	0	0	0	0	0	0	0	0	0	0	0	0	0	0	0	0	0	0	0	0
20140700_E15_7	d__Bacteria;p__Bacteroidota;c__Ignavibacteria;o__Ignavibacteriales;f__Ignavibacteriaceae;g__Fen-1301;s__			0	0	0	0	0	0	0	0	0	0	0	0	0	0	0	0	0	0	0	0	0	0	0	0
20130700_E2Y_3	d__Bacteria;p__Bacteroidota;c__Ignavibacteria;o__Ignavibacteriales;f__Ignavibacteriaceae;g__Fen-1301;s__Fen-1301 sp003141435			0	0	0	0	0	0	0	0	0	0	0	0	0	0	0	0	3.04638e-05	0	0.000283895	0	0	0	0	0
20120800_E2X_13	d__Bacteria;p__Bacteroidota;c__Ignavibacteria;o__Ignavibacteriales;f__Melioribacteraceae;g__;s__			0	0	0	0	0	0	0	0	0	0	0	0	0	0	0	0	0	0	0.000119723	0	0	0	0	0
20120800_E3X_2	d__Bacteria;p__Bacteroidota;c__Ignavibacteria;o__Ignavibacteriales;f__Melioribacteraceae;g__;s__			0	0	0	0	0	0	0	0	0	0	0	0	0	0	0	0	0	0	0.000159959	0	0	0	0	0
PMDS01	d__Bacteria;p__Bacteroidota;c__Ignavibacteria;o__Ignavibacteriales;f__Melioribacteraceae;g__Fen-1258;s__Fen-1258 sp003155655			0	0	0	0	0	0	0	0	0	0	0	0	0	0	0	0	0.00128697	0.00181596	0	0	0	0	7.51012e-05	0.00132713
20100900_E2D_7	d__Bacteria;p__Bacteroidota;c__Ignavibacteria;o__SJA-28;f__B-1AR;g__FEN-1257;s__FEN-1257 sp003135995			0	0	0	0	0	0	0	0	0	0	0	0	0	0	0	0	0.00487336	0.000420164	0.00495337	0	0	0	0.00213847	0
20120600_E3D_42	d__Bacteria;p__Bacteroidota;c__Ignavibacteria;o__SJA-28;f__B-1AR;g__FEN-1279;s__FEN-1279 sp003158365			0	0	0	0	0	0	0	0	0	0	0	0	0	0	0	0	0.000797933	0.000295771	0.00196257	0	0	0	0.00115721	0
3300037156_12	d__Bacteria;p__Bacteroidota;c__Kapabacteria;o__Palsa-1295;f__Palsa-1295;g__JABDDM01;s__			0	0	0	0	0	0	0	0	0	0	0	0	0	0	0	0	0	0	0	0	0	0	0	0
PLYO01	d__Bacteria;p__Bacteroidota;c__Kapabacteria;o__Palsa-1295;f__Palsa-1295;g__PALSA-1295;s__PALSA-1295 sp003151825			0	0	0	0	0	0	0	0	0	0	0	0	0	0	0	0	0	0	0	0	0	0	0	0
PLXB01	d__Bacteria;p__Bacteroidota;c__Kapabacteria;o__Palsa-1295;f__Palsa-1295;g__PALSA-1296;s__PALSA-1296 sp003151215			0	0	0	0	0	0	0	0	0	0	0	0	0	0	0	0	0	0	0	0	0	0	0	0
20110700_E1D_5	d__Bacteria;p__Bacteroidota;c__UBA10030;o__UBA10030;f__UBA8401;g__;s__			0	0	0	0	0	0	0	0	0	0	0	0	0	0	0	0	0.00315111	0	0.00676673	0	0	0	0.00740829	0
20110800_E3D_15	d__Bacteria;p__Bacteroidota;c__UBA10030;o__UBA10030;f__UBA8401;g__;s__			0	0	0	0	0	0	0	0	0	0	0	0	0	0	0	0	2.77795e-05	0	0.0014884	0	0	0	0	0
20120600_E2D_17	d__Bacteria;p__Bacteroidota;c__UBA10030;o__UBA10030;f__UBA8401;g__;s__			0	0	0	0	0	0	0	0	0	0	0	0	0	0	0	0	0.0050784	0	0.00639353	0	0	0	0.00303108	0
20160700_E14_7	d__Bacteria;p__Bacteroidota;c__UBA10030;o__UBA10030;f__UBA8401;g__;s__			0	0	0	0	0	0	0	0	0	0	0	0	0	0	0	0	0.00562533	0	0.00708069	0	0	0	0.003288	0
20130700_E2X_2	d__Bacteria;p__Bacteroidota;c__UBA10030;o__UBA10030;f__SZUA-254;g__;s__			0	0	0	0	0	0	0	0	0	0	0	0	0	0	0	0	0	0	0	0	0	0	0	0
20100900_E1D_8	d__Bacteria;p__Bacteroidota;c__UBA10030;o__UBA10030;f__UBA10030;g__Fen-1254;s__Fen-1254 sp003162695			0	0	0	0	0	0	0	0	0	0	0	0	0	0	0	0	0.00112354	0	0.00857881	0	0	0	0.00530996	0
20140700_E14_4	d__Bacteria;p__Bacteroidota;c__UBA10030;o__UBA10030;f__UBA10030;g__Fen-1254;s__Fen-1254 sp003162695			0	0	0	0	0	0	0	0	0	0	0	0	0	0	0	0	0.000896067	0	0.00206855	0	0	0	0.00381836	0
PMZI01	d__Bacteria;p__Bacteroidota;c__UBA10030;o__UBA10030;f__UBA10030;g__UBA9647;s__UBA9647 sp003170475			0	0	0	0	0	0	0	0	0	0	0	0	0	0	0	0	0.00393972	0.0159198	0.00443747	0	0	0	0.00381789	0.00419671
20100900_E3D_14	d__Bacteria;p__Bacteroidota;c__UBA10030;o__UBA10030;f__UBA10030;g__Fen-1298;s__			0	0	0	0	0	0	0	0	0	0	0	0	0	0	0	0	0.00358025	0	0.00332981	0	0	0	0.0068598	0
20111000_E3D_7	d__Bacteria;p__Bacteroidota;c__UBA10030;o__UBA10030;f__UBA10030;g__Fen-1298;s__			0	0	0	0	0	0	0	0	0	0	0	0	0	0	0	0	0	0	0.000253921	0	0	0	1.46571e-05	0
20111000_E3D_9	d__Bacteria;p__Bacteroidota;c__UBA10030;o__UBA10030;f__UBA10030;g__Fen-1298;s__			0	0	0	0	0	0	0	0	0	0	0	0	0	0	0	0	0.000429522	0	0.00101342	0	0	0	0.00104826	0
20120600_E2D_27	d__Bacteria;p__Bacteroidota;c__UBA10030;o__UBA10030;f__UBA10030;g__Fen-1298;s__			0	0	0	0	0	0	0	0	0	0	0	0	0	0	0	0	0.00147165	0.00574309	0.00177539	0	0	0	0.00141721	0.00141613
20130700_C2X_11	d__Bacteria;p__Bacteroidota;c__UBA10030;o__UBA10030;f__UBA10030;g__Fen-1298;s__			0	0	0	0	0	0	0	0	0	0	0	0	0	0	0	0	0.000830818	0	0.000793023	0	0	0	0.00135537	0
20120800_E3D_2	d__Bacteria;p__Bacteroidota;c__UBA10030;o__UBA10030;f__UBA10030;g__Fen-1298;s__Fen-1298 sp003142475			0	0	0	0	0	0	0	0	0	0	0	0	0	0	0	0	8.07566e-05	0	0.000470425	0	0	0	0	0
20120800_E2X_14	d__Bacteria;p__Bacteroidota;c__UBA10030;o__UBA10030;f__UBA10030;g__Fen-1298;s__Fen-1298 sp003142575			0	0	0	0	0	0	0	0	0	0	0	0	0	0	0	0	0	0	1.42008e-05	0	0	0	0	0
PMDB01	d__Bacteria;p__Bacteroidota;c__UBA10030;o__UBA10030;f__UBA10030;g__Fen-1298;s__Fen-1298 sp003155495			0	0	0	0	0	0	0	0	0	0	0	0	0	0	0	0	0.00443567	0.0228806	0.00166785	0	0	0	0.00153253	0.00623755
PMCM01	d__Bacteria;p__Bacteroidota;c__UBA10030;o__UBA10030;f__UBA6906;g__Fen-1255;s__Fen-1255 sp003154155			0	0	0	0	0	0	0	0	0	0	0	0	0	0	0	0	0.000258772	0.000762875	0.000234607	0	0	0	0.000541777	0.000508903
20130700_E3M_6	d__Bacteria;p__Bacteroidota;c__UBA10030;o__UBA10030;f__UBA6906;g__Fen-1255;s__Fen-1255 sp003162215			0	0	0	0	0	0	0	0	0	0	0	0	0	0	0	0	0	0	2.69261e-05	0	0	0	0.00467548	0
20120600_E1D_53	d__Bacteria;p__Bacteroidota;c__UBA10030;o__UBA10030;f__UBA6906;g__Fen-1260;s__Fen-1260 sp003162635			0	0	0	0	0	0	0	0	0	0	0	0	0	0	0	0	0.0268983	0.00284001	0.022876	0	0	0	0.0136685	0
20130700_E3M_4	d__Bacteria;p__Bacteroidota;c__UBA10030;o__UBA10030;f__UBA6906;g__Fen-1260;s__Fen-1260 sp003162635			0	0	0	0	0	0	0	0	0	0	0	0	0	0	0	0	0.0151389	0	0.0235884	0	0	0	0.0117267	0
PMBF01	d__Bacteria;p__Bacteroidota;c__UBA10030;o__UBA10030;f__UBA6906;g__Fen-1262;s__Fen-1262 sp003152875			0	0	0	0	0	0	0	0	0	0	0	0	0	0	0	0	0.000203133	0	0.000919305	0	0	0	0.0049522	0
PMNP01	d__Bacteria;p__Bacteroidota;c__UBA10030;o__UBA10030;f__UBA6906;g__Fen-1262;s__Fen-1262 sp003161755			0	0	0	0	0	0	0	0	0	0	0	0	0	0	0	0	0	0	0	0	0	0	0	0
PMDK01	d__Bacteria;p__Bacteroidota;c__UBA10030;o__UBA10030;f__UBA6906;g__Fen-1273;s__Fen-1273 sp003154425			0	0	0	0	0	0	0	0	0	0	0	0	0	0	0	0	0	0	0	0	0	0	0.00112075	0.000637622
20120600_E2D_2	d__Bacteria;p__Bacteroidota;c__UBA10030;o__UBA10030;f__UBA6906;g__Fen-1273;s__Fen-1273 sp003157485			0	0	0	0	0	0	0	0	0	0	0	0	0	0	0	0	0.00258071	0.00245154	0.00237237	0	0	0	0.00230951	0.000385348
PMJR01	d__Bacteria;p__Bacteroidota;c__UBA10030;o__UBA10030;f__UBA6906;g__Fen-1273;s__Fen-1273 sp003158475			0	0	0	0	0	0	0	0	0	0	0	0	0	0	0	0	0.016601	0.00148186	0.0234793	0	0	0	0.0080043	0
20150700_E34_4	d__Bacteria;p__Bacteroidota;c__UBA10030;o__UBA10030;f__UBA6906;g__Fen-1273;s__Fen-1273 sp003161955			0	0	0	0	0	0	0	0	0	0	0	0	0	0	0	0	0.00743954	0.00292343	0.00829931	0	0	0	0.0049471	0.00250499
Fen.Labelled.R1.T3.F2.trimmomatic.metaspades_bin.46_88.34_0.95	d__Bacteria;p__Bdellovibrionota;c__Bdellovibrionia_A;o__UBA1018;f__CAIMNF01;g__CAIMNF01;s__			0	0	0	0	0	0	0	0	0	0	0	0	0	0	0	0	0	0	0	0	0	0	0	0
Bog.None.R3.T0.trimmomatic.megahit_bin.282_90.87_0.94	d__Bacteria;p__Bdellovibrionota;c__Bdellovibrionia_A;o__UBA1018;f__UBA1018;g__CAIYTD01;s__			0	0	0	0	0	0	0	0	0	0	0	0	0	0	0	0	0	0	0	0.000270852	0.0014153	2.13693e-05	0	0
Palsa.Unlabelled.R3.T3.F1.trimmomatic.metaspades_bin.200_84.13_3.85	d__Bacteria;p__Bdellovibrionota;c__Bdellovibrionia_A;o__UBA1018;f__UBA1018;g__;s__			0	0	0	0	0	0	0	0	0	0	0	0	0	0	0	0	0	0	0	0	0	0	0	0
20110800_E3D_22	d__Bacteria;p__JAFGOL01;c__JAFGOL01;o__JAFGOL01;f__JAFGOL01;g__;s__			0	0	0	0	0	0	0	0	0	0	0	0	0	0	0	0	0	0	0.000791773	0	0	0	9.90234e-05	0
20110800_S3S_11	d__Bacteria;p__Bdellovibrionota;c__Oligoflexia;o__Oligoflexales;f__Bog-1112;g__BOG-1112;s__BOG-1112 sp003136475			0	0	0	0	0	0	0	0	0	0	0	0	0	0	0	0	0	0	0	0	0	0	0	0
20130700_C2X_3	d__Bacteria;p__Caldisericota;c__Caldisericia;o__Cryosericales;f__Cryosericaceae;g__Cryosericum;s__			0	0	0	0	0	0	0	0	0	0	0	0	0	0	0	0	0	0	0	0	0	0	0	0
20110800_E3D_26	d__Bacteria;p__Caldisericota;c__Caldisericia;o__Cryosericales;f__Cryosericaceae;g__Cryosericum;s__Cryosericum hinesii			0	0	0	0	0	0	0	0	0	0	0	0	0	0	0	0	0	0	0	0	0	0	0	0
3300037076_20	d__Bacteria;p__Caldisericota;c__Caldisericia;o__Cryosericales;f__Cryosericaceae;g__Cryosericum;s__Cryosericum odellii			0	0	0	0	0	0	0	0	0	0	0	0	0	0	0	0	0	0	0	0	0	0	0	0
20120500_P19_10	d__Bacteria;p__Caldisericota;c__Caldisericia;o__Cryosericales;f__Cryosericaceae;g__Cryosericum;s__Cryosericum septentrionale			0	0	0	0	0	0	0	0	0	0	0	0	0	0	0	0	0	0	0	0	0	0	0	0
20120800_E3X_6	d__Bacteria;p__Caldisericota;c__Caldisericia;o__Cryosericales;f__Cryosericaceae;g__Cryosericum;s__Cryosericum terrychapinii			0	0	0	0	0	0	0	0	0	0	0	0	0	0	0	0	0	0	0	0	0	0	0	0
Fen.Unlabelled.R2.T1.F1.trimmomatic.metaspades_bin.11_81.20_0.61	d__Bacteria;p__Campylobacterota;c__Campylobacteria;o__Campylobacterales;f__Arcobacteraceae;g__Aliarcobacter;s__			0	0	0	0	0	0	0	0	0	0	0	0	0	0	0	0	0	0	0	0	0	0	0	0
Fen.Labelled.R2.T3.F3.trimmomatic.megahit_bin.35_81.52_0.00	d__Bacteria;p__Campylobacterota;c__Campylobacteria;o__Campylobacterales;f__Sulfurospirillaceae;g__Sulfurospirillum;s__			0	0	0	0	0	0	0	0	0	0	0	0	0	0	0	0	0	0	0	0	0	0	0	0
Fen.Unlabelled.R1.T2.F1.trimmomatic.metaspades_bin.52_100.00_0.46	d__Bacteria;p__Campylobacterota;c__Campylobacteria;o__Campylobacterales;f__Sulfurospirillaceae;g__Sulfurospirillum;s__			0	0	0	0	0	0	0	0	0	0	0	0	0	0	0	0	0	0	0	0	0	0	0	0
20130700_C1D_18	d__Bacteria;p__Chloroflexota;c__Anaerolineae;o__Anaerolineales;f__Anaerolineaceae;g__UBA6107;s__			0	0	0	0	0	0	0	0	0	0	0	0	0	0	0	0	0.00109083	0	0.00261229	0	0	5.14393e-06	0.000412793	0
Fen.Unlabelled.R3.T1.F2.trimmomatic.metaspades_bin.17_87.24_2.27	d__Bacteria;p__Chloroflexota;c__Anaerolineae;o__Anaerolineales;f__Anaerolineaceae;g__UBA6107;s__UBA6107 sp003158355			0	0	0	0	0	0	0	0	0	0	0	0	0	0	0	0	0.000122532	0	0	0	0	0	0.000941096	0
3300037076_10	d__Bacteria;p__Chloroflexota;c__Anaerolineae;o__Anaerolineales;f__Anaerolineaceae;g__UBA700;s__			0	0	0	0	0	0	0	0	0	0	0	0	0	0	0	0	0	0	0	0	0	0	0	0
20120600_E1D_38	d__Bacteria;p__Chloroflexota;c__Anaerolineae;o__Anaerolineales;f__EnvOPS12;g__Fen-1038;s__			0	0	0	0	0	0	0	0	0	0	0	0	0	0	0	0	0.00229312	0	0.000629817	0	0	0	0.000878769	0
20170700_E15_8	d__Bacteria;p__Chloroflexota;c__Anaerolineae;o__Anaerolineales;f__EnvOPS12;g__Fen-1038;s__Fen-1038 sp003141915			0	0	0	0	0	0	0	0	0	0	0	0	0	0	0	0	0	0	0	0	0	0	0	0
20140700_E15_11	d__Bacteria;p__Chloroflexota;c__Anaerolineae;o__Anaerolineales;f__EnvOPS12;g__Fen-1038;s__Fen-1038 sp003158885			0	0	0	0	0	0	0	0	0	0	0	0	0	0	0	0	0.000139657	0	0.00142679	0	0	0	0.000384413	0
20110800_E3D_17	d__Bacteria;p__Chloroflexota;c__Anaerolineae;o__Anaerolineales;f__EnvOPS12;g__UBA877;s__			0	0	0	0	0	0	0	0	0	0	0	0	0	0	0	0	0.00302193	0.00275368	0.00233244	0	0	0	0.00373594	0
20110800_E3D_30	d__Bacteria;p__Chloroflexota;c__Anaerolineae;o__Anaerolineales;f__EnvOPS12;g__UBA877;s__			0	0	0	0	0	0	0	0	0	0	0	0	0	0	0	0	0	0	0	0	0	0	0	0
20120600_E3D_18	d__Bacteria;p__Chloroflexota;c__Anaerolineae;o__Anaerolineales;f__EnvOPS12;g__UBA877;s__			0	0	0	0	0	0	0	0	0	0	0	0	0	0	0	0	0.00431887	0.00595571	0.00321105	0	0	0	0.0040892	0
20130700_C2M_17	d__Bacteria;p__Chloroflexota;c__Anaerolineae;o__Anaerolineales;f__EnvOPS12;g__UBA877;s__			0	0	0	0	0	0	0	0	0	0	0	0	0	0	0	0	0.000224638	0	0	0	0	0	0	0
PLND01	d__Bacteria;p__Chloroflexota;c__Anaerolineae;o__Anaerolineales;f__RBG-16-64-43;g__FEN-1073;s__FEN-1073 sp003141675			0	0	0	0	0	0	0	0	0	0	0	0	0	0	0	0	0	0	1.56602e-06	0	0	0	0	0
20111000_P3M_37	d__Bacteria;p__Chloroflexota;c__Anaerolineae;o__Anaerolineales;f__UBA6663;g__;s__			0	0	0	0	0	0	0	0	0	0	0	0	0	0	0	0	0	0	0	0	0	0	0	0
PMCF01	d__Bacteria;p__Chloroflexota;c__Anaerolineae;o__Thermoflexales;f__Fen-1058;g__Fen-1058;s__Fen-1058 sp003154115			0	0	0	0	0	0	0	0	0	0	0	0	0	0	0	0	0	0	0	0	0	0	0.000192945	0
3300037104_22	d__Bacteria;p__Chloroflexota;c__Dehalococcoidia;o__Dehalococcoidales;f__UBA1222;g__SURF-27;s__			0	0	0	0	0	0	0	0	0	0	0	0	0	0	0	0	0	0	0	0	0	0	0	0
3300036884_16	d__Bacteria;p__Chloroflexota;c__Dehalococcoidia;o__Dehalococcoidales;f__RBG-16-60-22;g__Fen-1077;s__Fen-1077 sp003141235			0	0	0	0	0	0	0	0	0	0	0	0	0	0	0	0	0	0	0	0	0	0	0	0
20111000_E3D_3	d__Bacteria;p__Chloroflexota;c__Dehalococcoidia;o__Dehalococcoidales;f__Fen-1064;g__Fen-1064;s__			0	0	0	0	0	0	0	0	0	0	0	0	0	0	0	0	0.0156672	0.00103242	0.0233276	0	0	0	0.0160493	0
20120700_E2D_6	d__Bacteria;p__Chloroflexota;c__Dehalococcoidia;o__Dehalococcoidales;f__Fen-1064;g__Fen-1064;s__			0	0	0	0	0	0	0	0	0	0	0	0	0	0	0	0	0.0075994	0.000154821	0.0273868	0	0	0	0.0152952	0
20130700_C1D_6	d__Bacteria;p__Chloroflexota;c__Dehalococcoidia;o__Dehalococcoidales;f__Fen-1064;g__Fen-1064;s__			0	0	0	0	0	0	0	0	0	0	0	0	0	0	0	0	0.00166484	0.000609312	0.00210095	0	0	0	0.00347062	0
20130700_E2M_4	d__Bacteria;p__Chloroflexota;c__Dehalococcoidia;o__Dehalococcoidales;f__Fen-1064;g__Fen-1064;s__			0	0	0	0	0	0	0	0	0	0	0	0	0	0	0	0	0.0119304	0.00267181	0.0183218	0	0	0	0.0235511	0.0005498
PMBW01	d__Bacteria;p__Chloroflexota;c__Dehalococcoidia;o__Dehalococcoidales;f__Fen-1064;g__Fen-1064;s__Fen-1064 sp003153075			0	0	0	0	0	0	0	0	0	0	0	0	0	0	0	0	0	0	0.000223128	0	0	0	0.000317314	0
PMCB01	d__Bacteria;p__Chloroflexota;c__Dehalococcoidia;o__Dehalococcoidales;f__Fen-1064;g__Fen-1064;s__Fen-1064 sp003153955			0	0	0	0	0	0	0	0	0	0	0	0	0	0	0	0	0.00539954	0.0054385	0.00262853	0	0	8.29335e-05	0.00761075	7.35807e-05
20160700_E33_2	d__Bacteria;p__Chloroflexota;c__Dehalococcoidia;o__Dehalococcoidales;f__Fen-1064;g__Fen-1064;s__Fen-1064 sp003162335			0	0	0	0	0	0	0	0	0	0	0	0	0	0	0	0	0.0233053	0.00957372	0.0266919	0	0	0	0.0268031	0.000920132
3300037225_15	d__Bacteria;p__Chloroflexota;c__Dehalococcoidia;o__GIF9;f__UBA5629;g__JAFGLP01;s__			0	0	0	0	0	0	0	0	0	0	0	0	0	0	0	0	0.000310678	0	0.000287113	0	0	0	0.000170995	0
20130700_E3X_9	d__Bacteria;p__Chloroflexota;c__Dehalococcoidia;o__GIF9;f__UBA5629;g__UBA1162;s__UBA1162 sp002311135			0	0	0	0	0	0	0	0	0	0	0	0	0	0	0	0	0	0	0	0	0	0	0	0
20120800_E3S_18	d__Bacteria;p__Chloroflexota;c__Dehalococcoidia;o__GIF9;f__UBA5629;g__UBA1162;s__UBA1162 sp003142375			0	0	0	0	0	0	0	0	0	0	0	0	0	0	0	0	0	0	0	0	0	0	0	0
20110800_E2D_35	d__Bacteria;p__Chloroflexota;c__Limnocylindria;o__Limnocylindrales;f__CSP1-4;g__CTSoil-043;s__			0	0	0	0	0	0	0	0	0	0	0	0	0	0	0	0	0	0	0	0	0	0	0	0
20110800_E2S_1	d__Bacteria;p__Chloroflexota;c__Limnocylindria;o__Limnocylindrales;f__CSP1-4;g__CTSoil-043;s__			0	0	0	0	0	0	0	0	0	0	0	0	0	0	0	0	0.00417614	0.0520845	0.000798843	0	0	0	0.0046141	0.0243258
20110800_E2S_4	d__Bacteria;p__Chloroflexota;c__Limnocylindria;o__Limnocylindrales;f__CSP1-4;g__;s__			0	0	0	0	0	0	0	0	0	0	0	0	0	0	0	0	0.00213176	0.0147412	0.00107657	0	0	0	0.00252101	0.00929411
20110800_E3D_16	d__Bacteria;p__Chloroflexota;c__Limnocylindria;o__Limnocylindrales;f__CSP1-4;g__Fen-1039;s__			0	0	0	0	0	0	0	0	0	0	0	0	0	0	0	0	0.000195895	0	0.000696362	0	0	0	0.000304508	0
20110800_E3S_2	d__Bacteria;p__Chloroflexota;c__Limnocylindria;o__Limnocylindrales;f__CSP1-4;g__CTSoil-043;s__			0	0	0	0	0	0	0	0	0	0	0	0	0	0	0	0	0.000372955	0.0109196	0	0	0	0	0	0.151547
20120500_P19_7	d__Bacteria;p__Chloroflexota;c__Limnocylindria;o__Limnocylindrales;f__CSP1-4;g__;s__			0	0	0	0	0	0	0	0	0	0	0	0	0	0	0	0	0	0	0	0	0	0	0	0
20120600_E1D_32	d__Bacteria;p__Chloroflexota;c__Limnocylindria;o__Limnocylindrales;f__CSP1-4;g__;s__			0	0	0	0	0	0	0	0	0	0	0	0	0	0	0	0	0.000985192	0.00118132	0	0	0	0	0.000681628	0
20120700_P3D_100	d__Bacteria;p__Chloroflexota;c__Limnocylindria;o__Limnocylindrales;f__CSP1-4;g__CTSoil-043;s__			0	0	0	0	0	0	0	0	0	0	0	0	0	0	0	0	0	0	0	0	0	0	0	0
20120800_E2D_18	d__Bacteria;p__Chloroflexota;c__Limnocylindria;o__Limnocylindrales;f__CSP1-4;g__CTSoil-043;s__			0	0	0	0	0	0	0	0	0	0	0	0	0	0	0	0	0.00474973	0.00723257	0.00746596	0	0	0	0.00492332	0.000882804
20120800_E3D_7	d__Bacteria;p__Chloroflexota;c__Limnocylindria;o__Limnocylindrales;f__CSP1-4;g__;s__			0	0	0	0	0	0	0	0	0	0	0	0	0	0	0	0	0	0	0.000708616	0	0	0	0	0
20120800_E3X_22	d__Bacteria;p__Chloroflexota;c__Limnocylindria;o__Limnocylindrales;f__CSP1-4;g__;s__			0	0	0	0	0	0	0	0	0	0	0	0	0	0	0	0	0	0	0	0	0	0	0	0
20130700_C1M_6	d__Bacteria;p__Chloroflexota;c__Limnocylindria;o__Limnocylindrales;f__CSP1-4;g__CTSoil-043;s__			0	0	0	0	0	0	0	0	0	0	0	0	0	0	0	0	0.019473	0.0668223	0.0120244	0	0	0	0.012493	0.0118131
Fen.Unlabelled.R2.T1.F3.trimmomatic.megahit_bin.38_73.55_6.79	d__Bacteria;p__Chloroflexota;c__Limnocylindria;o__Limnocylindrales;f__CSP1-4;g__;s__			0	0	0	0	0	0	0	0	0	0	0	0	0	0	0	0	0.000591257	0.0108621	0	0	0	0	0	0.033094
20110800_E2D_28	d__Bacteria;p__Chloroflexota;c__Limnocylindria;o__Limnocylindrales;f__CSP1-4;g__Fen-1039;s__			0	0	0	0	0	0	0	0	0	0	0	0	0	0	0	0	0	0	0	0	0	0	0	0
20110800_E3D_28	d__Bacteria;p__Chloroflexota;c__Limnocylindria;o__Limnocylindrales;f__CSP1-4;g__Fen-1039;s__			0	0	0	0	0	0	0	0	0	0	0	0	0	0	0	0	0.000675283	0	0.000683369	0	0	0	0.000560918	0
20110800_E3D_40	d__Bacteria;p__Chloroflexota;c__Limnocylindria;o__Limnocylindrales;f__CSP1-4;g__Fen-1039;s__			0	0	0	0	0	0	0	0	0	0	0	0	0	0	0	0	4.63798e-05	0	9.11367e-05	0	0	0	5.99411e-05	0
20120600_E1D_48	d__Bacteria;p__Chloroflexota;c__Limnocylindria;o__Limnocylindrales;f__CSP1-4;g__Fen-1039;s__			0	0	0	0	0	0	0	0	0	0	0	0	0	0	0	0	0.000211069	0.00022597	0	0	0	0	0	0
20120600_E1D_51	d__Bacteria;p__Chloroflexota;c__Limnocylindria;o__Limnocylindrales;f__CSP1-4;g__Fen-1039;s__			0	0	0	0	0	0	0	0	0	0	0	0	0	0	0	0	5.26525e-05	0	0.00145949	0	0	0	0	0
20120600_E1D_52	d__Bacteria;p__Chloroflexota;c__Limnocylindria;o__Limnocylindrales;f__CSP1-4;g__Fen-1039;s__			0	0	0	0	0	0	0	0	0	0	0	0	0	0	0	0	0.00419621	0	0.00690639	0	0	0	0.00400567	0
20120600_E2D_36	d__Bacteria;p__Chloroflexota;c__Limnocylindria;o__Limnocylindrales;f__CSP1-4;g__Fen-1039;s__			0	0	0	0	0	0	0	0	0	0	0	0	0	0	0	0	0	6.81701e-05	0	0	0	0	0	0
20120600_E2D_57	d__Bacteria;p__Chloroflexota;c__Limnocylindria;o__Limnocylindrales;f__CSP1-4;g__Fen-1039;s__			0	0	0	0	0	0	0	0	0	0	0	0	0	0	0	0	0	0.00300134	0	0	0	0	0	0
20120700_P3D_108	d__Bacteria;p__Chloroflexota;c__Limnocylindria;o__Limnocylindrales;f__CSP1-4;g__Fen-1039;s__			0	0	0	0	0	0	0	0	0	0	0	0	0	0	0	0	0	0	0	0	0	0	0	0
20130700_C1D_19	d__Bacteria;p__Chloroflexota;c__Limnocylindria;o__Limnocylindrales;f__CSP1-4;g__Fen-1039;s__			0	0	0	0	0	0	0	0	0	0	0	0	0	0	0	0	0.00198135	0	0.00814264	0	0	0	0.00420949	0
20130700_C2D_5	d__Bacteria;p__Chloroflexota;c__Limnocylindria;o__Limnocylindrales;f__CSP1-4;g__Fen-1039;s__			0	0	0	0	0	0	0	0	0	0	0	0	0	0	0	0	0.000776586	0	0.00116516	0	0	0	0.000352404	0
20130700_C2M_16	d__Bacteria;p__Chloroflexota;c__Limnocylindria;o__Limnocylindrales;f__CSP1-4;g__Fen-1039;s__			0	0	0	0	0	0	0	0	0	0	0	0	0	0	0	0	0	0	0	0	0	0	0	0
20130700_C2M_3	d__Bacteria;p__Chloroflexota;c__Limnocylindria;o__Limnocylindrales;f__CSP1-4;g__Fen-1039;s__			0	0	0	0	0	0	0	0	0	0	0	0	0	0	0	0	0.000331114	0	0.000229552	0	0	0	3.99105e-05	0
20130700_C2X_12	d__Bacteria;p__Chloroflexota;c__Limnocylindria;o__Limnocylindrales;f__CSP1-4;g__Fen-1039;s__			0	0	0	0	0	0	0	0	0	0	0	0	0	0	0	0	0	0	0	0	0	0	0	0
20130700_C2Y_6	d__Bacteria;p__Chloroflexota;c__Limnocylindria;o__Limnocylindrales;f__CSP1-4;g__Fen-1039;s__			0	0	0	0	0	0	0	0	0	0	0	0	0	0	0	0	0	0	0.000375949	0	0	0	2.67777e-05	0
20130700_E1Y_3	d__Bacteria;p__Chloroflexota;c__Limnocylindria;o__Limnocylindrales;f__CSP1-4;g__Fen-1039;s__			0	0	0	0	0	0	0	0	0	0	0	0	0	0	0	0	0	0	0	0	0	0	0	0
20130700_E2M_2	d__Bacteria;p__Chloroflexota;c__Limnocylindria;o__Limnocylindrales;f__CSP1-4;g__Fen-1039;s__			0	0	0	0	0	0	0	0	0	0	0	0	0	0	0	0	0	0	0	0	0	0	0.00101031	0
20130700_E3Z_10	d__Bacteria;p__Chloroflexota;c__Limnocylindria;o__Limnocylindrales;f__CSP1-4;g__Fen-1039;s__			0	0	0	0	0	0	0	0	0	0	0	0	0	0	0	0	0	0	0	0	0	0	0	0
Fen.Labelled.R3.T2.F4.JGI.BFC.metaspades_bin.9_70.09_1.38	d__Bacteria;p__Chloroflexota;c__Limnocylindria;o__Limnocylindrales;f__CSP1-4;g__Fen-1039;s__			0	0	0	0	0	0	0	0	0	0	0	0	0	0	0	0	0.00187118	0.0386253	0	0	0	0	0.000124768	0.103522
PKWP01	d__Bacteria;p__Chloroflexota;c__Limnocylindria;o__Limnocylindrales;f__CSP1-4;g__Fen-1039;s__			0	0	0	0	0	0	0	0	0	0	0	0	0	0	0	0	0	0	0	0	0	0	0	0
PLLE01	d__Bacteria;p__Chloroflexota;c__Limnocylindria;o__Limnocylindrales;f__CSP1-4;g__Fen-1039;s__Fen-1039 sp003141245			0	0	0	0	0	0	0	0	0	0	0	0	0	0	0	0	0.00185315	0	0.00307777	0	0	0	0.00632117	0
PLMA01	d__Bacteria;p__Chloroflexota;c__Limnocylindria;o__Limnocylindrales;f__CSP1-4;g__Fen-1039;s__Fen-1039 sp003141455			0	0	0	0	0	0	0	0	0	0	0	0	0	0	0	0	0	0	0	0	0	0	0	0
20120800_E1D_19	d__Bacteria;p__Chloroflexota;c__Limnocylindria;o__Limnocylindrales;f__CSP1-4;g__Fen-1039;s__Fen-1039 sp003141955			0	0	0	0	0	0	0	0	0	0	0	0	0	0	0	0	0.00133989	0	0.00115525	0	0	0	0.000231548	0
20110800_E1D_5	d__Bacteria;p__Chloroflexota;c__Limnocylindria;o__Limnocylindrales;f__CSP1-4;g__Fen-1039;s__Fen-1039 sp003142755			0	0	0	0	0	0	0	0	0	0	0	0	0	0	0	0	0	0	0	0	0	0	0	0
PMBR01	d__Bacteria;p__Chloroflexota;c__Limnocylindria;o__Limnocylindrales;f__CSP1-4;g__Fen-1039;s__Fen-1039 sp003152995			0	0	0	0	0	0	0	0	0	0	0	0	0	0	0	0	0.000987168	0.00474208	0.000504142	0	0	0	0.00411804	0.00121112
PMBG01	d__Bacteria;p__Chloroflexota;c__Limnocylindria;o__Limnocylindrales;f__CSP1-4;g__Fen-1039;s__Fen-1039 sp003153755			0	0	0	0	0	0	0	0	0	0	0	0	0	0	0	0	0	0.0119306	0	0	0	0	0	0.00196347
20120600_E3D_48	d__Bacteria;p__Chloroflexota;c__Limnocylindria;o__Limnocylindrales;f__CSP1-4;g__Fen-1039;s__Fen-1039 sp003156975			0	0	0	0	0	0	0	0	0	0	0	0	0	0	0	0	0.00399859	0	0.00210798	0	0	0	0.00695866	0
20110800_E1D_1	d__Bacteria;p__Chloroflexota;c__Limnocylindria;o__Limnocylindrales;f__CSP1-4;g__Fen-1039;s__Fen-1039 sp003157175			0	0	0	0	0	0	0	0	0	0	0	0	0	0	0	0	0.0173612	0.00114324	0.014015	0	0	0	0.0116635	0
20120600_E2D_41	d__Bacteria;p__Chloroflexota;c__Limnocylindria;o__Limnocylindrales;f__CSP1-4;g__Fen-1039;s__Fen-1039 sp003157875			0	0	0	0	0	0	0	0	0	0	0	0	0	0	0	0	0.00203923	0	0.00437902	0	0	0	0.00466446	0
20120600_E3D_45	d__Bacteria;p__Chloroflexota;c__Limnocylindria;o__Limnocylindrales;f__CSP1-4;g__Fen-1039;s__Fen-1039 sp003158295			0	0	0	0	0	0	0	0	0	0	0	0	0	0	0	0	0.00912752	0.0101007	0.00289162	0	0	0	0.00519626	0.0562978
PMJT01	d__Bacteria;p__Chloroflexota;c__Limnocylindria;o__Limnocylindrales;f__CSP1-4;g__Fen-1039;s__Fen-1039 sp003158495			0	0	0	0	0	0	0	0	0	0	0	0	0	0	0	0	0.00279257	0.00786132	0.000410825	0	0	0	0.0029419	0.00340741
PMKN01	d__Bacteria;p__Chloroflexota;c__Limnocylindria;o__Limnocylindrales;f__CSP1-4;g__Fen-1039;s__Fen-1039 sp003158675			0	0	0	0	0	0	0	0	0	0	0	0	0	0	0	0	0.00463498	0.000650259	8.97706e-05	0	0	0	0.000701766	0.0142619
20120600_E1D_30	d__Bacteria;p__Chloroflexota;c__Limnocylindria;o__Limnocylindrales;f__CSP1-4;g__Fen-1039;s__Fen-1039 sp003158875			0	0	0	0	0	0	0	0	0	0	0	0	0	0	0	0	0.00121328	0	0	0	0	0	0	0
20110800_E1D_6	d__Bacteria;p__Chloroflexota;c__Limnocylindria;o__Limnocylindrales;f__CSP1-4;g__Fen-1039;s__Fen-1039 sp003165675			0	0	0	0	0	0	0	0	0	0	0	0	0	0	0	0	0.0416655	0.00796954	0.0472582	0	0	0	0.0367846	0
20140700_E15_14	d__Bacteria;p__Chloroflexota;c__Limnocylindria;o__Limnocylindrales;f__CSP1-4;g__Fen-1039;s__Fen-1039 sp003171035			0	0	0	0	0	0	0	0	0	0	0	0	0	0	0	0	0.000115184	0	2.90231e-05	0	0	0	0	0
PMXQ01	d__Bacteria;p__Chloroflexota;c__Limnocylindria;o__Limnocylindrales;f__CSP1-4;g__Fen-1039;s__Fen-1039 sp003171065			0	0	0	0	0	0	0	0	0	0	0	0	0	0	0	0	0	0	0	0	0	0	0	0
20130700_E3Z_8	d__Bacteria;p__Chloroflexota;c__Limnocylindria;o__Limnocylindrales;f__CSP1-4;g__Fen-1039;s__Fen-1039 sp003171255			0	0	0	0	0	0	0	0	0	0	0	0	0	0	0	0	0	0	0	0	0	0	0	0
20110800_P1D_16	d__Bacteria;p__Chloroflexota;c__Limnocylindria;o__Limnocylindrales;f__CSP1-4;g__;s__			0	0	0	0	0	0	0	0	0	0	0	0	0	0	0	0	0	0	0	0	0	0	0	0
20111000_P3M_22	d__Bacteria;p__Chloroflexota;c__Limnocylindria;o__Limnocylindrales;f__CSP1-4;g__;s__			0	0	0	0	0	0	0	0	0	0	0	0	0	0	0	0	0	0	0	0	0	0	0	0
20120700_P3D_13	d__Bacteria;p__Chloroflexota;c__Limnocylindria;o__Limnocylindrales;f__CSP1-4;g__JAFMJV01;s__			0	0	0	0	0	0	0	0	0	0	0	0	0	0	0	0	0	0	0	0	0	0	0	0
20120500_P36_8	d__Bacteria;p__Chloroflexota;c__Limnocylindria;o__Limnocylindrales;f__CSP1-4;g__Palsa-1032;s__Palsa-1032 sp003169735			0	0	0	0	0	0	0	0	0	0	0	0	0	0	0	0	0	0	0	0	0	0	0	0
20120700_P3D_10	d__Bacteria;p__Chloroflexota;c__Limnocylindria;o__Limnocylindrales;f__CSP1-4;g__Palsa-1033;s__			0	0	0	0	0	0	0	0	0	0	0	0	0	0	0	0	0	0	0	0	0	0	0	0
PLZO01	d__Bacteria;p__Chloroflexota;c__Limnocylindria;o__Limnocylindrales;f__CSP1-4;g__Palsa-1033;s__Palsa-1033 sp003152165			0	0	0	0	0	0	0	0	0	0	0	0	0	0	0	0	0	0	0	0	0	0	0	0
PNAZ01	d__Bacteria;p__Chloroflexota;c__Limnocylindria;o__Limnocylindrales;f__CSP1-4;g__Palsa-1033;s__Palsa-1033 sp003169655			0	0	0	0	0	0	0	0	0	0	0	0	0	0	0	0	0	0	0	0	0	0	0	0
3300031726_9	d__Bacteria;p__Chloroflexota;c__Ktedonobacteria;o__Ktedonobacterales;f__Ktedonobacteraceae;g__;s__			0	0	0	0	0	0	0	0	0	0	0	0	0	0	0	0	0	0	0	0	0	0	0	0
Bog.Unlabelled.R1.T3.F1.trimmomatic.metaspades_bin.76_83.76_7.26	d__Bacteria;p__Cyanobacteria;c__Vampirovibrionia;o__Gastranaerophilales;f__Gastranaerophilaceae;g__CAIPUE01;s__			0	0	0	0	0	0	0	0	0	0	0	0	0	0	0	0	0	0	0	0	0	0	0	0
Fen.Unlabelled.R1.T3.F1.trimmomatic.metaspades_bin.62_83.80_1.99	d__Bacteria;p__Cyanobacteria;c__Vampirovibrionia;o__Gastranaerophilales;f__Gastranaerophilaceae;g__CAIPUE01;s__			0	0	0	0	0	0	0	0	0	0	0	0	0	0	0	0	0	0	0	0	0	0	0	0
Fen.Unlabelled.R3.T2.F1.trimmomatic.metaspades_bin.62_76.88_1.72	d__Bacteria;p__Cyanobacteria;c__Vampirovibrionia;o__Gastranaerophilales;f__Gastranaerophilaceae;g__CAIPUE01;s__			0	0	0	0	0	0	0	0	0	0	0	0	0	0	0	0	0	0	0	0	0	0	0	0
Fen.Unlabelled.R3.T2.F1.trimmomatic.metaspades_bin.67_78.91_1.19	d__Bacteria;p__Cyanobacteria;c__Vampirovibrionia;o__Gastranaerophilales;f__Gastranaerophilaceae;g__CAIPUE01;s__			0	0	0	0	0	0	0	0	0	0	0	0	0	0	0	0	0	0	0	0	0	0	0	0
Fen.Labelled.R2.T3.F3.trimmomatic.megahit_bin.100_86.89_0.00	d__Bacteria;p__Cyanobacteria;c__Vampirovibrionia;o__Gastranaerophilales;f__Gastranaerophilaceae;g__UMGS1585;s__			0	0	0	0	0	0	0	0	0	0	0	0	0	0	0	0	0	0	0	0	0	0	0	0
3300038457_7	d__Bacteria;p__Cyanobacteria;c__Vampirovibrionia;o__Obscuribacterales;f__Obscuribacteraceae;g__;s__			0	0	0	0	0	0	0	0	0	0	0	0.00049176	0	0	0.00231029	0	0	0	0	0	0	0	0	0
3300037141_6	d__Bacteria;p__Cyanobacteria;c__Vampirovibrionia;o__Obscuribacterales;f__Obscuribacteraceae;g__REEB67;s__			0	0	0	0	0	0	0	0	0	0	0	0	0	0	0	0	0	0	0	0	0	0	0	0
20120700_P3D_129	d__Bacteria;p__Cyanobacteria;c__Vampirovibrionia;o__Obscuribacterales;f__Obscuribacteraceae;g__PALSA-1081;s__PALSA-1081 sp003151275			0	0	0	0	0	0	0	0	0	0	0	0	0	0	0	0	0	0	0	0	0	0	0	0
20120700_P3D_48	d__Bacteria;p__Cyanobacteria;c__Vampirovibrionia;o__Obscuribacterales;f__Obscuribacteraceae;g__PALSA-1081;s__PALSA-1081 sp003153555			0	0	0	0	0	0	0	0	0	0	0	0	0	0	0	0	0	0	0	0	0	0	0	0
3300036876_12	d__Bacteria;p__Dependentiae;c__Babeliae;o__Babeliales;f__Babeliaceae;g__BOG-1370;s__BOG-1370 sp003165355			0	0	0	0	0	0	0	0	0	0	0	0.000662603	0	6.3362e-05	0.000373969	0.000238603	0	0	0	0	0	0	0	0
3300037138_9	d__Bacteria;p__Desulfobacterota_B;c__Binatia;o__Binatales;f__Binataceae;g__DTIX01;s__			0	0	0	0.000126665	0.000358104	0	0.000158105	0	0	0	0.00250827	0	0	6.09543e-05	0	0	0	0	0	0	0	0	0	0
Palsa.None.R2.T0.JGI.BFC.metaspades_bin.148_86.97_6.42	d__Bacteria;p__Desulfobacterota_B;c__Binatia;o__Binatales;f__Binataceae;g__;s__			0.000605246	0.00163573	0	0.000116499	0	0.000138458	0	0	0	0	0	0	0	0	0	0	0	0	0	0	0	0	0	0
20120700_P3D_2	d__Bacteria;p__Desulfobacterota_B;c__Binatia;o__Binatales;f__Binataceae;g__Binatus;s__			0	0	0	0	0	0	0	0	0	0	0	0	0	0	0	0	0	0	0	0	0	0	0	0
20111000_P2D_3	d__Bacteria;p__Desulfobacterota_B;c__Binatia;o__Binatales;f__Binataceae;g__Binatus;s__Binatus sp003135135			0	0	0	1.9461e-05	0	0	0	0	0	0	0	0	0	0	0	0	0	0	0	0	0	0	0	0
20111000_P3M_5	d__Bacteria;p__Desulfobacterota_B;c__Binatia;o__Binatales;f__Binataceae;g__Binatus;s__Binatus sp003135855			0	0	0	0	0	0	0	0	0	0	0	0	0	0	0	0	0	0	0	0	0	0	0	0
20110600_P1M_21	d__Bacteria;p__Desulfobacterota_B;c__Binatia;o__Binatales;f__Binataceae;g__Binatus;s__Binatus sp003161515			0	0	0	0	0	0	0	0	0	0	0	0	0	0	0	0	0	0	0	0	0	0	0	0
20111000_P3M_8	d__Bacteria;p__Desulfobacterota_B;c__Binatia;o__HRBIN30;f__JAGDMS01;g__;s__			0	0	0	0	0	0	0	0	0	0	0	0	0	0	0	0	0	0	0	0	0	0	0	0
PMCE01	d__Bacteria;p__Desulfobacterota;c__SM23-61;o__SM23-61;f__SM23-61;g__SM23-61;s__SM23-61 sp003154025			0	0	0	0	0	0	0	0	0	0	0	0	0	0	0	0	0.000266883	0.00091698	0.000219986	0	0	0	0.000835739	0.0014129
3300037091_10	d__Bacteria;p__Desulfobacterota;c__Desulfomonilia;o__UBA1062;f__UBA1062;g__MWEI01;s__			0	0	0	0	0	0	0	0	0	0	0	0	0	0	0	0	0	0	0	0	0	0	0	0
Bog.Unlabelled.R3.T3.F2.trimmomatic.metaspades_bin.90_93.68_0.00	d__Bacteria;p__Desulfobacterota_I;c__Desulfovibrionia;o__Desulfovibrionales;f__Desulfovibrionaceae;g__JADFXV01;s__			0	0	0	0	0	0	0	0	0	0	0	0	0	0	0	0	0	0	0	0	0	1.59806e-05	0	0
20120700_P3D_44	d__Bacteria;p__Desulfobacterota;c__Desulfuromonadia;o__Geobacterales;f__Geobacteraceae;g__;s__			0	0	0	0	0	0	0	0	0	0	0	0	0	0	0	0	7.81744e-05	0.000942971	0	0	0	0	0	0
20120700_P3D_24	d__Bacteria;p__Desulfobacterota;c__Desulfuromonadia;o__Geobacterales;f__Pseudopelobacteraceae;g__Oryzomonas;s__Oryzomonas sp003151775			0	0	0	0	0	0	0	0	6.35479e-06	0	0	0	0	0	0	0	0	0	0	0	0	2.28239e-05	0	0
20150700_E34_11	d__Bacteria;p__Desulfobacterota;c__Syntrophia;o__Syntrophales;f__Fen-1087;g__Fen-1087;s__Fen-1087 sp003161855			0	0	0	0	0	0	0	0	0	0	0	0	0	0	0	0	0.0158516	0.0351732	0.0151256	0	0	0	0.0121836	0.0126768
PMAY01	d__Bacteria;p__Desulfobacterota;c__Syntrophia;o__Syntrophales;f__Fen-1087;g__Fen-1087;s__Fen-1087 sp003161855			0	0	0	0	0	0	0	0	0	0	0	0	0	0	0	0	0.00410903	0.011821	0.00522486	0	0	0	0.00380833	0.00364603
20120700_E3X_7	d__Bacteria;p__Desulfobacterota;c__Syntrophia;o__Syntrophales;f__Smithellaceae;g__FEN-1160;s__			0	0	0	0	0	0	0	0	0	0	0	0	0	0	0	0	0.000277375	0	0.000291534	0	0	0	0.000131883	0
PLNU01	d__Bacteria;p__Desulfobacterota;c__Syntrophia;o__Syntrophales;f__Smithellaceae;g__FEN-1160;s__FEN-1160 sp003142835			0	0	0	0	0	0	0	0	0	0	0	0	0	0	0	0	0	0	0	0	0	0	0	0
PLMQ01	d__Bacteria;p__Desulfobacterota;c__Syntrophia;o__Syntrophales;f__Smithellaceae;g__Fen-1166;s__Fen-1166 sp003142535			0	0	0	0	0	0	0	0	0	0	0	0	0	0	0	0	0	0	0	0	0	0	0	0
20150700_E15_6	d__Bacteria;p__Desulfobacterota;c__Syntrophia;o__Syntrophales;f__Smithellaceae;g__Smithella;s__			0	0	0	0	0	0	0	0	0	0	0	0	0	0	0	0.000176496	0.00220996	0.000161071	0.00174127	0.000306604	0	0.00779058	0.00210812	0
20160700_E13_6	d__Bacteria;p__Desulfobacterota;c__Syntrophia;o__Syntrophales;f__Smithellaceae;g__Smithella;s__			0	0	0	0	0	0	0	0	0	0	0	0	0	0	0	0	0.0298726	0.0363993	0.0150946	0	0	0	0.0117853	0.00542504
3300037132_9	d__Bacteria;p__Desulfobacterota;c__Syntrophia;o__Syntrophales;f__Smithellaceae;g__Smithella;s__			0	0	0	0	0	0	0	0	0	0	0	0	0	0	0	0	5.26269e-05	0	1.66899e-05	0	0	0	0	0
PLNV01	d__Bacteria;p__Desulfobacterota;c__Syntrophia;o__Syntrophales;f__Smithellaceae;g__Smithella;s__Smithella sp003139775			0	0	0	0	0	0	0	0	0.00329643	0	0.00995561	0	0	4.88226e-06	6.99607e-05	0.0168236	0.0053555	0.00253882	0.00181846	0.000206683	0	0.0106901	0.00117439	0
20130700_E2Y_4	d__Bacteria;p__Desulfobacterota;c__Syntrophia;o__Syntrophales;f__Smithellaceae;g__Smithella;s__Smithella sp003141615			0	0	0	0	0	0	0	0	0	0	0	0	0	0	0	0	0.000544602	0.00138354	0.000343923	0	0	0	0.000229002	0
20130700_E1Y_16	d__Bacteria;p__Desulfobacterota;c__Syntrophia;o__Syntrophales;f__Smithellaceae;g__UBA4810;s__			0	0	0	0	0	0	0	0	0	0	0	0	0	0	0	0	0	0	0	0	0	0	0	0
20170700_S34_25	d__Bacteria;p__Desulfobacterota;c__Syntrophia;o__Syntrophales;f__Smithellaceae;g__UBA4810;s__UBA4810 sp002479215			0	0	0	0	0	0	0	0	0	0	0	0	0	0	0	0	0	0	0	0	0	0	0	0
20120800_E3S_17	d__Bacteria;p__Desulfobacterota;c__Syntrophia;o__Syntrophales;f__UBA2185;g__Fen-1135;s__Fen-1135 sp003142295			0	0	0	0	0	0	0	0	0	0	0	0	0	0	0	0	0	0	0	0	0	0	0	0
20130700_E2Y_17	d__Bacteria;p__Desulfobacterota;c__Syntrophia;o__Syntrophales;f__UBA2185;g__Fen-1135;s__Fen-1135 sp003142635			0	0	0	0	0	0	0	0	0	0	0	0	0	0	0	0	0	0	0	0	0	0	0	0
PMBI01	d__Bacteria;p__Desulfobacterota;c__Syntrophia;o__Syntrophales;f__UBA2185;g__Fen-1135;s__Fen-1135 sp003153775			0	0	0	0	0	0	0	0	0	0	0	0	0	0	0	0	0.0018689	0.00371045	0.00277721	0	0	0	0.00250299	0.000763134
PLLC01	d__Bacteria;p__Desulfobacterota;c__Syntrophia;o__Syntrophales;f__UBA5619;g__UBA5619;s__UBA5619 sp003141195			0	0	0	0	0	0	0	0	0	0	0	0	0	0	0	0	0.00048835	0	0.00131919	0	0	0	0.0002109	0
20120700_S1D_97	d__Bacteria;p__Desulfobacterota;c__Syntrophobacteria;o__Syntrophobacterales;f__Syntrophobacteraceae;g__SbD1;s__SbD1 sp003165235			0	0	0	0	0	0	0	0	0.000106612	0	0	0	0	0	0	0.00188815	0.000355857	0	0.000158229	0	0	0.000229636	0	0
20120600_E3D_17	d__Bacteria;p__Desulfobacterota_G;c__Syntrophorhabdia;o__Syntrophorhabdales;f__Syntrophorhabdaceae;g__PNOF01;s__			0	0	0	0	0	0	0	0	0	0	0	0	0	0	0	0	0.00401226	0.00243057	0.00203863	0	0	0	0.0019125	0
3300037198_12	d__Bacteria;p__Desulfobacterota_G;c__Syntrophorhabdia;o__Syntrophorhabdales;f__Syntrophorhabdaceae;g__PNOF01;s__			0	0	0	0	0	0	0	0	0	0	0	0	0	0	0	0	0.00148277	0.00080828	0.00449034	0	0	0	0.00118797	0
PMCI01	d__Bacteria;p__Desulfobacterota_G;c__Syntrophorhabdia;o__Syntrophorhabdales;f__Syntrophorhabdaceae;g__PNOF01;s__			0	0	0	0	0	0	0	0	0	0	0	0	0	0	0	0	0.000976097	0.00454245	0.000430415	0	0	0	0.000388612	0.00223578
3300037225_16	d__Bacteria;p__Desulfobacterota_G;c__Syntrophorhabdia;o__Syntrophorhabdales;f__WCHB1-27;g__;s__			0	0	0	0	0	0	0	0	0	0	0	0	0	0	0	0	0.000444935	0.000661163	0.000469202	0	0	0	0.000560659	0
PLSJ01	d__Bacteria;p__Desulfobacterota_G;c__Syntrophorhabdia;o__Syntrophorhabdales;f__WCHB1-27;g__BOG-1155;s__BOG-1155 sp003165115			0	0	0	0	0	0	0	0	0	0	0	0	0	0	0	0.000209371	0	0	0	0	0	0.000936776	0	0
20120800_E3X_18	d__Bacteria;p__Dormibacterota;c__Dormibacteria;o__Dormibacterales;f__Dormibacteraceae;g__Palsa-872;s__			0	0	0	0	0	0	0	0	0	0	0	0	0	0	0	0	0	0	0	0	0	0	0	0
PLYZ01	d__Bacteria;p__Dormibacterota;c__Dormibacteria;o__Dormibacterales;f__Dormibacteraceae;g__Palsa-870;s__Palsa-870 sp003151935			0	0	0	0	0	0	0	0	0	0	0	0	0	0	0	0	0	0	0	0	0	0	0	0
PNAG01	d__Bacteria;p__Dormibacterota;c__Dormibacteria;o__Dormibacterales;f__Dormibacteraceae;g__Palsa-870;s__Palsa-870 sp003169845			0	0	0	0	0	0	0	0	0	0	0	0	0	0	0	0	0	0	0	0	0	0	0	0
20111000_P3M_28	d__Bacteria;p__Dormibacterota;c__Dormibacteria;o__Dormibacterales;f__Dormibacteraceae;g__Palsa-872;s__			0	0	0	0	0	0	0	0	0	0	0	0	0	0	0	0	0	0	0	0	0	0	0	0
20120500_P36_7	d__Bacteria;p__Dormibacterota;c__Dormibacteria;o__Dormibacterales;f__Dormibacteraceae;g__Palsa-872;s__Palsa-872 sp003139695			0	0	0	0	0	0	0	0	0	0	0	0	0	0	0	0	0	0	0	0	0	0	0	0
PLYD01	d__Bacteria;p__Dormibacterota;c__Dormibacteria;o__Dormibacterales;f__Dormibacteraceae;g__Palsa-872;s__Palsa-872 sp003151665			0	0	0	0	0	0	0	0	0	0	0	0	0	0	0	0	0	0	0	0	0	0	0	0
20111000_P2D_14	d__Bacteria;p__Dormibacterota;c__Dormibacteria;o__UBA8260;f__Bog-877;g__AG-12;s__			0	0	0	0.000133702	4.18236e-05	0	0	0	0	0	0	0	0	0	0	0	0	0	0	0	0	0	0	0
3300037316_10	d__Bacteria;p__Dormibacterota;c__Dormibacteria;o__UBA8260;f__Bog-877;g__Bog-877;s__			0	0	0	0	0	0	0	0	0	0	0	0	0	0	0	0	0	0	0	0	0	0	0	0
20111000_P2D_6	d__Bacteria;p__Dormibacterota;c__Dormibacteria;o__UBA8260;f__Bog-877;g__Bog-877;s__Bog-877 sp003132265			0	0	0	0	0	0	0	0	0	0	0	0	0	0	0	0	0	0	0	0	0	0	0	0
20120500_P24_7	d__Bacteria;p__Dormibacterota;c__Dormibacteria;o__UBA8260;f__Bog-877;g__Bog-877;s__Bog-877 sp003133485			0	0	1.70718e-05	0.00109881	0.0212389	0	1.96939e-05	0.000798734	0	0	0	0	0	0	0	0	0	0	0	0	0	0	0	0
20120700_P2D_10	d__Bacteria;p__Dormibacterota;c__Dormibacteria;o__UBA8260;f__Bog-877;g__Bog-877;s__Bog-877 sp003135035			0	0	0	0	0.00223165	0	0	0	0	0	0	0	0	0	0	0	0	0	0	0	0	0	0	0
20170700_S25_25	d__Bacteria;p__Dormibacterota;c__Dormibacteria;o__UBA8260;f__Bog-877;g__Bog-877;s__Bog-877 sp003164475			0	0	0	0	0	0	0	0	3.60072e-05	0	0.00063873	0.000158226	0	0.00137171	0	0.00391055	0	0	4.94305e-05	0	0	0	0	0
20120700_P3D_66	d__Bacteria;p__Dormibacterota;c__Dormibacteria;o__UBA8260;f__UBA8260;g__Palsa-851;s__			0	0	0	0	0	0	0	0	0	0	0	0	0	0	0	0	0	0	0	0	0	0	0	0
Palsa.None.R2.T0.JGI.BFC.metaspades_bin.128_97.22_0.00	d__Bacteria;p__Dormibacterota;c__Dormibacteria;o__UBA8260;f__UBA8260;g__Palsa-851;s__			0.000193658	0.0143741	0.000177992	0.000900588	0	0.00266621	0	0	0	7.03977e-05	0	0	0.000427064	0	0	0	0	0	0	0	0	0	0	0
PKWB01	d__Bacteria;p__Dormibacterota;c__Dormibacteria;o__UBA8260;f__UBA8260;g__Palsa-851;s__Palsa-851 sp003131685			0	0	0	0	0	0	0	0	0	0	0	0	0	0	0	0	0	0	0	0	0	0	0	0
20120500_P23_1	d__Bacteria;p__Dormibacterota;c__Dormibacteria;o__UBA8260;f__UBA8260;g__Palsa-851;s__Palsa-851 sp003132525			0	0	0.00909031	0	0.0156213	0.00236479	0.0073622	0.00143584	0	0	0	0	0	0	0	0	0	0	0	0	0	0	0	0
20120500_P15_4	d__Bacteria;p__Dormibacterota;c__Dormibacteria;o__UBA8260;f__UBA8260;g__Palsa-851;s__Palsa-851 sp003132805			0	0	0.00286076	0	0.00505559	0.00259972	0.000268165	0.00210828	0	0	0	0	0	0	0	0	0	0	0	0	0	0	0	0
PNBE01	d__Bacteria;p__Dormibacterota;c__Dormibacteria;o__UBA8260;f__UBA8260;g__Palsa-851;s__Palsa-851 sp003135895			0	0	0	0	0	0	0	0	0	0	0	0	0	0	0	0	0	0	0	0	0	0	0	0
20111000_P1M_1	d__Bacteria;p__Dormibacterota;c__Dormibacteria;o__UBA8260;f__UBA8260;g__Palsa-851;s__Palsa-851 sp003136295			0	0	0	0	0	0	0	0	0	0	0	0	0	0	0	0	0	0	0	0	0	0	0	0
PLZA01	d__Bacteria;p__Dormibacterota;c__Dormibacteria;o__UBA8260;f__UBA8260;g__Palsa-851;s__Palsa-851 sp003153505			0	0	0	0	0	0	0	0	0	0	0	0	0	0	0	0	0	0	0	0	0	0	0	0
PMOL01	d__Bacteria;p__Dormibacterota;c__Dormibacteria;o__UBA8260;f__UBA8260;g__Palsa-851;s__Palsa-851 sp003162415			0	0	0	0	0	0	0	0	0	0	0	0	0	0	0	0	0	0	0	0	0	0	0	0
20120700_P3D_89	d__Bacteria;p__Dormibacterota;c__Dormibacteria;o__UBA8260;f__UBA8260;g__Palsa-875;s__Palsa-875 sp003153125			0	0	0	0	0	0	0	0	0	0	0	0	0	0	0	0	0	0	0	0	0	0	0	0
Bog.None.R3.T0.JGI.BFC.metaspades_bin.148_73.61_7.22	d__Bacteria;p__Dormibacterota;c__Dormibacteria;o__UBA8260;f__UBA8260;g__UBA8260;s__			0	0	0	0	0	0	0	0	0.000575261	0	7.06857e-06	0.00470565	0	0.000230192	0.000453262	5.6194e-05	0	0	0	0.000320999	0	2.68895e-05	0	0
20150700_S23_3	d__Bacteria;p__Dormibacterota;c__Dormibacteria;o__UBA8260;f__UBA8260;g__UBA8260;s__UBA8260 sp003134115			0	0	0	0	0	0	0	0	0.00277236	0	0.00108073	0.0106315	0.00044384	0.00265628	0.0105107	0.0181776	0.00142637	0	0.000244009	0.00401686	0	0.00514854	0.000616202	0
20140700_E22_12	d__Bacteria;p__Dormibacterota;c__Dormibacteria;o__UBA8260;f__UBA8260;g__UBA8260;s__UBA8260 sp003135255			0	0	0	0	0	0	0	0	0.00200215	0	0.00588101	0.000290851	0	0.00717401	0.000362555	0.0206413	0.0121515	0	0.00762025	0	0	8.60586e-05	0.00971442	0
20160700_S15_23	d__Bacteria;p__Dormibacterota;c__Dormibacteria;o__UBA8260;f__UBA8260;g__UBA8260;s__UBA8260 sp003135255			0	0	0	0	0	0	0	0	0.00113342	0	0.019174	7.7542e-05	0	0.0116959	1.4157e-05	0.0139119	0.000643295	0	0.000253122	0	0	0	0.00040499	0
PLNE01	d__Bacteria;p__Dormibacterota;c__Dormibacteria;o__UBA8260;f__UBA8260;g__UBA8260;s__UBA8260 sp003141695			0	0	0	0	0	0	0	0	0.000642706	0	0.00107658	2.62041e-05	0	4.48503e-05	0	1.4566e-05	0	0	0	0	0	0	0	0
20130700_C1Y_10	d__Bacteria;p__Dormibacterota;c__Dormibacteria;o__UBA8260;f__UBA8260;g__UBA8260;s__UBA8260 sp003142035			0	0	0	0	0	0	0	0	0.000912412	0	0.000135219	0.000334073	0	0.00112764	0	0.000138151	0	0	0	2.71226e-05	0	2.28881e-05	0	0
20130700_C2X_13	d__Bacteria;p__Dormibacterota;c__Dormibacteria;o__UBA8260;f__UBA8260;g__UBA8260;s__UBA8260 sp003142035			0	0	0	0	0	0	0	0	0.00651664	0	0.00180204	0.00295579	0	0.00144483	0.000179132	0.000284416	0	0	0	0.0173769	0.000761957	0.0171118	6.27265e-05	0
20120500_P26_8	d__Bacteria;p__Dormibacterota;c__Dormibacteria;o__UBA8260;f__UBA8260;g__UBA8260;s__UBA8260 sp003153215			0	0	0	0	0	0	0	0	9.83786e-07	0	0.00112936	0	0	0.000153317	0	2.60542e-05	0	0	0	0	0	0	0	0
20110800_E2D_15	d__Bacteria;p__Dormibacterota;c__Dormibacteria;o__UBA8260;f__UBA8260;g__UBA8260;s__UBA8260 sp003170875			0	0	0	0	0	0	0	0	0	0	7.74722e-05	0	0	0	0	0	0	0	0	0	0	0	0	0
20110800_E3M_2	d__Bacteria;p__Eisenbacteria;c__RBG-16-71-46;o__RBG-16-71-46;f__RBG-16-71-46;g__JACRPT01;s__			0	0	0	0	0	0	0	0	0	0	0	0	0	0	0	0	0.00110249	0.00516089	0.00161795	0	0	0	0.00241667	0.00306351
PLLH01	d__Bacteria;p__Elusimicrobiota;c__Elusimicrobia;o__F11;f__F11;g__FEN-1177;s__FEN-1177 sp003140895			0	0	0	0	0	0	0	0	0	0	0	0	0	0	0	0	0	0	0	0	0	0	0	0
3300038473_8	d__Bacteria;p__Elusimicrobiota;c__Elusimicrobia;o__F11;f__FEN-1173;g__FEN-1173;s__			0	0	0	0	0	0	0	0	0	0	0	0	0	0	0	0	0	0	0	0	0	0	0.00388638	0
20120600_E1D_17	d__Bacteria;p__Elusimicrobiota;c__Elusimicrobia;o__F11;f__FEN-1173;g__FEN-1173;s__FEN-1173 sp003158755			0	0	0	0	0	0	0	0	0	0	0	0	0	0	0	0	0	0	0.000265971	0	0	0	0.000517626	0
3300037156_13	d__Bacteria;p__Elusimicrobiota;c__Elusimicrobia;o__UBA1565;f__UBA9628;g__GWA2-66-18;s__			0	0	0	0	0	0	0	0	0	0	0	0	0	0	0	0	0	0	0	0	0	0	0	0
3300037054_4	d__Bacteria;p__Elusimicrobiota;c__Elusimicrobia;o__UBA1565;f__UBA9628;g__;s__			0	0	0	0	0	0	0	0	0	0	0	0	0	0	0	0	0	0	0	0	0	0	0	0
20120700_P3D_47	d__Bacteria;p__Elusimicrobiota;c__Elusimicrobia;o__UBA1565;f__UBA9628;g__PALSA-1176;s__PALSA-1176 sp003151975			0	0	0	0	0	0	0	0	0	0	0	0	0	0	0	0	0	0	0	0	0	0	0	0
3300037076_21	d__Bacteria;p__Elusimicrobiota;c__Endomicrobia;o__Endomicrobiales;f__JAFGIL01;g__;s__			0	0	0	0	0	0	0	0	0	0	0	0	0	0	0	0	0	0	0	0	0	0	0	0
20120600_P3M_3	d__Bacteria;p__Eremiobacterota;c__Eremiobacteria;o__Baltobacterales;f__Baltobacteraceae;g__;s__			0.00831478	0.00588766	0.00197899	0.0138287	0	0.00275637	0.000277164	0.00206945	0	0	0	0	0	0	0	0	0	0	0	0	0	0	0	0
20150700_P11_6	d__Bacteria;p__Eremiobacterota;c__Eremiobacteria;o__Baltobacterales;f__Baltobacteraceae;g__;s__			0.00170124	0.000802391	0	0	0	0	0	0	0	2.93016e-05	0	6.94581e-05	0	0	0	0	0	0	0	0	0	0	0	0
20170700_P24_4	d__Bacteria;p__Eremiobacterota;c__Eremiobacteria;o__Baltobacterales;f__Baltobacteraceae;g__JABEUX01;s__			0	0	0	0	0	0	0	0	0	0	0	0	0	0	0	0	0	0	0	0	0	0	0	0
Palsa.Labelled.R3.T1.F3.trimmomatic.metaspades_bin.55_77.93_0.93	d__Bacteria;p__Eremiobacterota;c__Eremiobacteria;o__Baltobacterales;f__Baltobacteraceae;g__;s__			0	0.00400915	0	0	0	0	0	0	0	0	0	0	0	0	0	0	0	0	0	0	0	0	0	0
Palsa.None.R2.T0.JGI.BFC.metaspades_bin.296_95.83_0.00	d__Bacteria;p__Eremiobacterota;c__Eremiobacteria;o__Baltobacterales;f__Baltobacteraceae;g__;s__			0.0100086	0	0.00896982	0.00289403	0	0.0039486	0.00011101	0	0	0	0	0	0	0	0	0	0	0	0	0	0	0	0	0
Palsa.Unlabelled.R2.T3.F3.trimmomatic.megahit_bin.196_83.72_2.78	d__Bacteria;p__Eremiobacterota;c__Eremiobacteria;o__Baltobacterales;f__Baltobacteraceae;g__JAFAXE01;s__			0	0.00379764	0	0.00131675	0	0	0	0	0	0	0	0	0	0	0	0	0	0	0	0	0	0	0	0
20120700_S1S_1	d__Bacteria;p__Eremiobacterota;c__Eremiobacteria;o__Baltobacterales;f__Baltobacteraceae;g__Hesperobacter;s__			0	0	0	0	0	0	0	0	0	0	0	0	0.00270764	1.98593e-05	0	0	0	0	0	3.67153e-05	0	0	0	0
20110800_S3S_12	d__Bacteria;p__Eremiobacterota;c__Eremiobacteria;o__Baltobacterales;f__Baltobacteraceae;g__Hesperobacter;s__Hesperobacter lustricola			0	0	0	0	0	0	0	0	0	0	0	0	0.00142963	0	0	0	0	0	0	0	0	0	0	0
20111000_S3S_8	d__Bacteria;p__Eremiobacterota;c__Eremiobacteria;o__Baltobacterales;f__Baltobacteraceae;g__Velthaea;s__			0	0	0	0	0	0	0	0	0	0	0	0	0.000269396	0	0	0	0	0	0	0	0.000831057	0	0	0
20120600_S2M_11	d__Bacteria;p__Eremiobacterota;c__Eremiobacteria;o__Baltobacterales;f__Baltobacteraceae;g__Velthaea;s__			0	0	0	0	0	0	0	0	0	0	0	0	0	0	0	0	0	0	0	0	0	0	0	0
Palsa.None.R2.T0.JGI.BFC.metaspades_bin.244_88.13_1.57	d__Bacteria;p__Eremiobacterota;c__Eremiobacteria;o__Baltobacterales;f__Baltobacteraceae;g__Velthaea;s__			0	0	0	0	0	0	0	0	0	0	0	0	0	0	0	0	0	0	0	0	0	0	0	0
20110800_S1S_8	d__Bacteria;p__Eremiobacterota;c__Eremiobacteria;o__Baltobacterales;f__Baltobacteraceae;g__Velthaea;s__Velthaea versatilis			0	0	0	0	0	0	0	0	0	0	0	0	0	0	0	0	0	0	0	0	0	0	0	0
20120700_S1D_69	d__Bacteria;p__Eremiobacterota;c__Eremiobacteria;o__Baltobacterales;f__Baltobacteraceae;g__Lustribacter;s__			0	0	0	0.000109849	0.000279927	0	0	0.000516435	0.000942625	0.00286757	0	0.00257756	0.000221402	0.000128607	0.00051576	0	0	0	0	0	0	0	0	0
20150700_P15_1	d__Bacteria;p__Eremiobacterota;c__Eremiobacteria;o__Baltobacterales;f__Baltobacteraceae;g__Lustribacter;s__			0.00636563	0	0.0016427	0.000640345	0.000882971	0.00342825	0.00160976	0.00666445	0	0	0	0	0	0	0	0	0	0	0	0	0	0	0	0
Bog.Unlabelled.R3.T3.F3.JGI.BFC.metaspades_bin.63_96.30_0.08	d__Bacteria;p__Eremiobacterota;c__Eremiobacteria;o__Baltobacterales;f__Baltobacteraceae;g__Lustribacter;s__			0	0	0	0	0	0	0	0	0	0.000494297	0	0	0	0	0	0	0	0	0	0.000508821	0.00948477	0	0	0
20140700_S21_17	d__Bacteria;p__Eremiobacterota;c__Eremiobacteria;o__Baltobacterales;f__Baltobacteraceae;g__Lustribacter;s__Lustribacter telmatis			0	0	0	0	0	0	0	0	0.00080207	0.0126965	4.50195e-05	0.00124376	3.14328e-06	0.000162382	0.00153644	0	0	0	0	0	0	0	0	0
PLTN01	d__Bacteria;p__Eremiobacterota;c__Eremiobacteria;o__Baltobacterales;f__Baltobacteraceae;g__Lustribacter;s__Lustribacter caenicola			0	0	0	0	0	0	0	0	0.00162774	0	0.00235496	0.00365337	0	0.00125192	0.000910888	0.00242883	0	0	0	0	0	0	0	0
20140700_S11_7	d__Bacteria;p__Eremiobacterota;c__Eremiobacteria;o__Baltobacterales;f__Baltobacteraceae;g__Hemerobacter;s__Hemerobacter limicola			0	0	0	0	0	0	0	0	0.000170967	0.00262454	0	7.45425e-05	0	0	0.000178255	0	0	0	0	0	0	0.000483085	0	0
PLBN01	d__Bacteria;p__Eremiobacterota;c__Eremiobacteria;o__Baltobacterales;f__Baltobacteraceae;g__Rubrimentiphilum;s__			0	0	0	0	0	0	0	0	0	0	0	0	0	0	0	0	0	0	0	0	0	0	0	0
20120500_P33_4	d__Bacteria;p__Eremiobacterota;c__Eremiobacteria;o__Baltobacterales;f__Baltobacteraceae;g__Rubrimentiphilum;s__Rubrimentiphilum sp003136355			0	0	0	0	0	0	0	0	0	0	0	0	0	0	0	0	0	0	0	0	0	0	0	0
3300036886_17	d__Bacteria;p__Eremiobacterota;c__Eremiobacteria;o__Baltobacterales;f__Baltobacteraceae;g__Rubrimentiphilum;s__Rubrimentiphilum sp003140855			0	0	0	0	0	0	0	0	0	0	0	0	0	0	0	0	0	0	0	0	0	0	0	0
20120700_P3D_22	d__Bacteria;p__Eremiobacterota;c__Eremiobacteria;o__Baltobacterales;f__Baltobacteraceae;g__Rubrimentiphilum;s__Rubrimentiphilum sp003151115			0	0	0	0	0	0	0	0	0	0	0	0	0	0	0	0	0	0	0	0	0	0	0	0
20110600_P1D_5	d__Bacteria;p__Eremiobacterota;c__Eremiobacteria;o__Baltobacterales;f__Baltobacteraceae;g__Elarobacter;s__			0	0	0	0	0	0	0	0	0	0	0	0	0	0	0	0	0	0	0	0	0	0	0	0
20150700_P21_8	d__Bacteria;p__Eremiobacterota;c__Eremiobacteria;o__Baltobacterales;f__Baltobacteraceae;g__Elarobacter;s__			0.0128813	0.00628123	0.00357445	0.00597841	0	0.00628428	4.92479e-05	0	0	0	0	0	0	0	0	0	0	0	0	0	0	0	0	0
Palsa.Unlabelled.R1.T3.F3.trimmomatic.metaspades_bin.126_94.83_0.00	d__Bacteria;p__Eremiobacterota;c__Eremiobacteria;o__Baltobacterales;f__Baltobacteraceae;g__Elarobacter;s__			0.00229481	0.0152516	0	0.000252563	0	0.000871894	0	0	0	0	0	0	0.000116944	0	0	0	0	0	0	0	0	0	0	0
20110800_P1M_28	d__Bacteria;p__Eremiobacterota;c__Eremiobacteria;o__Baltobacterales;f__Baltobacteraceae;g__Elarobacter;s__Elarobacter beijerinckii			0	0	0	0	0	0	0	0	0	0	0	0	0	0	0	0	0	0	0	0	0	0	0	0
20110600_P1M_10	d__Bacteria;p__Eremiobacterota;c__Eremiobacteria;o__Baltobacterales;f__Baltobacteraceae;g__Elarobacter;s__Elarobacter pasteuri			0	0	0	0	0	0	0	0	0	0	0	0	0	0	0	0	0	0	0	0	0	0	0	0
20110600_P1M_7	d__Bacteria;p__Eremiobacterota;c__Eremiobacteria;o__Baltobacterales;f__Baltobacteraceae;g__Elarobacter;s__Elarobacter vanleeuwenhoeki			0	0	0	0.00078384	0.0331662	0	0	0.0499592	0	0	0	0	0	0	0	0	0	0	0	0	0	0	0	0
20120500_P34_3	d__Bacteria;p__Eremiobacterota;c__Eremiobacteria;o__Baltobacterales;f__Baltobacteraceae;g__Elarobacter;s__Elarobacter winogradskyi			0	0	0	0	0	0	0	0	0	0	0	0	0	0	0	0	0	0	0	0	0	0	0	0
20110600_P1M_6	d__Bacteria;p__Eremiobacterota;c__Eremiobacteria;o__Baltobacterales;f__Baltobacteraceae;g__Cybelea;s__			0	0	0	0	0	0	0	0	0	0	0	0	0	0	0	0	0	0	0	0	0	0	0	0
20110800_P3M_18	d__Bacteria;p__Eremiobacterota;c__Eremiobacteria;o__Baltobacterales;f__Baltobacteraceae;g__Cybelea;s__			0	0	0.00247157	0.0031113	0.0194666	0.0043548	0.00934669	0.00709204	0	0	0	0	0	0	0	0	0	0	0	0	0	0	0	0
20120700_P3S_3	d__Bacteria;p__Eremiobacterota;c__Eremiobacteria;o__Baltobacterales;f__Baltobacteraceae;g__Cybelea;s__			0	0	0	0	0	0	0	0	0	0	0	0	0	0	0	0	0	0	0	0	0	0	0	0
20160700_P15_8	d__Bacteria;p__Eremiobacterota;c__Eremiobacteria;o__Baltobacterales;f__Baltobacteraceae;g__Cybelea;s__			0	0.00020428	0	0.00434097	0.0147689	1.80966e-05	0.000295546	0.00485535	0	0	0	0	0	0	0	0	0	0	0	0	0	0	0	0
20120500_P31_6	d__Bacteria;p__Eremiobacterota;c__Eremiobacteria;o__Baltobacterales;f__Baltobacteraceae;g__Cybelea;s__Cybelea tyrphae			0.00536737	0.000226194	0.00596869	0.00492129	0.000240238	0.00464821	0.0057183	0.00320371	0	0	0	0	0	0	0	0	0	0	0	0	0	0	0	0
20120600_P3M_1	d__Bacteria;p__Eremiobacterota;c__Eremiobacteria;o__Baltobacterales;f__Baltobacteraceae;g__Cybelea;s__Cybelea septentrionalis			0	0	0	0	0	0	0	0	0	0	0	0	0	0	0	0	0	0	0	0	0	0	0	0
20110700_P3D_13	d__Bacteria;p__Eremiobacterota;c__Eremiobacteria;o__Baltobacterales;f__Baltobacteraceae;g__Cybelea;s__Cybelea palsarum			0	0	0	0.00111399	2.53339e-05	0	0	0	0	0	0	0	0	0	0	0	0	0	0	0	0	0	0	0
20110700_P2M_2	d__Bacteria;p__Eremiobacterota;c__Eremiobacteria;o__Baltobacterales;f__Baltobacteraceae;g__Cybelea;s__Cybelea tumulisoli			0	0	0	0	0.00863764	0	0	0.00240307	0	0	0	0	0	0	0	0	0	0	0	0	0	0	0	0
20150700_P21_5	d__Bacteria;p__Eremiobacterota;c__Eremiobacteria;o__Baltobacterales;f__Baltobacteraceae;g__Aquilonibacter;s__			0.00100594	4.41967e-05	0.000358761	0.000322394	0	0.000616906	0	0	0	0	0	0	0	0	0	0	0	0	0	0	0	0	0	0
Palsa.Labelled.R3.T1.F2.trimmomatic.metaspades_bin.24_90.12_0.10	d__Bacteria;p__Eremiobacterota;c__Eremiobacteria;o__Baltobacterales;f__Baltobacteraceae;g__Aquilonibacter;s__			0.00500675	0.000443696	0.00546209	0.00195251	6.78769e-05	0.00147908	0.000350479	3.78556e-06	0	0	0	0	0	0	0	0	0	0	0	0	0	0	0	0
20110700_P2S_6	d__Bacteria;p__Eremiobacterota;c__Eremiobacteria;o__Baltobacterales;f__Baltobacteraceae;g__Aquilonibacter;s__Aquilonibacter stordalenmirensis			0.000820599	0	0.000789658	0.00172811	0	0.000100396	0	0	0	0	0	0	0	0	0	0	0	0	0	0	0	0	0	0
20110600_P1D_12	d__Bacteria;p__Eremiobacterota;c__Eremiobacteria;o__Baltobacterales;f__Baltobacteraceae;g__Erabacter;s__			0	0	0	0	0	0	0	0	0	0	0	0	0	0	0	0	0	0	0	0	0	0	0	0
20111000_P1M_8	d__Bacteria;p__Eremiobacterota;c__Eremiobacteria;o__Baltobacterales;f__Baltobacteraceae;g__Erabacter;s__Erabacter solicola			0	0	0	0	0	0	0	0	0	0	0	0	0	0	0	0	0	0	0	0	0	0	0	0
20120500_P13_9	d__Bacteria;p__Eremiobacterota;c__Eremiobacteria;o__Baltobacterales;f__Baltobacteraceae;g__Tyrphobacter;s__Tyrphobacter aquilonaris			0	0	0	0	0.00398467	0	0	0	0	0	0	0	0	0	0	0	0	0	0	0	0	0	0	0
20111000_S3S_7	d__Bacteria;p__Eremiobacterota;c__Eremiobacteria;o__Baltobacterales;f__Baltobacteraceae;g__Palsa-1515;s__			0	0	0	0	0	0	0	0	0	0	0	0	0.000200641	0	0	0	0	0	0	1.03952e-05	0.00077612	0	0	0
20120600_P1M_1	d__Bacteria;p__Eremiobacterota;c__Eremiobacteria;o__Baltobacterales;f__Baltobacteraceae;g__Palsibacter;s__			0.00402874	0.00420848	0	0.00120474	0	0	0	0	0	0	0	0	0	0	0	0	0	0	0	0	0	0	0	0
20120600_P2M_10	d__Bacteria;p__Eremiobacterota;c__Eremiobacteria;o__Baltobacterales;f__Baltobacteraceae;g__Palsibacter;s__			0.0152265	0.001136	0	0.00201324	0	0.00116719	0	0	0	0	0	0	0	0	0	0	0	0	0	0	0	0	0	0
Bog.Unlabelled.R3.T1.F3.trimmomatic.metaspades_bin.122_84.22_0.85	d__Bacteria;p__Eremiobacterota;c__Eremiobacteria;o__Baltobacterales;f__Baltobacteraceae;g__Palsa-1515;s__			0	0	0	0	0	0	0	0	0	0	0	0	0.00159776	0	0	0	0	0	0	8.13594e-05	0.00278231	0	0	0
20120600_P2S_4	d__Bacteria;p__Eremiobacterota;c__Eremiobacteria;o__Baltobacterales;f__Baltobacteraceae;g__Palsibacter;s__Palsibacter borealis			0.00155593	0.0415014	0	0.000748684	0	0	0	0	0	0	0	0	0	0	0	0	0	0	0	0	0	0	0	0
20120600_P2S_3	d__Bacteria;p__Eremiobacterota;c__Eremiobacteria;o__Baltobacterales;f__Baltobacteraceae;g__Tityobacter;s__Tityobacter terrigena			0.000497164	0.0115244	0.000213734	0.00139083	0	0	0	0	0	0	0	0	0	0	0	0	0	0	0	0	0	0	0	0
20120800_P1D_3	d__Bacteria;p__Eremiobacterota;c__Eremiobacteria;o__Baltobacterales;f__Baltobacteraceae;g__Tumulicola;s__Tumulicola scandinaviensis			0	0	0	0	0	0	0	0	0	0	0	0	0	0	0	0	0	0	0	0	0	0	0	0
20110600_P1M_13	d__Bacteria;p__Eremiobacterota;c__Eremiobacteria;o__Baltobacterales;f__Baltobacteraceae;g__Zemynaea;s__			0	0	0	0	0	0	0	0	0	0	0	0	0	0	0	0	0	0	0	0	0	0	0	0
20110800_P1M_8	d__Bacteria;p__Eremiobacterota;c__Eremiobacteria;o__Baltobacterales;f__Baltobacteraceae;g__Zemynaea;s__			0	0	0	0	0	0	0	0	0	0	0	0	0	0	0	0	0	0	0	0	0	0	0	0
20111000_P3M_32	d__Bacteria;p__Eremiobacterota;c__Eremiobacteria;o__Baltobacterales;f__Baltobacteraceae;g__Zemynaea;s__Zemynaea palustris			0	0	0	0	0	0	0	0	0	0	0	0	0	0	0	0	0	0	0	0	0	0	0	0
3300031524_30	d__Bacteria;p__FCPU426;c__JAAXVQ01;o__;f__;g__;s__			0	0	0	0	0	0	0	0	0	0	8.7818e-05	0	0	0	3.76222e-05	0	0	0	0	0.00410268	0	0.000594711	0	0
3300037231_17	d__Bacteria;p__FCPU426;c__JAAXVQ01;o__;f__;g__;s__			0	0	0	0	0	0	0.000653134	0	0	0	0	0	0	0	0	0	0	0	0	0	0	0	0	0
Bog.None.R1.T0.trimmomatic.megahit_bin.299_95.52_4.31	d__Bacteria;p__FCPU426;c__JAAXVQ01;o__;f__;g__;s__			0	0	0	0	0	0	0	0	0	0	0.000341597	0	0	0	2.74358e-05	0	0	0	0	0.00141874	0.0166054	0.0016013	0	0
Bog.None.R2.T0.trimmomatic.megahit_bin.9_79.17_4.70	d__Bacteria;p__FCPU426;c__JAAXVQ01;o__;f__;g__;s__			0	0	0	0	0	0	0	0	0	0.000129595	0	0	0	0	0	0	0	0	0	0	0	0	0	0
20170700_S25_23	d__Bacteria;p__FCPU426;c__JAAXVQ01;o__;f__;g__;s__			0	0	0	0	0	0	0	0	0	0	8.26794e-05	0	0	0.00019692	0.000644297	0	0	0	0	0	0	0.00236604	0	0
20120600_E3D_14	d__Bacteria;p__FCPU426;c__Palsa-1180;o__Palsa-1180;f__Palsa-1180;g__;s__			0	0	0	0	0	0	0	0	0	0	0	0	0	0	0	0	0	0	0	0	0	0	0.00198286	0
3300037132_8	d__Bacteria;p__FCPU426;c__Palsa-1180;o__Palsa-1180;f__Palsa-1180;g__;s__			0	0	0	0	0	0	0	0	0	0	0	0	0	0	0	0	0	0	0	0.000330615	0	0	0	0
20110800_S3S_4	d__Bacteria;p__FCPU426;c__Palsa-1180;o__Palsa-1180;f__Palsa-1180;g__Bog-1183;s__Bog-1183 sp003136635			0	0	0	0	0	0	0	0	0	0.000653714	0	0	0.00387406	0	0	0	0	0	0	6.59691e-05	0	0	0	0
Bog.Unlabelled.R1.T1.F1.trimmomatic.megahit_bin.5_92.08_2.51	d__Bacteria;p__FCPU426;c__Palsa-1180;o__Palsa-1180;f__Palsa-1180;g__Bog-1183;s__Bog-1183 sp003136635			0	0	0	0	0	0	0	0	0	0.00112558	0	0	0.00171116	0	0	0	0	0	0	0.00013639	0	0	0	0
20120700_P3D_26	d__Bacteria;p__FCPU426;c__Palsa-1180;o__Palsa-1180;f__Palsa-1180;g__PALSA-1180;s__PALSA-1180 sp003152075			0	0	0	0	0	0	0	0	0	0	0	0	0	0	0	0	0	0	0	0	0	0	0	0
20110800_E3D_38	d__Bacteria;p__FEN-1099;c__FEN-1099;o__FEN-1099;f__FEN-1099;g__FEN-1099;s__FEN-1099 sp003170555			0	0	0	0	0	0	0	0	0	0	0	0	0	0	0	0	0	0	0	0	0	0	0	0
20111000_E3D_2	d__Bacteria;p__Fibrobacterota;c__Chitinivibrionia;o__Chitinivibrionales;f__Chitinispirillaceae;g__;s__			0	0	0	0	0	0	0	0	0	0	0	0	0	0	0	0	0	0	0	0	0	0	0	0
20120600_E2D_8	d__Bacteria;p__Fibrobacterota;c__Chitinivibrionia;o__Chitinivibrionales;f__Chitinispirillaceae;g__;s__			0	0	0	0	0	0	0	0	0	0	0	0	0	0	0	0	0.000985582	0.00643646	9.51789e-06	0	0	0	0.000784421	0
20130700_C2M_13	d__Bacteria;p__Fibrobacterota;c__Chitinivibrionia;o__Chitinivibrionales;f__Chitinispirillaceae;g__;s__			0	0	0	0	0	0	0	0	0	0	0	0	0	0	0	0	0	0	0	0	0	0	0	0
20130700_S2Y_13	d__Bacteria;p__Fibrobacterota;c__Chitinivibrionia;o__Chitinivibrionales;f__Chitinispirillaceae;g__;s__			0	0	0	0	0	0	0	0	0	0	0	0	0	0	0	0	0	0	0	0	0	0	0	0
20150700_E35_2	d__Bacteria;p__Fibrobacterota;c__Chitinivibrionia;o__Chitinivibrionales;f__Chitinispirillaceae;g__;s__			0	0	0	0	0	0	0	0	0	0	0	0	0	0	0	0	0.00394073	0	0.00739771	0	0	0	0.00835272	0
3300024238_3	d__Bacteria;p__Fibrobacterota;c__Chitinivibrionia;o__Chitinivibrionales;f__Chitinispirillaceae;g__;s__			0	0	0	0	0	0	0	0	0	0	0	0	0	0	0	0	0.00150506	0.000234008	0.00332273	0	0	0	0.00544071	0
3300038475_6	d__Bacteria;p__Fibrobacterota;c__Chitinivibrionia;o__Chitinivibrionales;f__Chitinispirillaceae;g__;s__			0	0	0	0	0	0	0	0	0	0	0	0	0	0	0	0	0.00612284	0	0.00177402	0	0	0	0.00613334	0
20120700_S1D_107	d__Bacteria;p__Fibrobacterota;c__Chitinivibrionia;o__Chitinivibrionales;f__Chitinispirillaceae;g__BOG-1184;s__BOG-1184 sp003164335			0	0	0	0	0	0	0	0	0.000304132	0	0.000126336	0	0	0	0.00286527	0.00311018	0	0	0	0.000434326	0	0.00175941	0	0
20130700_C1X_8	d__Bacteria;p__Fibrobacterota;c__Chitinivibrionia;o__Chitinivibrionales;f__Chitinispirillaceae;g__FEN-1185;s__			0	0	0	0	0	0	0	0	0	0	0	0	0	0	0	0	0	0	0	0	0	0	0	0
20140700_E15_1	d__Bacteria;p__Fibrobacterota;c__Chitinivibrionia;o__Chitinivibrionales;f__Chitinispirillaceae;g__FEN-1185;s__			0	0	0	0	0	0	0	0	0	0	0	0	0	0	0	0	0	0	0	0	0	0	0	0
20140700_E15_2	d__Bacteria;p__Fibrobacterota;c__Chitinivibrionia;o__Chitinivibrionales;f__Chitinispirillaceae;g__;s__			0	0	0	0	0	0	0	0	0	0	0	0	0	0	0	0	0	0	0	0	0	0	0	0
3300038461_4	d__Bacteria;p__Fibrobacterota;c__Chitinivibrionia;o__Chitinivibrionales;f__Chitinispirillaceae;g__FEN-1185;s__			0	0	0	0	0	0	0	0	0	0	0	0	0	0	0	0	0	0	0	0	0	0	0	0
PLWQ01	d__Bacteria;p__Fibrobacterota;c__Chitinivibrionia;o__Chitinivibrionales;f__Chitinispirillaceae;g__FEN-1185;s__FEN-1185 sp003165595			0	0	0	0	0	0	0	0	0	0	0	0	0	0	0	0	0	0	0	0	0	0	0	0
Bog.Unlabelled.R1.T3.F1.trimmomatic.metaspades_bin.57_95.24_1.10	d__Bacteria;p__Fibrobacterota;c__Fibrobacteria;o__Fibrobacterales;f__Fibrobacteraceae;g__CAIRAY01;s__			0	0	0	0	0	0	0	0	0	0	0	0	0	0	0	0	0	0	0	0	0	0	0	0
Fen.Unlabelled.R2.T3.F2.trimmomatic.metaspades_bin.23_78.59_2.20	d__Bacteria;p__Fibrobacterota;c__Fibrobacteria;o__Fibrobacterales;f__Fibrobacteraceae;g__CAIRAY01;s__			0	0	0	0	0	0	0	0	0	0	0	0	0	0	0	0	0	0	0	0	0	0	0	0
Fen.Labelled.R2.T3.F4.JGI.BFC.metaspades_bin.20_97.80_0.55	d__Bacteria;p__Fibrobacterota;c__Fibrobacteria;o__UBA5070;f__UBA5070;g__;s__			0	0	0	0	0	0	0	0	0	0	0	0	0	0	0	0	0	0	0	0	0	0	0	0
Fen.Labelled.R2.T3.F4.JGI.BFC.metaspades_bin.21_97.74_0.00	d__Bacteria;p__Fibrobacterota;c__Fibrobacteria;o__UBA5070;f__UBA5070;g__;s__			0	0	0	0	0	0	0	0	0	0	0	0	0	0	0	0	0	0	0	0	0	0	0	0
Fen.Unlabelled.R1.T2.F3.JGI.BFC.metaspades_bin.11_98.90_0.00	d__Bacteria;p__Fibrobacterota;c__Fibrobacteria;o__UBA5070;f__UBA5070;g__;s__			0	0	0	0	0	0	0	0	0	0	0	0	0	0	0	0	0	0	0	0	0	0	0	0
3300037076_8	d__Bacteria;p__Fibrobacterota;c__Fibrobacteria;o__UBA5070;f__UBA5070;g__UBA5070;s__			0	0	0	0	0	0	0	0	0	0	0	0	0	0	0	0	0	0	0	0	0	0	0	0
Bog.Labelled.R2.T3.F3.trimmomatic.metaspades_bin.181_93.96_0.10	d__Bacteria;p__Fibrobacterota;c__Fibrobacteria;o__UBA5070;f__UBA5070;g__UBA5070;s__			0	0	0	0	0	0	0	0	0	0	0	0	0	0	0	0	0	0	0	0.0107328	0.0285749	0.00072316	0	0
3300028857_5	d__Bacteria;p__Firmicutes_A;c__Clostridia;o__Christensenellales;f__CAG-138;g__UBA7703;s__			0	0	0	0	0	0	0	0	0	0	0	0	0	0	0	0	0	0	0	0	0	0	0	0
Fen.Labelled.R2.T3.F4.trimmomatic.metaspades_bin.66_88.51_0.00	d__Bacteria;p__Firmicutes_A;c__Clostridia;o__Christensenellales;f__CAG-74;g__Limiplasma;s__			0	0	0	0	0	0	0	0	0	0	0	0	0	0	0	0	0	0	0	0	0	0	0	0
3300026366_1	d__Bacteria;p__Firmicutes_A;c__Clostridia;o__Clostridiales;f__Clostridiaceae;g__Clostridium_I;s__Clostridium_I akagii			0	0	0	0	0	0	0	0	0	0	0	0	0	0	0	0	0	0	0	0	0	0	0	0
3300023232_1	d__Bacteria;p__Firmicutes_A;c__Clostridia;o__Clostridiales;f__Clostridiaceae;g__Clostridium;s__			0	0	0	0	0	0	0	0	0	0	0	0	0	0	0	0	0	0	0	0	0	0	0	0
Bog.Labelled.R1.T1.F1.JGI.BFC.metaspades_bin.64_100.00_1.08	d__Bacteria;p__Firmicutes_A;c__Clostridia;o__Clostridiales;f__Clostridiaceae;g__Clostridium;s__			0	0	0	0	0	0	0	0	0	0	0	0	0	0	0	0	0	0	0	0	0	0	0	0
Fen.Labelled.R2.T1.F2.JGI.BFC.metaspades_bin.6_87.76_3.48	d__Bacteria;p__Firmicutes_A;c__Clostridia;o__Clostridiales;f__Clostridiaceae;g__Clostridium;s__			0	0	0	0	0	0	0	0	0	0	0	0	0	0	0	0	0	0	0	0	0	0	0	0
Fen.Labelled.R3.T1.F2.JGI.BFC.metaspades_bin.26_80.66_5.49	d__Bacteria;p__Firmicutes_A;c__Clostridia;o__Clostridiales;f__Clostridiaceae;g__Clostridium;s__			0	0	0	0	0	0	0	0	0	0	0	0	0	0	0	0	0	0	0	0	0	0	0	0
Fen.Unlabelled.R1.T1.F1.JGI.BFC.metaspades_bin.15_79.61_4.68	d__Bacteria;p__Firmicutes_A;c__Clostridia;o__Clostridiales;f__Clostridiaceae;g__Clostridium;s__			0	0	0	0	0	0	0	0	0	0	0	0	0	0	0	0	0	0	0	0	0	0	0	0
Fen.Labelled.R3.T2.F2.trimmomatic.megahit_bin.3_95.51_0.77	d__Bacteria;p__Firmicutes_A;c__Clostridia;o__Lachnospirales;f__Lachnospiraceae;g__;s__			0	0	0	0	0	0	0	0	0	0	0	0	0	0	0	0	0	0	0	0	0	0	0	0
Fen.Labelled.R3.T1.F2.trimmomatic.metaspades_bin.15_97.73_2.19	d__Bacteria;p__Firmicutes_A;c__Clostridia;o__Lachnospirales;f__Lachnospiraceae;g__;s__			0	0	0	0	0	0	0	0	0	0	0	0	0	0	0	0	0	0	0	0	0	0	0	0
Fen.Unlabelled.R2.T1.F1.trimmomatic.megahit_bin.27_91.70_2.68	d__Bacteria;p__Firmicutes_A;c__Clostridia;o__Lachnospirales;f__Lachnospiraceae;g__Clostridium_N;s__			0	0	0	0	0	0	0	0	0	0	0	0	0	0	0	0	0	0	0	0	0	0	0	0
Fen.Labelled.R2.T3.F3.trimmomatic.megahit_bin.52_84.89_1.03	d__Bacteria;p__Firmicutes_A;c__Clostridia;o__Lachnospirales;f__Lachnospiraceae;g__Mobilitalea;s__			0	0	0	0	0	0	0	0	0	0	0	0	0	0	0	0	0	0	0	0	0	0	0	0
Fen.Unlabelled.R1.T2.F1.JGI.BFC.metaspades_bin.29_98.61_0.00	d__Bacteria;p__Firmicutes_A;c__Clostridia;o__Lachnospirales;f__Lachnospiraceae;g__Mobilitalea;s__			0	0	0	0	0	0	0	0	0	0	0	0	0	0	0	0	0	0	0	0	0	0	0	0
Fen.Unlabelled.R1.T3.F1.trimmomatic.metaspades_bin.22_95.50_1.32	d__Bacteria;p__Firmicutes_A;c__Clostridia;o__Lachnospirales;f__Lachnospiraceae;g__SZUA-378;s__			0	0	0	0	0	0	0	0	0	0	0	0	0	0	0	0	0	0	0	0	0	0	0	0
20120500_P28_3	d__Bacteria;p__Firmicutes_A;c__Clostridia;o__Oscillospirales;f__Ethanoligenenaceae;g__;s__			0	0	0	0	0	0	0	0	0	0	0	0	0	0	0	0	0	0	0	0	0	0	0	0
Fen.Labelled.R1.T2.F3.trimmomatic.megahit_bin.4_83.95_1.23	d__Bacteria;p__Firmicutes_A;c__Clostridia;o__Oscillospirales;f__Acutalibacteraceae;g__;s__			0	0	0	0	0	0	0	0	0	0	0	0	0	0	0	0	0	0	0	0	0	0	0	0
Fen.Labelled.R2.T3.F3.trimmomatic.megahit_bin.61_79.72_3.54	d__Bacteria;p__Firmicutes_A;c__Clostridia;o__Oscillospirales;f__Acutalibacteraceae;g__Caproiciproducens;s__			0	0	0	0	0	0	0	0	0	0	0	0	0	0	0	0	0	0	0	0	0	0	0	0
20120500_P19_9	d__Bacteria;p__Firmicutes_A;c__Clostridia;o__Oscillospirales;f__Ethanoligenenaceae;g__;s__			0	0	0	0	0	0	0	0	0	0	0	0	0	0	0	0	0	0	0	0	0	0	0	0
20120500_P28_9	d__Bacteria;p__Firmicutes_A;c__Clostridia;o__Oscillospirales;f__Ethanoligenenaceae;g__;s__			0	0	0	0	0	0	0	0	0	0	0	0	0	0	0	0	0	0	0	0	0	0	0	0
Fen.Unlabelled.R2.T3.F2.trimmomatic.metaspades_bin.10_87.59_0.24	d__Bacteria;p__Firmicutes_A;c__Clostridia;o__Saccharofermentanales;f__Saccharofermentanaceae;g__Firm-13;s__			0	0	0	0	0	0	0	0	0	0	0	0	0	0	0	0	0	0	0	0	0	0	0	0
Fen.Unlabelled.R2.T3.F2.trimmomatic.metaspades_bin.22_97.12_0.14	d__Bacteria;p__Firmicutes_A;c__Clostridia;o__Saccharofermentanales;f__Saccharofermentanaceae;g__Firm-13;s__Firm-13 sp017881645			0	0	0	0	0	0	0	0	0	0	0	0	0	0	0	0	1.43223e-05	0.00130828	0	0	0	0	0	0
PKWS01	d__Bacteria;p__Firmicutes_B;c__Desulfitobacteriia;o__Desulfitobacteriales;f__Desulfitobacteriaceae;g__Desulfosporosinus;s__Desulfosporosinus sp003132105			0	0	0	0	0	0	0	0	0	0	0	0	0	0	0	0	0	0	0	0	0	0	0	0
3300037196_14	d__Bacteria;p__Firmicutes_B;c__Moorellia;o__Thermacetogeniales;f__Thermacetogeniaceae;g__Palsa-1188;s__			0	0	0	0	0	0	0	0	0.00160409	0	0.000637344	0	0	0.000249754	0	0.00325842	0	0	0	0.000364119	0	0.00777511	0	0
20170700_S34_11	d__Bacteria;p__Firmicutes_B;c__Moorellia;o__Thermacetogeniales;f__Thermacetogeniaceae;g__Palsa-1188;s__			0	0	0	0	0	0	0	0	0	0	0	0	0	0	0	0	0	0	0	0	0	0	0	0
20170700_S35_7	d__Bacteria;p__Firmicutes_B;c__Moorellia;o__Thermacetogeniales;f__Thermacetogeniaceae;g__Palsa-1188;s__			0	0	0	0	0	0	0	0	0	0	0	0	0	0	0	0	0	0	0	0	0	0.000236826	0	0
20120500_P19_11	d__Bacteria;p__Firmicutes_B;c__Moorellia;o__Thermacetogeniales;f__Thermacetogeniaceae;g__Palsa-1188;s__Palsa-1188 sp003132605			0	0	0	0	0	0	0	0	0	0	0	0	0	0	0	0	0	0	0	0	0	0	0	0
3300037175_6	d__Bacteria;p__Firmicutes_B;c__Moorellia;o__Thermacetogeniales;f__Thermacetogeniaceae;g__Palsa-1188;s__Palsa-1188 sp003160265			0	0	0	0	0	0	0	0	0	0	0.000188439	0	0	0.00324265	0	0.000211028	0	0	0	0	0	0	0	0
3300022824_1	d__Bacteria;p__Firmicutes_C;c__Negativicutes;o__Propionisporales;f__Propionisporaceae;g__CTSoil-075;s__			0	0	0	0	0	0	0	0	0	0	0	0	0	0	0	0	0	0	0	0	0	0	0	0
Bog.Unlabelled.R1.T2.F1.trimmomatic.megahit_bin.58_99.83_0.95	d__Bacteria;p__Firmicutes_C;c__Negativicutes;o__Selenomonadales;f__Selenomonadaceae;g__Propionispira;s__			0	0	0	0	0	0	0	0	0	0	0	0	0	0	1.50156e-06	0	0	0	0	5.99614e-05	0	6.06003e-05	0	0
3300026368_2	d__Bacteria;p__Firmicutes;c__Bacilli;o__Lactobacillales;f__Lactobacillaceae;g__Lacticaseibacillus;s__Lacticaseibacillus paracasei			0	0	0	0	0	0	0	0	0	0	0	0	0	0	0	0	0	0	0	0	0	0	0	0
20130700_C2D_7	d__Bacteria;p__Firmicutes;c__Bacilli;o__RFN20;f__CAG-826;g__UBA4951;s__			0	0	0	0	0	0	0	0	0	0	0	0	0	0	0	0	0	0	0	0	0	0	0	0
3300023254_8	d__Bacteria;p__Firmicutes;c__Bacilli;o__RFN20;f__CAG-826;g__UBA4951;s__			0	0	0	0	0	0	0	0	0	0	0	0	0	0	0	0	0	0	0	0	0	0	0	0
20111000_P1D_11	d__Bacteria;p__Gemmatimonadota;c__Gemmatimonadetes;o__Gemmatimonadales;f__Gemmatimonadaceae;g__Fen-1231;s__Fen-1231 sp017881585			0	0	0	0	0	0	0	0	0	0	0	0	0	0	0	0	0	0	0	0	0	0	0	0
20120700_P3D_37	d__Bacteria;p__Gemmatimonadota;c__Gemmatimonadetes;o__Gemmatimonadales;f__Gemmatimonadaceae;g__Fen-1231;s__			0	0	0	0	0	0	0	0	0	0	0	0	0	0	0	0	0	0	0	0	0	0	0	0
20110800_E2D_8	d__Bacteria;p__Gemmatimonadota;c__Gemmatimonadetes;o__Gemmatimonadales;f__Gemmatimonadaceae;g__Fen-1231;s__Fen-1231 sp003171215			0	0	0	0	0	0	0	0	0	0	0	0	0	0	0	0	0	0	0	0	0	0	0	0
20120500_P19_13	d__Bacteria;p__Gemmatimonadota;c__Gemmatimonadetes;o__Gemmatimonadales;f__Gemmatimonadaceae;g__Fen-1231;s__Fen-1231 sp003171215			0	0	0	0	0	0	0	0	0	0	0	0	0	0	0	0	0	0	0	0	0	0	0	0
PMTI01	d__Bacteria;p__Gemmatimonadota;c__Gemmatimonadetes;o__Gemmatimonadales;f__Gemmatimonadaceae;g__Fen-1231;s__Fen-1231 sp003171215			0	0	0	0	0	0	0	0	0	0	0	0	0	0	0	0	0	0	0	0	0	0	0	0
20120800_E1X_8	d__Bacteria;p__Gemmatimonadota;c__Gemmatimonadetes;o__Gemmatimonadales;f__Gemmatimonadaceae;g__Fen-1247;s__Fen-1247 sp003136975			0	0	0	0	0	0	0	0	0	0	0	0	0	0	0	0	0	0	0	0	0	0	0	0
20120700_E1X_1	d__Bacteria;p__Gemmatimonadota;c__Gemmatimonadetes;o__Gemmatimonadales;f__Gemmatimonadaceae;g__Fen-1247;s__Fen-1247 sp003155795			0	0	0	0	0	0	0	0	0	0	0	0	0	0	0	0	0	0	0	0	0	0	0	0
3300037104_17	d__Bacteria;p__Gemmatimonadota;c__Gemmatimonadetes;o__Gemmatimonadales;f__Gemmatimonadaceae;g__FEN-1250;s__FEN-1250 sp003142495			0	0	0	0	0	0	0	0	0	0	0	0	0	0	0	0	0	0	0	0	0	0	0	0
20120800_E3X_15	d__Bacteria;p__Gemmatimonadota;c__Gemmatimonadetes;o__Gemmatimonadales;f__Gemmatimonadaceae;g__FEN-1251;s__FEN-1251 sp003141205			0	0	0	0	0	0	0	0	0	0	0	0	0	0	0	0	0	0	0	0	0	0	0	0
20120800_P2D_5	d__Bacteria;p__Gemmatimonadota;c__Gemmatimonadetes;o__Gemmatimonadales;f__Gemmatimonadaceae;g__Palsa-1248;s__Palsa-1248 sp003152485			0	0	0	0.00368637	0.000208238	0	0	0.000101564	0	0	0	0	0	0	0	0	0	0	0	0	0	0	0	0
20120500_P37_4	d__Bacteria;p__Gemmatimonadota;c__Gemmatimonadetes;o__Gemmatimonadales;f__Gemmatimonadaceae;g__UBA4720;s__UBA4720 sp003131365			0	0	0	0	0	0	0	0	0	0	0	0	0	0	0	0	0	0	0	0	0	0	0	0
20111000_P3M_21	d__Bacteria;p__Gemmatimonadota;c__Gemmatimonadetes;o__Gemmatimonadales;f__Gemmatimonadaceae;g__UBA4720;s__UBA4720 sp003134685			0	0	0	0	0	0	0	0	0	0	0	0	0	0	0	0	0	0	0	0	0	0	0	0
Fen.Unlabelled.R3.T3.F4.trimmomatic.metaspades_bin.1_78.97_1.10	d__Bacteria;p__Gemmatimonadota;c__Gemmatimonadetes;o__Gemmatimonadales;f__GWC2-71-9;g__JAGGAG01;s__			0	0	0	0	0	0	0	0	0	0	0	0	0	0	0	0	0.000230234	0.00424194	0	0	0	0	0	0.0486835
20120600_E2D_9	d__Bacteria;p__Gemmatimonadota;c__Gemmatimonadetes;o__Gemmatimonadales;f__JACORV01;g__Fen-1245;s__Fen-1245 sp003157095			0	0	0	0	0	0	0	0	0	0	0	0	0	0	0	0	0.00404119	0.00598881	0.00175221	0	0	0	0.00561351	0.00119318
20111000_P1M_6	d__Bacteria;p__Gemmatimonadota;c__Gemmatimonadetes;o__Gemmatimonadales;f__GWC2-71-9;g__Palsa-1233;s__			0	0	0	0	0	0	0	0	0	0	0	0	0	0	0	0	0	0	0	0	0	0	0	0
20110800_P1D_10	d__Bacteria;p__Gemmatimonadota;c__Gemmatimonadetes;o__Gemmatimonadales;f__GWC2-71-9;g__Palsa-1233;s__Palsa-1233 sp003169895			0	0	0	0	0	0	0	0	0	0	0	0	0	0	0	0	0	0	0	0	0	0	0	0
20130700_C2M_8	d__Bacteria;p__Goldbacteria;c__PGYV01;o__PGYV01;f__Palsa-1178;g__Bog-1181;s__			0	0	0	0	0	0	0	0	0	0	0	0	0	0	0	0	0	0	0	0	0	0	0	0
20140700_S36_11	d__Bacteria;p__Goldbacteria;c__PGYV01;o__PGYV01;f__Palsa-1178;g__Bog-1181;s__Bog-1181 sp003159495			0	0	0	0	0	0	0	0	9.7921e-07	0	0.0006834	0	0	0	0.000271149	0.00687726	0	0	0	0.0150698	0.000311736	0.00244826	0	0
20110700_P2D_15	d__Bacteria;p__Goldbacteria;c__PGYV01;o__PGYV01;f__Palsa-1178;g__PALSA-1178;s__PALSA-1178 sp003167475			0	0	0	0	0	0	0	0	0	0	0	0	0	0	0	0	0	0	0	0	0	0	0	0
20110800_E3D_1	d__Bacteria;p__Krumholzibacteriota;c__Krumholzibacteria;o__Krumholzibacteriales;f__Krumholzibacteriaceae;g__SSS58A;s__			0	0	0	0	0	0	0	0	0	0	0	0	0	0	0	0	9.9598e-05	0	0.000639672	0	0	0	0.000724426	0
20120800_E2D_22	d__Bacteria;p__Margulisbacteria;c__;o__;f__;g__;s__			0	0	0	0	0	0	0	0	0	0	0	0	0	0	0	0	0	0	0	0	0	0	0	0
20120800_E2D_3	d__Bacteria;p__Margulisbacteria;c__;o__;f__;g__;s__			0	0	0	0	0	0	0	0	0	0	0	0	0	0	0	0	0	0	0	0	0	0	0	0
20150700_E25_9	d__Bacteria;p__Methylomirabilota;c__Methylomirabilia;o__Methylomirabilales;f__2-02-FULL-66-22;g__2-02-FULL-66-22;s__			0	0	0	0	0	0	0	0	0	0	0	0	0	0	0	0	0.00634791	0.00507259	0.0119545	0	0	0	0.00813972	0.000269817
20120800_E2X_6	d__Bacteria;p__Methylomirabilota;c__Methylomirabilia;o__Methylomirabilales;f__2-02-FULL-66-22;g__2-02-FULL-66-22;s__			0	0	0	0	0	0	0	0	0	0	0	0	0	0	0	0	0.00228886	0.00489063	0.00300846	0	0	0	0.00288396	0.00112123
Bog.None.R1.T0.trimmomatic.megahit_bin.150_72.98_1.61	d__Bacteria;p__Myxococcota;c__Myxococcia;o__Myxococcales;f__40CM-4-68-19;g__CAIWCD01;s__			0	0	0	0	0	0	0	0	0	0.00147708	0	0	0	0	0	0	0	0	0	0	0	0	0	0
Bog.Unlabelled.R1.T2.F3.JGI.BFC.metaspades_bin.68_94.99_0.32	d__Bacteria;p__Myxococcota;c__Myxococcia;o__Myxococcales;f__40CM-4-68-19;g__CAIWCD01;s__			0	0	0	0	0	0	0	0	0	0	0	0	0	0	0	0	0	0	0	0	0	0	0	0
PMBV01	d__Bacteria;p__Myxococcota;c__Myxococcia;o__Myxococcales;f__Myxococcaceae;g__FEN-1143;s__FEN-1143 sp003153055			0	0	0	0	0	0	0	0	0	0	0	0	0	0	0	0	5.50713e-05	0	0	0	0	0	0.000746043	0.000632358
3300037159_6	d__Bacteria;p__Myxococcota;c__Myxococcia;o__Myxococcales;f__Myxococcaceae;g__JADGRA01;s__			0	0	0.000105671	0	0	0.00147262	0	0.0178629	0	0	0	0	0	0	0	0	0	0	0	0	0	0	0	0
Palsa.Labelled.R1.T1.F3.trimmomatic.metaspades_bin.27_85.91_3.87	d__Bacteria;p__Myxococcota;c__Myxococcia;o__Myxococcales;f__Myxococcaceae;g__JADGRA01;s__			0	0.0107782	0	0	0	0	0	0	0	0	0	0	0.00144402	0	0	0	0	0	0	0	0	0	0	0
Fen.Labelled.R3.T1.F4.trimmomatic.metaspades_bin.25_92.80_3.23	d__Bacteria;p__Myxococcota;c__Polyangia;o__Haliangiales;f__Haliangiaceae;g__JABFXX01;s__			0	0	0	0	0	0	0	0	0	0	0	0	0	0	0	0	0	0	0	0	0	0	0	0.00941177
20120700_P3D_36	d__Bacteria;p__Myxococcota;c__Polyangia;o__Palsa-1104;f__Palsa-1104;g__;s__			0	0	0	0	0	0	0	0	0	0	0	0	0	0	0	0	0	0	0	0	0	0	0	0
20120700_P3D_146	d__Bacteria;p__Myxococcota;c__Polyangia;o__Palsa-1104_A;f__Fen-1088;g__JADGRB01;s__JADGRB01 sp017881315			0	0	0	0	0	0	0	0	0	0	0	0	0	0	0	0	0	0	0	0	0	0	0	0
20130700_C2M_20	d__Bacteria;p__Myxococcota;c__Polyangia;o__Palsa-1104_A;f__Fen-1088;g__Fen-1118;s__			0	0	0	0	0	0	0	0	0	0	0	0	0	0	0	0	0	0	0	0	0	0	0	0
20130700_C2X_10	d__Bacteria;p__Myxococcota;c__Polyangia;o__Palsa-1104_A;f__Fen-1088;g__Fen-1118;s__			0	0	0	0	0	0	0	0	0	0	0	0	0	0	0	0	0	0	0	0	0	0	0	0
PMNO01	d__Bacteria;p__Myxococcota;c__Polyangia;o__Palsa-1104_A;f__Fen-1088;g__FEN-1088;s__FEN-1088 sp003161835			0	0	0	0	0	0	0	0	0	0	0	0	0	0	0	0	0	0	0	0	0	0	0	0
20120700_P3D_20	d__Bacteria;p__Myxococcota;c__Polyangia;o__Palsa-1104_A;f__Fen-1088;g__Fen-1118;s__			0	0	0	0	0	0	0	0	0	0	0	0	0	0	0	0	0.000149286	0.00284693	0	0	0	0	0.000101949	0
20130700_C1D_5	d__Bacteria;p__Myxococcota;c__Polyangia;o__Palsa-1104_A;f__Fen-1088;g__Fen-1118;s__			0	0	0	0	0	0	0	0	0	0	0	0	0	0	0	0	0.000138932	0.000723016	0.000458438	0	0	0	0	0
20140700_E22_1	d__Bacteria;p__Myxococcota;c__Polyangia;o__Palsa-1104_A;f__Fen-1088;g__Fen-1118;s__			0	0	0	0	0	0	0	0	0	0	0	0	0	0	0	0	0.000213584	0.000837976	0	0	0	0	3.61925e-05	0
20170700_S35_2	d__Bacteria;p__Myxococcota;c__Polyangia;o__Palsa-1104_A;f__Fen-1088;g__Fen-1118;s__			0	0	0	0	0	0	0	0	0	0	0	0	0	0	0	0	0	0	0	0	0	0	0	0
PNBO01	d__Bacteria;p__Myxococcota;c__Polyangia;o__Palsa-1104_A;f__Fen-1088;g__Fen-1118;s__Fen-1118 sp003136095			0	0	0	0	0	0	0	0	0	0	0	0	0	0	0	0	0.00517659	0.019796	0.000501581	0	0	0	0.00135911	0.0242799
20120600_E1D_18	d__Bacteria;p__Myxococcota;c__Polyangia;o__Palsa-1104_A;f__Fen-1088;g__Fen-1118;s__Fen-1118 sp003159055			0	0	0	0	0	0	0	0	0	0	0	0	0	0	0	0	0.000443706	0.000426128	0	0	0	0	0.000228916	0
20130700_C1D_10	d__Bacteria;p__Myxococcota;c__Polyangia;o__Palsa-1104_A;f__Fen-1088;g__Fen-1137;s__			0	0	0	0	0	0	0	0	0	0	0	0	0	0	0	0	0	0	0	0	0	0	0	0
20120800_E1D_12	d__Bacteria;p__Myxococcota;c__Polyangia;o__Palsa-1104_A;f__Fen-1088;g__Fen-1137;s__Fen-1137 sp003142855			0	0	0	0	0	0	0	0	0	0	0	0	0	0	0	0	0.00100832	0	0.00177687	0	0	0	0.000193764	0
20130700_C1X_15	d__Bacteria;p__Myxococcota;c__Polyangia;o__Palsa-1104_A;f__Fen-1088;g__Fen-1137;s__Fen-1137 sp003142855			0	0	0	0	0	0	0	0	0	0	0	0	0	0	0	0	0.00518028	0.000423777	0.00286826	0	0	0	0.00104368	0
PMBS01	d__Bacteria;p__Myxococcota;c__Polyangia;o__Palsa-1104_A;f__Fen-1088;g__Fen-1137;s__Fen-1137 sp003153015			0	0	0	0	0	0	0	0	0	0	0	0	0	0	0	0	0.00315772	0.0036186	0.0129816	0	0	0	0.0165102	0.000548198
PMBY01	d__Bacteria;p__Myxococcota;c__Polyangia;o__Palsa-1104_A;f__Fen-1088;g__Fen-1137;s__Fen-1137 sp003153875			0	0	0	0	0	0	0	0	0	0	0	0	0	0	0	0	0.000414576	0.00014741	0.000425959	0	0	0	0.00410528	0
PMCR01	d__Bacteria;p__Myxococcota;c__Polyangia;o__Palsa-1104_A;f__Fen-1088;g__Fen-1137;s__Fen-1137 sp003155465			0	0	0	0	0	0	0	0	0	0	0	0	0	0	0	0	0.000182957	0.000940458	3.85189e-05	0	0	0	0.00176843	0
20130700_E1M_4	d__Bacteria;p__Myxococcota;c__Polyangia;o__Palsa-1104_A;f__Fen-1088;g__Fen-1137;s__Fen-1137 sp003157315			0	0	0	0	0	0	0	0	0	0	0	0	0	0	0	0	0.0234016	0.00535419	0.0240526	0	0	0	0.0166011	0
20110800_E1D_3	d__Bacteria;p__Myxococcota;c__Polyangia;o__Palsa-1104_A;f__Fen-1088;g__Fen-1137;s__Fen-1137 sp003157775			0	0	0	0	0	0	0	0	0	0	0	0	0	0	0	0	0.00494927	0	0.00405298	0	0	0	0	0
20120600_E2D_15	d__Bacteria;p__Myxococcota;c__Polyangia;o__Palsa-1104_A;f__Fen-1088;g__Fen-1137;s__Fen-1137 sp003158395			0	0	0	0	0	0	0	0	0	0	0	0	0	0	0	0	0.0219536	0.00324344	0.0316513	0	0	0	0.0670877	0
20120600_E2D_1	d__Bacteria;p__Myxococcota;c__Polyangia;o__Palsa-1104_A;f__Fen-1088;g__Fen-1137;s__Fen-1137 sp003158455			0	0	0	0	0	0	0	0	0	0	0	0	0	0	0	0	0.00793991	0.0031972	0.00147367	0	0	0	0.0032332	0.0298596
20120600_E1D_31	d__Bacteria;p__Myxococcota;c__Polyangia;o__Palsa-1104_A;f__Fen-1088;g__Fen-1137;s__Fen-1137 sp003158735			0	0	0	0	0	0	0	0	0	0	0	0	0	0	0	0	0.00267782	0.00081594	0.00954212	0	0	0	0.0134929	0
PMZX01	d__Bacteria;p__Myxococcota;c__Polyangia;o__Palsa-1104_A;f__Fen-1088;g__Fen-1137;s__Fen-1137 sp003170035			0	0	0	0	0	0	0	0	0	0	0	0	0	0	0	0	4.72607e-05	0.000498532	0	0	0	0	0.00137482	0.00107239
20110800_P1D_30	d__Bacteria;p__Myxococcota;c__Polyangia;o__Palsa-1104;f__Palsa-1104;g__PALSA-1104;s__PALSA-1104 sp003170275			0	0	0	0	0	0	0	0	0	0	0	0	0	0	0	0	0	0	0	0	0	0	0	0
PLXG01	d__Bacteria;p__Myxococcota;c__Polyangia;o__Palsa-1104;f__Palsa-1104;g__PALSA-1153;s__PALSA-1153 sp003153195			0	0	0	0	0	0	0	0	0	0	0	0	0	0	0	0	0	0	0	0	0	0	0	0
20120700_P3D_121	d__Bacteria;p__Myxococcota;c__Polyangia;o__Polyangiales;f__Polyangiaceae;g__;s__			0	0	0	0	0	0	0	0	0	0	0	0	0	0	0	0	0	0	0	0	0	0	0	0
20120700_P3D_83	d__Bacteria;p__Myxococcota;c__Polyangia;o__Polyangiales;f__Polyangiaceae;g__;s__			0	0	0	0	0	0	0	0	0	0	0	0	0	0	0	0	0	0	0	0	0	0	0	0
20150700_P15_13	d__Bacteria;p__Myxococcota;c__Polyangia;o__Polyangiales;f__Polyangiaceae;g__;s__			0.00092747	0.000722305	0.00237381	0.00183809	0.00052762	0.00468685	0.0127923	0.000862691	0	0.000129547	0	0	0.00115045	0	0	0	0	0	0	0	0	0	0	0
20160700_P15_10	d__Bacteria;p__Myxococcota;c__Polyangia;o__Polyangiales;f__Polyangiaceae;g__Palsa-1150;s__			0	0	0	0.00285741	0.000331137	0	0.00371291	0.000801648	0	0	0	0	0	0	0	0	0	0	0	0	0	0	0	0
Bog.Unlabelled.R3.T3.F3.JGI.BFC.metaspades_bin.11_92.47_4.06	d__Bacteria;p__Myxococcota;c__Polyangia;o__Polyangiales;f__Polyangiaceae;g__;s__			0	0	0	0	0	0	0	0	0	0.000187968	0	0.000399128	0.000177269	0	0	0	0	0	0	0.000320413	0.00364695	0	0	0
Bog.Unlabelled.R3.T3.F3.JGI.BFC.metaspades_bin.47_85.24_5.81	d__Bacteria;p__Myxococcota;c__Polyangia;o__Polyangiales;f__Polyangiaceae;g__;s__			0	0	0	0	0	0	0	0	0	0.000768975	0	0	3.69597e-05	0	3.58196e-05	0	0	0	0	0	0.000375444	0	0	0
Bog.Unlabelled.R3.T3.F3.trimmomatic.metaspades_bin.83_91.54_6.45	d__Bacteria;p__Myxococcota;c__Polyangia;o__Polyangiales;f__Polyangiaceae;g__;s__			0	0	0	0	0	0	0	0	0	0.000163255	0	0	0	0	0	0	0	0	0	1.0695e-05	0	0	0	0
Palsa.None.R2.T0.JGI.BFC.metaspades_bin.101_93.55_3.87	d__Bacteria;p__Myxococcota;c__Polyangia;o__Polyangiales;f__Polyangiaceae;g__Palsa-1150;s__			0	0	0	0	0	0	0	0	0	0	0	0	0	0	0	0	0	0	0	0	0	0	0	0
Palsa.None.R2.T0.JGI.BFC.metaspades_bin.319_82.00_3.81	d__Bacteria;p__Myxococcota;c__Polyangia;o__Polyangiales;f__Polyangiaceae;g__;s__			0.000370174	0.00657585	0	0	0	0.000232804	1.75517e-05	0	0	0.000268352	0	0	0.000778086	0	0	0	0	0	0	0	0	0	0	0
Palsa.Unlabelled.R2.T3.F3.trimmomatic.megahit_bin.30_89.06_2.80	d__Bacteria;p__Myxococcota;c__Polyangia;o__Polyangiales;f__Polyangiaceae;g__;s__			5.23821e-05	0.00111815	0	0	0	0.000463726	0	0	0	0	0	0	0.00996988	0	0	0	0	0	0	0	0	0	0	0
20120600_E1D_16	d__Bacteria;p__Myxococcota;c__Polyangia;o__Polyangiales;f__Polyangiaceae;g__FEN-1139;s__FEN-1139 sp003154095			0	0	0	0	0	0	0	0	0	0	0	0	0	0	0	0	0.00035497	0.00612112	0	0	0	0	0.000317131	0.000136152
Fen.Labelled.R1.T3.F4.trimmomatic.metaspades_bin.5_91.46_5.16	d__Bacteria;p__Myxococcota;c__Polyangia;o__Polyangiales;f__Polyangiaceae;g__Minicystis;s__			0	0	0	0	0	0	0	0	0	0	0	0	0	0	0	0	0	0	0	0	0.00038096	0	0	0
20150700_P14_6	d__Bacteria;p__Myxococcota;c__Polyangia;o__Polyangiales;f__Polyangiaceae;g__Palsa-1150;s__			0	0	0.00123106	0.000885706	0.000170208	0.00220855	0.0104009	0.00054354	0	0	0	0	0	0	0	0	0	0	0	0	0	0	0	0
20160700_S11_1	d__Bacteria;p__Myxococcota;c__Polyangia;o__Polyangiales;f__Polyangiaceae;g__Palsa-1150;s__			0	0	0	0	0	0	0	0	0	0.0343087	0	0	7.75779e-05	0	0	0	0	0	0	0	0	0	0	0
20110800_P3S_9	d__Bacteria;p__Myxococcota;c__Polyangia;o__Polyangiales;f__Polyangiaceae;g__Palsa-1150;s__Palsa-1150 sp003139415			0	0.00137893	0	0.000205498	0	0	0	0	0	0	0	0	0	0	0	0	0	0	0	0	0	0	0	0
20120700_P3D_127	d__Bacteria;p__Myxococcota;c__Polyangia;o__Polyangiales;f__Polyangiaceae;g__Palsa-1150;s__Palsa-1150 sp003153495			0	0	0	0	0	0	0	0	0	0	0	0	0	0	0	0	0	0	0	0	0	0	0	0
Bog.None.R1.T0.trimmomatic.megahit_bin.120_96.00_3.87	d__Bacteria;p__Myxococcota;c__Polyangia;o__Polyangiales;f__Polyangiaceae;g__PALSA-1152;s__			0	0	0	0	0	0	0	0	0	0.000171806	0	0.000304894	0	0	0.000326802	0	0	0	0	0	0	0	0	0
PLXW01	d__Bacteria;p__Myxococcota;c__Polyangia;o__Polyangiales;f__Polyangiaceae;g__PALSA-1152;s__PALSA-1152 sp003151595			0	0	0	0	0	0	0	0	0	0	0	0	0	0	0	0	0	0	0	0	0	0	0	0
20120700_P3D_17	d__Bacteria;p__Myxococcota;c__Polyangia;o__Polyangiales;f__Polyangiaceae;g__PMG-095;s__			0	0	0	0	0	0	0	0	0	0	0	0	0	0	0	0	0	0	0	0	0	0	0	0
3300037165_5	d__Bacteria;p__Myxococcota;c__Polyangia;o__Polyangiales;f__Polyangiaceae;g__PMG-095;s__			0	0	0	0	0	0	0	0	0	0	0	0	0	0	0	0	0	0	0	4.64803e-05	0.0227617	0	0	0
20111000_P3M_43	d__Bacteria;p__Nitrospirota;c__Nitrospiria;o__Nitrospirales;f__Nitrospiraceae;g__Palsa-1315;s__Palsa-1315 sp003135435			0	0	0	0	0	0	0	0	0	0	0	0	0	0	0	0	0	0	0	0	0	0	0	0
20120700_P3D_65	d__Bacteria;p__Nitrospirota;c__Thermodesulfovibrionia;o__Thermodesulfovibrionales;f__UBA6898;g__PALSA-1316;s__PALSA-1316 sp003153275			0	0	0	0	0	0	0	0	0	0	0	0	0	0	0	0	0	0	0	0	0	0	0	0
20120700_P3D_62	d__Bacteria;p__Nitrospirota;c__Thermodesulfovibrionia;o__Thermodesulfovibrionales;f__Dissulfurispiraceae;g__Fen-1308;s__Fen-1308 sp003170655			0	0	0	0	0	0	0	0	0	0	0	0	0	0	0	0	0.00564747	0.00761532	0.00468628	0	0	0	0.00270757	0.00839637
PMMQ01	d__Bacteria;p__Nitrospirota;c__Thermodesulfovibrionia;o__Thermodesulfovibrionales;f__Dissulfurispiraceae;g__Fen-1308;s__Fen-1308 sp003170655			0	0	0	0	0	0	0	0	0	0	0	0	0	0	0	0	0.020777	0.0397601	0.0100813	0	0	0	0.00865507	0.0288954
20130700_C1X_5	d__Bacteria;p__Omnitrophota;c__Koll11;o__4484-171;f__4484-171;g__;s__			0	0	0	0	0	0	0	0	0	0	0	0	0	0	0	0	0	0	0	0	0	0	0	0
PMCS01	d__Bacteria;p__Omnitrophota;c__Koll11;o__4484-171;f__4484-171;g__Fen-1317;s__Fen-1317 sp003154195			0	0	0	0	0	0	0	0	0	0	0	0	0	0	0	0	0.00241089	0	0.00253056	0	0	0	0.0073993	0
Bog.None.R1.T0.trimmomatic.megahit_bin.19_85.66_3.93	d__Bacteria;p__Omnitrophota;c__Koll11;o__UBA10015;f__GCA-002753745;g__JABDGZ01;s__			0	0	0	0	0	0	0	0	0	0.00151586	0	0	0	0	0	0	0	0	0	0	0	0	0	0
Bog.None.R3.T0.JGI.BFC.metaspades_bin.267_72.59_8.57	d__Bacteria;p__Omnitrophota;c__Koll11;o__UBA10015;f__GCA-002753745;g__JABDGZ01;s__			0	0	0	0	0	0	0	0	0	0	0	0	0.000250397	0	1.28938e-05	0	0	0	0	7.92198e-05	0	0	0	0
20120800_E1X_20	d__Bacteria;p__Omnitrophota;c__Koll11;o__2-01-FULL-45-10;f__2-01-FULL-45-10;g__FEN-1320;s__FEN-1320 sp003142795			0	0	0	0	0	0	0	0	0	0	0	0	0	0	0	0	0	0	0	0	0	0	0	0
20120800_E3X_23	d__Bacteria;p__Omnitrophota;c__Koll11;o__2-01-FULL-45-10;f__2-01-FULL-45-10;g__FEN-1322;s__FEN-1322 sp003140915			0	0	0	0	0	0	0	0	0	0	0	0	0	0	0	0	0	0	0	0	0	0	0	0
20120800_E3X_26	d__Bacteria;p__Omnitrophota;c__Koll11;o__UBA6215;f__UBA6215;g__2-02-FULL-50-19;s__			0	0	0	0	0	0	0	0	0	0	0	0	0	0	0	0	0	0	0	0	0	0	0	0
PLNR01	d__Bacteria;p__Omnitrophota;c__Koll11;o__UBA6215;f__UBA6215;g__2-02-FULL-50-19;s__2-02-FULL-50-19 sp003141835			0	0	0	0	0	0	0	0	0	0	0	0	0	0	0	0	0	0	0	0	0	0	0	0
20120800_E1X_12	d__Bacteria;p__Omnitrophota;c__Omnitrophia;o__Omnitrophales;f__UBA2337;g__XYB12-FULL-50-7;s__			0	0	0	0	0	0	0	0	0	0	0	0	0	0	0	0	0	0	0	0	0	0	0	0
3300037089_15	d__Bacteria;p__Omnitrophota;c__Omnitrophia;o__Omnitrophales;f__UBA2337;g__XYB12-FULL-50-7;s__XYB12-FULL-50-7 sp003140935			0	0	0	0	0	0	0	0	0	0	0	0	0	0	0	0	0	0	0	0	0	0	0	0
3300037076_33	d__Bacteria;p__Patescibacteria;c__;o__;f__;g__;s__			0	0	0	0	0	0	0	0	0	0	0	0	0	0	0	0	0	0	0	0	0	0	0	0
Fen.Unlabelled.R2.T3.F1.JGI.BFC.metaspades_bin.5_78.34_3.47	d__Bacteria;p__Patescibacteria;c__ABY1;o__JAGPKW01;f__JAGPKW01;g__JAGPKW01;s__			0	0	0	0	0	0	0	0	0	0	0	0	0	0	0	0	0	0	0	0	0	0	0	0
3300038461_13	d__Bacteria;p__Patescibacteria;c__ABY1;o__BM507;f__WJLG01;g__;s__			0	0	0	0	0	0	0	0	0	0	0	0	0	0	0	0	0	0	0.000386775	0	0	0	0	0
Fen.Labelled.R2.T2.F2.trimmomatic.metaspades_bin.13_78.28_1.12	d__Bacteria;p__Patescibacteria;c__ABY1;o__BM507;f__UBA12465;g__;s__			0	0	0	0	0	0	0	0	0	0	0	0	0	0	0	0	0	0	0	0	0	0	0	0
3300037132_15	d__Bacteria;p__Patescibacteria;c__ABY1;o__BM507;f__UBA12465;g__UBA12465;s__			0	0	0	0	0	0	0	0	0	0	0	0	0	0	0	0	0	0	0	0	0	0	0	0
20120600_E1D_5	d__Bacteria;p__Patescibacteria;c__ABY1;o__SG8-24;f__2-12-FULL-60-25;g__JAHJRN01;s__			0	0	0	0	0	0	0	0	0	0	0	0	0	0	0	0	0.000604728	0	0.000239737	0	0	0	0.00115701	0
Fen.Labelled.R1.T3.F1.trimmomatic.metaspades_bin.46_84.21_3.03	d__Bacteria;p__Patescibacteria;c__Doudnabacteria;o__UBA920;f__VMFF01;g__;s__			0	0	0	0	0	0	0	0	0	0	0	0	0	0	0	0	0	0	0	0.000235565	0	4.85402e-05	0	0
PLYC01	d__Bacteria;p__Patescibacteria;c__Doudnabacteria;o__UBA920;f__UBA920;g__PALSA-1336;s__PALSA-1336 sp003151625			0	0	0	0	0	0	0	0	0	0	0	0	0	0	0	0	0	0	0	0	0	0	0	0
Fen.Labelled.R2.T2.F2.trimmomatic.metaspades_bin.24_70.69_0.16	d__Bacteria;p__Patescibacteria;c__JAEDAM01;o__Absconditabacterales;f__X112;g__UBA5124;s__			0	0	0	0	0	0	0	0	0	0	0	0	0	0	0	0	0	0	0	0	0	0	0	0
20120700_P3D_123	d__Bacteria;p__Patescibacteria;c__Gracilibacteria;o__UBA1369;f__UBA1369;g__PALSA-1335;s__PALSA-1335 sp003153355			0	0	0	0	0	0	0	0	0	0	0	0	0	0	0	0	0	0	0	0	0	0	0	0
3300037129_8	d__Bacteria;p__Patescibacteria;c__Gracilibacteria;o__UM-FILTER-43-11;f__UM-FILTER-43-11;g__;s__			0	0	0	0	0	0	0	0	0	0	0	0	0	0	0	0	0	0	0	0	0	0	0	0
PMDG01	d__Bacteria;p__Patescibacteria;c__Gracilibacteria;o__UM-FILTER-43-11;f__UM-FILTER-43-11;g__FEN-1329;s__FEN-1329 sp003154375			0	0	0	0	0	0	0	0	0	0	0	0	0	0	0	0	0	0.00240934	0	0	0	0	0	0.000393958
3300037090_15	d__Bacteria;p__Patescibacteria;c__Microgenomatia;o__Levybacterales;f__UBA12049;g__JACRFQ01;s__			0	0	0	0	0	0	0	0	0	0	0	0	0	0	0	0	0	0	6.60213e-05	0	0	0	7.39453e-06	0
PLZJ01	d__Bacteria;p__Patescibacteria;c__Microgenomatia;o__Levybacterales;f__UBA12049;g__PALSA-1332;s__PALSA-1332 sp003152105			0	0	0	0	0	0	0	0	0	0	0	0	0	0	0	0	0	0	0	0	0	0	0	0
Fen.Unlabelled.R2.T3.F1.trimmomatic.metaspades_bin.37_73.98_5.96	d__Bacteria;p__Patescibacteria;c__Microgenomatia;o__UBA12405;f__UBA12405;g__WARW01;s__			0	0	0	0	0	0	0	0	0	0	0	0	0	0	0	0	0	0	0	0	0	0	0	0
20140700_E15_15	d__Bacteria;p__Patescibacteria;c__Microgenomatia;o__UBA12405;f__UBA12405;g__UBA12158;s__			0	0	0	0	0	0	0	0	0	0	0	0	0	0	0	0	0	0	0	0	0	0	0	0
PMJF01	d__Bacteria;p__Patescibacteria;c__Paceibacteria;o__Moranbacterales;f__UBA11712;g__Fen-1326;s__Fen-1326 sp003157295			0	0	0	0	0	0	0	0	0	0	0	0	0	0	0	0	0.00337771	0.00626623	0.00176948	0	0	0	0.00226211	0.00107365
PLYL01	d__Bacteria;p__Patescibacteria;c__Paceibacteria;o__2-02-FULL-40-12;f__GWA2-44-9;g__2-01-FULL-41-21;s__2-01-FULL-41-21 sp003151795			0	0	0	0	0	0	0	0	0	0	0	0	0	0	0	0	0	0	0	0	0	0	0	0
Bog.Labelled.R1.T2.F1.JGI.BFC.metaspades_bin.57_80.23_1.26	d__Bacteria;p__Patescibacteria;c__Paceibacteria;o__UBA9983_A;f__GWA1-40-21;g__Bog-1340;s__			0	0	0	0	0	0	0	0	0	0	0	0	0	0	0	0	0	0	0	0	0	0.000109982	0	0
20120700_S3D_8	d__Bacteria;p__Patescibacteria;c__Paceibacteria;o__UBA9983_A;f__GWA1-40-21;g__Bog-1340;s__Bog-1340 sp003142075			0	0	0	0	0	0	0	0	0	0	5.9932e-05	0	0	0	0	0.000870811	0	0	0	0.0106602	0.00010327	0.000622901	0	0
Fen.Labelled.R1.T3.F2.trimmomatic.metaspades_bin.16_71.22_0.00	d__Bacteria;p__Patescibacteria;c__Paceibacteria;o__UBA9983_A;f__CAJBRS01;g__CAJBRS01;s__			0	0	0	0	0	0	0	0	0	0	0	0	0	0	0	0	0	0	0	0	0	0	0	0
20130700_C1X_12	d__Bacteria;p__Patescibacteria;c__Paceibacteria;o__UBA9983_A;f__PALSA-1337;g__;s__			0	0	0	0	0	0	0	0	0	0	0	0	0	0	0	0	0	0	0	0	0	0	0	0
3300037155_22	d__Bacteria;p__Patescibacteria;c__Paceibacteria;o__UBA9983_A;f__PALSA-1337;g__;s__			0	0	0	0	0	0	0	0	0	0	0	0	0	0	0	0	0	0	0	0	0	0	0	0
Bog.None.R2.T0.trimmomatic.megahit_bin.251_70.02_6.28	d__Bacteria;p__Patescibacteria;c__Paceibacteria;o__UBA9983_A;f__PALSA-1337;g__;s__			0	0	0	0	0	0	0	0	0	0	0	0	0	0	0	0	0	0	0	0	0	0	0	0
20120700_P3D_8	d__Bacteria;p__Patescibacteria;c__Paceibacteria;o__UBA9983_A;f__PALSA-1337;g__C7867-002;s__			0	0	0	0	0	0	0	0	0	0	0	0	0	0	0	0	0	0	0	0	0	0	0	0
20120800_E1X_21	d__Bacteria;p__Patescibacteria;c__Paceibacteria;o__UBA9983_A;f__PALSA-1337;g__C7867-002;s__			0	0	0	0	0	0	0	0	0	0	0	0	0	0	0	0	0	0	0	0	0	0	0	0
20130700_C1Y_7	d__Bacteria;p__Patescibacteria;c__Paceibacteria;o__UBA9983_A;f__PALSA-1337;g__C7867-002;s__			0	0	0	0	0	0	0	0	0	0	0	0	0	0	0	0	0	0	0	0	0	0	0	0
3300036913_19	d__Bacteria;p__Patescibacteria;c__Paceibacteria;o__UBA9983_A;f__PALSA-1337;g__C7867-002;s__			0	0	0	0	0	0	0	0	0	0	0	0	0	0	0	0	0.00234162	0	0.009222	0	0	0	0.00259009	0
20110800_E3D_4	d__Bacteria;p__Patescibacteria;c__Paceibacteria;o__UBA9983_A;f__PALSA-1337;g__C7867-002;s__C7867-002 sp003170325			0	0	0	0	0	0	0	0	0	0	0	0	0	0	0	0	0	0	0	0	0	0	0	0
Bog.None.R1.T0.trimmomatic.megahit_bin.25_70.90_0.94	d__Bacteria;p__Patescibacteria;c__Paceibacteria;o__UBA9983_A;f__PALSA-1337;g__PALSA-1337;s__			0	0	0	0	0	0	0	0	0	0	0	0	0.00110588	0	0	0	0	0	0	0	0	0	0	0
Fen.Labelled.R1.T3.F2.trimmomatic.megahit_bin.7_75.84_0.00	d__Bacteria;p__Patescibacteria;c__Paceibacteria;o__UBA9983_A;f__PALSA-1337;g__PALSA-1337;s__			0	0	0	0	0	0	0	0	0	0	0	0	0	0	0	0	0	0	0	0	0.000212045	0	0	0
PLXZ01	d__Bacteria;p__Patescibacteria;c__Paceibacteria;o__UBA9983_A;f__PALSA-1337;g__PALSA-1337;s__PALSA-1337 sp003151615			0	0	0	0	0	0	0	0	0	0	0	0	0	0	0	0	0	0	0	0	0	0	0	0
Fen.Unlabelled.R3.T3.F1.trimmomatic.metaspades_bin.39_71.68_0.00	d__Bacteria;p__Patescibacteria;c__Paceibacteria;o__UBA9983_A;f__UBA6065;g__CAIMLU01;s__			0	0	0	0	0	0	0	0	0	0	0	0	0	0	0	0	0	0	0	0	0	0	0	0
20111000_P3M_12	d__Bacteria;p__Patescibacteria;c__Paceibacteria;o__UBA9983_A;f__SBAW01;g__GWA1-54-10;s__GWA1-54-10 sp003135635			0	0	0	0	0	0	0	0	0	0	0	0	0	0	0	0	0	0	0	0	0	0	0	0
20150700_E15_13	d__Bacteria;p__Patescibacteria;c__Paceibacteria;o__UBA9983_A;f__UBA2100;g__UBA10103;s__			0	0	0	0	0	0	0	0	0	0	0	0	0	0	0	0	0	0	0	0.00550036	0.000158895	0.00088173	0	0
PLSR01	d__Bacteria;p__Patescibacteria;c__Paceibacteria;o__UBA9983_A;f__UBA2100;g__UBA10103;s__UBA10103 sp003164215			0	0	0	0	0	0	0	0	0	0	0	0	0	0	0.000289735	0	0	0	0	0.000303824	0	0	0	0
Bog.None.R1.T0.trimmomatic.megahit_bin.7_81.77_4.18	d__Bacteria;p__Patescibacteria;c__Paceibacteria;o__UBA9983_A;f__UBA9973;g__;s__			0	0	0	0	0	0	0	0	0	0	0	0	0	0	0	0	0	0	0	0	0	0	0	0
Fen.Unlabelled.R1.T3.F1.trimmomatic.metaspades_bin.81_70.78_1.12	d__Bacteria;p__Patescibacteria;c__Paceibacteria;o__UBA9983_A;f__UBA9973;g__UBA8515;s__			0	0	0	0	0	0	0	0	0	0	0	0	0	0	0	0	0	0	0	0	0	0	0	0
Fen.Unlabelled.R2.T3.F1.JGI.BFC.metaspades_bin.6_76.17_2.25	d__Bacteria;p__Patescibacteria;c__Paceibacteria;o__UBA9983_A;f__UBA9973;g__UBA8515;s__			0	0	0	0	0	0	0	0	0	0	0	0	0	0	0	0	0	0	0	0	0	0	0	0
Fen.Unlabelled.R2.T3.F2.trimmomatic.metaspades_bin.59_77.43_0.10	d__Bacteria;p__Patescibacteria;c__Paceibacteria;o__UBA9983_A;f__UBA9973;g__UBA8515;s__			0	0	0	0	0	0	0	0	0	0	0	0	0	0	0	0	0	0	0	0	0	0	0	0
Fen.Unlabelled.R3.T2.F1.trimmomatic.metaspades_bin.61_70.90_1.88	d__Bacteria;p__Patescibacteria;c__Paceibacteria;o__UBA9983_A;f__UBA9973;g__UBA8515;s__			0	0	0	0	0	0	0	0	0	0	0	0	0	0	0	0	0	0	0	0	0	0	0	0
Fen.Unlabelled.R3.T3.F1.trimmomatic.metaspades_bin.54_72.13_0.00	d__Bacteria;p__Patescibacteria;c__Paceibacteria;o__UBA9983_A;f__UBA9973;g__UBA8515;s__			0	0	0	0	0	0	0	0	0	0	0	0	0	0	0	0	0	0	0	0	0	0	0	0
PMDZ01	d__Bacteria;p__Patescibacteria;c__Paceibacteria;o__UBA9983_A;f__UBA9973;g__UBA8515;s__UBA8515 sp003155695			0	0	0	0	0	0	0	0	0	0	0	0	0	0	0	0	0	0.00259647	0	0	0	0	0	0.00322927
20120800_E3X_29	d__Bacteria;p__Patescibacteria;c__Paceibacteria;o__UBA9983_A;f__UBA9973;g__UBA9973;s__			0	0	0	0	0	0	0	0	0	0	0	0	0	0	0	0	4.1607e-05	0	7.74295e-05	0	0	0	3.01381e-05	0
3300037226_12	d__Bacteria;p__Patescibacteria;c__Paceibacteria;o__UBA9983_A;f__UBA9973;g__UBA9973;s__			0	0	0	0	0	0	0	0	0	0	0	0	0	0	0	0	0	0	0	0	0	0	0	0
PMIU01	d__Bacteria;p__Patescibacteria;c__Paceibacteria;o__UBA9983_A;f__UBA9973;g__UBA9973;s__UBA9973 sp003157195			0	0	0	0	0	0	0	0	0	0	0	0	0	0	0	0	0.000100058	0	0.000128707	0	0	0	0.00252715	0
20170700_E11_1	d__Bacteria;p__Patescibacteria;c__Saccharimonadia;o__Saccharimonadales;f__UBA4665_A;g__;s__			0	0	0	0	0	0	0	0	0	9.28647e-05	0	0	0	0	0	0	0	0	0	0.00141914	0.0219999	5.46545e-05	0	0
Palsa.None.R2.T0.JGI.BFC.metaspades_bin.111_74.07_0.31	d__Bacteria;p__Patescibacteria;c__Saccharimonadia;o__Saccharimonadales;f__UBA4665;g__CAJCIR01;s__			0	0	0	0.000366627	0	0	0	0	0	0	0	0	0	0	0	0	0	0	0	0	0	0	0	0
3300037134_11	d__Bacteria;p__Patescibacteria;c__Saccharimonadia;o__Saccharimonadales;f__UBA4665;g__BOG-1338;s__			0	0	0	0	0	0	0	0	0	0.00453219	0	0.001153	0.000343248	3.30911e-05	0.00035474	0	0	0	0	4.93376e-05	0.000196631	0	0	0
PLTT01	d__Bacteria;p__Patescibacteria;c__Saccharimonadia;o__Saccharimonadales;f__UBA4665;g__BOG-1338;s__BOG-1338 sp003164595			0	0	0	0	0	0	0	0	0.00193356	0	0	0	0	0	7.12778e-05	0.00015881	0	0	0	0	0	0	0	0
3300037076_30	d__Bacteria;p__Patescibacteria;c__Saccharimonadia;o__Saccharimonadales;f__UBA4665;g__;s__			0	0	0	0	0	0	0	0	0	0	0	0	0	0	0	0	0	0	0	0	0	0	0	0
20110600_P1D_7	d__Bacteria;p__Patescibacteria;c__Saccharimonadia;o__Saccharimonadales;f__UBA4665;g__;s__			0	0	0	0	0	0	0	0	0	0	0	0	0	0	0	0	0	0	0	0	0	0	0	0
3300028776_13	d__Bacteria;p__Patescibacteria;c__Saccharimonadia;o__Saccharimonadales;f__UBA4665;g__UBA5150;s__			0	0.00032856	0	0	0	0	0	0	0	0	0	0	0	0	0	0	0	0	0	0	0	0	0	0
3300037222_12	d__Bacteria;p__Patescibacteria;c__Saccharimonadia;o__Saccharimonadales;f__UBA4665;g__UBA5150;s__			0	0	0	0	0	0	0	0	0	0	0	0	0	0	0	0	0	0	0	0	0	0	0	0
PKXF01	d__Bacteria;p__Patescibacteria;c__Saccharimonadia;o__Saccharimonadales;f__UBA4665;g__UBA5150;s__UBA5150 sp003133385			0	0	0	0	0	0	0	0	0	0	0	0	0	0	0	0	0	0	0	0	0	0	0	0
PLYP01	d__Bacteria;p__Patescibacteria;c__Saccharimonadia;o__Saccharimonadales;f__UBA4665;g__UBA5150;s__UBA5150 sp003153395			0	0	0	0	0	0	0	0	0	0	0	0	0	0	0	0	0	0	0	0	0	0	0	0
3300037076_25	d__Bacteria;p__Patescibacteria;c__Saccharimonadia;o__UBA4664;f__UBA4664;g__UBA4664;s__			0	0	0	0	0	0	0	0	0	0	0	0	0	0	0	0	0	0	0	0	0	0	0	0
20120800_E2X_3	d__Bacteria;p__Patescibacteria;c__UBA1384;o__;f__;g__;s__			0	0	0	0	0	0	0	0	0	0	0	0	0	0	0	0	0	0	0	0	0	0	0	0
20120700_S1D_73	d__Bacteria;p__Planctomycetota;c__Brocadiae;o__CAIUPP01;f__CAIUPP01;g__;s__			0	0	0	0	0	0	0	0	0.000355166	0	0.000450019	5.86729e-05	0	0.000130737	0.000226197	0.000748756	0	0	0	0	0	0.00099014	0	0
3300037105_13	d__Bacteria;p__Planctomycetota;c__DG-23;o__;f__;g__;s__			0	0	0	0	0	0	0	0	0	0	0	0	0	0	0	0	0.00017438	0	0.00608838	0	0	0	0.0116324	0
20110800_E2D_26	d__Bacteria;p__Planctomycetota;c__Phycisphaerae;o__FEN-1346;f__FEN-1346;g__FEN-1346;s__			0	0	0	0	0	0	0	0	0	0	0	0	0	0	0	0	0	0	0	0	0	0	0	0
3300036886_10	d__Bacteria;p__Planctomycetota;c__Phycisphaerae;o__FEN-1346;f__FEN-1346;g__FEN-1346;s__			0	0	0	0	0	0	0	0	0	0	0	0	0	0	0	0	0	0	0	0	0	0	0	0
20110800_E3D_35	d__Bacteria;p__Planctomycetota;c__Phycisphaerae;o__FEN-1346;f__FEN-1346;g__FEN-1346;s__FEN-1346 sp003170085			0	0	0	0	0	0	0	0	0	0	0	0	0	0	0	0	0	0	0	0	0	0	0	0
3300037109_9	d__Bacteria;p__Planctomycetota;c__Phycisphaerae;o__Sedimentisphaerales;f__GWF2-50-10;g__;s__			0	0	0	0	0	0	0	0	0	0	0	0	0	0	0	0	4.16471e-06	0	0	0	0	0	9.13034e-05	0
PMBP01	d__Bacteria;p__Planctomycetota;c__Phycisphaerae;o__Sedimentisphaerales;f__Anaerohalosphaeraceae;g__FEN-1350;s__FEN-1350 sp003152975			0	0	0	0	0	0	0	0	0	0	0	0	0	0	0	0	0	1.63306e-05	0	0	0	0	0	0
PLLP01	d__Bacteria;p__Planctomycetota;c__Phycisphaerae;o__Sedimentisphaerales;f__SG8-4;g__Fen-1359;s__Fen-1359 sp003141315			0	0	0	0	0	0	0	0	0	0	0	0	0	0	0	0	0	0	0	0	0	0	0	0
20120800_E2D_13	d__Bacteria;p__Planctomycetota;c__Phycisphaerae;o__Sedimentisphaerales;f__SG8-4;g__Fen-1362;s__			0	0	0	0	0	0	0	0	0	0	0	0	0	0	0	0	9.91467e-05	0.000749288	0.000428659	0	0	0	0.000191941	0
PLLM01	d__Bacteria;p__Planctomycetota;c__Phycisphaerae;o__Sedimentisphaerales;f__SG8-4;g__Fen-1362;s__Fen-1362 sp003141275			0	0	0	0	0	0	0	0	0	0	0	0	0	0	0	0	0	0	8.72687e-05	0	0	0	0	0
3300037225_17	d__Bacteria;p__Planctomycetota;c__Phycisphaerae;o__Sedimentisphaerales;f__SG8-4;g__Fen-1362;s__Fen-1362 sp003170415			0	0	0	0	0	0	0	0	0	0	0	0	0	0	0	0	0	0	0	0	0	0	0	0
20120800_E2X_21	d__Bacteria;p__Planctomycetota;c__Phycisphaerae;o__Sedimentisphaerales;f__UBA12454;g__UBA12454;s__UBA12454 sp003142595			0	0	0	0	0	0	0	0	0	0	0	0	0	0	0	0	0	0	0	0	0	0	0	0
20110800_E2D_3	d__Bacteria;p__Planctomycetota;c__Phycisphaerae;o__SM23-33;f__FEN-1343;g__FEN-1343;s__FEN-1343 sp003171335			0	0	0	0	0	0	0	0	0	0	0	0	0	0	0	0	0	0	0	0	0	0	0	0
20120700_S1D_30	d__Bacteria;p__Planctomycetota;c__Phycisphaerae;o__SM23-33;f__SM23-33;g__WRDM01;s__			0	0	0	0	0	0	0	0	0	0	0	0	0	0	0.000530982	0.000293951	0	0	0	1.81065e-05	0	0.00131641	0	0
PMYM01	d__Bacteria;p__Planctomycetota;c__Phycisphaerae;o__SM23-33;f__SM23-33;g__FEN-1344;s__FEN-1344 sp003171235			0	0	0	0	0	0	0	0	0	0	0	0	0	0	0	0	0	0	0	0	0	0	0	0
PMBX01	d__Bacteria;p__Planctomycetota;c__Phycisphaerae;o__SM23-33;f__SM23-33;g__FEN-1349;s__FEN-1349 sp003153915			0	0	0	0	0	0	0	0	0	0	0	0	0	0	0	0	0.000218156	0.00400987	0	0	0	0	0	0.00170417
Bog.None.R3.T0.trimmomatic.megahit_bin.83_78.97_4.55	d__Bacteria;p__Planctomycetota;c__Phycisphaerae;o__WQYP01;f__WQYP01;g__;s__			0	0	0	0	0	0	0	0	0	0	0	0	0	0	0	0	0	0	0	4.56283e-06	0	0	0	0
20130700_P1Y_5	d__Bacteria;p__Planctomycetota;c__Phycisphaerae;o__Tepidisphaerales;f__Tepidisphaeraceae;g__;s__			0	0	0	0	0.000296903	0	0	0.000245713	0	0.00174703	0	0.00655427	0.000981925	0.000402246	0.00195846	0	0	0	0	0	0	0	0	0
Palsa.Labelled.R3.T1.F2.trimmomatic.metaspades_bin.39_97.73_0.57	d__Bacteria;p__Planctomycetota;c__Phycisphaerae;o__Tepidisphaerales;f__Tepidisphaeraceae;g__;s__			0	0	0	0.00132215	0	0.000714205	0	0	0	0	0	0	5.3466e-05	0	0	0	0	0	0	0	0	0	0	0
Palsa.None.R2.T0.JGI.BFC.metaspades_bin.263_87.12_8.86	d__Bacteria;p__Planctomycetota;c__Phycisphaerae;o__Tepidisphaerales;f__Tepidisphaeraceae;g__;s__			0.00111026	0.00272395	0.00100024	0.000657408	0	3.79559e-05	0	0	0	0	0	0	3.81657e-05	0	0	0	0	0	0	0	0	0	0	0
Palsa.None.R2.T0.JGI.BFC.metaspades_bin.97_73.23_1.91	d__Bacteria;p__Planctomycetota;c__Phycisphaerae;o__Tepidisphaerales;f__Tepidisphaeraceae;g__;s__			0.00173117	0.00266582	0	0.0005038	0	0.000728316	0	0	0	1.18314e-05	0	0	0.0137657	0	0	0	0	0	0	0	0	0	0	0
Palsa.None.R2.T0.JGI.BFC.metaspades_bin.137_79.13_4.55	d__Bacteria;p__Planctomycetota;c__Phycisphaerae;o__Tepidisphaerales;f__Tepidisphaeraceae;g__PALSA-1353;s__			0.00300464	0.00046307	0.00710587	0.00254736	0	0.00186445	0.000656377	0	0	0	0	0	0	0	0	0	0	0	0	0	0	0	0	0
20120700_P2D_5	d__Bacteria;p__Planctomycetota;c__Phycisphaerae;o__Tepidisphaerales;f__Tepidisphaeraceae;g__PALSA-1353;s__PALSA-1353 sp003153655			0	0	0	0.00109498	0.00120725	0	5.20383e-05	0	0	0	0	0	0	0	0	0	0	0	0	0	0	0	0	0
20120500_P31_8	d__Bacteria;p__Planctomycetota;c__Phycisphaerae;o__Tepidisphaerales;f__Tepidisphaeraceae;g__UBA1161;s__			0	0	0.000302919	0.00053686	0	2.96692e-06	0	0	0	0	0	0	0	0	0	0	0	0	0	0	0	0	0	0
20100900_E1D_4	d__Bacteria;p__Planctomycetota;c__Phycisphaerae;o__UBA1845;f__Fen-1342;g__Fen-1342;s__Fen-1342 sp003162245			0	0	0	0	0	0	0	0	0	0	0	0	0	0	0	0	0.00354602	0.00249065	0.00519043	0	0	0	0.0121479	0.00152453
PLDW01	d__Bacteria;p__Planctomycetota;c__Planctomycetia;o__Gemmatales;f__Gemmataceae;g__Urbifossiella;s__Urbifossiella sp003136315			0	0	0	7.81761e-05	0	0	0	0	0	0	0	0	3.9236e-05	0	0	0	0	0	0	0	0	0	0	0
20120700_S1D_26	d__Bacteria;p__Planctomycetota;c__Planctomycetia;o__Pirellulales;f__Thermoguttaceae;g__;s__			0	0	0	0	0	0	0	0	0	0	0	0	0	0	0	0	0	0	0	0.000629486	0	0.00742148	0	0
20120700_S1D_39	d__Bacteria;p__Planctomycetota;c__Planctomycetia;o__Pirellulales;f__Thermoguttaceae;g__;s__			0	0	0	0	0	0	0	0	6.61582e-05	0	0	0	0	0	6.03968e-05	0	0	0	0	2.24207e-05	0	0	0	0
20111000_P3M_39	d__Bacteria;p__Planctomycetota;c__Planctomycetia;o__Pirellulales;f__PALSA-1355;g__;s__			0	0	0	0	0	0	0	0	0	0	0	0	0	0	0	0	0	0	0	0	0	0	0	0
20120700_P3D_134	d__Bacteria;p__Planctomycetota;c__Planctomycetia;o__Pirellulales;f__PALSA-1355;g__PALSA-1355;s__			0	0	0	0	0	0	0	0	0	0	0	0	0	0	0	0	0	0	0	0	0	0	0	0
20120700_P3D_82	d__Bacteria;p__Planctomycetota;c__Planctomycetia;o__Pirellulales;f__PALSA-1355;g__PALSA-1355;s__			0	0	0	0	0	0	0	0	0	0	0	0	0	0	0	0	0	0	0	0	0	0	0	0
PLYM01	d__Bacteria;p__Planctomycetota;c__Planctomycetia;o__Pirellulales;f__PALSA-1355;g__PALSA-1355;s__PALSA-1355 sp003153375			0	0	0	0	0	0	0	0	0	0	0	0	0	0	0	0	0	0	0	0	0	0	0	0
20110800_E2D_34	d__Bacteria;p__Planctomycetota;c__Planctomycetia;o__Pirellulales;f__Thermoguttaceae;g__;s__			0	0	0	0	0	0	0	0	0	0	0	0	0	0	0	0	0	0	0	0	0	0	0	0
20120700_S1D_103	d__Bacteria;p__Planctomycetota;c__Planctomycetia;o__Pirellulales;f__Thermoguttaceae;g__;s__			0	0	0	0	0	0	0	0	9.30606e-05	0	0.000574144	0	0	0	0	0.000569237	0	0	0	0	0	0.00114737	0	0
20120700_S1D_24	d__Bacteria;p__Planctomycetota;c__Planctomycetia;o__Pirellulales;f__Thermoguttaceae;g__;s__			0	0	0	0	0	0	0	0	7.7671e-05	0	0.000212445	0	0	8.03821e-05	0.000693427	0.000530181	0	0	0	0	0	0.000813466	0	0
3300036884_7	d__Bacteria;p__Planctomycetota;c__Planctomycetia;o__Pirellulales;f__Thermoguttaceae;g__JAFGPV01;s__			0	0	0	0	0	0	0	0	0	0	0	0	0	0	0	0	0	0	0	0	0	0	0	0
Bog.None.R1.T0.trimmomatic.megahit_bin.314_85.82_2.79	d__Bacteria;p__Planctomycetota;c__UBA11346;o__UBA11346;f__UBA11346;g__;s__			0	0	0	0	0	0	0	0	0	0	0	0	0	0	0	0	0	0	0	0	0.000131241	0	0	0
Bog.None.R3.T0.JGI.BFC.metaspades_bin.34_94.27_1.08	d__Bacteria;p__Planctomycetota;c__UBA11346;o__UBA11346;f__UBA11346;g__BOG-1363;s__BOG-1363 sp003136555			0	0	0	0	0	0	0	0	0	0	0	0.000260735	0.0154788	0	0	0	0	0	0	0	0	0	0	0
Fen.Unlabelled.R1.T2.F4.trimmomatic.metaspades_bin.48_89.46_5.98	d__Bacteria;p__Planctomycetota;c__UBA1135;o__UBA1135;f__GCA-002686595;g__JADJLZ01;s__			0	0	0	0	0	0	0	0	0	0	0	0	0	0	0	0	0.000239483	0.000314238	0	0	0	0	0	0.0141015
20110800_S3S_28	d__Bacteria;p__Proteobacteria;c__Alphaproteobacteria;o__Acetobacterales;f__Acetobacteraceae;g__PALSA-911;s__			0	0	0	0	0	0	0	0	0	7.39052e-05	0	0	0.000983324	0	0	0	0	0	0	0	0	0	0	0
Bog.None.R1.T0.trimmomatic.megahit_bin.390_88.96_3.68	d__Bacteria;p__Proteobacteria;c__Alphaproteobacteria;o__Acetobacterales;f__Acetobacteraceae;g__CAIVDX01;s__			0	0	0	0	0	0	0	0	0	0	0	0	0.000142632	0	0	0	0	0	0	0	0	0	0	0
Bog.Unlabelled.R2.T3.F3.trimmomatic.metaspades_bin.116_93.32_2.25	d__Bacteria;p__Proteobacteria;c__Alphaproteobacteria;o__Acetobacterales;f__Acetobacteraceae;g__UBA6159;s__			0	0	0	0	0	0	0	0	0	0.00198446	0	0	0.000969418	0	6.76937e-05	0	0	0	0	4.46715e-05	2.09581e-05	0	0	0
Bog.Unlabelled.R3.T3.F3.JGI.BFC.metaspades_bin.22_74.64_1.66	d__Bacteria;p__Proteobacteria;c__Alphaproteobacteria;o__Acetobacterales;f__Acetobacteraceae;g__CAJCJG01;s__			0	0	0	0	0	0	0	0	0	0.000237117	0	0	0	0	0	0	0	0	0	0.00017268	0.00239512	0	0	0
Palsa.Unlabelled.R2.T3.F3.JGI.BFC.metaspades_bin.189_99.25_4.26	d__Bacteria;p__Proteobacteria;c__Alphaproteobacteria;o__Acetobacterales;f__Acetobacteraceae;g__CAJCJG01;s__			0.000393386	0.000440838	4.64326e-06	0.000219541	0	0.000223744	0	0	0	0	0	0	0	0	0	0	0	0	0	0	0	0	0	0
PLSL01	d__Bacteria;p__Proteobacteria;c__Alphaproteobacteria;o__Acetobacterales;f__Acetobacteraceae;g__CAIVDX01;s__			0	0	0	0	0	0	0	0	3.04546e-05	0	0	0	0	0	0	0	0	0	0	0	0	0.000469718	0	0
Bog.Unlabelled.R3.T1.F3.trimmomatic.megahit_bin.129_91.29_3.23	d__Bacteria;p__Proteobacteria;c__Alphaproteobacteria;o__Acetobacterales;f__Acetobacteraceae;g__CAIQQQ01;s__			0	0	0	0	0	0	0	0	0	0	0	0	0	0	0	0	0	0	0	6.60383e-05	0.0039038	0	0	0
Bog.Unlabelled.R3.T2.F3.trimmomatic.metaspades_bin.15_94.63_0.85	d__Bacteria;p__Proteobacteria;c__Alphaproteobacteria;o__Acetobacterales;f__Acetobacteraceae;g__CAIQQQ01;s__			0	0	0	0	0	0	0	0	0	0	0	0	0	0	0	0	0	0	0	0	0	2.03913e-05	0	0
Bog.Unlabelled.R3.T3.F3.trimmomatic.metaspades_bin.78_85.95_1.00	d__Bacteria;p__Proteobacteria;c__Alphaproteobacteria;o__Acetobacterales;f__Acetobacteraceae;g__CAIQQQ01;s__			0	0	0	0	0	0	0	0	9.03949e-05	0	0	0	0	2.9842e-05	0	0	0	0	0	0.00014523	0	0.00252664	0	0
20160700_S13_19	d__Bacteria;p__Proteobacteria;c__Alphaproteobacteria;o__Acetobacterales;f__Acetobacteraceae;g__Acidocella;s__			0	0	0	0	0	0	0	0	0.0151693	0	0.000372569	0.00143884	0	4.42571e-05	0	0	0	0	0	0	0	0	0	0
3300037196_13	d__Bacteria;p__Proteobacteria;c__Alphaproteobacteria;o__Acetobacterales;f__Acetobacteraceae;g__Acidocella;s__			0	0	0	0	0	0	0	0	6.89084e-05	0	0.000104622	0	0	0	0	0	0	0	0	0.00077915	0	0.00675968	0	0
Bog.Labelled.R3.T1.F3.trimmomatic.megahit_bin.44_93.46_0.05	d__Bacteria;p__Proteobacteria;c__Alphaproteobacteria;o__Acetobacterales;f__Acetobacteraceae;g__Acidocella;s__			0	0	0	0	0	0	0	0	0	0	0	0	0	0	0	0	0	0	0	0	0.00186678	0	0	0
Bog.None.R2.T0.trimmomatic.megahit_bin.319_70.21_1.04	d__Bacteria;p__Proteobacteria;c__Alphaproteobacteria;o__Acetobacterales;f__Acetobacteraceae;g__Acidocella;s__			0	0	0	0	0	0	0	0	0	0	0	0	0	0	0	0	0	0	0	0	0	0	0	0
20110800_S3S_33	d__Bacteria;p__Proteobacteria;c__Alphaproteobacteria;o__Acetobacterales;f__Acetobacteraceae;g__Acidocella;s__Acidocella sp003137135			0	0	0	0	0	0	0	0	0	0	0	0	0.000226359	0	0	0	0	0	0	0	0	0	0	0
20120700_S1D_52	d__Bacteria;p__Proteobacteria;c__Alphaproteobacteria;o__Acetobacterales;f__Acetobacteraceae;g__Acidocella;s__Acidocella sp003164135			0	0	0	0	0	0	0	0	0.00927615	0	0.00101	0	0	0	0.000205187	0	0	0	0	0	0	0.000558155	0	0
3300037243_8	d__Bacteria;p__Proteobacteria;c__Alphaproteobacteria;o__Acetobacterales;f__Acetobacteraceae;g__;s__			0	0	0	0.000230271	0	0	0	0	0	0	0	0	0	0	0	0	0	0	0	0	0	0	0	0
Bog.Labelled.R3.T2.F3.trimmomatic.metaspades_bin.139_70.64_1.24	d__Bacteria;p__Proteobacteria;c__Alphaproteobacteria;o__Acetobacterales;f__Acetobacteraceae;g__;s__			0	0	0	0	0	0	0	0	0	0	0	0	0	0	0	0	0	0	0	0	0	0	0	0
Bog.None.R1.T0.trimmomatic.megahit_bin.192_94.47_2.50	d__Bacteria;p__Proteobacteria;c__Alphaproteobacteria;o__Acetobacterales;f__Acetobacteraceae;g__;s__			0	0	0	0	0	0	0	0	0	0.000159371	0	0	0	0	0	0	0	0	0	9.29417e-05	0.000797963	0	0	0
20111000_S3S_5	d__Bacteria;p__Proteobacteria;c__Alphaproteobacteria;o__Acetobacterales;f__Acetobacteraceae;g__BOG-908;s__BOG-908 sp003133065			0	0	0	0	0	0	0	0	0	0	0	0	0	0	0	0	0	0	0	0	4.86996e-05	0	0	0
20150700_E23_13	d__Bacteria;p__Proteobacteria;c__Alphaproteobacteria;o__Acetobacterales;f__Acetobacteraceae;g__BOG-930;s__			0	0	0	0	0	0	0	0	0	0	0	0	0	0	0	0	0	0	0	0.000234042	0.000422494	0	0	0
PLTJ01	d__Bacteria;p__Proteobacteria;c__Alphaproteobacteria;o__Acetobacterales;f__Acetobacteraceae;g__BOG-930;s__BOG-930 sp003164455			0	0	0	0	0	0	0	0	0.00267336	0	0.00122658	0.000109066	0	0.000876238	0.000203335	0.00038391	0	0	0	0.00105465	0	0.00445678	0	0
20120700_S1D_95	d__Bacteria;p__Proteobacteria;c__Alphaproteobacteria;o__Acetobacterales;f__Acetobacteraceae;g__BOG-934;s__BOG-934 sp003164305			0	0	0	0	0	0	0	0	6.46702e-05	0.00139724	0	0.00459198	0.000558673	0.000139946	0.00129995	0	0	0	0	0.000225843	0	0	0	0
20130700_P1Y_8	d__Bacteria;p__Proteobacteria;c__Alphaproteobacteria;o__Acetobacterales;f__Acetobacteraceae;g__Palsa-883;s__			0	0	0	0	0	0	0	0	0	0	0.000532825	0	0	7.85652e-06	0	0	0	0	0	0	0	0	0	0
20170700_S33_24	d__Bacteria;p__Proteobacteria;c__Alphaproteobacteria;o__Acetobacterales;f__Acetobacteraceae;g__Palsa-883;s__			0	0	0	0	0	0	0	0	0.000218481	0.000550467	0.000331668	0.00589585	0	0.000576418	0.00989835	0.000762297	0	0	0	0	0	0	0	0
Bog.Unlabelled.R3.T3.F3.JGI.BFC.metaspades_bin.56_97.76_1.08	d__Bacteria;p__Proteobacteria;c__Alphaproteobacteria;o__Acetobacterales;f__Acetobacteraceae;g__Palsa-883;s__			0	0	0	0	0	0	0	0	0	0	0	0	0	0	0	0	0	0	0	4.0966e-05	0	0	0	0
Palsa.Unlabelled.R1.T2.F3.trimmomatic.metaspades_bin.27_81.74_0.87	d__Bacteria;p__Proteobacteria;c__Alphaproteobacteria;o__Acetobacterales;f__Acetobacteraceae;g__Palsa-883;s__			0.00603355	0.00583101	0.000318934	0.00124594	0	0.00331539	0.000547184	0.000353787	0	0	0	0	0	0	0	0	0	0	0	0	0	0	0	0
PLXO01	d__Bacteria;p__Proteobacteria;c__Alphaproteobacteria;o__Acetobacterales;f__Acetobacteraceae;g__Palsa-883;s__Palsa-883 sp003151425			0	0	0	1.4913e-06	0.000361403	0	0	5.8984e-05	0	0	0	0	0	0	0	0	0	0	0	0	0	0	0	0
20120500_P28_6	d__Bacteria;p__Proteobacteria;c__Alphaproteobacteria;o__Acetobacterales;f__Acetobacteraceae;g__PALSA-911;s__PALSA-911 sp003133265			0	0	0	0	0	0	0	0	0	0	0	0	0	0	0	0	0	0	0	0	0	0	0	0
20150700_S21_9	d__Bacteria;p__Proteobacteria;c__Alphaproteobacteria;o__Acetobacterales;f__Acetobacteraceae;g__Rhodopila;s__			0	0	0	0	0	0	0	0	0	0	0	0	0.000873278	0	0	0	0	0	0	0	0	0	0	0
20110700_P3M_3	d__Bacteria;p__Proteobacteria;c__Alphaproteobacteria;o__ATCC43930;f__Stellaceae;g__REEB95;s__			0	0	0.00434113	0.000663961	0	0.0047852	0.000408287	0.000278687	0	0	0	0	0	0	0	0	0	0	0	0	0	0	0	0
20120700_P3D_74	d__Bacteria;p__Proteobacteria;c__Alphaproteobacteria;o__ATCC43930;f__Stellaceae;g__;s__			0	0	0	0.000201389	0.00095308	0	0.000987745	0.00482206	0	0	0	0	0	0	0	2.97635e-05	0	0	0	0	0	0	0	0
20160700_P15_15	d__Bacteria;p__Proteobacteria;c__Alphaproteobacteria;o__ATCC43930;f__Stellaceae;g__REEB95;s__			0	0	0	0.00513617	0.0276829	0	0.0150856	0.0187602	0	0.00200917	0	3.30966e-05	0.00065865	0	0.00111529	0	0	0	0	0	0	0	0	0
Bog.Unlabelled.R3.T1.F3.trimmomatic.metaspades_bin.144_72.18_2.39	d__Bacteria;p__Proteobacteria;c__Alphaproteobacteria;o__ATCC43930;f__Stellaceae;g__Aliidongia;s__			0	0	0	0	0	0	0	0	0	0	0	0	0.000641646	0	0	0	0	0	0	0	0	0	0	0
Palsa.Unlabelled.R2.T3.F3.JGI.BFC.metaspades_bin.307_96.20_1.65	d__Bacteria;p__Proteobacteria;c__Alphaproteobacteria;o__ATCC43930;f__Stellaceae;g__Aliidongia;s__			0.000303457	0.00272978	0	0	0	0	0	0	0	0	0	0	0.000323663	0	0	0	0	0	0	0	0	0	0	0
20110700_P3S_3	d__Bacteria;p__Proteobacteria;c__Alphaproteobacteria;o__ATCC43930;f__Stellaceae;g__AP-15;s__			0.00733089	0.00923654	0.00239013	0.0108774	0	0.00718524	0	0	0	0	0	0	0.000264066	0	0	0	0	0	0	0	0	0	0	0
20110800_P1M_20	d__Bacteria;p__Proteobacteria;c__Alphaproteobacteria;o__ATCC43930;f__Stellaceae;g__AP-15;s__			0	0	0	0	0	0	0	0	0	0	0	0	0	0	0	0	0	0	0	0	0	0	0	0
20120700_S1D_20	d__Bacteria;p__Proteobacteria;c__Alphaproteobacteria;o__BOG-932;f__BOG-932;g__BOG-932;s__BOG-932 sp003165335			0	0	0	0	0	0	0	0	0.000433467	0.000748879	0	0.000298293	0	0	0.000733516	0	0	0	0	0	0	0	0	0
Bog.Labelled.R2.T3.F3.JGI.BFC.metaspades_bin.98_100.00_0.89	d__Bacteria;p__Proteobacteria;c__Alphaproteobacteria;o__Azospirillales;f__Azospirillaceae;g__BOG-933;s__BOG-933 sp903920145			0	0	0	0	0	0	0	0	0	0	0	0	0	0	0	0	0	0	0	0.000949491	0	0.000246634	0	0
Bog.None.R3.T0.JGI.BFC.metaspades_bin.340_100.00_1.76	d__Bacteria;p__Proteobacteria;c__Alphaproteobacteria;o__Azospirillales;f__Azospirillaceae;g__BOG-933;s__BOG-933 sp003165295			0	0	0	0	0	0	0	0	0	0	0	0	0	0	0.000167596	0	0	0	0	0	0	0	0	0
Fen.Labelled.R1.T3.F4.trimmomatic.metaspades_bin.40_93.84_3.50	d__Bacteria;p__Proteobacteria;c__Alphaproteobacteria;o__Caulobacterales;f__Caulobacteraceae;g__Palsa-881;s__			0	0	0	0	0	0	0	0	0	0.00280107	0	0	0.00361922	0	0	0	0	0	0	0.00198595	0.00232898	0	0	0
20120700_P3D_75	d__Bacteria;p__Proteobacteria;c__Alphaproteobacteria;o__Caulobacterales;f__Caulobacteraceae;g__BOG-935;s__			0	0	0	0	0	0	0	3.13741e-05	0	0	0	0	0	0	0	0	0	0	0	0	0	0	0	0
Palsa.Unlabelled.R2.T3.F3.JGI.BFC.metaspades_bin.290_88.99_3.63	d__Bacteria;p__Proteobacteria;c__Alphaproteobacteria;o__Caulobacterales;f__Caulobacteraceae;g__BOG-935;s__			0	0	0	0	0	0	0	0	0	0	0	0	0	0	0	0	0	0	0	0	0	0	0	0
Palsa.Unlabelled.R3.T3.F3.trimmomatic.megahit_bin.54_78.93_5.43	d__Bacteria;p__Proteobacteria;c__Alphaproteobacteria;o__Caulobacterales;f__Caulobacteraceae;g__BOG-935;s__			0	0	0	0	0	0	0	0	0	0	0	0	0.000109638	0	0	0	0	0	0	0	0	0	0	0
PLSW01	d__Bacteria;p__Proteobacteria;c__Alphaproteobacteria;o__Caulobacterales;f__Caulobacteraceae;g__BOG-935;s__BOG-935 sp003165275			0	0	0	0	0	0	0	0	0.000403127	0	0.000270169	0.000104468	0	0	0.000229643	1.19899e-05	0	0	0	0	0	0.000362035	0	0
Bog.Unlabelled.R3.T1.F3.trimmomatic.metaspades_bin.4_95.88_2.80	d__Bacteria;p__Proteobacteria;c__Alphaproteobacteria;o__Caulobacterales;f__Caulobacteraceae;g__BOG-938;s__			0	0	0	0	0	0	0	0	0	0.0059193	0	0	0.00705433	0	0	0	0	0	0	0.000127819	0.000410223	0	0	0
20120700_S1D_84	d__Bacteria;p__Proteobacteria;c__Alphaproteobacteria;o__Caulobacterales;f__Caulobacteraceae;g__BOG-938;s__BOG-938 sp003164925			0	0	0	0	0	0	0	0	7.81844e-05	0.000291521	0	2.45523e-05	0	0	0.000223123	0	0	0	0	0	0	0	0	0
20110800_P2D_1	d__Bacteria;p__Proteobacteria;c__Alphaproteobacteria;o__Caulobacterales;f__Caulobacteraceae;g__Palsa-881;s__			0	0	0	0	0	0	0	0	0	0	0	0	0	0	0	0	0	0	0	0	0	0	0	0
20111000_S3S_12	d__Bacteria;p__Proteobacteria;c__Alphaproteobacteria;o__Caulobacterales;f__Caulobacteraceae;g__Palsa-881;s__			0	0	0	0	0	0	0	0	0	0	0	0	0	0	0	0	0	0	0	0	0.000272137	0	0	0
3300036901_8	d__Bacteria;p__Proteobacteria;c__Alphaproteobacteria;o__Caulobacterales;f__Caulobacteraceae;g__Palsa-881;s__			0.00696679	0.00166118	0.0044515	0.00131225	0.0004725	0.0031471	0.0015902	3.24399e-05	0	0	0	0	0	0	0	0	0	0	0	0	0	0	0	0
3300037054_6	d__Bacteria;p__Proteobacteria;c__Alphaproteobacteria;o__Caulobacterales;f__Caulobacteraceae;g__Palsa-881;s__			0	0	0	0	0	0	0	0	0	0	0	0	0	0	0	0	0	0	0	0	0	0	0	0
3300037139_5	d__Bacteria;p__Proteobacteria;c__Alphaproteobacteria;o__Caulobacterales;f__Caulobacteraceae;g__Palsa-881;s__			0	0	0	0	0.00936646	0	0	0	0	0	0	0	0	0	0	0	0	0	0	0	0	0	0	0
Bog.Unlabelled.R3.T1.F3.trimmomatic.metaspades_bin.132_70.89_4.33	d__Bacteria;p__Proteobacteria;c__Alphaproteobacteria;o__Caulobacterales;f__Caulobacteraceae;g__Palsa-881;s__			0	0	0	0	0	0	0	0	0	0.000194658	0	0	0	0	0	0	0	0	0	8.82662e-05	0	0	0	0
Palsa.Unlabelled.R1.T3.F3.trimmomatic.metaspades_bin.142_77.88_5.57	d__Bacteria;p__Proteobacteria;c__Alphaproteobacteria;o__Caulobacterales;f__Caulobacteraceae;g__Palsa-881;s__			0	0	0	0	0	0	0	0	0	0	0	0	0	0	0	0	0	0	0	0	0	0	0	0
Palsa.Unlabelled.R2.T3.F3.JGI.BFC.metaspades_bin.145_89.00_3.30	d__Bacteria;p__Proteobacteria;c__Alphaproteobacteria;o__Caulobacterales;f__Caulobacteraceae;g__Palsa-881;s__			0	0	0	0	0	0	0	0	0	0	0	0	0	0	0	0	0	0	0	0	0	0	0	0
20111000_S3S_9	d__Bacteria;p__Proteobacteria;c__Alphaproteobacteria;o__Caulobacterales;f__Caulobacteraceae;g__Palsa-881;s__Palsa-881 sp003136615			0	0	0	0	0	0	0	0	0	0	0	0	0	0	0	0	0	0	0	0	0.000663803	0	0	0
PMOM01	d__Bacteria;p__Proteobacteria;c__Alphaproteobacteria;o__Caulobacterales;f__Caulobacteraceae;g__Palsa-881;s__Palsa-881 sp003161535			0	0	0	0	0	0	0	0	0	0	0	0	0	0	0	0	0	0	0	0	0	0	0	0
20111000_P1D_15	d__Bacteria;p__Proteobacteria;c__Alphaproteobacteria;o__Caulobacterales;f__Caulobacteraceae;g__Phenylobacterium;s__Phenylobacterium sp003136395			0	0	0	0	0	0	0	0	0	0	0	0	0	0	0	0	0	0	0	0	0	0	0	0
Palsa.Unlabelled.R2.T3.F3.JGI.BFC.metaspades_bin.109_80.72_7.50	d__Bacteria;p__Proteobacteria;c__Alphaproteobacteria;o__Caulobacterales;f__Caulobacteraceae;g__CAIOYC01;s__			0	0	0	0	0	0	0	0	0	0	0	0	0	0	0	0	0	0	0	0	0	0	0	0
Bog.None.R1.T0.trimmomatic.megahit_bin.343_79.15_3.48	d__Bacteria;p__Proteobacteria;c__Alphaproteobacteria;o__UBA9219;f__UBA9219;g__JAFALY01;s__			0	0	0	0	0	0	0	0	0	0	0	0	0	0	0	0	0	0	0	0	0	0	0	0
Bog.Unlabelled.R2.T3.F1.trimmomatic.metaspades_bin.11_95.85_2.84	d__Bacteria;p__Proteobacteria;c__Alphaproteobacteria;o__UBA9219;f__UBA9219;g__JAATFY01;s__			0	0	0	0	0	0	0	0	0	0	0	0	0	0	0	0	0	0	0	0	0	0	0	0
Palsa.Unlabelled.R1.T3.F1.trimmomatic.megahit_bin.151_86.89_7.28	d__Bacteria;p__Proteobacteria;c__Alphaproteobacteria;o__Micavibrionales;f__UBA2020;g__PALSA-926;s__			0	0	0	0	0	0	0	0	0	0	0	0	0	0	0	0	0	0	0	0	0	0	0	0
PLXM01	d__Bacteria;p__Proteobacteria;c__Alphaproteobacteria;o__Micavibrionales;f__UBA2020;g__PALSA-926;s__PALSA-926 sp003153235			0	0	0	0	0	0	0	0	0	0	0	0	0	0	0	0	0	0	0	0	0	0	0	0
Bog.Unlabelled.R3.T3.F3.trimmomatic.metaspades_bin.162_74.65_1.37	d__Bacteria;p__Proteobacteria;c__Alphaproteobacteria;o__Reyranellales;f__Reyranellaceae;g__Reyranella;s__			0	0	0	0	0	0	0	0	0	0.00515242	0	0	0	0	0	0	0	0	0	3.90968e-06	0.00738312	0	0	0
Palsa.Unlabelled.R1.T3.F3.trimmomatic.metaspades_bin.77_83.91_2.81	d__Bacteria;p__Proteobacteria;c__Alphaproteobacteria;o__Reyranellales;f__Reyranellaceae;g__Reyranella;s__			0	0	0	0	0	0	0	0	0	0	0	0	0	0	0	0	0	0	0	0	6.2856e-05	0	0	0
20120700_P3D_34	d__Bacteria;p__Proteobacteria;c__Alphaproteobacteria;o__Reyranellales;f__Reyranellaceae;g__Reyranella;s__Reyranella sp003153415			0	0	0	0	0	0	0	0	0	0	0	0	0	0	0	0	0	0	0	0	0	0	0	0
PLXI01	d__Bacteria;p__Proteobacteria;c__Alphaproteobacteria;o__Rhizobiales;f__Aestuariivirgaceae;g__Aestuariivirga;s__Aestuariivirga sp003151375			0	0	0	0	0	0	0	0	0	0	0	0	0	0	0	0	0	0	0	0	0	0	0	0
Bog.Unlabelled.R3.T1.F3.trimmomatic.metaspades_bin.134_78.37_6.24	d__Bacteria;p__Proteobacteria;c__Alphaproteobacteria;o__Rhizobiales;f__Beijerinckiaceae;g__Roseiarcus;s__			0	0	0	0	0	0	0	0	0	0	0	0	0	0	0	0	0	0	0	0	0	0	0	0
Palsa.None.R2.T0.JGI.BFC.metaspades_bin.298_98.43_2.66	d__Bacteria;p__Proteobacteria;c__Alphaproteobacteria;o__Rhizobiales;f__Beijerinckiaceae;g__Roseiarcus;s__			0.00108808	0.000340196	0.00366702	0.00229766	0	0.00653465	0.0042016	0.00205009	0	0.00342793	0	0	0.00119612	0	0	0	0	0	0	0	0	0	0	0
20120700_P3D_124	d__Bacteria;p__Proteobacteria;c__Alphaproteobacteria;o__Rhizobiales;f__Beijerinckiaceae;g__;s__			0	0	0	0	0	0	0	0	0	0	0	0	0	0	0	0	0	0	0	0	0	0	0	0
20120700_S1D_106	d__Bacteria;p__Proteobacteria;c__Alphaproteobacteria;o__Rhizobiales;f__Beijerinckiaceae;g__Methylocella;s__			0	0	0	0	0	0	0	0	0	0	0	0	0	0	0	0.000280174	0	0	0	0	0	0.000146452	0	0
20170700_S35_4	d__Bacteria;p__Proteobacteria;c__Alphaproteobacteria;o__Rhizobiales;f__Beijerinckiaceae;g__Methylocella;s__			0	0	0	0	0	0	0	0	0	0	0	0	0	0	0	0	0	0	0	0	0	0.00186487	0	0
20130700_S1X_7	d__Bacteria;p__Proteobacteria;c__Alphaproteobacteria;o__Rhizobiales;f__Beijerinckiaceae;g__Methylocella;s__Methylocella sp003162995			0	0	0.000515824	0.000183124	0.000319982	0	0.022135	0.00199107	0.00164362	0.0204026	0.00233223	0.0210308	0.00561611	0.00195733	0.0256361	0.0238103	0	0	0	0	0	0	0	0
3300037040_8	d__Bacteria;p__Proteobacteria;c__Alphaproteobacteria;o__Rhizobiales;f__Beijerinckiaceae;g__Methylocystis;s__			0	0	0	0	0	0	0	0	0.000517114	4.53833e-05	7.0354e-06	0.00110417	0	0.000100164	2.39692e-05	2.99835e-06	0	0	0	0	0	0	0	0
20140700_S12_15	d__Bacteria;p__Proteobacteria;c__Alphaproteobacteria;o__Rhizobiales;f__Beijerinckiaceae;g__Methylocystis;s__Methylocystis sp003134075			0	0	0	0	0	0	0	0	0.00119205	0.00434035	0.00050281	0.0036118	0.000438208	0.000457014	0.00547609	0.0017748	0.000300644	0	0	4.07776e-05	0	0.000791077	0	0
20170700_S34_9	d__Bacteria;p__Proteobacteria;c__Alphaproteobacteria;o__Rhizobiales;f__Beijerinckiaceae;g__Methylocystis;s__Methylocystis sp003134075			0	0	0	0	0	0	0	0	4.98174e-05	4.0253e-05	0.000768247	0.000261434	0	0.00026363	0.000223556	0.00043922	0	0	0	0	0	0	0	0
20120700_P3D_148	d__Bacteria;p__Proteobacteria;c__Alphaproteobacteria;o__Rhizobiales;f__Beijerinckiaceae;g__Methylocystis;s__Methylocystis sp003152255			0	0	0	0	0	0	0	0	0	0	5.75637e-05	7.10642e-05	0	0	0	9.87211e-06	0	0	0	0	0	0	0	0
20120600_E1D_34	d__Bacteria;p__Proteobacteria;c__Alphaproteobacteria;o__Rhizobiales;f__Beijerinckiaceae;g__Rhodoblastus;s__			0	0	0	0	0	0	0	0	0	0	0	0	0	0	0	0	0.000788214	0	0.000632766	0	0	0	0.000855768	0
20120700_S1D_31	d__Bacteria;p__Proteobacteria;c__Alphaproteobacteria;o__Rhizobiales;f__Beijerinckiaceae;g__Rhodoblastus;s__			0	0	0	0	0	0	0	0	0	0	0	0	0	0	0	0	0	0	0	0.000200887	0.000136027	0.00228611	0	0
20120700_S1D_6	d__Bacteria;p__Proteobacteria;c__Alphaproteobacteria;o__Rhizobiales;f__Beijerinckiaceae;g__Rhodoblastus;s__			0	0	0	0	0	0	0	0	0.0006853	2.85255e-05	6.79599e-05	0.000862741	0	0	0.000382999	0.000130271	0	0	0	0	0	0	0	0
20150700_E23_7	d__Bacteria;p__Proteobacteria;c__Alphaproteobacteria;o__Rhizobiales;f__Beijerinckiaceae;g__Rhodoblastus;s__			0	0	0	0	0	0	0	0	0	0	0	0	0	0	0	0	0	0	0	0	0.00123459	0	0	0
Bog.Unlabelled.R3.T1.F2.trimmomatic.metaspades_bin.145_91.02_1.42	d__Bacteria;p__Proteobacteria;c__Alphaproteobacteria;o__Rhizobiales;f__Beijerinckiaceae;g__Rhodoblastus;s__			0	0	0	0	0	0	0	0	0.000291698	0	0	0.000414276	0	0	0.000192039	0	0	0	0	0.00140721	0.00105255	0.000758778	0	0
Fen.Labelled.R2.T3.F4.trimmomatic.metaspades_bin.73_90.14_2.82	d__Bacteria;p__Proteobacteria;c__Alphaproteobacteria;o__Rhizobiales;f__Beijerinckiaceae;g__Rhodoblastus;s__			0	0	0	0	0	0	0	0	0	0	0	0	0	0	0	0	0	0	0	0	0	0.000160329	0	0
3300036888_6	d__Bacteria;p__Proteobacteria;c__Alphaproteobacteria;o__Rhizobiales;f__Beijerinckiaceae;g__Roseiarcus;s__			0	0	0	0	0	0	0	0	0	0	0	0	0	0	0	0.00280241	0.000266578	0	0.000433681	0	0	0	4.39372e-05	0
3300037360_7	d__Bacteria;p__Proteobacteria;c__Alphaproteobacteria;o__Rhizobiales;f__Beijerinckiaceae;g__Roseiarcus;s__			0	0	0	0	0	0	0	0	8.40572e-05	0	9.6899e-05	0	0	0	0.000462632	0.000148558	0.000747749	0	0.000154941	0.00431806	0.000235457	0.0159901	0.000287893	0
Bog.None.R1.T0.trimmomatic.megahit_bin.264_75.64_3.36	d__Bacteria;p__Proteobacteria;c__Alphaproteobacteria;o__Rhizobiales;f__Beijerinckiaceae;g__Roseiarcus;s__			0	0	0	0	0	0	0	0	0	0.000243872	0	2.22423e-05	0	0	0	0	0	0	0	0.000301651	9.73739e-05	0	0	0
Bog.Unlabelled.R3.T1.F3.JGI.BFC.metaspades_bin.74_92.32_2.91	d__Bacteria;p__Proteobacteria;c__Alphaproteobacteria;o__Rhizobiales;f__Beijerinckiaceae;g__Roseiarcus;s__			0	0	0	0	0	0	0	0	0	0.000286011	0	0	0	0	0	0	0	0	0	0.000649098	0.000664077	0	0	0
Bog.Unlabelled.R3.T3.F3.trimmomatic.metaspades_bin.132_81.32_1.30	d__Bacteria;p__Proteobacteria;c__Alphaproteobacteria;o__Rhizobiales;f__Beijerinckiaceae;g__Roseiarcus;s__			0	0	0	0	0	0	0	0	0	0.00119962	0	0	0.000142126	0	0	0	0	0	0	0	0	0	0	0
20120700_P3S_1	d__Bacteria;p__Proteobacteria;c__Alphaproteobacteria;o__Rhizobiales;f__Beijerinckiaceae;g__Roseiarcus;s__Roseiarcus sp003164825			0.0227245	0.016853	0.00918898	0.0287096	0	0.0118751	0.00242648	0.000591316	0	0.00278245	0	0.000883934	0.00999322	2.56065e-05	0	0	0	0	0	0	0	0	0	0
20120700_S1D_27	d__Bacteria;p__Proteobacteria;c__Alphaproteobacteria;o__Rhizobiales;f__Beijerinckiaceae;g__Roseiarcus;s__Roseiarcus sp003164915			0	0	0	0	0	0	0	0	0.000131918	8.74557e-05	0.00019614	0.000534189	0	2.50169e-05	0.00937227	0.00417587	0	0	0	0.00636646	0.000287332	0.00342436	0	0
20120700_P3D_132	d__Bacteria;p__Proteobacteria;c__Alphaproteobacteria;o__Rhizobiales;f__Kaistiaceae;g__Bauldia;s__			0	0	0	0	0	0	0	0	0	0	0	0	0	0	0	0	0	0	0	0	0	0	0	0
20111000_P3M_9	d__Bacteria;p__Proteobacteria;c__Alphaproteobacteria;o__Rhizobiales;f__Methyloligellaceae;g__Methyloceanibacter;s__Methyloceanibacter sp003135455			0	0	0	0	0	0	0	0	0	0	0	0	0	0	0	0	0	0	0	0	0	0	0	0
PMBZ01	d__Bacteria;p__Proteobacteria;c__Alphaproteobacteria;o__Rhizobiales;f__Rhodomicrobiaceae;g__Rhodomicrobium;s__Rhodomicrobium sp003153975			0	0	0	0	0	0	0	0	0	0	0	0	0	0	0	0	0	0	0	0	0	0	1.64403e-05	0
Palsa.None.R2.T0.JGI.BFC.metaspades_bin.307_94.82_5.10	d__Bacteria;p__Proteobacteria;c__Alphaproteobacteria;o__Rhizobiales;f__Xanthobacteraceae;g__;s__			0.000523224	0.00146472	0	0.000230233	0	0.000417413	0	0	0	0.00137746	0	0	0.00126841	0	3.29772e-05	0	0	0	0	0	0	0	0	0
20170700_S35_14	d__Bacteria;p__Proteobacteria;c__Alphaproteobacteria;o__Rhizobiales;f__Xanthobacteraceae;g__Afipia;s__Afipia birgiae			0	0	0	0	0	0	0	0	0	0	0	0	0	0	0	0	0	0	0	0	0	0	0	0
20110600_P1D_1	d__Bacteria;p__Proteobacteria;c__Alphaproteobacteria;o__Rhizobiales;f__Xanthobacteraceae;g__BOG-931;s__			0	0	0	0	0.000167397	0	6.00042e-05	0.000200366	0	0	0	0	0	0	0	0	0	0	0	0	0	0	0	0
20120700_P2M_1	d__Bacteria;p__Proteobacteria;c__Alphaproteobacteria;o__Rhizobiales;f__Xanthobacteraceae;g__BOG-931;s__			0.00628163	0.000205786	0.0195071	0.0122382	0.0278424	0.0170255	0.01864	0.0139187	0	0.000762543	0.000219515	0.00019006	0.00226994	0.000171794	0	0	0	0	0	0	0	0	0	0
20120700_P3D_87	d__Bacteria;p__Proteobacteria;c__Alphaproteobacteria;o__Rhizobiales;f__Xanthobacteraceae;g__BOG-931;s__			0	0	0	0.00105955	0.00277061	0	8.30942e-05	0.000905537	4.96492e-05	0.000514567	0.00522191	0.000273786	0	0.000740634	0.000354667	0.00155561	0	0	0	0	0	0	0	0
20140700_S21_6	d__Bacteria;p__Proteobacteria;c__Alphaproteobacteria;o__Rhizobiales;f__Xanthobacteraceae;g__BOG-931;s__			0	0	0	0	0	0	0	0	0	0.011104	0	0	0.00131097	0	0.000821765	0	0	0	0	0	0	0	0	0
20150700_P23_7	d__Bacteria;p__Proteobacteria;c__Alphaproteobacteria;o__Rhizobiales;f__Xanthobacteraceae;g__BOG-931;s__			0	0	0.00971133	0	0.00435719	0.00559861	0.00816521	0.013472	0	0	0	0	0	0	0	0	0	0	0	0	0	0	0	0
Palsa.None.R2.T0.JGI.BFC.metaspades_bin.320_77.36_1.34	d__Bacteria;p__Proteobacteria;c__Alphaproteobacteria;o__Rhizobiales;f__Xanthobacteraceae;g__BOG-931;s__			0.0120108	0.0149615	0.000344406	0.00239934	0	0.00276579	0	0	0	0.000572393	0	0	0.00187314	0	0	0	0	0	0	0	0	0	0	0
20120700_S1D_87	d__Bacteria;p__Proteobacteria;c__Alphaproteobacteria;o__Rhizobiales;f__Xanthobacteraceae;g__BOG-931;s__BOG-931 sp003164375			0	0	0	0	0	0	0	0	0	7.59608e-05	0	0.00261638	0	0	0.000964827	0	0	0	0	0	0	0	0	0
20110800_P2D_9	d__Bacteria;p__Proteobacteria;c__Alphaproteobacteria;o__Rhizobiales;f__Xanthobacteraceae;g__Bradyrhizobium;s__			0	0	0	0.00012716	0.000491563	0	0	0.000398879	0	0	0	0	0	0	0	0	0	0	0	0	0	0	0	0
3300038476_2	d__Bacteria;p__Proteobacteria;c__Alphaproteobacteria;o__Rhizobiales;f__Xanthobacteraceae;g__Bradyrhizobium;s__			0	0	0	0	0	0	0	0	0	0	0	0	0	0	0	0	0	0	0	0	0	0	0	0
Bog.Unlabelled.R3.T1.F3.JGI.BFC.metaspades_bin.133_95.29_6.77	d__Bacteria;p__Proteobacteria;c__Alphaproteobacteria;o__Rhizobiales;f__Xanthobacteraceae;g__Bradyrhizobium;s__			0	0	0	0	0	0	0	0	0	0.000558415	0	0	0.000768097	0	0	0	0	0	0	0	0	0	0	0
Bog.Unlabelled.R3.T1.F3.trimmomatic.metaspades_bin.150_70.93_7.86	d__Bacteria;p__Proteobacteria;c__Alphaproteobacteria;o__Rhizobiales;f__Xanthobacteraceae;g__Bradyrhizobium;s__			0	0	0	0	0	0	0	0	0	0	0	0	0.000533729	0	0	0	0	0	0	0.000487703	0.00136175	0	0	0
Bog.Unlabelled.R3.T3.F3.JGI.BFC.metaspades_bin.2_81.64_4.58	d__Bacteria;p__Proteobacteria;c__Alphaproteobacteria;o__Rhizobiales;f__Xanthobacteraceae;g__Bradyrhizobium;s__			0	0	0	0	0	0	0	0	0.000219046	0.00127636	0	0.00209058	0	4.3444e-05	0.00290815	0	0	0	0	0.000232254	0.00017641	0.000109714	0	0
PLBP01	d__Bacteria;p__Proteobacteria;c__Alphaproteobacteria;o__Rhizobiales;f__Xanthobacteraceae;g__Palsa-892;s__Palsa-892 sp003135415			0	0	0	0	0	0	0	0	0	0	0	0	0	0	0	0	0	0	0	0	0	0	0	0
PLJU01	d__Bacteria;p__Proteobacteria;c__Alphaproteobacteria;o__Rhizobiales;f__Xanthobacteraceae;g__Palsa-892;s__Palsa-892 sp003135415			0	0	0	0	0	0	0	0	0	0	0	0	0	0	0	0	0	0	0	0	0	0	0	0
20110800_P1M_21	d__Bacteria;p__Proteobacteria;c__Alphaproteobacteria;o__Rhizobiales;f__Xanthobacteraceae;g__PALSA-894;s__PALSA-894 sp003140315			0	0	0	0	0	0	0	0	0	0	0	0	0	0	0	0	0	0	0	0	0	0	0	0
20150700_S21_2	d__Bacteria;p__Proteobacteria;c__Alphaproteobacteria;o__Rhizobiales;f__Xanthobacteraceae;g__Pseudolabrys;s__			0	0	0	0	0	0	0	0	0	0.0165684	0	0	0.00179752	0	0	0	0	0	0	0.00258466	0.000608594	0	0	0
20170700_P24_2	d__Bacteria;p__Proteobacteria;c__Alphaproteobacteria;o__Rhizobiales;f__Xanthobacteraceae;g__Pseudolabrys;s__			0	0	0	0	0	0	0	0	0	0	0	0	0	0	0	0	0	0	0	0	0	0	0	0
20110800_P1M_9	d__Bacteria;p__Proteobacteria;c__Alphaproteobacteria;o__Rhizobiales;f__Xanthobacteraceae;g__Pseudolabrys;s__Pseudolabrys sp003133345			0	0	0	0	0	0	0	0	0	0	0	0	0	0	0	0	0	0	0	0	0	0	0	0
20120500_P27_10	d__Bacteria;p__Proteobacteria;c__Alphaproteobacteria;o__Rhizobiales;f__Xanthobacteraceae;g__Pseudolabrys;s__Pseudolabrys sp003133345			0	0	0	0	0	0	0	0	0	0	0	0	0	0	0	0	0	0	0	0	0	0	0	0
20120700_P2D_11	d__Bacteria;p__Proteobacteria;c__Alphaproteobacteria;o__Rhizobiales;f__Xanthobacteraceae;g__Pseudolabrys;s__Pseudolabrys sp003152455			0	0	0	0.00926361	0.0237589	0	0.000411014	0.0286078	0	0.00475805	6.2409e-05	4.52822e-06	0.000252459	0	1.59581e-05	0	0	0	0	0	0	0	0	0
20110800_P1D_38	d__Bacteria;p__Proteobacteria;c__Alphaproteobacteria;o__Rhizobiales;f__Xanthobacteraceae;g__Z2-YC6860;s__Z2-YC6860 sp003169835			0	0	0	0	0	0	0	0	0	0	0	0	0	0	0	0	0	0	0	0	0	0	0	0
Bog.Labelled.R3.T2.F3.trimmomatic.metaspades_bin.65_95.86_0.00	d__Bacteria;p__Proteobacteria;c__Alphaproteobacteria;o__Rhodospirillales;f__Magnetospirillaceae;g__;s__			0	0	0	0	0	0	0	0	0	0	0	0	0	0	0	0	0	0	0	7.8498e-05	0	0.000604719	0	0
Bog.None.R1.T0.trimmomatic.megahit_bin.85_97.01_0.10	d__Bacteria;p__Proteobacteria;c__Alphaproteobacteria;o__Rhodospirillales;f__Magnetospirillaceae;g__;s__			0	0	0	0	0	0	0	0	0	0.000108044	0	0	0	0	0	0	0	0	0	0.00133623	0.00962211	0	0	0
Bog.Unlabelled.R3.T1.F3.trimmomatic.megahit_bin.181_80.47_3.36	d__Bacteria;p__Proteobacteria;c__Alphaproteobacteria;o__Rhodospirillales;f__Magnetospirillaceae;g__;s__			0	0	0	0	0	0	0	0	0	0	0	0	0	0	0	0	0	0	0	0	0	0.000296436	0	0
Palsa.Unlabelled.R2.T3.F3.JGI.BFC.metaspades_bin.45_95.85_2.93	d__Bacteria;p__Proteobacteria;c__Alphaproteobacteria;o__Rhodospirillales;f__Magnetospirillaceae;g__;s__			0	0.000946953	0	0	0	0	0	0	0	0	0	0	0	0	0	0	0	0	0	0	0	0	0	0
Fen.Labelled.R1.T3.F2.trimmomatic.metaspades_bin.6_85.99_2.20	d__Bacteria;p__Proteobacteria;c__Alphaproteobacteria;o__Rickettsiales;f__SXRF01;g__JABDCD01;s__			0	0	0	0	0	0	0	0	0	0	0	0	0	0	0	0	0	0	0	0	0	0	0	0
3300037549_12	d__Bacteria;p__Proteobacteria;c__Alphaproteobacteria;o__Sphingomonadales;f__Sphingomonadaceae;g__Novosphingobium;s__			0	0	0	0	0	0	0	0	0	0	0	0	0	0	0	0	0	0	0	0	0.00267535	0	0	0
Bog.Labelled.R1.T2.F3.trimmomatic.metaspades_bin.87_99.52_1.28	d__Bacteria;p__Proteobacteria;c__Alphaproteobacteria;o__Sphingomonadales;f__Sphingomonadaceae;g__Novosphingobium;s__			0	0	0	0	0	0	0	0	0	0	0	0	0	0	0	0	0	0	0	0	0	0	0	0
Fen.Labelled.R3.T2.F4.trimmomatic.metaspades_bin.48_70.31_1.37	d__Bacteria;p__Proteobacteria;c__Alphaproteobacteria;o__Sphingomonadales;f__Sphingomonadaceae;g__Novosphingobium;s__			0	0	0	0	0	0	0	0	0	0	0	0	0	0	0	0	0	0	0	0	0	0	0	0
Palsa.Unlabelled.R1.T3.F3.trimmomatic.megahit_bin.171_99.39_2.58	d__Bacteria;p__Proteobacteria;c__Alphaproteobacteria;o__Sphingomonadales;f__Sphingomonadaceae;g__Novosphingobium;s__			0	0	0	0	0	0	0	0	0	0	0	0	0	0	0	0	0	0	0	0	0	0	0	0
Bog.Unlabelled.R3.T1.F3.JGI.BFC.metaspades_bin.75_99.00_0.81	d__Bacteria;p__Proteobacteria;c__Alphaproteobacteria;o__Sphingomonadales;f__Sphingomonadaceae;g__Novosphingobium;s__Novosphingobium sp001519055			0	0	0	0	0	0	0	0	0	0	0	0	0	0	0	9.6433e-05	0	0	0	0.000352991	0	0.00633598	0	0
Bog.Unlabelled.R3.T1.F3.trimmomatic.metaspades_bin.185_88.24_2.99	d__Bacteria;p__Proteobacteria;c__Alphaproteobacteria;o__Sphingomonadales;f__Sphingomonadaceae;g__Novosphingobium;s__Novosphingobium sp001519065			0	0	0	0	0	0	0	0	0	0	0	0	0	0	0	0	0	0	0	0	0	0	0	0
20110800_P1M_25	d__Bacteria;p__Proteobacteria;c__Alphaproteobacteria;o__Micropepsales;f__Micropepsaceae;g__Rhizomicrobium;s__			0	0	0	0	0	0	0	0	0	0	0	0	0	0	0	0	0	0	0	0	0	0	0	0
20120700_P3D_58	d__Bacteria;p__Proteobacteria;c__Alphaproteobacteria;o__Micropepsales;f__Micropepsaceae;g__Rhizomicrobium;s__			0	0	0	0	0.000558724	0	0.00011408	0	0	0	0	0	0	0	9.98451e-05	0	0	0	0	0	0	0	0	0
Bog.None.R2.T0.JGI.BFC.metaspades_bin.335_92.02_1.58	d__Bacteria;p__Proteobacteria;c__Alphaproteobacteria;o__Micropepsales;f__Micropepsaceae;g__Rhizomicrobium;s__			0	0	0	0	0	0	0	0	0	0.00193743	0	0	0	0	0	0	0	0	0	0.00263299	0.0118	0	0	0
Palsa.None.R2.T0.JGI.BFC.metaspades_bin.140_93.10_9.25	d__Bacteria;p__Proteobacteria;c__Alphaproteobacteria;o__Micropepsales;f__Micropepsaceae;g__Rhizomicrobium;s__			0.00136315	0.00230728	0.000572982	0.00203233	0	0.00115584	0.00018767	0	0	0	0	0	0	0	0	0	0	0	0	0	0	0	0	0
Palsa.None.R2.T0.JGI.BFC.metaspades_bin.300_98.33_0.91	d__Bacteria;p__Proteobacteria;c__Alphaproteobacteria;o__Micropepsales;f__Micropepsaceae;g__Rhizomicrobium;s__			0.000115563	0.000788758	0	0.000175968	0	0.000158579	0	0	0	0	0	0	0	0	0	0	0	0	0	0	0	0	0	0
20120500_P32_8	d__Bacteria;p__Proteobacteria;c__Alphaproteobacteria;o__Micropepsales;f__Micropepsaceae;g__Rhizomicrobium;s__Rhizomicrobium sp003131925			0	0	0	0	0.000778324	0	0	0	0	0	0	0	0	0	0	0	0	0	0	0	0	0	0	0
20110800_P1S_2	d__Bacteria;p__Proteobacteria;c__Alphaproteobacteria;o__Micropepsales;f__Micropepsaceae;g__Rhizomicrobium;s__Rhizomicrobium sp003139615			0.00113215	0.000665704	0.00111331	0.00388801	0.000177214	0.000708021	0.000549943	0	0	0.000499262	0	0	0	0	0	0	0	0	0	0	0	0	0	0
20120500_P31_4	d__Bacteria;p__Proteobacteria;c__Alphaproteobacteria;o__Micropepsales;f__Micropepsaceae;g__Rhizomicrobium;s__Rhizomicrobium sp003139615			0.00021432	0.000159813	0.000211606	0.000939543	0	0.000170916	0.000134639	0	0	0.00010857	0	0	0	0	0	0	0	0	0	0	0	0	0	0
20120600_E2D_19	d__Bacteria;p__Proteobacteria;c__Alphaproteobacteria;o__Micropepsales;f__Micropepsaceae;g__Rhizomicrobium;s__Rhizomicrobium sp003158585			0	0	0	0	0	0	0	0	0	0	0	0	0	0	0	0	0	0	0	0	0	0	0.000229303	0
Palsa.Unlabelled.R3.T3.F1.trimmomatic.metaspades_bin.83_93.90_0.00	d__Bacteria;p__Proteobacteria;c__Gammaproteobacteria;o__JABCZS01;f__JABCZS01;g__;s__			0	0	0	0	0	0	0	0	0	0	0	0	0	0	0	0	0	0	0	0	0	0	0	0
3300028731_7	d__Bacteria;p__Proteobacteria;c__Gammaproteobacteria;o__UBA6186;f__;g__;s__			0	0	0	0	0	0	0	0	0	0	0	0	0	0	0	0	0	0	0	0	0	0	0	0
Palsa.Labelled.R2.T3.F1.JGI.BFC.metaspades_bin.25_97.67_0.00	d__Bacteria;p__Proteobacteria;c__Gammaproteobacteria;o__JABCZS01;f__JABCZS01;g__;s__			0	0	0	0	0	0	0	0	0	0	0	0	0	0	0	0	0	0	0	0	0	0	0	0
Palsa.Unlabelled.R1.T3.F1.trimmomatic.megahit_bin.105_88.08_0.00	d__Bacteria;p__Proteobacteria;c__Gammaproteobacteria;o__UBA6186;f__UBA6186;g__CADEGZ01;s__			0	0	0	0	0	0	0	0	0	0	0	0	0	0	0	0	0	0	0	0	0	0	0	0
Palsa.Unlabelled.R3.T3.F1.trimmomatic.metaspades_bin.98_94.19_0.58	d__Bacteria;p__Proteobacteria;c__Gammaproteobacteria;o__JAGOUU01;f__JAGOUU01;g__;s__			0	0	0	0	0	0	0	0	0	0	0	0	0	0	0	0	0	0	0	0	0	0	0	0
3300037140_10	d__Bacteria;p__Proteobacteria;c__Gammaproteobacteria;o__Berkiellales;f__Berkiellaceae;g__;s__			0	0	0	0	0	0	0	0	0	0	0	0	0	0	0	0	0	0	0	0	0	0	0	0
Palsa.Labelled.R1.T1.F3.trimmomatic.megahit_bin.19_95.60_0.77	d__Bacteria;p__Proteobacteria;c__Gammaproteobacteria;o__Burkholderiales;f__Burkholderiaceae;g__LMUX01;s__			0	0	0	0	0	0	0	0	0	0	0	0	0	0	0	0	0	0	0	0	0	0	0	0
Palsa.Unlabelled.R1.T3.F2.trimmomatic.megahit_bin.81_72.48_3.96	d__Bacteria;p__Proteobacteria;c__Gammaproteobacteria;o__Burkholderiales;f__Burkholderiaceae;g__LMUX01;s__			0	0	0	0	0	0	0	0	0	0	0	0	0	0	0	0	0	0	0	0	0	0	0	0
20110800_S3S_2	d__Bacteria;p__Proteobacteria;c__Gammaproteobacteria;o__Burkholderiales;f__Burkholderiaceae;g__BOG-994;s__BOG-994 sp003136595			0	0	0	0	0	0	0	0	0	0	0	0	0.000411368	0	0	0	0	0	0	0.00010347	0.00196078	0	0	0
Bog.Unlabelled.R3.T1.F1.trimmomatic.metaspades_bin.28_77.90_3.26	d__Bacteria;p__Proteobacteria;c__Gammaproteobacteria;o__Burkholderiales;f__Burkholderiaceae;g__Collimonas;s__			0	0	0	0	0	0	0	0	0	0	0	0	0	0	0	0	0	0	0	0	0	0	0	0
Palsa.Labelled.R1.T1.F3.trimmomatic.metaspades_bin.45_95.70_1.53	d__Bacteria;p__Proteobacteria;c__Gammaproteobacteria;o__Burkholderiales;f__Burkholderiaceae;g__LMUX01;s__			0	0.000614261	0	0	3.02768e-05	0	0	0	0	0	0	0	0	0	0	0	0	0	0	0	0	0	0	0
Palsa.Labelled.R1.T2.F3.trimmomatic.metaspades_bin.1_70.19_4.72	d__Bacteria;p__Proteobacteria;c__Gammaproteobacteria;o__Burkholderiales;f__Burkholderiaceae;g__LMUX01;s__			0	0	0	0	0	0	0	0	0	0	0	0	0	0	0	0	0	0	0	0	0	0	0	0
Bog.Unlabelled.R1.T1.F1.JGI.BFC.metaspades_bin.7_97.93_0.48	d__Bacteria;p__Proteobacteria;c__Gammaproteobacteria;o__Burkholderiales;f__Burkholderiaceae;g__Herbaspirillum;s__			0	0	0	0	0	0	0	0	0	0	0	0	0	0	0	0	0	0	0	0	0	0	0	0
Bog.Unlabelled.R3.T1.F1.trimmomatic.metaspades_bin.60_91.92_1.02	d__Bacteria;p__Proteobacteria;c__Gammaproteobacteria;o__Burkholderiales;f__Burkholderiaceae;g__Herbaspirillum;s__			0	0	0	0	0	0	0	0	0	0	0	0	0	0	0	0	0	0	0	0	0	0	0	0
Bog.Unlabelled.R3.T2.F1.trimmomatic.metaspades_bin.139_76.75_2.07	d__Bacteria;p__Proteobacteria;c__Gammaproteobacteria;o__Burkholderiales;f__Burkholderiaceae;g__Herbaspirillum;s__			0	0	0	0	0	0	0	0	0	0	0	0	0	0	0	0	0	0	0	0	0	0	0	0
Bog.Labelled.R2.T1.F3.trimmomatic.megahit_bin.3_74.36_1.22	d__Bacteria;p__Proteobacteria;c__Gammaproteobacteria;o__Burkholderiales;f__Burkholderiaceae;g__PKWO01;s__			0	0	0	0	0	0	0	0	0	0	0	0	0	0	0	0	0	0	0	0	0.00413271	0	0	0
Palsa.Unlabelled.R2.T3.F3.trimmomatic.megahit_bin.218_97.31_1.44	d__Bacteria;p__Proteobacteria;c__Gammaproteobacteria;o__Burkholderiales;f__Burkholderiaceae;g__PKWO01;s__			0	0	0	0	0	0	0	0	0	0	0	0	0	0	0	0	0	0	0	0	0	0	0	0
Palsa.Unlabelled.R3.T3.F1.trimmomatic.metaspades_bin.16_96.86_2.42	d__Bacteria;p__Proteobacteria;c__Gammaproteobacteria;o__Burkholderiales;f__Burkholderiaceae;g__PKWO01;s__			0	0	0	0	0	0	0	0	0	0	0	0	0	0	0	0	0	0	0	0	0	0	0	0
20120500_P28_10	d__Bacteria;p__Proteobacteria;c__Gammaproteobacteria;o__Burkholderiales;f__Burkholderiaceae;g__PKWO01;s__PKWO01 sp003132085			0	0	0	0	0	0	0	0	0	0	0	0	0	0	0	0	0	0	0	0	0	0	0	0
20120500_P28_8	d__Bacteria;p__Proteobacteria;c__Gammaproteobacteria;o__Burkholderiales;f__Burkholderiaceae;g__Janthinobacterium;s__Janthinobacterium sp003133225			0	0	0	0	0	0	0	0	0	0	0	0	0	0	0	0	0	0	0	0	0	0	0	0
Palsa.Labelled.R1.T1.F3.JGI.BFC.metaspades_bin.68_91.15_5.94	d__Bacteria;p__Proteobacteria;c__Gammaproteobacteria;o__Burkholderiales;f__Burkholderiaceae;g__Paraburkholderia;s__			0	0.000402793	0	0	0	0	0	0	0	0	0	0	0	0	0	0	0	0	0	0	0	0	0	0
Palsa.Unlabelled.R3.T2.F2.trimmomatic.metaspades_bin.78_70.69_0.00	d__Bacteria;p__Proteobacteria;c__Gammaproteobacteria;o__Burkholderiales;f__Burkholderiaceae;g__Paraburkholderia;s__Paraburkholderia phenazinium_C			0	0.000158626	0	0	0	0	0	0	0	0	0	0	0	0	0	0	0	0	0	0	0	0	0	0
Fen.Unlabelled.R1.T3.F3.trimmomatic.megahit_bin.21_87.87_4.97	d__Bacteria;p__Proteobacteria;c__Gammaproteobacteria;o__Burkholderiales;f__Burkholderiaceae;g__Paucibacter_A;s__			0	0	0	0	0	0	0	0	0	0	0	0	0	0	0	0	0	0	0	0	0	0	0	0
3300037549_13	d__Bacteria;p__Proteobacteria;c__Gammaproteobacteria;o__Burkholderiales;f__Burkholderiaceae;g__Polaromonas;s__			0	0	0	0	0	0	0	0	0	0	0	0	0	0	0	0	0	0	0	0	0	0	0	0
Fen.Labelled.R2.T3.F4.trimmomatic.metaspades_bin.32_78.86_1.64	d__Bacteria;p__Proteobacteria;c__Gammaproteobacteria;o__Burkholderiales;f__Burkholderiaceae;g__Polaromonas;s__			0	0	0	0	0	0	0	0	0	0	0	0	0	0	0	0	0	0	0	0	0	0	0	0
Fen.Unlabelled.R1.T2.F3.JGI.BFC.metaspades_bin.8_84.91_1.42	d__Bacteria;p__Proteobacteria;c__Gammaproteobacteria;o__Burkholderiales;f__Burkholderiaceae;g__Polaromonas;s__			0	0	0	0	0	0	0	0	0	0	0	0	0	0	0	0	0	0	0	0	0	0	0	0
20120600_E2D_47	d__Bacteria;p__Proteobacteria;c__Gammaproteobacteria;o__Burkholderiales;f__Burkholderiaceae;g__LMDS01;s__			0	0	0	0	0	0	0	0	0	0	0	0	0	0	0	0	4.17913e-05	0.000508891	0	0	0	0	0.000646036	0
20120700_E3M_1	d__Bacteria;p__Proteobacteria;c__Gammaproteobacteria;o__Burkholderiales;f__Burkholderiaceae;g__LMDS01;s__			0	0	0	0	0	0	0	0	0	0	0	0	0	0	0	0	0	0	0	0	0	0	0	0.00517691
Fen.Labelled.R3.T1.F3.trimmomatic.metaspades_bin.2_79.14_1.91	d__Bacteria;p__Proteobacteria;c__Gammaproteobacteria;o__Burkholderiales;f__Burkholderiaceae;g__Rhizobacter;s__			0	0	0	0	0	0	0	0	0	0	0	0	0	0	0	0	0	0	0	0	0	0	0	0.000594157
20120700_P3D_139	d__Bacteria;p__Proteobacteria;c__Gammaproteobacteria;o__Burkholderiales;f__Burkholderiaceae;g__Schlegelella_A;s__Schlegelella_A sp003152055			0	0	0	0	0	0	0	0	0	0	0	0	0	0	0	0	0	0	0	0	0	0	0	0
3300031726_16	d__Bacteria;p__Proteobacteria;c__Gammaproteobacteria;o__Burkholderiales;f__Burkholderiaceae;g__Rhodoferax;s__			0	0	0	0	0	0	0	0	0	0	0	0	0	0	0	0	0	0	0	0	0	0	0	0
3300037076_9	d__Bacteria;p__Proteobacteria;c__Gammaproteobacteria;o__Burkholderiales;f__Burkholderiaceae;g__Rhodoferax;s__			0	0	0	0	0	0	0	0	0	0	0	0	0	0	0	0	0	0	0	0	0	0	0	0
PKWM01	d__Bacteria;p__Proteobacteria;c__Gammaproteobacteria;o__Burkholderiales;f__Burkholderiaceae;g__Rhodoferax;s__Rhodoferax sp003133245			0	0	0	0	0	0	0	0	0	0	0	0	0	0	0	0	0	0	0	0	0	0	0	0
3300037262_8	d__Bacteria;p__Proteobacteria;c__Gammaproteobacteria;o__Burkholderiales;f__Burkholderiaceae;g__Solimicrobium;s__			0	0.000143768	0	0.000211473	0	0	0	0	0	0	0	0	5.27137e-05	0	0	0	0	0	0	0	0	0	0	0
Bog.Unlabelled.R3.T1.F1.trimmomatic.metaspades_bin.80_97.70_1.47	d__Bacteria;p__Proteobacteria;c__Gammaproteobacteria;o__Burkholderiales;f__Burkholderiaceae;g__Solimicrobium;s__			0	0	0	0	0	0	0	0	0	0	0	0	0	0	0	0	0	0	0	0.000162094	0	0	0	0
Palsa.Unlabelled.R3.T3.F1.trimmomatic.metaspades_bin.99_77.59_0.98	d__Bacteria;p__Proteobacteria;c__Gammaproteobacteria;o__Burkholderiales;f__Burkholderiaceae;g__Solimicrobium;s__			0	0	0	0	0.000279005	0	0	0	0	0	0	0	0	0	0	0	0	0	0	0	0	0	0	0
Bog.Unlabelled.R3.T2.F1.trimmomatic.metaspades_bin.170_83.72_0.87	d__Bacteria;p__Proteobacteria;c__Gammaproteobacteria;o__Burkholderiales;f__Burkholderiaceae;g__Undibacterium;s__			0	0	0	0	0	0	0	0	0	0	0	0	0	0	0	0	0	0	0	0	0	0	0	0
Bog.Unlabelled.R3.T1.F3.JGI.BFC.metaspades_bin.45_94.77_0.93	d__Bacteria;p__Proteobacteria;c__Gammaproteobacteria;o__Burkholderiales;f__Burkholderiaceae;g__CAIMXF01;s__			0	0.000190277	0	0	0	0	0	0	0	0	0	0	3.00402e-05	0	0	0	0	0	0	0	0.00337476	0	0	0
Bog.Unlabelled.R3.T3.F3.JGI.BFC.metaspades_bin.66_94.31_0.76	d__Bacteria;p__Proteobacteria;c__Gammaproteobacteria;o__Burkholderiales;f__Burkholderiaceae;g__CAIMXF01;s__			0	0	0	0	0	0	0	0	0	0	0	0	0	0	0	0	0	0	0	0	0	0	0	0
Palsa.Unlabelled.R1.T3.F3.trimmomatic.metaspades_bin.235_87.61_3.54	d__Bacteria;p__Proteobacteria;c__Gammaproteobacteria;o__Burkholderiales;f__Burkholderiaceae;g__CAIMXF01;s__			0.000797845	0	0	0	0	0	6.63038e-05	0	0	0	0	0	1.02107e-05	0	0	0	0	0	0	0	0.00082444	0	0	0
Palsa.Unlabelled.R2.T3.F3.JGI.BFC.metaspades_bin.136_96.85_0.47	d__Bacteria;p__Proteobacteria;c__Gammaproteobacteria;o__Burkholderiales;f__Burkholderiaceae;g__CAIMXF01;s__			0	8.33429e-05	0	0	0	0	0	0	0	0	0	0	0	0	0	0	0	0	0	0	0	0	0	0
Bog.Unlabelled.R3.T1.F2.trimmomatic.metaspades_bin.144_98.93_0.93	d__Bacteria;p__Proteobacteria;c__Gammaproteobacteria;o__Burkholderiales;f__Chromobacteriaceae;g__Paludibacterium;s__			0	0	0	0	0	0	0	0	0	0	0	0	0	0	0	0	0	0	0	0	0	0	0	0
PLBS01	d__Bacteria;p__Proteobacteria;c__Gammaproteobacteria;o__Burkholderiales;f__Gallionellaceae;g__Gallionella;s__Gallionella sp003134595			0	0	0	0	0	0	0	0	0	0	0	0	0	0	0	0	0	0	0	0	0	0	0	0
20120700_P3D_64	d__Bacteria;p__Proteobacteria;c__Gammaproteobacteria;o__Burkholderiales;f__Gallionellaceae;g__Gallionella;s__Gallionella sp003153155			0	0	0	0	0	0	0	0	0	0	0	0	0	0	0	0	0	0	0	0	0	0	0	0
20120700_P3D_41	d__Bacteria;p__Proteobacteria;c__Gammaproteobacteria;o__Burkholderiales;f__Gallionellaceae;g__CAITJF01;s__			0	0	0	0	0	0	0	0	0	0	0	0	0	0	0	0	0	0	0	0	0	0	0	0
3300036884_17	d__Bacteria;p__Proteobacteria;c__Gammaproteobacteria;o__Burkholderiales;f__Gallionellaceae;g__CAITJF01;s__			0	0	0	0	0	0	0	0	0	0	0	0	0	0	0	0	0	0	0	0	0	0	0	0
3300037549_14	d__Bacteria;p__Proteobacteria;c__Gammaproteobacteria;o__Burkholderiales;f__Gallionellaceae;g__CAITJF01;s__			0	0	0	0	0	0	0	0	0	0	0	0	0	0	0	0	0	0	0	0	0	0	0	0
Bog.Unlabelled.R3.T3.F1.trimmomatic.metaspades_bin.66_96.66_1.53	d__Bacteria;p__Proteobacteria;c__Gammaproteobacteria;o__Burkholderiales;f__Gallionellaceae;g__CAITJF01;s__			0	0	0	0	0	0	0	0	0	0	0	0	0	0	0	0	0	0	0	0	0	0	0	0
3300037359_10	d__Bacteria;p__Proteobacteria;c__Gammaproteobacteria;o__Burkholderiales;f__Gallionellaceae;g__PALSA-1006;s__			0	0	0	0	0	0	0	0	0	0	0	4.95699e-05	0	0.000122462	0	0	0	0	0	0.00584545	0.000168432	0.0148412	0	0
20120700_P3D_78	d__Bacteria;p__Proteobacteria;c__Gammaproteobacteria;o__Burkholderiales;f__Gallionellaceae;g__PALSA-1006;s__PALSA-1006 sp003151655			0	0	0	0	0	0	0	0	0	0	0	0	0	0	0	0	0	0	0	0	0	0	0	0
20120800_E1X_14	d__Bacteria;p__Proteobacteria;c__Gammaproteobacteria;o__Burkholderiales;f__Gallionellaceae;g__Sideroxydans;s__			0	0	0	0	0	0	0	0	0	0	0	0	0	0	0	0	0	0	0	0	0	0	0	0
3300037361_7	d__Bacteria;p__Proteobacteria;c__Gammaproteobacteria;o__Burkholderiales;f__Gallionellaceae;g__Sideroxydans;s__			0	0	0	0	0	0	0	0	0	0	0	0	0	0	0	0	0.00197081	0.00326034	0.00181605	0	0	0	0.000850787	0.00477177
20120700_P3D_79	d__Bacteria;p__Proteobacteria;c__Gammaproteobacteria;o__Burkholderiales;f__Casimicrobiaceae;g__PALSA-1003;s__			0	0	0	0	0	0	0	0	0	0	0	0	0	0	0	0	0	0	0	0	0	0	0	0
20120700_P3D_49	d__Bacteria;p__Proteobacteria;c__Gammaproteobacteria;o__Burkholderiales;f__Casimicrobiaceae;g__PALSA-1003;s__PALSA-1003 sp003153475			0	0	0	0	0	0	0	0	0	0	0	0	0	0	0	0	0	0	0	0	0	0	0	0
20120700_P3D_131	d__Bacteria;p__Proteobacteria;c__Gammaproteobacteria;o__Burkholderiales;f__Casimicrobiaceae;g__PALSA-1005;s__PALSA-1005 sp003153335			0	0	0	0	0	0	0	0	0	0	0	0	0	0	0	0	0	0	0	0	0	0	0	0
Fen.Unlabelled.R1.T3.F2.trimmomatic.metaspades_bin.9_83.06_0.83	d__Bacteria;p__Proteobacteria;c__Gammaproteobacteria;o__Burkholderiales;f__Rhodocyclaceae;g__AWTP1-18;s__			0	0	0	0	0	0	0	0	0	0	0	0	0	0	0	0	0	0	0	0	0	0	0	0
20120600_E3D_37	d__Bacteria;p__Proteobacteria;c__Gammaproteobacteria;o__Burkholderiales;f__Rhodocyclaceae;g__Fen-999;s__Fen-999 sp003157035			0	0	0	0	0	0	0	0	0	0	0	0	0	0	0	0	0.000946944	0.00197671	0.000752491	0	0	0	0.0021808	6.17191e-05
20120600_E2D_49	d__Bacteria;p__Proteobacteria;c__Gammaproteobacteria;o__Burkholderiales;f__Rhodocyclaceae;g__Fen-999;s__Fen-999 sp003158255			0	0	0	0	0	0	0	0	0	0	0	0	0	0	0	0	0.00236197	0.00378861	0.00274348	0	0	0	0.00368394	0.00125219
20111000_P3M_27	d__Bacteria;p__Proteobacteria;c__Gammaproteobacteria;o__Burkholderiales;f__SG8-39;g__2-12-FULL-64-23;s__			0	0	0	0	0	0	0	0	0	0	0	0	0	0	0	0	0	0	0	0	0	0	0	0
20120500_P17_6	d__Bacteria;p__Proteobacteria;c__Gammaproteobacteria;o__Burkholderiales;f__SG8-39;g__2-12-FULL-64-23;s__			0	0	0	0	0	0	0	0	0	0	0	0	0	0	0	0	0	0	0	0	0	0	0	0
3300031525_28	d__Bacteria;p__Proteobacteria;c__Gammaproteobacteria;o__Burkholderiales;f__SG8-41;g__;s__			0.00156642	9.34814e-05	0.000179755	0.000359432	0	4.86146e-05	0.000582903	0	0	0	0	0	0	0	0	0	0	0	0	0	0	0	0	0
20120700_P3D_19	d__Bacteria;p__Proteobacteria;c__Gammaproteobacteria;o__Burkholderiales;f__SG8-41;g__PALSA-1004;s__PALSA-1004 sp003153455			0	0	0	0	0	0	0	0	0	0	0	0	0	0	0	0	0	0	0	0	0	0	0	0
Bog.None.R1.T0.trimmomatic.megahit_bin.338_87.35_4.23	d__Bacteria;p__Proteobacteria;c__Gammaproteobacteria;o__Burkholderiales;f__UBA11063;g__UBA11063;s__			0	0	0	0	0	0	0	0	0	0	0	0	0	0	0	0	0	0	0	0	0	0	0	0
3300022861_3	d__Bacteria;p__Proteobacteria;c__Gammaproteobacteria;o__Enterobacterales;f__Enterobacteriaceae;g__Acerihabitans;s__			0	0	0	0	0	0	0	0	0	0	0	0	9.57515e-05	0	0	0	0	0	0	0	0	0	0	0
Palsa.Unlabelled.R3.T1.F1.trimmomatic.metaspades_bin.63_96.63_1.13	d__Bacteria;p__Proteobacteria;c__Gammaproteobacteria;o__Enterobacterales;f__Enterobacteriaceae;g__Ewingella;s__			0	0	0	0	0	0	0	0	0	0	0	0	0	0	0	0	0	0	0	0	0	0	0	0
3300037156_8	d__Bacteria;p__Proteobacteria;c__Gammaproteobacteria;o__Enterobacterales;f__Enterobacteriaceae;g__Rahnella;s__Rahnella aceris			0	0	0	0	0	0	0	0	0	0	0	0	0	0	0	0	0	0	0	0	0	0	0	0
Fen.Unlabelled.R2.T1.F2.trimmomatic.megahit_bin.2_98.91_0.61	d__Bacteria;p__Proteobacteria;c__Gammaproteobacteria;o__Enterobacterales;f__Enterobacteriaceae;g__Rahnella;s__Rahnella inusitata			0	0	0	0	0	0	0	0	0	0	0	0	0	0	0	0	0	0	0	0	0	0	0	0
20120600_E3D_8	d__Bacteria;p__Proteobacteria;c__Gammaproteobacteria;o__Methylococcales;f__Methylomonadaceae;g__KS41;s__KS41 sp003158415			0	0	0	0	0	0	0	0	0	0	0	0	0	0	0	0	0.00327777	0	0.00172036	0	0	0.000971033	0.00198005	0
PMDM01	d__Bacteria;p__Proteobacteria;c__Gammaproteobacteria;o__Methylococcales;f__Methylomonadaceae;g__Methyloglobulus;s__Methyloglobulus sp003155565			0	0	0	0	0	0	0	0	0	0	0	0	0	0	0	0	0.000295993	0	0	0	0	0	0	0.049825
Palsa.Unlabelled.R2.T3.F3.JGI.BFC.metaspades_bin.248_72.59_2.59	d__Bacteria;p__Proteobacteria;c__Gammaproteobacteria;o__Nevskiales;f__Nevskiaceae;g__Nevskia;s__			0	0	0	0	0	0	0	0	0	0	0	0	0	0	0	0	0	0	0	0	0	0	0	0
Bog.Labelled.R1.T2.F3.trimmomatic.metaspades_bin.102_98.52_1.39	d__Bacteria;p__Proteobacteria;c__Gammaproteobacteria;o__Pseudomonadales;f__Moraxellaceae;g__;s__			0	0	0	0	0	0	0	0	0	0	0	0	0	0	0	0	0	0	0	0	0	0	0	0
Fen.Labelled.R3.T2.F4.JGI.BFC.metaspades_bin.21_76.66_1.58	d__Bacteria;p__Proteobacteria;c__Gammaproteobacteria;o__Pseudomonadales;f__Pseudomonadaceae;g__Pseudomonas_E;s__			0	0	0	0	0	0	0	0	0	0	0	0	0	0	0	0	0	0	0	0	0	0	0	0
Fen.Unlabelled.R1.T2.F2.trimmomatic.metaspades_bin.7_84.67_0.88	d__Bacteria;p__Proteobacteria;c__Gammaproteobacteria;o__Pseudomonadales;f__Pseudomonadaceae;g__Pseudomonas_E;s__			0	0	0	0	0	0	0	0	0	0	0	0	0	0	0	0	0	0	0	0	0	0	0	0
Fen.Unlabelled.R3.T2.F3.trimmomatic.megahit_bin.16_89.30_6.01	d__Bacteria;p__Proteobacteria;c__Gammaproteobacteria;o__Pseudomonadales;f__Pseudomonadaceae;g__Pseudomonas_E;s__			0	0	0	0	0	0	0	0	0	0	0	0	0	0	0	0	0	0	0	0	0	0	0	0
Palsa.Unlabelled.R1.T2.F2.trimmomatic.metaspades_bin.31_96.00_1.80	d__Bacteria;p__Proteobacteria;c__Gammaproteobacteria;o__Pseudomonadales;f__Pseudomonadaceae;g__Pseudomonas_E;s__			0	0	0	0	0	0	0	0	0	0	0	0	0	0	0	0	0	0	0	0	0	0	0	0
Fen.Labelled.R1.T2.F4.trimmomatic.metaspades_bin.28_74.91_1.75	d__Bacteria;p__Proteobacteria;c__Gammaproteobacteria;o__Pseudomonadales;f__Pseudomonadaceae;g__Pseudomonas_E;s__Pseudomonas_E mohnii			0	0	0	0	0	0	0	0	0	0	0	0	0	0	0	0	0	0	0	0	0	0	0	0
Bog.Unlabelled.R2.T1.F2.trimmomatic.metaspades_bin.45_97.58_0.72	d__Bacteria;p__Proteobacteria;c__Gammaproteobacteria;o__Pseudomonadales;f__Pseudomonadaceae;g__Pseudomonas_E;s__Pseudomonas_E sp002814235			0	0	0	0	0	0	0	0	0	0	0	0	0	0	0	0	0	0	0	0	0	0	0	0
Fen.Unlabelled.R3.T1.F3.trimmomatic.megahit_bin.1_88.35_4.39	d__Bacteria;p__Proteobacteria;c__Gammaproteobacteria;o__Pseudomonadales;f__Pseudomonadaceae;g__Pseudomonas_E;s__Pseudomonas_E sivasensis			0	0	0	0	0	0	0	0	0	0	0	0	0	0	0	0	0	0	0	0	0	0	0	0
20110800_S3S_13	d__Bacteria;p__Proteobacteria;c__Gammaproteobacteria;o__Steroidobacterales;f__Steroidobacteraceae;g__;s__			0	0	0	0	0	0	0	0	0	0	0	0	0.000150202	0	0	0	0	0	0	0.00117839	0.00479393	0	0	0
20110800_S3S_21	d__Bacteria;p__Proteobacteria;c__Gammaproteobacteria;o__Steroidobacterales;f__Steroidobacteraceae;g__Bog-1198;s__			0	0	0	0	0	0	0	0	0	0	0	0	0.000225757	0	0	0	0	0	0	0	0.000870597	0	0	0
20160700_E21_6	d__Bacteria;p__Proteobacteria;c__Gammaproteobacteria;o__Steroidobacterales;f__Steroidobacteraceae;g__;s__			0	0	0	0	0	0	0	0	0	7.86464e-05	0	0	0	0	0	0	0	0	0	0.00464499	0.0494533	6.47091e-05	0	0
20160700_P15_9	d__Bacteria;p__Proteobacteria;c__Gammaproteobacteria;o__Steroidobacterales;f__Steroidobacteraceae;g__Bog-1198;s__			0	0	0	0.00413079	0.00172457	0	0	0.00047172	0	0	0	0	0	0	0	0	0	0	0	0	0	0	0	0
Bog.None.R1.T0.trimmomatic.megahit_bin.316_95.55_4.21	d__Bacteria;p__Proteobacteria;c__Gammaproteobacteria;o__Steroidobacterales;f__Steroidobacteraceae;g__Bog-1198;s__			0	0	0	0	0	0	0	0	0	0	0	0	0	0	0	0	0	0	0	0.000323359	0.0154199	0	0	0
Palsa.Unlabelled.R1.T3.F2.trimmomatic.megahit_bin.36_77.59_1.72	d__Bacteria;p__Proteobacteria;c__Gammaproteobacteria;o__Steroidobacterales;f__Steroidobacteraceae;g__;s__			0.000909031	0.00130605	2.83455e-05	0.000350851	0	0.000174622	0	0	0	6.0688e-05	0	0	0.000422609	0	0	0	0	0	0	0	0	0	0	0
20150700_P21_10	d__Bacteria;p__Proteobacteria;c__Gammaproteobacteria;o__Steroidobacterales;f__Steroidobacteraceae;g__13-2-20CM-66-19;s__			0.0138442	0.00329715	0.00311587	0.00396676	0	0.00207567	0	0	0	0	0	0	0	0	0	0	0	0	0	0	0	0	0	0
Palsa.Unlabelled.R2.T3.F3.trimmomatic.megahit_bin.116_93.98_2.97	d__Bacteria;p__Proteobacteria;c__Gammaproteobacteria;o__Steroidobacterales;f__Steroidobacteraceae;g__13-2-20CM-66-19;s__			0	0.000952287	0	0.00594802	0	0	0	0	0	0	0	0	0	0	0	0	0	0	0	0	0	0	0	0
Palsa.Unlabelled.R2.T3.F3.trimmomatic.megahit_bin.177_70.33_7.55	d__Bacteria;p__Proteobacteria;c__Gammaproteobacteria;o__Steroidobacterales;f__Steroidobacteraceae;g__13-2-20CM-66-19;s__			0.00120478	0.00242606	5.71629e-05	0.000263571	0	0	0	0	0	0	0	0	0	0	0	0	0	0	0	0	0	0	0	0
20110600_P1M_14	d__Bacteria;p__Proteobacteria;c__Gammaproteobacteria;o__Steroidobacterales;f__Steroidobacteraceae;g__13-2-20CM-66-19;s__13-2-20CM-66-19 sp003136935			0	0	0	0	0.000231784	0	0	0	0	0	0	0	0	0	0	0	0	0	0	0	0	0	0	0
20111000_P1M_7	d__Bacteria;p__Proteobacteria;c__Gammaproteobacteria;o__Steroidobacterales;f__Steroidobacteraceae;g__13-2-20CM-66-19;s__13-2-20CM-66-19 sp003136935			0	0	0	0	0	0	0	0	0	0	0	0	0	0	0	0	0	0	0	0	0	0	0	0
20120600_P3D_3	d__Bacteria;p__Proteobacteria;c__Gammaproteobacteria;o__Steroidobacterales;f__Steroidobacteraceae;g__13-2-20CM-66-19;s__13-2-20CM-66-19 sp003156695			0	0	0	0	0.0142874	0	0.0508779	0.00100926	0	0	0	0	0	0	0	0	0	0	0	0	0	0	0	0
20110600_P2S_2	d__Bacteria;p__Proteobacteria;c__Gammaproteobacteria;o__Steroidobacterales;f__Steroidobacteraceae;g__Bog-1198;s__			0	0	0	0	0	0	0	0	0	0	0	0	0	0	0	0	0	0	0	0	0	0	0	0
20110700_P3S_8	d__Bacteria;p__Proteobacteria;c__Gammaproteobacteria;o__Steroidobacterales;f__Steroidobacteraceae;g__Bog-1198;s__			0.0013832	0.00353888	0.000140181	0.00361767	0	0.00166834	0.000262739	1.48334e-05	0	0	0	0	0	0	0	0	0	0	0	0	0	0	0	0
20110800_S3S_8	d__Bacteria;p__Proteobacteria;c__Gammaproteobacteria;o__Steroidobacterales;f__Steroidobacteraceae;g__Bog-1198;s__			0	0	0	0	0	0	0	0	0	0	0	0	0	0	0	0	0	0	0	0	0.000637707	0	0	0
20111000_S3M_6	d__Bacteria;p__Proteobacteria;c__Gammaproteobacteria;o__Steroidobacterales;f__Steroidobacteraceae;g__Bog-1198;s__			0	0	0	0	0	0	0	0	0	0.0136335	0	0.000253611	0	6.16959e-05	0.00492638	0	0	0	0	0	0	0	0	0
20111000_S3S_11	d__Bacteria;p__Proteobacteria;c__Gammaproteobacteria;o__Steroidobacterales;f__Steroidobacteraceae;g__Bog-1198;s__			0	0	0	0	0	0	0	0	0	0	0	0	0	0	0	0	0	0	0	0	0.00133259	0	0	0
20111000_S3S_4	d__Bacteria;p__Proteobacteria;c__Gammaproteobacteria;o__Steroidobacterales;f__Steroidobacteraceae;g__Bog-1198;s__			0	0	0	0	0	0	0	0	0	0	0	0	0	0	0	0	0	0	0	0	0	0	0	0
20120700_S1D_45	d__Bacteria;p__Proteobacteria;c__Gammaproteobacteria;o__Steroidobacterales;f__Steroidobacteraceae;g__Bog-1198;s__			0	0	0	0	0	0	0	0	0	0	0	0	0	0	0.000906943	6.52334e-05	0	0	0	0	0	0	8.37512e-06	0
20140700_S31_11	d__Bacteria;p__Proteobacteria;c__Gammaproteobacteria;o__Steroidobacterales;f__Steroidobacteraceae;g__Bog-1198;s__			0	0	0	0	0	0	0	0	0	0.0046313	0	0	0.0151516	0	0	0	0	0	0	0	0	0	0	0
20150700_P24_8	d__Bacteria;p__Proteobacteria;c__Gammaproteobacteria;o__Steroidobacterales;f__Steroidobacteraceae;g__Bog-1198;s__			0	0	0	0.00161147	0.00778439	0	0	0.00925813	0	0	0	0	0	0	0	0	0	0	0	0	0	0	0	0
20160700_S14_9	d__Bacteria;p__Proteobacteria;c__Gammaproteobacteria;o__Steroidobacterales;f__Steroidobacteraceae;g__Bog-1198;s__			0	0	0	5.65116e-05	0	0	0	0	0.00330996	2.75267e-05	0.0317744	0.00779483	3.21989e-05	0.00648267	0.00237864	0.00487519	0	0	0	0	0	0	0	0
20160700_S23_8	d__Bacteria;p__Proteobacteria;c__Gammaproteobacteria;o__Steroidobacterales;f__Steroidobacteraceae;g__Bog-1198;s__			0	0	0	0	0	0	0	0	0	0.00263756	0	0.00976513	0.000128682	0.000671551	0.00104428	0	0	0	0	0	0	0	0	0
20170700_P23_1	d__Bacteria;p__Proteobacteria;c__Gammaproteobacteria;o__Steroidobacterales;f__Steroidobacteraceae;g__Bog-1198;s__			0	0	0	0	0	0	0	0	0	0	0	0	0	0	0	0	0	0	0	0	0	0	0	0
Bog.None.R2.T0.trimmomatic.megahit_bin.358_96.68_6.10	d__Bacteria;p__Proteobacteria;c__Gammaproteobacteria;o__Steroidobacterales;f__Steroidobacteraceae;g__Bog-1198;s__			0	0	0	0	0	0	0	0	0.000454075	0.00654232	0	0.0139223	0.000252191	0.000513423	0.0114066	0.000638938	0.0001349	0	0	0.00217752	0.000225528	9.19862e-05	0.000270018	0
Palsa.None.R2.T0.JGI.BFC.metaspades_bin.21_97.13_1.25	d__Bacteria;p__Proteobacteria;c__Gammaproteobacteria;o__Steroidobacterales;f__Steroidobacteraceae;g__Bog-1198;s__			5.2291e-05	0.000188967	4.25908e-05	0.000136883	0	6.3924e-05	2.46883e-05	0	0	0.000107747	0	0	0.00674153	0	0	0	0	0	0	0	0	0	0	0
Palsa.Unlabelled.R1.T3.F3.trimmomatic.metaspades_bin.82_91.99_3.21	d__Bacteria;p__Proteobacteria;c__Gammaproteobacteria;o__Steroidobacterales;f__Steroidobacteraceae;g__Bog-1198;s__			0	0.00498816	0.000650545	0.000799257	0	0.00220414	0	0	0	0.00437939	0	0	0.00253613	0	0	0	0	0	0	0	0	0	0	0
Palsa.Unlabelled.R2.T3.F3.trimmomatic.megahit_bin.256_72.59_0.86	d__Bacteria;p__Proteobacteria;c__Gammaproteobacteria;o__Steroidobacterales;f__Steroidobacteraceae;g__Bog-1198;s__			0	0	0	0	0	0	0	0	0	0	0	0	0	0	0	0	0	0	0	0	0	0	0	0
Palsa.Unlabelled.R3.T3.F2.trimmomatic.metaspades_bin.58_71.79_7.57	d__Bacteria;p__Proteobacteria;c__Gammaproteobacteria;o__Steroidobacterales;f__Steroidobacteraceae;g__Bog-1198;s__			0.00268535	0.00150599	0.00038558	0.000820206	9.26521e-05	0.000243188	0.000640414	0	0	0	0	0	0.00113665	0	0	0	0	0	0	0	0	0	0	0
PMCJ01	d__Bacteria;p__Proteobacteria;c__Gammaproteobacteria;o__Steroidobacterales;f__Steroidobacteraceae;g__Bog-1198;s__			0	0	0	0	0	0	0	0	0	0	0	0	0	0	0	0	0	0.00228709	0	0	0	0	0	0.00915542
20111000_P2M_2	d__Bacteria;p__Proteobacteria;c__Gammaproteobacteria;o__Steroidobacterales;f__Steroidobacteraceae;g__Bog-1198;s__Bog-1198 sp003132425			0	0	0	0	0.0248247	0	0	0	0	0	0	0	0	0	0	0	0	0	0	0	0	0	0	0
20111000_S2M_4	d__Bacteria;p__Proteobacteria;c__Gammaproteobacteria;o__Steroidobacterales;f__Steroidobacteraceae;g__Bog-1198;s__Bog-1198 sp003134045			0	0	0	0	0	0	0	0	0.000633362	0	1.14086e-05	0	0	0	0.00391645	0.0255722	0	0	0	0	0	0	0	0
Bog.None.R3.T0.trimmomatic.megahit_bin.383_96.18_3.47	d__Bacteria;p__Proteobacteria;c__Gammaproteobacteria;o__Steroidobacterales;f__Steroidobacteraceae;g__Bog-1198;s__Bog-1198 sp003137095			0	0	0	0	0	0	0	0	0	0.0286218	0	0	0.0280342	0	5.12779e-05	0	0	0	0	0.0342638	0.0192059	9.77263e-05	0	0
20110800_S2M_9	d__Bacteria;p__Proteobacteria;c__Gammaproteobacteria;o__Steroidobacterales;f__Steroidobacteraceae;g__Bog-1198;s__Bog-1198 sp003164785			0	0	0	0	0	0	0	0	0.00412656	0	0	9.64108e-05	0	0	0.00218525	9.64694e-05	0	0	0	0	0	0	0	0
20120700_P3D_143	d__Bacteria;p__Proteobacteria;c__Gammaproteobacteria;o__Steroidobacterales;f__Steroidobacteraceae;g__Bog-1198;s__Bog-1198 sp003165495			0	0	0	0	0	0	0	0	0	0	0	0	0	0	0	0	0	0	0	0	0	0	0	0
20110600_P1M_8	d__Bacteria;p__Proteobacteria;c__Gammaproteobacteria;o__Steroidobacterales;f__Steroidobacteraceae;g__FEN-1191;s__			0	0	0	0	0	0	0	0.000226255	0	0	0	0	0	0	0	0	0	0	0	0	0	0	0	0
20111000_P3M_40	d__Bacteria;p__Proteobacteria;c__Gammaproteobacteria;o__Steroidobacterales;f__Steroidobacteraceae;g__FEN-1191;s__			0	0	0	0	0	0	0	0	0	0	0	0	0	0	0	0	0	0	0	0	0	0	0	0
20140700_S33_15	d__Bacteria;p__Proteobacteria;c__Gammaproteobacteria;o__Steroidobacterales;f__Steroidobacteraceae;g__FEN-1191;s__			0	0	0	0	0	0	0	0	0	0	0	0.00125662	0	0	0.00510876	0	0	0	0	0	0	0	0	0
20150700_P21_1	d__Bacteria;p__Proteobacteria;c__Gammaproteobacteria;o__Steroidobacterales;f__Steroidobacteraceae;g__FEN-1191;s__			0.0155789	0.0252233	0.00665479	0.00763997	0.000785536	0.0129767	0.00348323	0.00478927	0	4.51235e-05	0	0	0.000850536	0	0	0	0	0	0	0	0	0	0	0
20150700_S23_2	d__Bacteria;p__Proteobacteria;c__Gammaproteobacteria;o__Steroidobacterales;f__Steroidobacteraceae;g__FEN-1191;s__			0	0	0	0	0	0	0	0	0	0.00567282	0	0.00311309	0.000245773	3.5373e-05	0.0247546	0	0	0	0	0	0	0	0	0
20160700_P15_17	d__Bacteria;p__Proteobacteria;c__Gammaproteobacteria;o__Steroidobacterales;f__Steroidobacteraceae;g__FEN-1191;s__			0	0	0	0.00289462	0.00403374	0	0.000412381	0.00152116	0	0	0.000115806	0	0	0	0	0	0	0	0	0	0	0	0	0
20160700_S33_6	d__Bacteria;p__Proteobacteria;c__Gammaproteobacteria;o__Steroidobacterales;f__Steroidobacteraceae;g__FEN-1191;s__			0	0	0	0	0	0	0	0	0	0.0127043	0	0.0113481	0.00325475	0.000238848	0.0150026	0	0	0	0	0	0	0	0	0
Bog.Unlabelled.R3.T1.F3.JGI.BFC.metaspades_bin.11_87.40_5.27	d__Bacteria;p__Proteobacteria;c__Gammaproteobacteria;o__Steroidobacterales;f__Steroidobacteraceae;g__FEN-1191;s__			0	0	0	0	0	0	0	0	0	0.000183577	0	0	0.0039604	1.2668e-06	0	0	0	0	0	0.000268505	0.000957547	0	0	0
Palsa.Labelled.R1.T1.F2.trimmomatic.megahit_bin.16_70.72_6.45	d__Bacteria;p__Proteobacteria;c__Gammaproteobacteria;o__Steroidobacterales;f__Steroidobacteraceae;g__FEN-1191;s__			0.00130266	0.00950787	9.89775e-05	0.00119823	0	0.0029893	0	2.86534e-05	0	9.80006e-05	0	0	0.00130518	0	0	0	0	0	0	0	0	0	0	0
Palsa.Unlabelled.R1.T3.F3.trimmomatic.metaspades_bin.94_89.19_4.42	d__Bacteria;p__Proteobacteria;c__Gammaproteobacteria;o__Steroidobacterales;f__Steroidobacteraceae;g__FEN-1191;s__			0.00366652	0.00882199	0.000307925	0.00177576	0	0.00286087	0	0	0	0.0180166	0	0	0.0184657	0	0	0	0	0	0	0	0	0	0	0
Palsa.Unlabelled.R2.T3.F3.JGI.BFC.metaspades_bin.203_90.06_2.84	d__Bacteria;p__Proteobacteria;c__Gammaproteobacteria;o__Steroidobacterales;f__Steroidobacteraceae;g__FEN-1191;s__			0.00161649	0.00388647	0.00149568	0.0033474	0	0.00333818	0.000105942	0	0	0	0	0	0.00231351	0	0	0	0	0	0	0	0	0	0	0
Palsa.Unlabelled.R2.T3.F3.JGI.BFC.metaspades_bin.5_87.01_6.92	d__Bacteria;p__Proteobacteria;c__Gammaproteobacteria;o__Steroidobacterales;f__Steroidobacteraceae;g__FEN-1191;s__			0.000406757	0.00532851	0.00220849	0.00391137	0	0.00508342	0.00027357	0	0	0.000128998	0	0	0.0013961	0	0	0	0	0	0	0	0	0	0	0
Palsa.Unlabelled.R2.T3.F3.trimmomatic.megahit_bin.241_91.03_4.38	d__Bacteria;p__Proteobacteria;c__Gammaproteobacteria;o__Steroidobacterales;f__Steroidobacteraceae;g__FEN-1191;s__			0.00180408	0.00644363	0	0.00286573	0	0.000468913	0	0	0	0.000209068	0	0	0.00228488	0	0	0	0	0	0	0	0	0	0	0
20120500_P31_3	d__Bacteria;p__Proteobacteria;c__Gammaproteobacteria;o__Steroidobacterales;f__Steroidobacteraceae;g__FEN-1191;s__FEN-1191 sp003132025			0.00542619	0.000455847	0.00615326	0.00787034	0	0.00964909	0.00177281	0	0	6.09004e-05	0	0	9.50519e-05	0	0	0	0	0	0	0	0	0	0	0
20100900_E3S_1	d__Bacteria;p__Proteobacteria;c__Gammaproteobacteria;o__Steroidobacterales;f__Steroidobacteraceae;g__FEN-1191;s__FEN-1191 sp003162555			0	0	0	0	0	0	0	0	0	0	0	0	0	0	0	0	0	0	0	0	0	0	0	0
20110700_P3D_10	d__Bacteria;p__Proteobacteria;c__Gammaproteobacteria;o__Steroidobacterales;f__Steroidobacteraceae;g__PALSA-1196;s__			0	0	0	0.00152033	0.00288812	0	0	0.00111064	0	0	0	0	0	0	0	0	0	0	0	0	0	0	0	0
20111000_P1M_5	d__Bacteria;p__Proteobacteria;c__Gammaproteobacteria;o__Steroidobacterales;f__Steroidobacteraceae;g__PALSA-1196;s__			0	0	0	1.16772e-06	0.000641608	0	0	0.00542172	0	0	0	0	0	0	0	0	0	0	0	0	0	0	0	0
20120500_P32_2	d__Bacteria;p__Proteobacteria;c__Gammaproteobacteria;o__Steroidobacterales;f__Steroidobacteraceae;g__PALSA-1196;s__			0	0	0	0	0	0	0	0.00484372	0	0	0	0	0	0	0	0	0	0	0	0	0	0	0	0
20120600_P3M_10	d__Bacteria;p__Proteobacteria;c__Gammaproteobacteria;o__Steroidobacterales;f__Steroidobacteraceae;g__PALSA-1196;s__			0.0108227	0.0102934	0.00444368	0.00197544	0	0.00612356	0.000426798	0	0	0	0	0	0.000997401	0	0	0	0	0	0	0	0	0	0	0
20120600_P3M_5	d__Bacteria;p__Proteobacteria;c__Gammaproteobacteria;o__Steroidobacterales;f__Steroidobacteraceae;g__PALSA-1196;s__			0.00672869	0.00976066	0.00077551	0.000769039	0	0.00430998	0.00535549	0.000365717	0	0	0	0	0	0	0	0	0	0	0	0	0	0	0	0
20120700_P2D_8	d__Bacteria;p__Proteobacteria;c__Gammaproteobacteria;o__Steroidobacterales;f__Steroidobacteraceae;g__PALSA-1196;s__			0	0	0	0.00270071	0.00389141	0	0	0	0	0	0	0	0	0	0	0	0	0	0	0	0	0	0	0
20120700_P3D_85	d__Bacteria;p__Proteobacteria;c__Gammaproteobacteria;o__Steroidobacterales;f__Steroidobacteraceae;g__PALSA-1196;s__			0	0	0	0	0	0	0	0	0	0	0	0	0	0	0	0	0	0	0	0	0	0	0	0
20150700_P21_2	d__Bacteria;p__Proteobacteria;c__Gammaproteobacteria;o__Steroidobacterales;f__Steroidobacteraceae;g__PALSA-1196;s__			0.00609356	0.00206467	0.00738032	0.0169893	0	0.00478768	0	0	0	0	0	0	0	0	0	0	0	0	0	0	0	0	0	0
20170700_P34_1	d__Bacteria;p__Proteobacteria;c__Gammaproteobacteria;o__Steroidobacterales;f__Steroidobacteraceae;g__PALSA-1196;s__			0	0	0	0	0	0	0	0.000782362	0	0	0	0	0	0	0	0	0	0	0	0	0	0	0	0
20110800_P3M_11	d__Bacteria;p__Proteobacteria;c__Gammaproteobacteria;o__Steroidobacterales;f__Steroidobacteraceae;g__PALSA-1196;s__PALSA-1196 sp003140135			0.00308638	0	0.00304102	0.000217367	0.0270378	0.00358866	0.0197132	0.00697881	0	0	0	0	0	0	0	0	0	0	0	0	0	0	0	0
3300028795_9	d__Bacteria;p__Proteobacteria;c__Gammaproteobacteria;o__UBA6186;f__UBA6186;g__;s__			0	0	0	0	0	0	0	0	0	0	0	0	0	0	0	0	0	0	0	0	0	0	0	0
Fen.Labelled.R1.T3.F1.trimmomatic.metaspades_bin.70_79.05_1.45	d__Bacteria;p__Proteobacteria;c__Gammaproteobacteria;o__UBA6186;f__UBA6186;g__;s__			0	0	0	0	0	0	0	0	0	0	0	0	0	0	0	0	0	0	0	0	0	0	0	0
Palsa.Labelled.R1.T3.F2.trimmomatic.megahit_bin.30_87.36_0.57	d__Bacteria;p__Proteobacteria;c__Gammaproteobacteria;o__UBA6186;f__UBA6186;g__;s__			0	0	0	0	0	0	0	0	0	0	0	0	0	0	0	0	0	0	0	0	0	0	0	0
20120700_S1D_35	d__Bacteria;p__Proteobacteria;c__Gammaproteobacteria;o__UBA6186;f__UBA6186;g__UBA6186;s__			0	0	0	0	0	0	0	0	0	0	0	0.000110516	0	0	0.00112669	0	0	0	0	0	0	0	0	0
Bog.Labelled.R1.T2.F1.trimmomatic.megahit_bin.69_82.85_0.58	d__Bacteria;p__Proteobacteria;c__Gammaproteobacteria;o__UBA6186;f__UBA6186;g__UBA6186;s__UBA6186 sp903822055			0	0	0	0	0	0	0	0	0	0	0	0.000113014	0	0	0	0	0	0	0	0	0	0	0	0
PMCP01	d__Bacteria;p__Proteobacteria;c__Gammaproteobacteria;o__UBA6522;f__UBA6522;g__FEN-1219;s__FEN-1219 sp003155415			0	0	0	0	0	0	0	0	0	0	0	0	0	0	0	0	0.000235297	0.00282486	0	0	0	0	0	0.0298448
20120800_E3D_5	d__Bacteria;p__Proteobacteria;c__Gammaproteobacteria;o__UBA9339;f__UBA9339;g__FEN-1226;s__FEN-1226 sp003142435			0	0	0	0	0	0	0	0	0	0	0	0	0	0	0	0	0	0	0	0	0	0	0	0
20160700_E25_5	d__Bacteria;p__Proteobacteria;c__Gammaproteobacteria;o__UBA9339;f__UBA9339;g__;s__			0	0	0	0	0	0	0	0	0	0	0	0	0	0	0	0	0	0	9.0619e-06	0	0	0	0	0
20120800_E1X_5	d__Bacteria;p__Proteobacteria;c__Gammaproteobacteria;o__Xanthomonadales;f__Rhodanobacteraceae;g__Dokdonella_A;s__Dokdonella_A sp003142815			0	0	0	0	0	0	0	0	0	0	0	0	0	0	0	0	0	0	0	0	0	0	0	0
Palsa.Labelled.R1.T2.F3.JGI.BFC.metaspades_bin.25_97.16_1.95	d__Bacteria;p__Proteobacteria;c__Gammaproteobacteria;o__Xanthomonadales;f__Rhodanobacteraceae;g__Rhodanobacter;s__			0	0	0	0	0	0	0	0	0	0	0	0	0	0	0	0	0	0	0	0	0	0	0	0
Palsa.Labelled.R1.T3.F1.JGI.BFC.metaspades_bin.33_71.29_4.39	d__Bacteria;p__Proteobacteria;c__Gammaproteobacteria;o__Xanthomonadales;f__Rhodanobacteraceae;g__Rhodanobacter;s__			0	0	0	0	0	0	0	0	0	0	0	0	0	0	0	0	0	0	0	0	0	0	0	0
Palsa.Labelled.R2.T2.F3.trimmomatic.metaspades_bin.7_84.01_7.43	d__Bacteria;p__Proteobacteria;c__Gammaproteobacteria;o__Xanthomonadales;f__Rhodanobacteraceae;g__Rhodanobacter;s__Rhodanobacter sp014207185			0	0.000725712	0	0	0	0	0	0	0	0	0	0	0	0	0	0	0	0	0	0	0	0	0	0
Palsa.Labelled.R3.T3.F3.trimmomatic.megahit_bin.118_74.31_0.00	d__Bacteria;p__Proteobacteria;c__Gammaproteobacteria;o__Xanthomonadales;f__Rhodanobacteraceae;g__Rhodanobacter;s__			0	0	0	0	0	0	0	0	0	0	0	0	0	0	0	0	0	0	0	1.85879e-05	0.00210362	0	0	0
Palsa.Unlabelled.R1.T2.F2.JGI.BFC.metaspades_bin.21_98.78_0.86	d__Bacteria;p__Proteobacteria;c__Gammaproteobacteria;o__Xanthomonadales;f__Rhodanobacteraceae;g__Rhodanobacter;s__			0	9.4232e-06	0	0	0	0	0	0	0	0	0	0	0	0	0	0	0	0	0	0	0	0	0	0
Palsa.Unlabelled.R1.T2.F2.JGI.BFC.metaspades_bin.30_76.90_0.00	d__Bacteria;p__Proteobacteria;c__Gammaproteobacteria;o__Xanthomonadales;f__Rhodanobacteraceae;g__Rhodanobacter;s__			0	0	0	0	0	0	0	0	0	0	0	0	0	0	0	0	0	0	0	0	0	0	0	0
Palsa.Unlabelled.R1.T2.F2.JGI.BFC.metaspades_bin.34_83.32_1.69	d__Bacteria;p__Proteobacteria;c__Gammaproteobacteria;o__Xanthomonadales;f__Rhodanobacteraceae;g__Rhodanobacter;s__			0	0	0	0.000735236	0	0	0	0	0	0	0	0	0	0	0	0	0	0	0	0	0	0	0	0
Palsa.Unlabelled.R1.T3.F3.JGI.BFC.metaspades_bin.65_90.18_2.07	d__Bacteria;p__Proteobacteria;c__Gammaproteobacteria;o__Xanthomonadales;f__Rhodanobacteraceae;g__Rhodanobacter;s__Rhodanobacter sp009766065			0	0	0	0	0	0	0	0	0	0	0	0	0	0	0	0	0	0	0	0	0	0	0	0
Palsa.Unlabelled.R2.T2.F2.JGI.BFC.metaspades_bin.5_98.37_2.25	d__Bacteria;p__Proteobacteria;c__Gammaproteobacteria;o__Xanthomonadales;f__Rhodanobacteraceae;g__Rhodanobacter;s__			0	0	0	0	0	0	0	0	0	0	0	0	0	0	0	0	0	0	0	0	0	0	0	0
Palsa.Unlabelled.R2.T3.F3.JGI.BFC.metaspades_bin.309_94.54_1.23	d__Bacteria;p__Proteobacteria;c__Gammaproteobacteria;o__Xanthomonadales;f__Rhodanobacteraceae;g__Dyella;s__			0	0	0	0	0	0	0	0	0	0	0	0	0	0	0	0	0	0	0	0	0	0	0	0
20110800_E2D_32	d__Bacteria;p__Spirochaetota;c__Spirochaetia;o__SZUA-6;f__Fen-1364;g__Fen-1364;s__			0	0	0	0	0	0	0	0	0	0	0	0	0	0	0	0	0.00339899	0.001613	0.00309651	0	0	0	0.00160229	0
3300038461_5	d__Bacteria;p__Spirochaetota;c__Spirochaetia;o__SZUA-6;f__Fen-1364;g__Fen-1364;s__			0	0	0	0	0	0	0	0	0	0	0	0	0	0	0	0	0	0	0	0	0	0	0	0
3300037104_11	d__Bacteria;p__Spirochaetota;c__Spirochaetia;o__SZUA-6;f__Fen-1364;g__Fen-1364;s__Fen-1364 sp003141795			0	0	0	0	0	0	0	0	0	0	0	0	0	0	0	0	0	0	0	0	0	0	0	0
PMDT01	d__Bacteria;p__Spirochaetota;c__Spirochaetia;o__SZUA-6;f__Fen-1364;g__Fen-1364;s__Fen-1364 sp003154555			0	0	0	0	0	0	0	0	0	0	0	0	0	0	0	0	0.00115369	0.00589454	0.00022324	0	0	0	0.00265313	0
20110800_E3D_13	d__Bacteria;p__Spirochaetota;c__Spirochaetia;o__SZUA-6;f__Fen-1364;g__Fen-1364;s__Fen-1364 sp003170115			0	0	0	0	0	0	0	0	0	0	0	0	0	0	0	0	0.000357099	0	0.00410467	0	0	0	0.000209208	0
3300037185_7	d__Bacteria;p__Spirochaetota;c__Spirochaetia;o__Treponematales;f__UBA8932;g__UBA1306;s__			0	0	0	0	0	0	0	0	0	0	0	0	0	0	0	0.000166293	0	0	0	0.000305593	0	0.00216976	0	0
3300037224_12	d__Bacteria;p__Spirochaetota;c__Spirochaetia;o__Treponematales;f__UBA8932;g__UBA1306;s__			0	0	0	0	0	0	0	0	0	0	0	0	0	0	0	0	0	0	0.000271899	0	0	0	9.99446e-05	0
PMCA01	d__Bacteria;p__UBA6262;c__UBA6262;o__UBA6262;f__UBA6262;g__Fen-1174;s__Fen-1174 sp003153935			0	0	0	0	0	0	0	0	0	0	0	0	0	0	0	0	0.000107857	0.00321736	0	0	0	0	0.00125916	0.00164989
Palsa.Unlabelled.R1.T3.F1.trimmomatic.megahit_bin.10_70.35_4.99	d__Bacteria;p__Chlamydiota;c__Chlamydiia;o__Chlamydiales;f__SLFE01;g__;s__			0	0	0	0	0	0	0	0	0	0	0	0	0	0	0	0	0	0	0	0	0	0	0	0
20110800_E3D_11	d__Bacteria;p__Chlamydiota;c__Chlamydiia;o__Chlamydiales;f__FEN-1388;g__FEN-1388;s__FEN-1388 sp003170575			0	0	0	0	0	0	0	0	0	0	0	0	0	0	0	0	0	0	0	0	0	0	0	0
PLSG01	d__Bacteria;p__Chlamydiota;c__Chlamydiia;o__Chlamydiales;f__Parachlamydiaceae;g__BOG-1457;s__BOG-1457 sp003164155			0	0	0	0	0	0	0	0	0	0	0	0	0	0	0	0	0	0	0	0	0	0	0	0
PLXY01	d__Bacteria;p__Chlamydiota;c__Chlamydiia;o__Chlamydiales;f__Rhabdochlamydiaceae;g__PALSA-1444;s__PALSA-1444 sp003153295			0	0	0	0	0	0	0	0	0	0	0	0	0	0	0	0	0	0	0	0	0	0	0	0
Bog.Unlabelled.R2.T3.F1.trimmomatic.megahit_bin.4_76.39_0.68	d__Bacteria;p__Chlamydiota;c__Chlamydiia;o__Chlamydiales;f__SM23-39;g__CAITMJ01;s__			0	0	0	0	0	0	0	0	0	0	0	0	0	0	0	0	0	0	0	0	0	0	0	0
PLXF01	d__Bacteria;p__Chlamydiota;c__Chlamydiia;o__Chlamydiales;f__SM23-39;g__PALSA-1448;s__PALSA-1448 sp003151315			0	0	0	0	0	0	0	0	0	0	0	0	0	0	0	0	0	0	0	0	0	0	0	0
20110800_E1D_4	d__Bacteria;p__Verrucomicrobiota;c__Kiritimatiellae;o__LD1-PB3;f__JAGNIJ01;g__;s__			0	0	0	0	0	0	0	0	0	0	0	0	0	0	0	0	0.00109926	0	0.00141939	0	0	0	0	0
20160700_E23_26	d__Bacteria;p__Verrucomicrobiota;c__Kiritimatiellae;o__RFP12;f__JAAYNR01;g__CAIWXQ01;s__			0	0	0	0	0	0	0	0	0	0	0	0	0	0	0	0	0	0	0	0.0103871	1.029e-05	0.0043564	0	0
20130700_E2D_3	d__Bacteria;p__Verrucomicrobiota;c__Verrucomicrobiae;o__Chthoniobacterales;f__;g__;s__			0	0	0	0	0	0	0	0	0	0	0	0	0	0	0	0	0	0	0.000189998	0	0	0	0	0
Palsa.Labelled.R3.T1.F1.trimmomatic.metaspades_bin.38_96.40_3.38	d__Bacteria;p__Verrucomicrobiota;c__Verrucomicrobiae;o__Chthoniobacterales;f__JAFAMB01;g__JAFAMB01;s__			0	2.42688e-05	0	0	0	0	0	0	0	0	0	0	0.000190068	0	0	0	0	0	0	0	0	0	0	0
Bog.None.R2.T0.JGI.BFC.metaspades_bin.328_92.09_2.03	d__Bacteria;p__Verrucomicrobiota;c__Verrucomicrobiae;o__Chthoniobacterales;f__Chthoniobacteraceae;g__;s__			0	0	0	0	0	0	0	0	0	0	0	0	0.000328151	0	0	0	0	0	0	0	0	0	0	0
Bog.None.R2.T0.trimmomatic.megahit_bin.344_99.28_6.76	d__Bacteria;p__Verrucomicrobiota;c__Verrucomicrobiae;o__Chthoniobacterales;f__Chthoniobacteraceae;g__;s__			0	0	0	0	0	0	0	0	0	0.000146264	0	5.7725e-05	0	0	0	0	0	0	0	0	0	0	0	0
Bog.None.R2.T0.trimmomatic.megahit_bin.356_99.38_2.70	d__Bacteria;p__Verrucomicrobiota;c__Verrucomicrobiae;o__Chthoniobacterales;f__Chthoniobacteraceae;g__;s__			0	0	0	0	0	0	0	0	0	0	0	0	0.00185198	0	0	0	0	0	0	6.09281e-06	0.000572032	0	0	0
Bog.None.R1.T0.trimmomatic.megahit_bin.233_80.97_3.18	d__Bacteria;p__Verrucomicrobiota;c__Verrucomicrobiae;o__Chthoniobacterales;f__Chthoniobacteraceae;g__Chthoniobacter;s__			0	0	0	0	0	0	0	0	0	0	0	0	0	0	0	0	0	0	0	0	0	0	0	0
Bog.None.R2.T0.JGI.BFC.metaspades_bin.347_81.27_8.23	d__Bacteria;p__Verrucomicrobiota;c__Verrucomicrobiae;o__Chthoniobacterales;f__Chthoniobacteraceae;g__Chthoniobacter;s__			0	0	0	0	0	0	0	0	0	0	0	0	0.000817429	0	0	0	0	0	0	0	0	0	0	0
3300037342_8	d__Bacteria;p__Verrucomicrobiota;c__Verrucomicrobiae;o__Chthoniobacterales;f__Chthoniobacteraceae;g__SXWH01;s__			0	0	0	0	0	0	0	0	0	0.00132871	0	0	0	0	0	0	0	0	0	0	3.40014e-05	0	0	0
20120500_P35_2	d__Bacteria;p__Verrucomicrobiota;c__Verrucomicrobiae;o__Chthoniobacterales;f__UBA10450;g__AV80;s__AV80 sp003134765			0	0	0	0	0	0	0	0	0	0	0	0	0	0	0	0	0	0	0	0	0	0	0	0
PLCN01	d__Bacteria;p__Verrucomicrobiota;c__Verrucomicrobiae;o__Chthoniobacterales;f__UBA10450;g__AV80;s__AV80 sp003134785			0	0	0	0	0	0	0	0	0	0	0	0	0	0	0	0	0	0	0	0	0	0	0	0
20110800_P1D_4	d__Bacteria;p__Verrucomicrobiota;c__Verrucomicrobiae;o__Chthoniobacterales;f__UBA10450;g__AV80;s__AV80 sp003167555			0	0	0	0	0	0	0	0	0	0	0	0	0	0	0	0	0	0	0	0	0	0	0	0
20120500_P37_6	d__Bacteria;p__Verrucomicrobiota;c__Verrucomicrobiae;o__Chthoniobacterales;f__UBA10450;g__AV80;s__AV80 sp003167555			0	0	0	0	0	0	0	0	0	0	0	0	0	0	0	0	0	0	0	0	0	0	0	0
20120700_P3D_56	d__Bacteria;p__Verrucomicrobiota;c__Verrucomicrobiae;o__Chthoniobacterales;f__UBA10450;g__AV80;s__AV80 sp003167555			0	0	0	0	0	0	0	0	0	0	0	0	0	0	0	0	0	0	0	0	0	0	0	0
20110800_P1D_36	d__Bacteria;p__Verrucomicrobiota;c__Verrucomicrobiae;o__Chthoniobacterales;f__UBA10450;g__AV80;s__AV80 sp003169695			0	0	0	0	0	0	0	0	0	0	0	0	0	0	0	0	0	0	0	0	0	0	0	0
20110700_P2D_2	d__Bacteria;p__Verrucomicrobiota;c__Verrucomicrobiae;o__Chthoniobacterales;f__UBA10450;g__Palsa-1382;s__Palsa-1382 sp003167365			0	0	0	0	0	0	0	0	0	0	0	0	0	0	0	0	0	0	0	0	0	0	0	0
20120500_P36_3	d__Bacteria;p__Verrucomicrobiota;c__Verrucomicrobiae;o__Chthoniobacterales;f__UBA10450;g__Palsa-1392;s__Palsa-1392 sp003169975			0	0	0	0	0	0	0	0	0	0	0	0	0	0	0	0	0	0	0	0	0	0	0	0
Bog.None.R3.T0.trimmomatic.megahit_bin.32_99.32_2.03	d__Bacteria;p__Verrucomicrobiota;c__Verrucomicrobiae;o__Chthoniobacterales;f__UBA6821;g__UBA6821;s__			0	0	0	0	0	0	0	0	0.000182255	0	0	0	0	0	0	0.000630034	0	0	0	0.000635322	0	0.00545345	0	0
Bog.Unlabelled.R2.T3.F2.trimmomatic.metaspades_bin.88_97.22_2.03	d__Bacteria;p__Verrucomicrobiota;c__Verrucomicrobiae;o__Chthoniobacterales;f__UBA6821;g__UBA6821;s__			0	0	0	0	0	0	0	0	0	0	0	0	0	0	0	0	0	0	0	0	0	0	0	0
20160700_E21_11	d__Bacteria;p__Verrucomicrobiota;c__Verrucomicrobiae;o__Chthoniobacterales;f__UBA6821;g__UBA6821;s__UBA6821 sp002452515			0	0	0	0	0	0	0	0	0	0	0	0	0.00953302	0	0	0	0	0	0	0.00123378	0.0355627	8.21783e-05	0	0
20110800_S3S_9	d__Bacteria;p__Verrucomicrobiota;c__Verrucomicrobiae;o__Chthoniobacterales;f__UBA6821;g__UBA6821;s__UBA6821 sp003136515			0	0	0	0	0	0	0	0	0	0	0	0	0.00839221	0	0	0	0	0	0	0	0.00028933	0	0	0
Palsa.Unlabelled.R2.T3.F3.JGI.BFC.metaspades_bin.311_98.80_3.38	d__Bacteria;p__Verrucomicrobiota;c__Verrucomicrobiae;o__Methylacidiphilales;f__GAS474;g__;s__			0	0	0	0	0	0	0	0	0	0	0	0	0	0	0	0	0	0	0	0	0	0	0	0
Palsa.Unlabelled.R2.T3.F3.trimmomatic.megahit_bin.77_87.82_4.39	d__Bacteria;p__Verrucomicrobiota;c__Verrucomicrobiae;o__Methylacidiphilales;f__GAS474;g__;s__			0	0	0	0	0	0	0	0	0	0	0	0	0	0	0	0	0	0	0	0	0	0	0	0
20150700_P15_16	d__Bacteria;p__Verrucomicrobiota;c__Verrucomicrobiae;o__Methylacidiphilales;f__UBA1321;g__JABDGH01;s__			0	0	0	0	0.000196378	0	0.0032287	0	0	0	0	0	0	0	0	0	0	0	0	0	0	0	0	0
Bog.None.R1.T0.trimmomatic.megahit_bin.358_74.42_8.60	d__Bacteria;p__Verrucomicrobiota;c__Verrucomicrobiae;o__Methylacidiphilales;f__UBA1321;g__JABDGH01;s__			0	0	0	0	0	0	0	0	0	0.000327459	0	0	4.49568e-05	0	0	0	0	0	0	0	0.000396576	0	0	0
Bog.None.R2.T0.JGI.BFC.metaspades_bin.260_94.67_5.63	d__Bacteria;p__Verrucomicrobiota;c__Verrucomicrobiae;o__Methylacidiphilales;f__UBA1321;g__JABDGH01;s__			0	0	0	0	0	0	0	0	0	0	0	0	0.000950446	0	0	0	0	0	0	1.06999e-05	0.00167327	0	0	0
Bog.None.R3.T0.trimmomatic.megahit_bin.67_73.32_6.98	d__Bacteria;p__Verrucomicrobiota;c__Verrucomicrobiae;o__Methylacidiphilales;f__UBA1321;g__JABDGH01;s__			0	0	0	0	0	0	0	0	0	0.000294615	0	0.000114088	0.00594636	0	0	0	0	0	0	0.000191393	0.000459257	0	0	0
Bog.None.R1.T0.trimmomatic.megahit_bin.118_76.60_1.35	d__Bacteria;p__Verrucomicrobiota;c__Verrucomicrobiae;o__Opitutales;f__JABDGR01;g__JABDGR01;s__			0	0	0	0	0	0	0	0	0	0.00297091	0	0	0.00646816	0	0	0	0	0	0	0	0.00254567	0	0	0
20130700_C1D_9	d__Bacteria;p__Verrucomicrobiota;c__Verrucomicrobiae;o__Opitutales;f__Opitutaceae;g__MWDT01;s__			0	0	0	0	0	0	0	0	0	0	0	0	0	0	0	0	0	0	0	0	0	0	0	0
20130700_C2X_6	d__Bacteria;p__Verrucomicrobiota;c__Verrucomicrobiae;o__Opitutales;f__Opitutaceae;g__MWDT01;s__			0	0	0	0	0	0	0	0	0	0	0	0	0	0	0	0	0.000573348	0	0.000638317	0	0	0	0.000897943	0
Bog.None.R3.T0.JGI.BFC.metaspades_bin.344_98.63_5.75	d__Bacteria;p__Verrucomicrobiota;c__Verrucomicrobiae;o__Opitutales;f__Opitutaceae;g__Palsa-1447;s__			0	0	0	0	0	0	0	0	0	0.0155689	0	0	3.73171e-05	0	6.9128e-05	0	0	0	0	0	0	0	0	0
Bog.Unlabelled.R3.T3.F3.trimmomatic.megahit_bin.151_70.18_0.00	d__Bacteria;p__Verrucomicrobiota;c__Verrucomicrobiae;o__Opitutales;f__Opitutaceae;g__Palsa-1447;s__			0	0	0	0	0	0	0	0	0	0.00148403	0	0	0.00309185	0	0	0	0	0	0	7.19386e-05	6.8398e-05	0	0	0
Bog.Unlabelled.R3.T3.F3.trimmomatic.metaspades_bin.180_95.25_4.11	d__Bacteria;p__Verrucomicrobiota;c__Verrucomicrobiae;o__Opitutales;f__Opitutaceae;g__Palsa-1447;s__Palsa-1447 sp903891325			0	0	0	0	0	0	0	0	0	0	0	0	0	0	0	0	0	0	0	0.000320826	0.00808892	0	0	0
20120600_E1D_37	d__Bacteria;p__Verrucomicrobiota;c__Verrucomicrobiae;o__Opitutales;f__Opitutaceae;g__Fen-1467;s__			0	0	0	0	0	0	0	0	0	0	0	0	0	0	0	0	0.00701345	0.000674759	0.00650569	0	0	0	0.0115097	0
20130700_C1D_8	d__Bacteria;p__Verrucomicrobiota;c__Verrucomicrobiae;o__Opitutales;f__Opitutaceae;g__Fen-1467;s__			0	0	0	0	0	0	0	0	0	0	0	0	0	0	0	0	0	0	0.000983738	0	0	0	0.00113881	0
20130700_C1Y_5	d__Bacteria;p__Verrucomicrobiota;c__Verrucomicrobiae;o__Opitutales;f__Opitutaceae;g__Fen-1467;s__			0	0	0	0	0	0	0	0	0	0	0	0	0	0	0	0	0	0	0	0.00248759	0	0	0	0
20120800_E3X_3	d__Bacteria;p__Verrucomicrobiota;c__Verrucomicrobiae;o__Opitutales;f__Opitutaceae;g__Fen-1467;s__Fen-1467 sp003142615			0	0	0	0	0	0	0	0	0	0	0	0	0	0	0	0	0	0	0.000118691	0	0	0	0.000174598	0
20120800_E1D_15	d__Bacteria;p__Verrucomicrobiota;c__Verrucomicrobiae;o__Opitutales;f__Opitutaceae;g__Fen-1467;s__Fen-1467 sp003142955			0	0	0	0	0	0	0	0	0	0	0	0	0	0	0	0	0.00194971	0	0.00223188	0	0	0	0.00028286	0
20130700_C1Y_4	d__Bacteria;p__Verrucomicrobiota;c__Verrucomicrobiae;o__Opitutales;f__Opitutaceae;g__Fen-1467;s__Fen-1467 sp003142955			0	0	0	0	0	0	0	0	0	0	0	0	0	0	0	0	0	0	1.46956e-05	0	0	0	0	0
PMBT01	d__Bacteria;p__Verrucomicrobiota;c__Verrucomicrobiae;o__Opitutales;f__Opitutaceae;g__Fen-1467;s__Fen-1467 sp003153035			0	0	0	0	0	0	0	0	0	0	0	0	0	0	0	0	0.00708267	0.0078734	0.00684605	0	0	0	0.00734356	0.000650895
20120600_E2D_7	d__Bacteria;p__Verrucomicrobiota;c__Verrucomicrobiae;o__Opitutales;f__Opitutaceae;g__Fen-1467;s__Fen-1467 sp003157575			0	0	0	0	0	0	0	0	0	0	0	0	0	0	0	0	0	0	0	0	0	0	0	0
3300037361_6	d__Bacteria;p__Verrucomicrobiota;c__Verrucomicrobiae;o__Opitutales;f__Opitutaceae;g__Nibricoccus;s__			0	0	0	0	0	0	0	0	0	0	0	0	0	0	0	0	0	0	0	0	0	0	0	0
Fen.Unlabelled.R2.T3.F3.JGI.BFC.metaspades_bin.13_89.21_3.77	d__Bacteria;p__Verrucomicrobiota;c__Verrucomicrobiae;o__Opitutales;f__Opitutaceae;g__Nibricoccus;s__			0	0	0	0	0	0	0	0	0	0	0	0	0	0	0	0	0	0	0	0	0	0	0	0
3300037349_9	d__Bacteria;p__Verrucomicrobiota;c__Verrucomicrobiae;o__Opitutales;f__Opitutaceae;g__Palsa-1447;s__			0	0	0	0	0	0	0	0	0	0.000901022	0	3.07637e-05	1.78685e-05	2.21059e-05	2.54429e-05	0	0	0	0	0	0	0	0	0
Bog.None.R1.T0.trimmomatic.megahit_bin.27_76.49_0.00	d__Bacteria;p__Verrucomicrobiota;c__Verrucomicrobiae;o__Opitutales;f__Opitutaceae;g__Palsa-1447;s__			0	0	0	0	0	0	0	0	0.000241123	0.000719487	6.98436e-06	8.91245e-05	0	0	0.00152924	0	0	0	0	0.000289544	3.01961e-05	0	0	0
Bog.None.R2.T0.trimmomatic.megahit_bin.75_88.18_7.24	d__Bacteria;p__Verrucomicrobiota;c__Verrucomicrobiae;o__Opitutales;f__Opitutaceae;g__Palsa-1447;s__			0	0	0	0	0	0	0	0	0	0	0	0	0	0	0	0	0	0	0	0	0	0	0	0
Bog.None.R3.T0.JGI.BFC.metaspades_bin.123_97.95_1.37	d__Bacteria;p__Verrucomicrobiota;c__Verrucomicrobiae;o__Opitutales;f__Opitutaceae;g__Palsa-1447;s__			0	0	0	0	0	0	0	0	0	0	0	0	0	0	3.8654e-05	0	0	0	0	0.0421826	0.0242509	0.00448987	8.53426e-05	0
Palsa.Unlabelled.R1.T3.F3.trimmomatic.metaspades_bin.99_87.92_0.00	d__Bacteria;p__Verrucomicrobiota;c__Verrucomicrobiae;o__Opitutales;f__Opitutaceae;g__Palsa-1447;s__			0	0.00110745	0	0	0	0.00181898	0	0	0	0	0	0	0.00144307	0	0	0	0	0	0	0	0	0	0	0
Palsa.Unlabelled.R2.T3.F3.JGI.BFC.metaspades_bin.84_95.68_9.76	d__Bacteria;p__Verrucomicrobiota;c__Verrucomicrobiae;o__Opitutales;f__Opitutaceae;g__Palsa-1447;s__			0.000443782	0.00190989	0	0	0	5.61271e-05	0	0	0	0	0	0	0.000429078	0	0	0	0	0	0	0	0	0	0	0
20150700_P15_9	d__Bacteria;p__Verrucomicrobiota;c__Verrucomicrobiae;o__Opitutales;f__Opitutaceae;g__Palsa-1447;s__Palsa-1447 sp003140665			0.0280436	0.0216119	0.0185856	0.00812817	0.00538468	0.0249325	0.0562124	0.0271534	0	0	0	0	0.000539903	0	0	0	0	0	0	0	0	0	0	0
PLXR01	d__Bacteria;p__Verrucomicrobiota;c__Verrucomicrobiae;o__Opitutales;f__Opitutaceae;g__Palsa-1447;s__Palsa-1447 sp003151495			0	0	0	0	0	0	0	0	0	0	0	0	0	0	0	0	0	0	0	0	0	0	0	0
PLXS01	d__Bacteria;p__Verrucomicrobiota;c__Verrucomicrobiae;o__Opitutales;f__Opitutaceae;g__Palsa-1447;s__Palsa-1447 sp003151515			0	0	0	0	0	0	0	0	0	0	0.00261844	0	0	6.93334e-05	0	0.000174735	0	0	0	0	0	0	0	0
PLTZ01	d__Bacteria;p__Verrucomicrobiota;c__Verrucomicrobiae;o__Opitutales;f__Opitutaceae;g__Palsa-1447;s__Palsa-1447 sp003164715			0	0	0	0	0	0	0	0	9.14189e-05	0	0	0	0	0	0.0235545	0.000611192	0	0	0	9.87777e-05	0	0.00820982	0	0
3300037180_6	d__Bacteria;p__Verrucomicrobiota;c__Verrucomicrobiae;o__Opitutales;f__Opitutaceae;g__Palsa-1447;s__Palsa-1447 sp003168315			0	0	0	9.84179e-05	0.00437504	0.00738959	0.00679111	0.0157333	0	7.23887e-05	0	0	0.00420579	0	0	0	0	0	0	0	0	0	0	0
20100900_E1D_9	d__Bacteria;p__Verrucomicrobiota;c__Verrucomicrobiae;o__Palsa-1439;f__Palsa-1439;g__CAIKBP01;s__			0	0	0	0	0	0	0	0	0	0	0	0	0	0	0	0	0.0010188	0	0.00397642	0	0	0	0.0042252	0
20110800_E2D_18	d__Bacteria;p__Verrucomicrobiota;c__Verrucomicrobiae;o__Palsa-1439;f__Palsa-1439;g__CAIKBP01;s__			0	0	0	0	0	0	0	0	0	0	0	0	0	0	0	0	0	0	0	0	0	0	0	0
20140700_E15_18	d__Bacteria;p__Verrucomicrobiota;c__Verrucomicrobiae;o__Palsa-1439;f__Palsa-1439;g__CAIKBP01;s__			0	0	0	0	0	0	0	0	0	0	0	0	0	0	0	0	0	0	0	0	0	0	0	0
20110800_S3D_10	d__Bacteria;p__Verrucomicrobiota;c__Verrucomicrobiae;o__Palsa-1439;f__Palsa-1439;g__Palsa-1439;s__			0	0	0	0	0	0	0	0	0	0	0	0	0	0	0	0	0	0	0	0	0	0	0	0
20130700_P1Y_10	d__Bacteria;p__Verrucomicrobiota;c__Verrucomicrobiae;o__Palsa-1439;f__Palsa-1439;g__Palsa-1439;s__			0	0	0	0.00121505	0.00309841	0	0	0.0001285	0.000757328	0.000302359	0.00053408	0	0	0	0.0138845	0.00604729	0	0	0	0	0	0	0	0
20170700_S33_28	d__Bacteria;p__Verrucomicrobiota;c__Verrucomicrobiae;o__Palsa-1439;f__Palsa-1439;g__Palsa-1439;s__			0	0	0	0.000973166	0.00216633	0	0	0.000146982	0.000114888	0.000237814	7.17516e-05	0	0	0	0.00187051	0.00135184	0	0	0	0	0	0	0	0
20120700_P3D_140	d__Bacteria;p__Verrucomicrobiota;c__Verrucomicrobiae;o__Palsa-1439;f__Palsa-1439;g__Palsa-1439;s__Palsa-1439 sp003152315			0	0	0	0	0	0	0	0	0	0	0	0	0	0	0	0	0	0	0	0	0	0	0	0
20110700_S2D_6	d__Bacteria;p__Verrucomicrobiota;c__Verrucomicrobiae;o__Palsa-1439;f__Palsa-1439;g__Palsa-1439;s__Palsa-1439 sp003164675			0	0	0	0	0	0	0	0	0	0	0	0	0	0	0	0.00152211	0.000193152	0	4.65108e-05	0	0	0	0.000351688	0
20110800_S1S_18	d__Bacteria;p__Verrucomicrobiota;c__Verrucomicrobiae;o__Pedosphaerales;f__Palsa-1400;g__;s__			0	0	0	0	0	0	0	0	0	0	0	0	0.00134593	0	0	0	0	0	0	0	0	0	0	0
20110800_S3D_14	d__Bacteria;p__Verrucomicrobiota;c__Verrucomicrobiae;o__Pedosphaerales;f__Palsa-1400;g__;s__			0	0	0	0	0	0	0	0	0	0	0.000116982	0	0	0	6.17309e-05	0.00319642	0	0	0	0	0	0	0	0
20120700_P3D_21	d__Bacteria;p__Verrucomicrobiota;c__Verrucomicrobiae;o__Pedosphaerales;f__Palsa-1400;g__;s__			0	0	0	0	0	0	0	0	0	0	0	0	0	0	0	0	0	0	0	0	0	0	0	0
20120700_S1D_29	d__Bacteria;p__Verrucomicrobiota;c__Verrucomicrobiae;o__Pedosphaerales;f__Palsa-1400;g__;s__			0	0	0	0	0	0	0	0	0.00111261	0	8.38386e-05	0.00327003	0	0.000556216	0.00234336	0	0	0	0	0	0	0	0	0
20120700_S1D_89	d__Bacteria;p__Verrucomicrobiota;c__Verrucomicrobiae;o__Pedosphaerales;f__Palsa-1400;g__;s__			0	0	0	0	0	0	0	0	7.1147e-05	0	0.00144409	0	0	0	0	0.00183626	0	0	0	0	0	0.00225352	0	0
20120700_S1D_98	d__Bacteria;p__Verrucomicrobiota;c__Verrucomicrobiae;o__Pedosphaerales;f__Palsa-1400;g__;s__			0	0	0	0	0	0	0	0	0.000299155	0	0.00995608	0.00134013	0	5.91059e-05	0.00745387	0.0066164	0	0	0	0.00267883	0	0.000619176	0	0
20150700_S25_3	d__Bacteria;p__Verrucomicrobiota;c__Verrucomicrobiae;o__Pedosphaerales;f__Palsa-1400;g__;s__			0	0	0	0	0	0	0	0	0	0	0	0	0	0	0	0	0	0	0	0	0	0	0	0
20170700_S24_4	d__Bacteria;p__Verrucomicrobiota;c__Verrucomicrobiae;o__Pedosphaerales;f__Palsa-1400;g__;s__			0	0	0	0	0	0	0	0	0.00497788	0	0.00388217	0.00262273	0	0.0037214	0.0016052	0.00272302	0	0	0	0.000158146	0	0.00197801	0	0
20170700_S24_8	d__Bacteria;p__Verrucomicrobiota;c__Verrucomicrobiae;o__Pedosphaerales;f__Palsa-1400;g__;s__			0	0	0	0	0	0	0	0	0.00225711	0	0.00254006	0.00480997	0	0.00912473	0.00355378	0.00249807	0	0	0	0	0	0.000148142	0	0
3300037049_8	d__Bacteria;p__Verrucomicrobiota;c__Verrucomicrobiae;o__Pedosphaerales;f__Palsa-1400;g__;s__			0	0	0	0	0	0	0	0	0	0	0	0	0	0	0	0	0	0	0	0	0	0	0	0
Bog.None.R1.T0.trimmomatic.megahit_bin.240_81.43_2.70	d__Bacteria;p__Verrucomicrobiota;c__Verrucomicrobiae;o__Pedosphaerales;f__Palsa-1400;g__;s__			0	0	0	0	0	0	0	0	0	0.0013209	0	0	0.00205118	0	0	0	0	0	0	0	0	0	0	0
20110600_P3S_14	d__Bacteria;p__Verrucomicrobiota;c__Verrucomicrobiae;o__Pedosphaerales;f__Palsa-1400;g__Palsa-1400;s__			8.04259e-05	0.000489641	6.84148e-05	0.000149714	0	0	0	0	0	0	0	0	0.000609995	0	0	0	0	0	0	0	0	0	0	0
20150700_P13_2	d__Bacteria;p__Verrucomicrobiota;c__Verrucomicrobiae;o__Pedosphaerales;f__Palsa-1400;g__Palsa-1400;s__			0.00360901	0	0	0	0	0	0	0	0	0	0	0	0	0	0	0	0	0	0	0	0	0	0	0
20150700_P15_12	d__Bacteria;p__Verrucomicrobiota;c__Verrucomicrobiae;o__Pedosphaerales;f__Palsa-1400;g__Palsa-1400;s__			0.000413229	0	0.000929676	0.000125619	0.00118098	5.65696e-05	0.0260697	0.000333424	0	0	0	0	0	0	0	0	0	0	0	0	0	0	0	0
20170700_S25_32	d__Bacteria;p__Verrucomicrobiota;c__Verrucomicrobiae;o__Pedosphaerales;f__Palsa-1400;g__Palsa-1400;s__			0	0	0	0	0	0	0	0	0.00214529	0	0.00250707	0.000182671	0	0.00535869	0.000607205	0.00135248	0	0	0	0.00027025	0	0.00271025	0	0
3300038478_6	d__Bacteria;p__Verrucomicrobiota;c__Verrucomicrobiae;o__Pedosphaerales;f__Palsa-1400;g__Palsa-1400;s__			0.0074276	0.00284601	0.00294155	0.00139439	0	0.00103972	0	0	0	0	0	0	0.000222298	0	0	0	0	0	0	0	0	0	0	0
Palsa.None.R2.T0.JGI.BFC.metaspades_bin.218_92.57_6.03	d__Bacteria;p__Verrucomicrobiota;c__Verrucomicrobiae;o__Pedosphaerales;f__Palsa-1400;g__Palsa-1400;s__			0.00144144	0.0021303	0.00141834	0.000843653	0	0.000358957	0	0	0	0	0	0	0	0	0	0	0	0	0	0	0	0	0	0
PLGF01	d__Bacteria;p__Verrucomicrobiota;c__Verrucomicrobiae;o__Pedosphaerales;f__Palsa-1400;g__Palsa-1400;s__Palsa-1400 sp003138485			0	0	0	0	0	0	0	0	0.00182503	0	0.0526927	0	0	0.000239024	0.000409599	0.0195639	0	0	0	0	0	0.000440664	0	0
20110800_P3S_5	d__Bacteria;p__Verrucomicrobiota;c__Verrucomicrobiae;o__Pedosphaerales;f__Palsa-1400;g__Palsa-1400;s__Palsa-1400 sp003140095			0.0105129	0.000638102	0.00683745	0.0069934	0	0.00448522	0.00121787	0	0	0	0	0	0	0	0	0	0	0	0	0	0	0	0	0
20110700_S2D_14	d__Bacteria;p__Verrucomicrobiota;c__Verrucomicrobiae;o__Pedosphaerales;f__UBA8199;g__;s__			0	0	0	0	0	0	0	0	0	0	0	0	0	0	0	0.00028072	0	0	0	0	0	0	0	0
20120800_E1X_6	d__Bacteria;p__Verrucomicrobiota;c__Verrucomicrobiae;o__Pedosphaerales;f__UBA8199;g__CAIQQM01;s__CAIQQM01 sp903873945			0	0	0	0	0	0	0	0	0	0	0	0	0	0	0	0	0	0	0	0	0	0	0	0
20170700_S34_41	d__Bacteria;p__Verrucomicrobiota;c__Verrucomicrobiae;o__Pedosphaerales;f__UBA8199;g__PALSA-1440;s__			0	0	0	0	0	0	0	0	0	0	0	0	0	0	0	0.000279673	0	0	0	0	0	0	0	0
20120600_E1D_13	d__Bacteria;p__Verrucomicrobiota;c__Verrucomicrobiae;o__Pedosphaerales;f__UBA3939;g__BOG-1460;s__			0	0	0	0	0	0	0	0	0	0	0	0	0	0	0	0	0.00225299	0	0.00149245	0	0	0	0.00287296	0
20120700_S2X_13	d__Bacteria;p__Verrucomicrobiota;c__Verrucomicrobiae;o__Pedosphaerales;f__UBA3939;g__BOG-1460;s__BOG-1460 sp003159675			0	0	0	0.00117728	0.000981769	0	0	0.00104034	7.94346e-05	0	0.00855225	0	0	0.00174417	3.58569e-05	0.00211701	0.0024367	0	0.000807563	0	0	0	0.000944191	0
20110800_P1D_18	d__Bacteria;p__Verrucomicrobiota;c__Verrucomicrobiae;o__Pedosphaerales;f__PALSA-1396;g__PALSA-1396;s__PALSA-1396 sp003140275			0	0	0	0	0	0	0	0	0	0	0	0	0	0	0	0	0	0	0	0	0	0	0	0
20111000_P2D_16	d__Bacteria;p__Verrucomicrobiota;c__Verrucomicrobiae;o__Pedosphaerales;f__UBA8199;g__PALSA-1440;s__			0	0	0	0	0	0	0	0	0	0	0	0	0	0	0	0	0.0001725	0	0.000758855	0	0	0	0	0
20120700_P3D_91	d__Bacteria;p__Verrucomicrobiota;c__Verrucomicrobiae;o__Pedosphaerales;f__UBA8199;g__PALSA-1440;s__			0	0	0	0	0	0	0	0	0	0	0	0	0	0	0	0	0	0	0	0	0	0	0	0
20120700_S1D_61	d__Bacteria;p__Verrucomicrobiota;c__Verrucomicrobiae;o__Pedosphaerales;f__UBA8199;g__PALSA-1440;s__			0	0	0	0	0	0	0	0	0.00075458	0	0.00245189	0	0	0	0.00125318	0.00791127	0	0	0	0	0	0.000200335	0	0
20120800_E1D_21	d__Bacteria;p__Verrucomicrobiota;c__Verrucomicrobiae;o__Pedosphaerales;f__UBA8199;g__PALSA-1440;s__			0	0	0	0	0	0	0	0	0.00224724	0	0.0036615	0	0	0	0	0.00197115	0	0	0	0.00840093	0.000261991	0.018504	0	0
20120800_E1X_7	d__Bacteria;p__Verrucomicrobiota;c__Verrucomicrobiae;o__Pedosphaerales;f__UBA8199;g__PALSA-1440;s__			0	0	0	0	0	0	0	0	0	0	0	0	0	0	0	0	0	0	0	0	0	0	0	0
20170700_S34_36	d__Bacteria;p__Verrucomicrobiota;c__Verrucomicrobiae;o__Pedosphaerales;f__UBA8199;g__PALSA-1440;s__			0	0	0	0	0	0	0	0	0	0	0	0	0	0	0	0.000962979	7.78762e-05	0	4.75216e-05	0	0	0	3.12331e-05	0
20110800_E3D_32	d__Bacteria;p__Verrucomicrobiota;c__Verrucomicrobiae;o__Pedosphaerales;f__UBA8199;g__PALSA-1440;s__PALSA-1440 sp003152225			0	0	0	0	0	0	0	0	0	0	0	0	0	0	0	0	0	0	0	0	0	0	0	0
20120700_P3D_7	d__Bacteria;p__Verrucomicrobiota;c__Verrucomicrobiae;o__Pedosphaerales;f__UBA8199;g__PALSA-1440;s__PALSA-1440 sp003152225			0	0	0	0	0	0	0	0	0	0	0	0	0	0	0	0	0	0	0	0	0	0	0	0
20120700_S1D_113	d__Bacteria;p__Verrucomicrobiota;c__Verrucomicrobiae;o__Pedosphaerales;f__Pedosphaeraceae;g__;s__			0	0	0	0	0	0	0	0	0	0	0	0	0	0	0.000767234	0.000593562	0	0	0	0	0	0	0	0
20110800_P1D_37	d__Bacteria;p__Verrucomicrobiota;c__Verrucomicrobiae;o__Pedosphaerales;f__UBA8199;g__CAIQQM01;s__			0	0	0	0	0	0	0	0	0	0	0	0	0	0	0	0	0	0	0	0	0	0	0	0
20111000_P3M_17	d__Bacteria;p__Verrucomicrobiota;c__Verrucomicrobiae;o__Pedosphaerales;f__UBA8199;g__PSRM01;s__			0	0	0	0	0	0	0	0	0	0	0	0	0	0	0	0	0	0	0	0	0	0	0	0
20120700_P3D_105	d__Bacteria;p__Verrucomicrobiota;c__Verrucomicrobiae;o__Pedosphaerales;f__UBA8199;g__PSRM01;s__			0	0	0	0	0	0	0	0	0	0	0	0	0	0	0	0	0	0	0	0	0	0	0	0
20110700_P1D_2	d__Bacteria;p__Verrucomicrobiota;c__Verrucomicrobiae;o__Pedosphaerales;f__UBA11358;g__PLZL01;s__			0	0	0	0	0	0	0	0	0	0	0	0	0	0	0	0	0	0	2.64927e-05	0	0	0	0	0
20110700_P2D_27	d__Bacteria;p__Verrucomicrobiota;c__Verrucomicrobiae;o__Pedosphaerales;f__UBA11358;g__UBA7542;s__			0	0	0	0	0	0	0	0	0	0	0	0	0	0	0	0	6.45249e-05	0	3.41698e-05	0	0	0	2.43594e-05	0
20110700_P2D_8	d__Bacteria;p__Verrucomicrobiota;c__Verrucomicrobiae;o__Pedosphaerales;f__UBA11358;g__UBA11358;s__			0	0	0	0	0	0	0	0	0	0	0	0	0	0	0	0	0	0	0	0	0	0	0	0
20110800_S1S_13	d__Bacteria;p__Verrucomicrobiota;c__Verrucomicrobiae;o__Pedosphaerales;f__UBA11358;g__UBA11358;s__			0	0	0	0	0	0	0	0	0	0	0	0	0.000337677	0	0	0	0	0	0	0	0.000258151	0	0	0
20110800_S3S_23	d__Bacteria;p__Verrucomicrobiota;c__Verrucomicrobiae;o__Pedosphaerales;f__UBA11358;g__UBA11358;s__			0	0	0	0	0	0	0	0	0	0.000133709	0	0	0.0133063	0	0	0	0	0	0	3.95641e-05	0	0	0	0
20111000_P3D_2	d__Bacteria;p__Verrucomicrobiota;c__Verrucomicrobiae;o__Pedosphaerales;f__UBA11358;g__UBA11358;s__			0	0	0	0	0	0	0	0	0	0	0	0	0	0	0	0	0	0	0	0	0	0	0	0
20120700_P3D_112	d__Bacteria;p__Verrucomicrobiota;c__Verrucomicrobiae;o__Pedosphaerales;f__UBA11358;g__UBA11358;s__			0	0	0	0	0	0	0	0	0	0	0	0	0	0	0	0	0	0	0	0	0	0	0	0
20120700_P3D_117	d__Bacteria;p__Verrucomicrobiota;c__Verrucomicrobiae;o__Pedosphaerales;f__UBA11358;g__UBA11358;s__			0	0	0	0	0	0	0	0	0	0	0	0	0	0	0	0	3.10362e-05	0	6.7169e-05	0	0	0	0	0
20120700_P3D_3	d__Bacteria;p__Verrucomicrobiota;c__Verrucomicrobiae;o__Pedosphaerales;f__UBA11358;g__UBA11358;s__			0	0	0	0	0	0	0	0	0	0	0	0	0	0	0	0	0	0	0	0	0	0	0	0
20120700_P3D_43	d__Bacteria;p__Verrucomicrobiota;c__Verrucomicrobiae;o__Pedosphaerales;f__UBA11358;g__UBA11358;s__			0	0	0	0	0	0	0	0	0	0	0	0	0	0	0	0	0	0	0	0	0	0	0	0
20120700_S1D_108	d__Bacteria;p__Verrucomicrobiota;c__Verrucomicrobiae;o__Pedosphaerales;f__UBA11358;g__UBA11358;s__			0	0	0	0	0	0	0	0	0.00184813	0	0	0.00269417	0	2.71934e-05	0.00140301	0.000158878	0	0	0	0	0	0	0	0
20120700_S1D_49	d__Bacteria;p__Verrucomicrobiota;c__Verrucomicrobiae;o__Pedosphaerales;f__UBA11358;g__UBA11358;s__			0	0	0	0	0	0	0	0	0.000144266	0	0.000370374	0	0	0	0.00136432	0.000875651	0	0	0	0.00110556	2.48324e-06	0.0134152	0	0
20120700_S1D_67	d__Bacteria;p__Verrucomicrobiota;c__Verrucomicrobiae;o__Pedosphaerales;f__UBA11358;g__UBA11358;s__			0	0	0	0	0	0	0	0	0	0	0.000331785	0	0	7.96015e-05	0.000120918	0.000174864	0	0	0	0.00106307	0	0.00635755	0	0
20120700_S1D_77	d__Bacteria;p__Verrucomicrobiota;c__Verrucomicrobiae;o__Pedosphaerales;f__UBA11358;g__UBA11358;s__			0	0	0	0	0	0	0	0	4.50377e-05	0	0	0	0	0	3.81947e-05	0.00071731	0	0	0	0	0	0.000430168	0	0
20120700_S1D_85	d__Bacteria;p__Verrucomicrobiota;c__Verrucomicrobiae;o__Pedosphaerales;f__UBA11358;g__UBA7542;s__			0	0	0	0	0	0	0	0	0.000898184	0	0.000471748	0	0	0.000490245	0.000149242	0.000579952	0	0	0	0	0	0.000378335	0	0
20120700_S1D_90	d__Bacteria;p__Verrucomicrobiota;c__Verrucomicrobiae;o__Pedosphaerales;f__UBA11358;g__UBA11358;s__			0	0	0	0	0	0	0	0	0.00039396	0	0.000466967	0.000605841	0	0.00286734	0.000841008	0.00182478	0	0	0	0	0	0	0	0
20120700_S1D_9	d__Bacteria;p__Verrucomicrobiota;c__Verrucomicrobiae;o__Pedosphaerales;f__UBA11358;g__UBA11358;s__			0	0	0	0	0	0	0	0	0	0	0.00012812	0	0	0	0.000228921	0	0	0	0	0.00574314	0.000151722	0.00280078	0	0
20120800_E1D_7	d__Bacteria;p__Verrucomicrobiota;c__Verrucomicrobiae;o__Pedosphaerales;f__UBA11358;g__UBA11358;s__			0	0	0	0	0	0	0	0	0	0	0.000364937	0	0	4.11081e-05	0	0.000159812	0	0	0	0.000163634	0	0.00539162	0	0
20120800_E1D_8	d__Bacteria;p__Verrucomicrobiota;c__Verrucomicrobiae;o__Pedosphaerales;f__UBA11358;g__UBA7542;s__			0	0	0	0	0	0	0	0	0.000261082	0	0.00444429	0	0	0	0	0	7.06401e-05	0	0.000190816	0	0	1.97749e-05	7.52397e-05	0
20130700_E1X_5	d__Bacteria;p__Verrucomicrobiota;c__Verrucomicrobiae;o__Pedosphaerales;f__UBA11358;g__UBA7542;s__			0	0	0	0	0	0	0	0	0	0	0	0	0	0	0	0	0	0	2.97147e-05	0	0	0	0	0
20130700_S2Y_8	d__Bacteria;p__Verrucomicrobiota;c__Verrucomicrobiae;o__Pedosphaerales;f__UBA11358;g__UBA7542;s__			0	0	0	0	0	0	0	0	0	0	0	0	0	0	0	0	0.000349319	0	0.000965233	0	0	0	0.000144944	0
20140700_S21_13	d__Bacteria;p__Verrucomicrobiota;c__Verrucomicrobiae;o__Pedosphaerales;f__UBA11358;g__UBA11358;s__			0	0	0	0	0	0	0	0	0	0.00357838	0	0	0	0	0	0	0	0	0	0.000116167	0	0	0	0
20150700_E14_13	d__Bacteria;p__Verrucomicrobiota;c__Verrucomicrobiae;o__Pedosphaerales;f__UBA11358;g__UBA7542;s__			0	0	0	0	0	0	0	0	0	0	0	0	0	0	0	0	3.77218e-05	0	7.93667e-05	0.00553525	4.4633e-05	0.00401008	0.000101889	0
20150700_E14_4	d__Bacteria;p__Verrucomicrobiota;c__Verrucomicrobiae;o__Pedosphaerales;f__UBA11358;g__PLZL01;s__			0	0	0	0	0	0	0	0	0.00831184	0	0.00458909	0.00200051	0	0.000376372	0.00613685	0.000214999	0	0	0	0.0129332	0.000132508	0.00206625	0	0
20150700_E14_5	d__Bacteria;p__Verrucomicrobiota;c__Verrucomicrobiae;o__Pedosphaerales;f__UBA11358;g__UBA11358;s__			0	0	0	0	0	0	0	0	0	0	0.000102024	0	0	0	0	3.12908e-05	0	0	0	0.0164756	0.000631532	0.0210514	0.000215693	0
20150700_S15_1	d__Bacteria;p__Verrucomicrobiota;c__Verrucomicrobiae;o__Pedosphaerales;f__UBA11358;g__UBA7542;s__			0	0	0	0	0	0	0	0	0	0	0	0	0	0	0	0	5.2009e-05	0	0.00025177	0	0	0	2.94172e-05	0
20160700_E23_11	d__Bacteria;p__Verrucomicrobiota;c__Verrucomicrobiae;o__Pedosphaerales;f__UBA11358;g__UBA11358;s__			0	0	0	0	0	0	0	0	0	0	0	0	0	0	0	0	0	0	0	0.0107527	0.000251384	0	0	0
20160700_E23_20	d__Bacteria;p__Verrucomicrobiota;c__Verrucomicrobiae;o__Pedosphaerales;f__UBA11358;g__UBA11358;s__			0	0	0	0	0	0	0	0	0	0	0	0	0	0	0	3.8864e-05	0	0	0	0.0150101	0.000638673	0.00249538	0	0
20160700_E23_6	d__Bacteria;p__Verrucomicrobiota;c__Verrucomicrobiae;o__Pedosphaerales;f__UBA11358;g__UBA11358;s__			0	0	0	0	0	0	0	0	0	0.000135163	0	0	0	0	0	0	0	0	0	0.0171566	0.0217874	0	0	0
20160700_S11_6	d__Bacteria;p__Verrucomicrobiota;c__Verrucomicrobiae;o__Pedosphaerales;f__UBA11358;g__UBA7542;s__			0	0	0	0	0	0	0	0	0	0.0560013	0	2.9967e-05	0	0	0.00287706	0	0	0	0	0	0	0	0	0
20170700_E14_6	d__Bacteria;p__Verrucomicrobiota;c__Verrucomicrobiae;o__Pedosphaerales;f__UBA11358;g__PLZL01;s__			0	0	0	0	0	0	0	0	0	0	0	0	0	0	0	0	0	0	0	0	0	0	0	0
20170700_S24_16	d__Bacteria;p__Verrucomicrobiota;c__Verrucomicrobiae;o__Pedosphaerales;f__UBA11358;g__UBA11358;s__			0	0	0	0	0	0	0	0	0.000370738	0	0.0117225	0.000334492	0	0.000656613	0	0.000813139	0	0	0	0	0	0	0	0
20170700_S24_9	d__Bacteria;p__Verrucomicrobiota;c__Verrucomicrobiae;o__Pedosphaerales;f__UBA11358;g__PLZL01;s__			0	0	0	0	0	0	0	0	0.00256305	0	0.0234521	0	0	0.00306663	0.00108989	0.00226994	0	0	0	0.000985187	0	0.000898858	0	0
3300036929_5	d__Bacteria;p__Verrucomicrobiota;c__Verrucomicrobiae;o__Pedosphaerales;f__UBA11358;g__UBA7542;s__			0	0	0	0	0	0	0	0	0	0	0	0	0	0	0	0	0.0120607	0.00126792	0.0227377	0	0	9.07049e-05	0.031643	0
3300037085_4	d__Bacteria;p__Verrucomicrobiota;c__Verrucomicrobiae;o__Pedosphaerales;f__UBA11358;g__UBA7542;s__			0	0	0	0	0	0	0	0	0	0	0	0	0	0	0	0	0.0117389	0.00021406	0.0137547	0	0	0	0.0166179	0
3300037228_7	d__Bacteria;p__Verrucomicrobiota;c__Verrucomicrobiae;o__Pedosphaerales;f__UBA11358;g__UBA11358;s__			0.00152843	0.000693758	0.000850839	0.0017051	0	0.00341462	0.000197781	0	0	0	0	0	0	0	0	0	0	0	0	0	0	0	0	0
3300037241_7	d__Bacteria;p__Verrucomicrobiota;c__Verrucomicrobiae;o__Pedosphaerales;f__UBA11358;g__UBA11358;s__			0	0	0.00136468	0	0.00934027	0.000143018	0.028878	0.000281779	0	0	0	0	0	0	0	0	0	0	0	0	0	0	0	0
3300037349_11	d__Bacteria;p__Verrucomicrobiota;c__Verrucomicrobiae;o__Pedosphaerales;f__UBA11358;g__UBA11358;s__			0	0	0	0	0	0	0	0	0	0.00015693	0	0	0.0856038	0	1.93002e-05	0	0	0	0	0	0.000755935	0	0	0
Bog.Labelled.R1.T3.F3.trimmomatic.metaspades_bin.91_72.76_1.72	d__Bacteria;p__Verrucomicrobiota;c__Verrucomicrobiae;o__Pedosphaerales;f__UBA11358;g__UBA11358;s__			0	0	0	0	0	0	0	0	2.46864e-05	0.000107208	0.00102806	0.0010108	0	0.000951593	0.00170905	0.00013864	0	0	0	0.00119555	0.00524138	0.000571087	0	0
Bog.None.R1.T0.trimmomatic.megahit_bin.149_91.22_4.05	d__Bacteria;p__Verrucomicrobiota;c__Verrucomicrobiae;o__Pedosphaerales;f__UBA11358;g__UBA11358;s__			0	0	0	0	0	0	0	0	0	0.000310348	0	0	0	0	0	0	0	0	0	0	0	0	0	0
Bog.None.R2.T0.JGI.BFC.metaspades_bin.269_78.13_8.62	d__Bacteria;p__Verrucomicrobiota;c__Verrucomicrobiae;o__Pedosphaerales;f__UBA11358;g__UBA11358;s__			0	0	0	0	0	0	0	0	0	0	0	0	0	0	0	0	0	0	0	0.00330489	0.00393685	0	0	0
Bog.None.R2.T0.JGI.BFC.metaspades_bin.304_97.97_7.51	d__Bacteria;p__Verrucomicrobiota;c__Verrucomicrobiae;o__Pedosphaerales;f__UBA11358;g__UBA11358;s__			0	0	0	0	0	0	0	0	0	0.00359107	0	0.000378604	0.000834208	0	0.000160457	0	0	0	0	0	0	0	0	0
Bog.None.R2.T0.JGI.BFC.metaspades_bin.32_77.74_4.21	d__Bacteria;p__Verrucomicrobiota;c__Verrucomicrobiae;o__Pedosphaerales;f__UBA11358;g__UBA11358;s__			0	0	0	0	0	0	0	0	0	0	2.83946e-05	0.000192964	0	3.46435e-06	0.00184493	4.02413e-05	0	0	0	0.00149344	0	2.61191e-05	0	0
Bog.None.R2.T0.JGI.BFC.metaspades_bin.94_71.04_6.96	d__Bacteria;p__Verrucomicrobiota;c__Verrucomicrobiae;o__Pedosphaerales;f__UBA11358;g__PLZL01;s__			0	0	0	0	0	0	0	5.2487e-05	0	0	0	0	0	0	0.00103486	0	0	0	0	0.000975317	0.000429139	0	0	0
Bog.None.R3.T0.JGI.BFC.metaspades_bin.159_94.12_4.05	d__Bacteria;p__Verrucomicrobiota;c__Verrucomicrobiae;o__Pedosphaerales;f__UBA11358;g__UBA11358;s__			0	0	0	0	0	0	0	0	0	0	0	0	0	0	0	0	0	0	0	0.00356531	0.0036008	0	0	0
Bog.Unlabelled.R2.T3.F1.JGI.BFC.metaspades_bin.100_87.84_4.05	d__Bacteria;p__Verrucomicrobiota;c__Verrucomicrobiae;o__Pedosphaerales;f__UBA11358;g__UBA11358;s__			0	0	0	0	0	0	0	0	0	0	0	0	0	0	0	0	0	0	0	0.00214376	0.0162975	0	0	0
Bog.Unlabelled.R2.T3.F1.JGI.BFC.metaspades_bin.8_92.23_3.04	d__Bacteria;p__Verrucomicrobiota;c__Verrucomicrobiae;o__Pedosphaerales;f__UBA11358;g__UBA11358;s__			0	0	0	0	0	0	0	0	0	5.70516e-05	0	0	0.00381316	0	0	0	0	0	0	0.00183351	0.0104116	0	0	0
Bog.Unlabelled.R3.T3.F2.trimmomatic.metaspades_bin.104_97.47_4.73	d__Bacteria;p__Verrucomicrobiota;c__Verrucomicrobiae;o__Pedosphaerales;f__UBA11358;g__UBA11358;s__			0	0	0	0	0	0	0	0	0	0.00095859	0	0.000292209	0.0019552	0	0.000388327	0	0	0	0	0.000523998	0.00199009	0	0	0
PMZK01	d__Bacteria;p__Verrucomicrobiota;c__Verrucomicrobiae;o__Pedosphaerales;f__UBA11358;g__UBA7542;s__			0	0	0	0	0	0	0	0	0	0	0	0	0	0	0	0	6.47698e-06	0	5.88494e-06	0	0	0	0	0
20140700_S22_7	d__Bacteria;p__Verrucomicrobiota;c__Verrucomicrobiae;o__Pedosphaerales;f__UBA11358;g__UBA11358;s__UBA11358 sp003133815			0	0	0	0	0	0	0	0	3.95116e-05	0.00749452	0	0.000302896	0.0082245	2.17401e-05	0.00407743	0	0	0	0	0.00281694	0.0159171	0	0	0
20110600_S1D_11	d__Bacteria;p__Verrucomicrobiota;c__Verrucomicrobiae;o__Pedosphaerales;f__UBA11358;g__UBA7542;s__UBA7542 sp003134375			0	0	0	0	0	0	0	0	0.0256687	0	0.0188629	0.000745522	0	0.00757758	0.0098246	0.00134966	0.00303205	0	0.003558	0	0	0.000246375	0.00367325	0
Bog.Unlabelled.R2.T2.F1.JGI.BFC.metaspades_bin.57_88.81_1.01	d__Bacteria;p__Verrucomicrobiota;c__Verrucomicrobiae;o__Pedosphaerales;f__UBA11358;g__UBA11358;s__UBA11358 sp003139955			0	0	0	0	0	0	0	0	0	0	0	0	0.0211283	0	0	0	0	0	0	4.57025e-05	0.00141347	0	0	0
20120700_P3D_1	d__Bacteria;p__Verrucomicrobiota;c__Verrucomicrobiae;o__Pedosphaerales;f__UBA11358;g__UBA11358;s__UBA11358 sp003151855			0	0	0	0	0	0	0	0	0	0	0	0	0	0	0	0	0	0	0	0	0	0	0	0
20110800_P1D_29	d__Bacteria;p__Verrucomicrobiota;c__Verrucomicrobiae;o__Pedosphaerales;f__UBA11358;g__PLZL01;s__PLZL01 sp003152145			0	0	0	0	0	0	0	0	0	0	0	0	0	0	0	0	0	0	0	0	0	0	0	0
20120500_P26_12	d__Bacteria;p__Verrucomicrobiota;c__Verrucomicrobiae;o__Pedosphaerales;f__UBA11358;g__UBA7542;s__UBA7542 sp003161635			0	0	0	0	0	0	0	0	0	0	0	0	0	0	0	0	3.74702e-05	0	3.14111e-05	0	0	0	1.74706e-05	0
20110800_E3D_41	d__Bacteria;p__WOR-3;c__WOR-3;o__UBA2258;f__UBA2258;g__UBA2258;s__			0	0	0	0	0	0	0	0	0	0	0	0	0	0	0	0	0.000733008	0.00238469	0.000555413	0	0	0	0.000809142	0
PMBB01	d__Bacteria;p__WOR-3;c__WOR-3;o__UBA2258;f__UBA2258;g__UBA2258;s__			0	0	0	0	0	0	0	0	0	0	0	0	0	0	0	0	0.00174469	0.00382541	0.00148222	0	0	0	0.00178151	0

## Sheet: Mgen_RelAbund_Norm_Sum_Archaea
Genome	Taxonomy	Palsa_1_Middle	Palsa_1_Surface	Palsa_2_Middle	Palsa_2_Surface	Palsa_2_Deep	Palsa_3_Middle	Palsa_3_Surface	Palsa_3_Deep	Bog_1_Middle	Bog_1_Surface	Bog_1_Deep	Bog_2_Middle	Bog_2_Surface	Bog_2_Deep	Bog_3_Middle	Bog_3_Deep	Fen_1_Middle	Fen_1_Surface	Fen_1_Deep	Fen_2_Middle	Fen_2_Surface	Fen_2_Deep	Fen_3_Middle	Fen_3_Surface
PLGY01	d__Archaea;p__Halobacteriota;c__Bog-38;o__Bog-38;f__Bog-38;g__Bog-38;s__Bog-38 sp003139855	0	0	0	0	0	0	0	0	0.0129351	0	0.0867109	0	0	0.358753	0.0164914	0.481762	0.0243363	0	0.035687	0	0	0.000690334	0.0230054	0.00375609
PMIN01	d__Archaea;p__Halobacteriota;c__Bog-38;o__Bog-38;f__Bog-38;g__Bog-38;s__Bog-38 sp003158275	0	0	0	0	0	0	0	0	0.0204636	0	0.115662	0	0	0.191759	0	0.0819305	0.0539966	0.00232971	0.0784786	0	0	0.00785863	0.0516206	0.0181374
20120500_P19_2	d__Archaea;p__Halobacteriota;c__Bog-38;o__Bog-38;f__Bog-38;g__Bog-38;s__Bog-38 sp003162175	0	0	0	0	0	0	0	0	0	0	0	0	0	0	0	0	0.0273232	0.000427307	0.0600433	0	0	0.000801936	0.0367098	0
PMEE01	d__Archaea;p__Halobacteriota;c__Bog-38;o__Bog-38;f__Bog-38;g__Bog-38;s__Bog-38 sp003162175	0	0	0	0	0	0	0	0	0	0	0	0	0	0	0	0	0.366836	0.0667909	0.481451	0	0	0.0740602	0.341655	0.144286
20120800_E2X_5	d__Archaea;p__Halobacteriota;c__Bog-38;o__Bog-38;f__Bog-38;g__Bog-38;s__Bog-38 sp003170935	0	0	0	0	0	0	0	0	0	0	0	0	0	0	0	0	0	0	0	0	0	0	0	0
20120700_E3M_5	d__Archaea;p__Halobacteriota;c__Methanomicrobia;o__Methanomicrobiales;f__Methanoregulaceae;g__Methanoregula;s__	0	0	0	0	0	0	0	0	0	0	0	0	0	0	0	0	0.000576768	0.0322882	0	0	0	0	0.00348425	0
20120800_E1X_3	d__Archaea;p__Halobacteriota;c__Methanomicrobia;o__Methanomicrobiales;f__Methanoregulaceae;g__Methanoregula;s__	0	0	0	0	0	0	0	0	0	0	0	0	0	0	0	0	0	0	0	0	0	0	0	0
20120800_E1X_9	d__Archaea;p__Halobacteriota;c__Methanomicrobia;o__Methanomicrobiales;f__Methanoregulaceae;g__Methanoregula;s__	0	0	0	0	0	0	0	0	0	0	0	0	0	0	0	0	0	0	0	0	0	0	0	0
20130700_C1D_1	d__Archaea;p__Halobacteriota;c__Methanomicrobia;o__Methanomicrobiales;f__Methanoregulaceae;g__Methanoregula;s__	0	0	0	0	0	0	0	0	0	0	0	0	0	0	0	0	0	0	0	0	0	0	0	0
3300037062_11	d__Archaea;p__Halobacteriota;c__Methanomicrobia;o__Methanomicrobiales;f__Methanoregulaceae;g__Methanoregula;s__	0	0	0	0	0	0	0	0	0	0	0	0	0	0	0	0	0	0	0.000933258	0	0	0	0	0
3300037089_14	d__Archaea;p__Halobacteriota;c__Methanomicrobia;o__Methanomicrobiales;f__Methanoregulaceae;g__Methanoregula;s__	0	0	0	0	0	0	0	0	0	0	0	0	0	0	0	0	0	0	0	0	0	0	0	0
3300037104_21	d__Archaea;p__Halobacteriota;c__Methanomicrobia;o__Methanomicrobiales;f__Methanoregulaceae;g__Methanoregula;s__	0	0	0	0	0	0	0	0	0	0	0	0	0	0	0	0	0	0	0	0	0	0	0	0
3300037365_14	d__Archaea;p__Halobacteriota;c__Methanomicrobia;o__Methanomicrobiales;f__Methanoregulaceae;g__Methanoregula;s__	0	0	0	0	0	0	0	0	0	0	0	0	0	0	0	0	0.0019425	0.0145235	0.0170134	0	0	0	0.00672916	0
3300039216_15	d__Archaea;p__Halobacteriota;c__Methanomicrobia;o__Methanomicrobiales;f__Methanoregulaceae;g__Methanoregula;s__	0	0	0	0	0	0	0	0	0	0	0	0	0	0	0	0	0	0	0	0	0	0.00201141	0.00555505	0
20120700_E1X_4	d__Archaea;p__Halobacteriota;c__Methanomicrobia;o__Methanomicrobiales;f__Methanoregulaceae;g__Methanoregula;s__Methanoregula sp003136075	0	0	0	0	0	0	0	0	0	0	0	0	0	0	0	0	0	0	0	0	0	0	0	0
20130700_E3Z_4	d__Archaea;p__Halobacteriota;c__Methanomicrobia;o__Methanomicrobiales;f__Methanoregulaceae;g__Methanoregula;s__Methanoregula sp003141335	0	0	0	0	0	0	0	0	0	0	0	0	0	0	0	0	0	0	0	0	0	0	0	0
20110800_E1S_5	d__Archaea;p__Halobacteriota;c__Methanomicrobia;o__Methanomicrobiales;f__Methanoregulaceae;g__Methanoregula;s__Methanoregula sp003154335	0	0	0	0	0	0	0	0	0	0	0	0	0	0	0	0	0.0102592	0.138055	0.000991074	0	0	0	0.00396125	0.181118
PMKW01	d__Archaea;p__Halobacteriota;c__Methanomicrobia;o__Methanomicrobiales;f__Methanoregulaceae;g__Methanoregula;s__Methanoregula sp003157895	0	0	0	0	0	0	0	0	0	0	0	0	0	0	0	0	0.0303505	0.0217537	0.0295964	0	0	0	0.0133853	0
20110800_E3D_36	d__Archaea;p__Halobacteriota;c__Methanomicrobia;o__Methanomicrobiales;f__Methanoregulaceae;g__Methanoregula;s__Methanoregula sp003170075	0	0	0	0	0	0	0	0	0	0	0	0	0	0	0	0	0	0	0	0	0	0	0	0
20140700_E14_1	d__Archaea;p__Halobacteriota;c__Methanosarcinia;o__Methanosarcinales;f__Methanosarcinaceae;g__Methanosarcina;s__	0	0	0	0	0	0	0	0	0	0	0	0	0	0	0	0	0.0106651	0	0	0	0	0.00174608	0.00049485	0
20120600_E2D_39	d__Archaea;p__Halobacteriota;c__Methanosarcinia;o__Methanosarcinales;f__Methanosarcinaceae;g__Methanosarcina;s__Methanosarcina sp003157235	0	0	0	0	0	0	0	0	0	0	0	0	0	0	0	0	0.0275247	0	0.00565149	0	0	0.00155894	0.0186522	0
20120700_S1D_59	d__Archaea;p__Halobacteriota;c__Methanosarcinia;o__Methanosarcinales;f__Methanosarcinaceae;g__Methanosarcina;s__Methanosarcina sp003164755	0	0	0	0	0	0	0	0	0.29542	0	0.143221	0	0	0	0	0.11533	0	0	0	0.0483078	0	0.189203	0	0
PMNG01	d__Archaea;p__Halobacteriota;c__Methanosarcinia;o__Methanotrichales;f__Methanotrichaceae;g__Fen-7;s__Fen-7 sp003162615	0	0	0	0	0	0	0	0	0	0	0	0	0	0	0	0	0.0643162	0.0344361	0.0656415	0	0	0	0.097891	0.0552782
20110800_E1S_4	d__Archaea;p__Halobacteriota;c__Methanosarcinia;o__Methanotrichales;f__Methanotrichaceae;g__Methanothrix;s__	0	0	0	0	0	0	0	0	0	0	0	0	0	0	0	0	0.0796257	0.159654	0.0541768	0	0	0	0.141502	0.224214
3300037104_19	d__Archaea;p__Halobacteriota;c__Methanosarcinia;o__Methanotrichales;f__Methanotrichaceae;g__Methanothrix;s__	0	0	0	0	0	0	0	0	0	0	0	0	0	0	0	0	0.0476249	0.0508467	0.0437335	0	0	0	0.0652861	0.0470575
[truncated: 11 more rows]

## Sheet: Mgen_Order_RelAbun_Normalized_A
Order	Bog-38	Methanobacteriales	Methanomicrobiales	Methanosarcinales	Methanotrichales	Methanomassiliicoccales
[truncated: 18 more rows]

## Sheet: Mgen_RelAbund_Norm_Sum_Mgens
MAG	Metabolism	GTDB_Classification	Archaea	Methanogen	Palsa_1_Middle	Palsa_1_Surface	Palsa_2_Middle	Palsa_2_Surface	Palsa_2_Deep	Palsa_3_Middle	Palsa_3_Surface	Palsa_3_Deep	Bog_1_Middle	Bog_1_Surface	Bog_1_Deep	Bog_2_Middle	Bog_2_Surface	Bog_2_Deep	Bog_3_Middle	Bog_3_Deep	Fen_1_Middle	Fen_1_Surface	Fen_1_Deep	Fen_2_Middle	Fen_2_Surface	Fen_2_Deep	Fen_3_Middle	Fen_3_Surface
[truncated: 36 more rows]

[truncated: 4 more sheets: MgenOrder_RelAbund_Norm_MgenSum, Methylotroph_Summary_Stats, All_MAG_RelAbund_MetaT, MetaT_Summary]
