# Supplementary material for: Methylotrophy in the Mire: direct and indirect routes for methane production in thawing permafrost
Source: mSystems. 2023 Dec 8;9(1):e00698-23. doi: 10.1128/msystems.00698-23 (PMC10805028; doi:10.1128/msystems.00698-23)
Supplement: Table S5 — Genomic and physiological curation of methylotrophic bacterial MAGs. [file msystems.00698-23-s0010.xlsx]

## Sheet: README
Sheet	Description
MAG info	Descriptive data on bacterial MAGs encoding genes for methyltrophy (mtxB) including completeness and contamination (coverM), taxonomy (GTDB-Tk) and Bower's stats
raw BLAST data	Raw output from methylotrophic gene BLASTP search of bacterial MAGs for MtxB homolog encoding genes
BLAST bitscore>200	Above BLAST data limited to only include hits with a bitscore above 200
Top 3 phyla tree curation	Results of phylogenetic analysis of mtxB genes expressed by Proteobacteria, Acidobacteria and Actinobacteria to allow more confident identification of proteins/genes
Summary Active MAGS	Summary table representing whether bacterials MAGs expressing mtxB genes are also expressing WLP genes and thus potential acetate-producing methylotrophic acetogens
MtxB geTMM values	Calculated geTMM values for expressed bacterial mtxB genes in July 2016 metaT data
Wood Ljungdahl Pathway geTMM	Calculated geTMM values for expressed genes involved in the Wood-Ljungdahl Pathway (WLP; acetogenesis) by actively methylotrophic bacteria found to be expressing mtxB genes in the july 2016 metaT

## Sheet: MAG_info
Bins	CheckM completeness	CheckM contamination	5S rRNA location	16S rRNA location	23S rRNA location	# tRNAs	Quality Assessment (Bowers et al.)	Domain	Phylum	Class	Order	Family	Genus	Species
20110800_E1M_6	88.52	3.62	20110800_E1M_6_c_000000000221(2,91)	0	0	29	Medium	d__Bacteria	p__Bacteroidota	c__UBA10030	o__UBA10030	f__UBA6906	g__Fen-1273	s__Fen-1273 sp003161955
20111000_P1S_9	80.27	4.28	20111000_P1S_9_c_000000005024(12680,12790)	0	0	57	Medium	d__Bacteria	p__Actinobacteriota	c__Actinomycetia	o__Streptosporangiales	f__Streptosporangiaceae	g__Palsa-504	s__Palsa-504 sp003140115
20150700_P21_6	84.42	3.28	20150700_P21_6_c_000000004387(13205,13314)	0	0	40	Medium	d__Bacteria	p__Actinobacteriota	c__Thermoleophilia	o__Solirubrobacterales	f__Solirubrobacteraceae	g__Palsa-465	s__Palsa-465 sp003165655
20170700_P31_5	81.25	2.84	20170700_P31_5_c_000000001183(3581,3688)	0	0	40	Medium	d__Bacteria	p__Actinobacteriota	c__Actinomycetia	o__Streptosporangiales	f__Streptosporangiaceae	g__Palsa-504	s__Palsa-504 sp003140115
Bog.Labelled.R2.T2.F1.trimmomatic.megahit_bin.55_88.52_0.93	88.52	0.93	0	Bog.Labelled.R2.T2.F1.trimmomatic.megahit_bin.55_88.52_0.93_k141_572678(8019,8867)	0	54	Medium	d__Bacteria	p__Armatimonadota	c__Fimbriimonadia	o__Fimbriimonadales	f__Fimbriimonadaceae	g__Fimbriimonas	s__
Bog.Unlabelled.R3.T1.F3.trimmomatic.megahit_bin.97_92.81_6.32	92.81	6.32	0	0	0	40	Medium	d__Bacteria	p__Proteobacteria	c__Gammaproteobacteria	o__Steroidobacterales	f__Steroidobacteraceae	g__Bog-1198	s__
Fen.Labelled.R2.T3.F3.trimmomatic.megahit_bin.44_97.97_4.95	97.97	4.95	Fen.Labelled.R2.T3.F3.trimmomatic.megahit_bin.44_97.97_4.95_k141_2056021(10,118)	0	0	50	Medium	d__Bacteria	p__Bacteroidota	c__Bacteroidia	o__Bacteroidales	f__Prolixibacteraceae	g__UBA6024	s__
Fen.Unlabelled.R1.T3.F1.trimmomatic.megahit_bin.42_95.12_6.29	95.12	6.29	Fen.Unlabelled.R1.T3.F1.trimmomatic.megahit_bin.42_95.12_6.29_k141_968391(3674,3780)	0	0	50	Medium	d__Bacteria	p__Bacteroidota	c__Bacteroidia	o__Bacteroidales	f__Prolixibacteraceae	g__UBA6024	s__
Fen.Unlabelled.R4.T3.F4.trimmomatic.megahit_bin.1_91.07_1.12	91.07	1.12	Fen.Unlabelled.R4.T3.F4.trimmomatic.megahit_bin.1_91.07_1.12_k141_265116(35668,35772)	0	0	48	Medium	d__Bacteria	p__Actinobacteriota	c__Actinomycetia	o__Propionibacteriales	f__Nocardioidaceae	g__Nocardioides	s__
Palsa.Labelled.R1.T1.F1.JGI.BFC.metaspades_bin.29_94.87_1.57	94.87	1.57	Palsa.Labelled.R1.T1.F1.JGI.BFC.metaspades_bin.29_94.87_1.57_scaffold_16_c1(569,678)	0	0	46	Medium	d__Bacteria	p__Actinobacteriota	c__Thermoleophilia	o__Solirubrobacterales	f__Solirubrobacteraceae	g__Palsa-465	s__Palsa-465 sp003165655
Palsa.Labelled.R1.T1.F1.trimmomatic.megahit_bin.41_98.29_1.57	98.29	1.57	Palsa.Labelled.R1.T1.F1.trimmomatic.megahit_bin.41_98.29_1.57_k141_794617(969,1078)	0	0	49	Medium	d__Bacteria	p__Actinobacteriota	c__Thermoleophilia	o__Solirubrobacterales	f__Solirubrobacteraceae	g__Palsa-465	s__Palsa-465 sp003165655
Palsa.Labelled.R1.T1.F2.JGI.BFC.metaspades_bin.13_97.44_1.57	97.44	1.57	Palsa.Labelled.R1.T1.F2.JGI.BFC.metaspades_bin.13_97.44_1.57_scaffold_1201_c1(17622,17731)	Palsa.Labelled.R1.T1.F2.JGI.BFC.metaspades_bin.13_97.44_1.57_scaffold_5288_c1(1,1181)	0	48	Medium	d__Bacteria	p__Actinobacteriota	c__Thermoleophilia	o__Solirubrobacterales	f__Solirubrobacteraceae	g__Palsa-465	s__Palsa-465 sp003165655
Palsa.Labelled.R1.T1.F2.trimmomatic.megahit_bin.11_98.29_1.57	98.29	1.57	Palsa.Labelled.R1.T1.F2.trimmomatic.megahit_bin.11_98.29_1.57_k141_2876703(12079,12188)	Palsa.Labelled.R1.T1.F2.trimmomatic.megahit_bin.11_98.29_1.57_k141_2844108(11,1036)	0	49	Medium	d__Bacteria	p__Actinobacteriota	c__Thermoleophilia	o__Solirubrobacterales	f__Solirubrobacteraceae	g__Palsa-465	s__Palsa-465 sp003165655
Palsa.Labelled.R1.T1.F3.JGI.BFC.metaspades_bin.77_98.29_1.57	98.29	1.57	Palsa.Labelled.R1.T1.F3.JGI.BFC.metaspades_bin.77_98.29_1.57_scaffold_341_c1(33047,33156)	Palsa.Labelled.R1.T1.F3.JGI.BFC.metaspades_bin.77_98.29_1.57_scaffold_341_c1(28075,29618)	0	51	Medium	d__Bacteria	p__Actinobacteriota	c__Thermoleophilia	o__Solirubrobacterales	f__Solirubrobacteraceae	g__Palsa-465	s__Palsa-465 sp003165655
Palsa.Labelled.R1.T1.F3.trimmomatic.megahit_bin.50_98.29_1.57	98.29	1.57	Palsa.Labelled.R1.T1.F3.trimmomatic.megahit_bin.50_98.29_1.57_k141_394514(259,368)	Palsa.Labelled.R1.T1.F3.trimmomatic.megahit_bin.50_98.29_1.57_k141_561087(34564,35138)	0	50	Medium	d__Bacteria	p__Actinobacteriota	c__Thermoleophilia	o__Solirubrobacterales	f__Solirubrobacteraceae	g__Palsa-465	s__Palsa-465 sp003165655
Palsa.Labelled.R1.T2.F2.JGI.BFC.metaspades_bin.45_93.73_1.57	93.73	1.57	Palsa.Labelled.R1.T2.F2.JGI.BFC.metaspades_bin.45_93.73_1.57_scaffold_742_c1(10828,10937)	Palsa.Labelled.R1.T2.F2.JGI.BFC.metaspades_bin.45_93.73_1.57_scaffold_3163_c1(6,1140)	0	50	Medium	d__Bacteria	p__Actinobacteriota	c__Thermoleophilia	o__Solirubrobacterales	f__Solirubrobacteraceae	g__Palsa-465	s__Palsa-465 sp003165655
Palsa.Labelled.R1.T2.F2.trimmomatic.megahit_bin.16_96.30_1.57	96.3	1.57	Palsa.Labelled.R1.T2.F2.trimmomatic.megahit_bin.16_96.30_1.57_k141_876449(16982,17091)	Palsa.Labelled.R1.T2.F2.trimmomatic.megahit_bin.16_96.30_1.57_k141_2212432(4,842)	0	51	Medium	d__Bacteria	p__Actinobacteriota	c__Thermoleophilia	o__Solirubrobacterales	f__Solirubrobacteraceae	g__Palsa-465	s__Palsa-465 sp003165655
Palsa.Labelled.R1.T2.F3.JGI.BFC.metaspades_bin.12_97.44_1.57	97.44	1.57	Palsa.Labelled.R1.T2.F3.JGI.BFC.metaspades_bin.12_97.44_1.57_scaffold_637_c1(28968,29077)	Palsa.Labelled.R1.T2.F3.JGI.BFC.metaspades_bin.12_97.44_1.57_scaffold_454_c1(34385,35645)	0	48	Medium	d__Bacteria	p__Actinobacteriota	c__Thermoleophilia	o__Solirubrobacterales	f__Solirubrobacteraceae	g__Palsa-465	s__Palsa-465 sp003165655
Palsa.Labelled.R1.T2.F3.trimmomatic.megahit_bin.42_98.29_1.57	98.29	1.57	Palsa.Labelled.R1.T2.F3.trimmomatic.megahit_bin.42_98.29_1.57_k141_688805(555,664)	Palsa.Labelled.R1.T2.F3.trimmomatic.megahit_bin.42_98.29_1.57_k141_1498226(34385,34838)	0	47	Medium	d__Bacteria	p__Actinobacteriota	c__Thermoleophilia	o__Solirubrobacterales	f__Solirubrobacteraceae	g__Palsa-465	s__Palsa-465 sp003165655
Palsa.Labelled.R1.T2.F3.trimmomatic.metaspades_bin.2_97.96_1.74	97.96	1.74	Palsa.Labelled.R1.T2.F3.trimmomatic.metaspades_bin.2_97.96_1.74_NODE_707_length_29686_cov_18.564713(441,550)	0	0	47	Medium	d__Bacteria	p__Actinobacteriota	c__Thermoleophilia	o__Solirubrobacterales	f__Solirubrobacteraceae	g__Palsa-465	s__Palsa-465 sp003165655
Palsa.Labelled.R2.T2.F1.JGI.BFC.metaspades_bin.35_97.44_1.57	97.44	1.57	Palsa.Labelled.R2.T2.F1.JGI.BFC.metaspades_bin.35_97.44_1.57_scaffold_399_c1(22977,23086)	Palsa.Labelled.R2.T2.F1.JGI.BFC.metaspades_bin.35_97.44_1.57_scaffold_399_c1(26515,28058)	0	51	Medium	d__Bacteria	p__Actinobacteriota	c__Thermoleophilia	o__Solirubrobacterales	f__Solirubrobacteraceae	g__Palsa-465	s__Palsa-465 sp003165655
Palsa.Labelled.R2.T2.F1.trimmomatic.megahit_bin.66_97.44_1.57	97.44	1.57	Palsa.Labelled.R2.T2.F1.trimmomatic.megahit_bin.66_97.44_1.57_k141_634404(738,847)	Palsa.Labelled.R2.T2.F1.trimmomatic.megahit_bin.66_97.44_1.57_k141_2569922(2,399)	0	50	Medium	d__Bacteria	p__Actinobacteriota	c__Thermoleophilia	o__Solirubrobacterales	f__Solirubrobacteraceae	g__Palsa-465	s__Palsa-465 sp003165655
Palsa.Labelled.R2.T2.F2.JGI.BFC.metaspades_bin.39_87.96_1.69	87.96	1.69	Palsa.Labelled.R2.T2.F2.JGI.BFC.metaspades_bin.39_87.96_1.69_scaffold_6667_c1(440,549)	Palsa.Labelled.R2.T2.F2.JGI.BFC.metaspades_bin.39_87.96_1.69_scaffold_1083_c1(2572,4115)	0	45	Medium	d__Bacteria	p__Actinobacteriota	c__Thermoleophilia	o__Solirubrobacterales	f__Solirubrobacteraceae	g__Palsa-465	s__Palsa-465 sp003165655
Palsa.Labelled.R2.T2.F2.trimmomatic.megahit_bin.39_94.16_3.28	94.16	3.28	Palsa.Labelled.R2.T2.F2.trimmomatic.megahit_bin.39_94.16_3.28_k141_1801662(11373,11482)	Palsa.Labelled.R2.T2.F2.trimmomatic.megahit_bin.39_94.16_3.28_k141_984452(24466,24879)	0	49	Medium	d__Bacteria	p__Actinobacteriota	c__Thermoleophilia	o__Solirubrobacterales	f__Solirubrobacteraceae	g__Palsa-465	s__Palsa-465 sp003165655
Palsa.Labelled.R2.T2.F3.JGI.BFC.metaspades_bin.43_98.29_1.57	98.29	1.57	Palsa.Labelled.R2.T2.F3.JGI.BFC.metaspades_bin.43_98.29_1.57_scaffold_1_c1(758,867)	Palsa.Labelled.R2.T2.F3.JGI.BFC.metaspades_bin.43_98.29_1.57_scaffold_304_c1(34687,35943)	0	49	Medium	d__Bacteria	p__Actinobacteriota	c__Thermoleophilia	o__Solirubrobacterales	f__Solirubrobacteraceae	g__Palsa-465	s__Palsa-465 sp003165655
Palsa.Labelled.R2.T2.F3.trimmomatic.megahit_bin.45_98.29_1.57	98.29	1.57	Palsa.Labelled.R2.T2.F3.trimmomatic.megahit_bin.45_98.29_1.57_k141_202596(835,944)	Palsa.Labelled.R2.T2.F3.trimmomatic.megahit_bin.45_98.29_1.57_k141_1060617(35360,36326)	0	49	Medium	d__Bacteria	p__Actinobacteriota	c__Thermoleophilia	o__Solirubrobacterales	f__Solirubrobacteraceae	g__Palsa-465	s__Palsa-465 sp003165655
Palsa.Labelled.R2.T3.F2.trimmomatic.megahit_bin.12_85.61_2.51	85.61	2.51	Palsa.Labelled.R2.T3.F2.trimmomatic.megahit_bin.12_85.61_2.51_k141_581876(315,424)	Palsa.Labelled.R2.T3.F2.trimmomatic.megahit_bin.12_85.61_2.51_k141_391987(1,528)	0	54	Medium	d__Bacteria	p__Actinobacteriota	c__Thermoleophilia	o__Solirubrobacterales	f__Solirubrobacteraceae	g__Palsa-465	s__Palsa-465 sp003165655
Palsa.Labelled.R2.T3.F2.trimmomatic.metaspades_bin.52_90.17_1.99	90.17	1.99	Palsa.Labelled.R2.T3.F2.trimmomatic.metaspades_bin.52_90.17_1.99_NODE_2536_length_15109_cov_5.701873(324,433)	Palsa.Labelled.R2.T3.F2.trimmomatic.metaspades_bin.52_90.17_1.99_NODE_2384_length_15738_cov_7.178027(2,703)	0	46	Medium	d__Bacteria	p__Actinobacteriota	c__Thermoleophilia	o__Solirubrobacterales	f__Solirubrobacteraceae	g__Palsa-465	s__Palsa-465 sp003165655
Palsa.Labelled.R3.T1.F1.trimmomatic.megahit_bin.3_97.44_1.57	97.44	1.57	Palsa.Labelled.R3.T1.F1.trimmomatic.megahit_bin.3_97.44_1.57_k141_202795(517,626)	Palsa.Labelled.R3.T1.F1.trimmomatic.megahit_bin.3_97.44_1.57_k141_1854572(2,681)	0	49	Medium	d__Bacteria	p__Actinobacteriota	c__Thermoleophilia	o__Solirubrobacterales	f__Solirubrobacteraceae	g__Palsa-465	s__Palsa-465 sp003165655
Palsa.Labelled.R3.T1.F2.JGI.BFC.metaspades_bin.66_98.29_1.57	98.29	1.57	Palsa.Labelled.R3.T1.F2.JGI.BFC.metaspades_bin.66_98.29_1.57_scaffold_15057_c1(569,678)	Palsa.Labelled.R3.T1.F2.JGI.BFC.metaspades_bin.66_98.29_1.57_scaffold_4910_c1(9460,10458)	0	49	Medium	d__Bacteria	p__Actinobacteriota	c__Thermoleophilia	o__Solirubrobacterales	f__Solirubrobacteraceae	g__Palsa-465	s__Palsa-465 sp003165655
Palsa.Labelled.R3.T1.F2.trimmomatic.megahit_bin.69_98.29_1.57	98.29	1.57	Palsa.Labelled.R3.T1.F2.trimmomatic.megahit_bin.69_98.29_1.57_k141_1117293(457870,457979)	0	0	51	Medium	d__Bacteria	p__Actinobacteriota	c__Thermoleophilia	o__Solirubrobacterales	f__Solirubrobacteraceae	g__Palsa-465	s__Palsa-465 sp003165655
Palsa.Labelled.R3.T1.F3.JGI.BFC.metaspades_bin.36_98.29_1.57	98.29	1.57	Palsa.Labelled.R3.T1.F3.JGI.BFC.metaspades_bin.36_98.29_1.57_scaffold_103_c2(23064,23173)	Palsa.Labelled.R3.T1.F3.JGI.BFC.metaspades_bin.36_98.29_1.57_scaffold_445_c1(10,1553)	0	48	Medium	d__Bacteria	p__Actinobacteriota	c__Thermoleophilia	o__Solirubrobacterales	f__Solirubrobacteraceae	g__Palsa-465	s__Palsa-465 sp003165655
Palsa.Labelled.R3.T1.F3.trimmomatic.megahit_bin.14_98.29_1.57	98.29	1.57	Palsa.Labelled.R3.T1.F3.trimmomatic.megahit_bin.14_98.29_1.57_k141_911710(18028,18137)	Palsa.Labelled.R3.T1.F3.trimmomatic.megahit_bin.14_98.29_1.57_k141_185093(34547,35819)	0	48	Medium	d__Bacteria	p__Actinobacteriota	c__Thermoleophilia	o__Solirubrobacterales	f__Solirubrobacteraceae	g__Palsa-465	s__Palsa-465 sp003165655
Palsa.Labelled.R3.T2.F1.JGI.BFC.metaspades_bin.5_96.15_4.42	96.15	4.42	Palsa.Labelled.R3.T2.F1.JGI.BFC.metaspades_bin.5_96.15_4.42_scaffold_410_c1(18213,18322)	Palsa.Labelled.R3.T2.F1.JGI.BFC.metaspades_bin.5_96.15_4.42_scaffold_16983_c1(1434,2680)	0	51	Medium	d__Bacteria	p__Actinobacteriota	c__Thermoleophilia	o__Solirubrobacterales	f__Solirubrobacteraceae	g__Palsa-465	s__Palsa-465 sp003165655
Palsa.Labelled.R3.T2.F1.trimmomatic.megahit_bin.38_97.44_1.99	97.44	1.99	Palsa.Labelled.R3.T2.F1.trimmomatic.megahit_bin.38_97.44_1.99_k141_1755088(1022,1131)	Palsa.Labelled.R3.T2.F1.trimmomatic.megahit_bin.38_97.44_1.99_k141_1880557(5545,6417)	0	50	Medium	d__Bacteria	p__Actinobacteriota	c__Thermoleophilia	o__Solirubrobacterales	f__Solirubrobacteraceae	g__Palsa-465	s__Palsa-465 sp003165655
Palsa.Labelled.R3.T2.F2.JGI.BFC.metaspades_bin.70_97.44_1.57	97.44	1.57	Palsa.Labelled.R3.T2.F2.JGI.BFC.metaspades_bin.70_97.44_1.57_scaffold_655_c1(23085,23194)	Palsa.Labelled.R3.T2.F2.JGI.BFC.metaspades_bin.70_97.44_1.57_scaffold_341_c1(34568,36057)	0	49	Medium	d__Bacteria	p__Actinobacteriota	c__Thermoleophilia	o__Solirubrobacterales	f__Solirubrobacteraceae	g__Palsa-465	s__Palsa-465 sp003165655
Palsa.Labelled.R3.T2.F2.trimmomatic.megahit_bin.54_98.29_1.57	98.29	1.57	Palsa.Labelled.R3.T2.F2.trimmomatic.megahit_bin.54_98.29_1.57_k141_2431755(23156,23265)	Palsa.Labelled.R3.T2.F2.trimmomatic.megahit_bin.54_98.29_1.57_k141_521007(34437,35035)	0	50	Medium	d__Bacteria	p__Actinobacteriota	c__Thermoleophilia	o__Solirubrobacterales	f__Solirubrobacteraceae	g__Palsa-465	s__Palsa-465 sp003165655
Palsa.Labelled.R3.T2.F3.JGI.BFC.metaspades_bin.47_98.29_1.57	98.29	1.57	Palsa.Labelled.R3.T2.F3.JGI.BFC.metaspades_bin.47_98.29_1.57_scaffold_1_c1(40080,40189)	Palsa.Labelled.R3.T2.F3.JGI.BFC.metaspades_bin.47_98.29_1.57_scaffold_1_c1(35108,36651)	0	48	Medium	d__Bacteria	p__Actinobacteriota	c__Thermoleophilia	o__Solirubrobacterales	f__Solirubrobacteraceae	g__Palsa-465	s__Palsa-465 sp003165655
Palsa.Labelled.R3.T2.F3.trimmomatic.megahit_bin.74_98.29_1.57	98.29	1.57	Palsa.Labelled.R3.T2.F3.trimmomatic.megahit_bin.74_98.29_1.57_k141_1037930(431,540)	Palsa.Labelled.R3.T2.F3.trimmomatic.megahit_bin.74_98.29_1.57_k141_1557255(35126,35669)	0	48	Medium	d__Bacteria	p__Actinobacteriota	c__Thermoleophilia	o__Solirubrobacterales	f__Solirubrobacteraceae	g__Palsa-465	s__Palsa-465 sp003165655
Palsa.Labelled.R3.T3.F2.JGI.BFC.metaspades_bin.49_89.96_1.14	89.96	1.14	Palsa.Labelled.R3.T3.F2.JGI.BFC.metaspades_bin.49_89.96_1.14_scaffold_33462_c1(2466,2575)	Palsa.Labelled.R3.T3.F2.JGI.BFC.metaspades_bin.49_89.96_1.14_scaffold_740_c1(1,1490)	0	47	Medium	d__Bacteria	p__Actinobacteriota	c__Thermoleophilia	o__Solirubrobacterales	f__Solirubrobacteraceae	g__Palsa-465	s__Palsa-465 sp003165655
Palsa.Labelled.R3.T3.F2.trimmomatic.megahit_bin.43_96.58_1.14	96.58	1.14	Palsa.Labelled.R3.T3.F2.trimmomatic.megahit_bin.43_96.58_1.14_k141_1615512(321,430)	Palsa.Labelled.R3.T3.F2.trimmomatic.megahit_bin.43_96.58_1.14_k141_2743988(34407,34981)	0	48	Medium	d__Bacteria	p__Actinobacteriota	c__Thermoleophilia	o__Solirubrobacterales	f__Solirubrobacteraceae	g__Palsa-465	s__Palsa-465 sp003165655
Palsa.Labelled.R3.T3.F3.JGI.BFC.metaspades_bin.84_98.29_0.71	98.29	0.71	Palsa.Labelled.R3.T3.F3.JGI.BFC.metaspades_bin.84_98.29_0.71_scaffold_2013_c1(289,398)	Palsa.Labelled.R3.T3.F3.JGI.BFC.metaspades_bin.84_98.29_0.71_scaffold_568_c1(34441,35250)	0	48	Medium	d__Bacteria	p__Actinobacteriota	c__Thermoleophilia	o__Solirubrobacterales	f__Solirubrobacteraceae	g__Palsa-465	s__Palsa-465 sp003165655
Palsa.Labelled.R3.T3.F3.trimmomatic.megahit_bin.168_98.29_1.57	98.29	1.57	Palsa.Labelled.R3.T3.F3.trimmomatic.megahit_bin.168_98.29_1.57_k141_1125158(241,350)	Palsa.Labelled.R3.T3.F3.trimmomatic.megahit_bin.168_98.29_1.57_k141_1769110(2,710)	0	49	Medium	d__Bacteria	p__Actinobacteriota	c__Thermoleophilia	o__Solirubrobacterales	f__Solirubrobacteraceae	g__Palsa-465	s__Palsa-465 sp003165655
Palsa.Labelled.R3.T3.F3.trimmomatic.megahit_bin.181_83.23_7.59	83.23	7.59	0	0	0	33	Medium	d__Bacteria	p__Proteobacteria	c__Gammaproteobacteria	o__Steroidobacterales	f__Steroidobacteraceae	g__Bog-1198	s__
Palsa.None.R2.T0.JGI.BFC.metaspades_bin.2_94.23_1.57	94.23	1.57	Palsa.None.R2.T0.JGI.BFC.metaspades_bin.2_94.23_1.57_scaffold_18_c6(12227,12336)	Palsa.None.R2.T0.JGI.BFC.metaspades_bin.2_94.23_1.57_scaffold_18_c6(15765,16294)	0	42	Medium	d__Bacteria	p__Actinobacteriota	c__Thermoleophilia	o__Solirubrobacterales	f__Solirubrobacteraceae	g__Palsa-465	s__Palsa-465 sp003165655
Palsa.Unlabelled.R1.T1.F1.JGI.BFC.metaspades_bin.29_94.87_2.42	94.87	2.42	Palsa.Unlabelled.R1.T1.F1.JGI.BFC.metaspades_bin.29_94.87_2.42_scaffold_2742_c1(7895,8004)	Palsa.Unlabelled.R1.T1.F1.JGI.BFC.metaspades_bin.29_94.87_2.42_scaffold_447_c1(27125,28614)	0	49	Medium	d__Bacteria	p__Actinobacteriota	c__Thermoleophilia	o__Solirubrobacterales	f__Solirubrobacteraceae	g__Palsa-465	s__Palsa-465 sp003165655
Palsa.Unlabelled.R1.T1.F1.trimmomatic.megahit_bin.43_98.29_2.42	98.29	2.42	Palsa.Unlabelled.R1.T1.F1.trimmomatic.megahit_bin.43_98.29_2.42_k141_1159749(80007,80116)	Palsa.Unlabelled.R1.T1.F1.trimmomatic.megahit_bin.43_98.29_2.42_k141_562370(34460,36003)	0	50	Medium	d__Bacteria	p__Actinobacteriota	c__Thermoleophilia	o__Solirubrobacterales	f__Solirubrobacteraceae	g__Palsa-465	s__Palsa-465 sp003165655
Palsa.Unlabelled.R1.T2.F2.JGI.BFC.metaspades_bin.47_97.44_1.57	97.44	1.57	Palsa.Unlabelled.R1.T2.F2.JGI.BFC.metaspades_bin.47_97.44_1.57_scaffold_2037_c1(10978,11087)	Palsa.Unlabelled.R1.T2.F2.JGI.BFC.metaspades_bin.47_97.44_1.57_scaffold_5679_c1(580,2123)	0	49	Medium	d__Bacteria	p__Actinobacteriota	c__Thermoleophilia	o__Solirubrobacterales	f__Solirubrobacteraceae	g__Palsa-465	s__Palsa-465 sp003165655
Palsa.Unlabelled.R1.T2.F2.trimmomatic.megahit_bin.69_97.44_2.42	97.44	2.42	Palsa.Unlabelled.R1.T2.F2.trimmomatic.megahit_bin.69_97.44_2.42_k141_910961(23182,23291)	0	0	49	Medium	d__Bacteria	p__Actinobacteriota	c__Thermoleophilia	o__Solirubrobacterales	f__Solirubrobacteraceae	g__Palsa-465	s__Palsa-465 sp003165655
Palsa.Unlabelled.R1.T2.F3.JGI.BFC.metaspades_bin.29_97.44_1.57	97.44	1.57	Palsa.Unlabelled.R1.T2.F3.JGI.BFC.metaspades_bin.29_97.44_1.57_scaffold_10_c1(221053,221162)	Palsa.Unlabelled.R1.T2.F3.JGI.BFC.metaspades_bin.29_97.44_1.57_scaffold_333_c1(35112,36655)	0	50	Medium	d__Bacteria	p__Actinobacteriota	c__Thermoleophilia	o__Solirubrobacterales	f__Solirubrobacteraceae	g__Palsa-465	s__Palsa-465 sp003165655
Palsa.Unlabelled.R1.T3.F3.JGI.BFC.metaspades_bin.33_96.86_1.78	96.86	1.78	Palsa.Unlabelled.R1.T3.F3.JGI.BFC.metaspades_bin.33_96.86_1.78_scaffold_7966_c1(1092,1201)	Palsa.Unlabelled.R1.T3.F3.JGI.BFC.metaspades_bin.33_96.86_1.78_scaffold_2135_c1(22856,24003)	0	48	Medium	d__Bacteria	p__Actinobacteriota	c__Thermoleophilia	o__Solirubrobacterales	f__Solirubrobacteraceae	g__Palsa-465	s__Palsa-465 sp003165655
Palsa.Unlabelled.R1.T3.F3.trimmomatic.megahit_bin.156_98.15_1.57	98.15	1.57	Palsa.Unlabelled.R1.T3.F3.trimmomatic.megahit_bin.156_98.15_1.57_k141_2514751(259,368)	0	0	46	Medium	d__Bacteria	p__Actinobacteriota	c__Thermoleophilia	o__Solirubrobacterales	f__Solirubrobacteraceae	g__Palsa-465	s__Palsa-465 sp003165655
Palsa.Unlabelled.R2.T1.F2.JGI.BFC.metaspades_bin.19_97.44_1.57	97.44	1.57	Palsa.Unlabelled.R2.T1.F2.JGI.BFC.metaspades_bin.19_97.44_1.57_scaffold_1118_c1(12796,12905)	Palsa.Unlabelled.R2.T1.F2.JGI.BFC.metaspades_bin.19_97.44_1.57_scaffold_456_c1(20253,21742)	0	49	Medium	d__Bacteria	p__Actinobacteriota	c__Thermoleophilia	o__Solirubrobacterales	f__Solirubrobacteraceae	g__Palsa-465	s__Palsa-465 sp003165655
Palsa.Unlabelled.R2.T1.F2.trimmomatic.megahit_bin.33_98.29_1.57	98.29	1.57	Palsa.Unlabelled.R2.T1.F2.trimmomatic.megahit_bin.33_98.29_1.57_k141_259879(331,440)	Palsa.Unlabelled.R2.T1.F2.trimmomatic.megahit_bin.33_98.29_1.57_k141_218434(34500,35496)	0	49	Medium	d__Bacteria	p__Actinobacteriota	c__Thermoleophilia	o__Solirubrobacterales	f__Solirubrobacteraceae	g__Palsa-465	s__Palsa-465 sp003165655
Palsa.Unlabelled.R2.T2.F2.JGI.BFC.metaspades_bin.6_95.73_2.42	95.73	2.42	Palsa.Unlabelled.R2.T2.F2.JGI.BFC.metaspades_bin.6_95.73_2.42_scaffold_745_c1(2266,2375)	Palsa.Unlabelled.R2.T2.F2.JGI.BFC.metaspades_bin.6_95.73_2.42_scaffold_2153_c1(6,850)	0	49	Medium	d__Bacteria	p__Actinobacteriota	c__Thermoleophilia	o__Solirubrobacterales	f__Solirubrobacteraceae	g__Palsa-465	s__Palsa-465 sp003165655
Palsa.Unlabelled.R2.T2.F3.JGI.BFC.metaspades_bin.59_98.29_1.57	98.29	1.57	Palsa.Unlabelled.R2.T2.F3.JGI.BFC.metaspades_bin.59_98.29_1.57_scaffold_1_c4(12079,12188)	Palsa.Unlabelled.R2.T2.F3.JGI.BFC.metaspades_bin.59_98.29_1.57_scaffold_1_c4(15617,17160)	0	50	Medium	d__Bacteria	p__Actinobacteriota	c__Thermoleophilia	o__Solirubrobacterales	f__Solirubrobacteraceae	g__Palsa-465	s__Palsa-465 sp003165655
Palsa.Unlabelled.R2.T3.F3.JGI.BFC.metaspades_bin.264_97.44_0.71	97.44	0.71	Palsa.Unlabelled.R2.T3.F3.JGI.BFC.metaspades_bin.264_97.44_0.71_scaffold_867_c1(40084,40193)	Palsa.Unlabelled.R2.T3.F3.JGI.BFC.metaspades_bin.264_97.44_0.71_scaffold_867_c1(35112,36655)	0	49	Medium	d__Bacteria	p__Actinobacteriota	c__Thermoleophilia	o__Solirubrobacterales	f__Solirubrobacteraceae	g__Palsa-465	s__Palsa-465 sp003165655
Palsa.Unlabelled.R2.T3.F3.trimmomatic.megahit_bin.297_98.29_1.57	98.29	1.57	Palsa.Unlabelled.R2.T3.F3.trimmomatic.megahit_bin.297_98.29_1.57_k141_2728699(1356,1465)	0	0	48	Medium	d__Bacteria	p__Actinobacteriota	c__Thermoleophilia	o__Solirubrobacterales	f__Solirubrobacteraceae	g__Palsa-465	s__Palsa-465 sp003165655
Palsa.Unlabelled.R3.T2.F3.trimmomatic.megahit_bin.71_98.15_1.57	98.15	1.57	Palsa.Unlabelled.R3.T2.F3.trimmomatic.megahit_bin.71_98.15_1.57_k141_33343(18016,18125)	Palsa.Unlabelled.R3.T2.F3.trimmomatic.megahit_bin.71_98.15_1.57_k141_437930(1,551)	0	49	Medium	d__Bacteria	p__Actinobacteriota	c__Thermoleophilia	o__Solirubrobacterales	f__Solirubrobacteraceae	g__Palsa-465	s__Palsa-465 sp003165655
Palsa.Unlabelled.R3.T3.F3.JGI.BFC.metaspades_bin.59_98.29_1.57	98.29	1.57	Palsa.Unlabelled.R3.T3.F3.JGI.BFC.metaspades_bin.59_98.29_1.57_scaffold_1335_c1(912,1021)	Palsa.Unlabelled.R3.T3.F3.JGI.BFC.metaspades_bin.59_98.29_1.57_scaffold_1143_c1(2,538)	0	45	Medium	d__Bacteria	p__Actinobacteriota	c__Thermoleophilia	o__Solirubrobacterales	f__Solirubrobacteraceae	g__Palsa-465	s__Palsa-465 sp003165655
Palsa.Unlabelled.R3.T3.F3.trimmomatic.metaspades_bin.53_97.26_2.85	97.26	2.85	Palsa.Unlabelled.R3.T3.F3.trimmomatic.metaspades_bin.53_97.26_2.85_NODE_1050_length_28229_cov_10.435401(27864,27973)	0	0	49	Medium	d__Bacteria	p__Actinobacteriota	c__Thermoleophilia	o__Solirubrobacterales	f__Solirubrobacteraceae	g__Palsa-465	s__Palsa-465 sp003165655
PLBM01	93.64	2.31	PLBM01_ENA|PLBM01000105|PLBM01000105.1(377,485)	0	0	48	Medium	d__Bacteria	p__Actinobacteriota	c__Acidimicrobiia	o__Acidimicrobiales	f__RAAP-2	g__RAAP-2	s__RAAP-2 sp003134515
PMST01	86.2	4.5	PMST01_ENA|PMST01000467|PMST01000467.1(252,361)	0	0	36	Medium	d__Bacteria	p__Actinobacteriota	c__Actinomycetia	o__Streptosporangiales	f__Streptosporangiaceae	g__Palsa-504	s__Palsa-504 sp003168295
20100900_E1D_10	94.66	1.88	0	0	0	43	Medium	d__Bacteria	p__Acidobacteriota	c__Acidobacteriae	o__Acidobacteriales	f__SbA1	g__Bog-209	s__Bog-209 sp003162255
20100900_E1D_18	91.26	2.46	0	0	0	32	Medium	d__Bacteria	p__Bacteroidota	c__UBA10030	o__UBA10030	f__UBA6906	g__Fen-1255	s__Fen-1255 sp003162215
20100900_E2D_6	80.63	0.85	0	0	0	29	Medium	d__Bacteria	p__Acidobacteriota	c__Thermoanaerobaculia	o__Thermoanaerobaculales	f__Thermoanaerobaculaceae	g__RBG-13-68-16	s__RBG-13-68-16 sp003158745
20100900_E2S_2	97.77	3.63	0	20100900_E2S_2_c_000000000381(18192,18738)	0	48	Medium	d__Bacteria	p__Bacteroidota	c__Ignavibacteria	o__Ignavibacteriales	f__Melioribacteraceae	g__Fen-1258	s__Fen-1258 sp003155655
20100900_E3D_11	77.25	2.73	20100900_E3D_11_c_000000004354(246,357)	0	0	33	Medium	d__Bacteria	p__Bacteroidota	c__UBA10030	o__UBA10030	f__UBA6906	g__Fen-1273	s__Fen-1273 sp003161955
20100900_E3D_8	89.54	1.8	0	0	0	38	Medium	d__Bacteria	p__Acidobacteriota	c__Thermoanaerobaculia	o__Thermoanaerobaculales	f__Thermoanaerobaculaceae	g__RBG-13-68-16	s__RBG-13-68-16 sp003158745
20100900_E3S_1	75.68	2.3	0	0	0	24	Medium	d__Bacteria	p__Proteobacteria	c__Gammaproteobacteria	o__Steroidobacterales	f__Steroidobacteraceae	g__FEN-1191	s__FEN-1191 sp003162555
20110600_E2D_4	88.11	1.71	0	0	0	30	Medium	d__Bacteria	p__Acidobacteriota	c__Acidobacteriae	o__Acidoferrales	f__UBA7541	g__Acidoferrum	s__Acidoferrum sp003154775
20110600_E3S_6	88.25	4.64	0	0	0	14	Medium	d__Bacteria	p__Bacteroidota	c__UBA10030	o__UBA10030	f__UBA6906	g__Fen-1273	s__Fen-1273 sp003161955
20110600_P1D_2	82.46	1.23	20110600_P1D_2_c_000000001975(5490,5600)	20110600_P1D_2_c_000000002131(6245,6771)	0	42	Medium	d__Bacteria	p__Dormibacterota	c__Dormibacteria	o__Dormibacterales	f__Dormibacteraceae	g__Palsa-870	s__Palsa-870 sp003151935
20110600_P1M_12	83.02	2.88	0	0	0	29	Medium	d__Bacteria	p__Proteobacteria	c__Gammaproteobacteria	o__Steroidobacterales	f__Steroidobacteraceae	g__Bog-1198	s__
20110600_P1M_14	91.79	1.18	0	0	0	32	Medium	d__Bacteria	p__Proteobacteria	c__Gammaproteobacteria	o__Steroidobacterales	f__Steroidobacteraceae	g__13-2-20CM-66-19	s__13-2-20CM-66-19 sp003136935
20110600_P1M_16	72.58	2.48	0	0	0	23	Medium	d__Bacteria	p__Proteobacteria	c__Gammaproteobacteria	o__Steroidobacterales	f__Steroidobacteraceae	g__Bog-1198	s__Bog-1198 sp003165495
20110600_P1M_8	91.96	3.27	0	0	0	38	Medium	d__Bacteria	p__Proteobacteria	c__Gammaproteobacteria	o__Steroidobacterales	f__Steroidobacteraceae	g__FEN-1191	s__
20110600_P2S_2	73.46	3.29	0	0	0	18	Medium	d__Bacteria	p__Proteobacteria	c__Gammaproteobacteria	o__Steroidobacterales	f__Steroidobacteraceae	g__Bog-1198	s__
20110600_P3S_1	81.2	1.87	0	0	0	54	Medium	d__Bacteria	p__Actinobacteriota	c__Actinomycetia	o__Streptosporangiales	f__Streptosporangiaceae	g__Palsa-504	s__Palsa-504 sp003140115
20110600_P3S_12	79.8	1.28	0	0	0	29	Medium	d__Bacteria	p__Actinobacteriota	c__Thermoleophilia	o__Solirubrobacterales	f__Solirubrobacteraceae	g__Palsa-465	s__
20110600_P3S_2	90.97	1.03	20110600_P3S_2_c_000000004130(23113,23223)	0	0	42	Medium	d__Bacteria	p__Actinobacteriota	c__Thermoleophilia	o__Solirubrobacterales	f__Solirubrobacteraceae	g__Palsa-465	s__Palsa-465 sp003165655
20110600_P3S_3	90.28	2.19	0	0	0	43	Medium	d__Bacteria	p__Actinobacteriota	c__Actinomycetia	o__Streptosporangiales	f__Streptosporangiaceae	g__Palsa-506	s__Palsa-506 sp003168215
20110600_S1D_1	93.89	1.03	20110600_S1D_1_c_000000005607(209,317)	0	0	27	Medium	d__Bacteria	p__Acidobacteriota	c__Acidobacteriae	o__Acidobacteriales	f__Acidobacteriaceae	g__Terracidiphilus	s__Terracidiphilus sp003139795
20110600_S1D_14	72.73	1.17	0	0	0	39	Medium	d__Bacteria	p__Acidobacteriota	c__Acidobacteriae	o__Bryobacterales	f__Bryobacteraceae	g__Bog-159	s__Bog-159 sp003166475
20110600_S1D_15	85.42	0	0	0	0	26	Medium	d__Bacteria	p__Acidobacteriota	c__Acidobacteriae	o__Acidobacteriales	f__Acidobacteriaceae	g__Terracidiphilus	s__Terracidiphilus sp003165005
20110600_S1D_22	92.72	3.21	0	0	0	50	Medium	d__Bacteria	p__Actinobacteriota	c__Acidimicrobiia	o__Acidimicrobiales	f__Palsa-688	g__Fen-671	s__Fen-671 sp003166025
20110600_S1D_6	73.35	2.05	0	0	0	23	Medium	d__Bacteria	p__Acidobacteriota	c__Acidobacteriae	o__Bryobacterales	f__Bryobacteraceae	g__PALSA-129	s__
20110600_S1M_16	88.38	0.22	0	0	0	45	Medium	d__Bacteria	p__Acidobacteriota	c__Acidobacteriae	o__Bryobacterales	f__Bryobacteraceae	g__PALSA-129	s__
20110600_S1M_18	91.44	4.31	20110600_S1M_18_c_000000002444(2707,2815)	0	0	37	Medium	d__Bacteria	p__Acidobacteriota	c__Acidobacteriae	o__Acidobacteriales	f__Acidobacteriaceae	g__Terracidiphilus	s__Terracidiphilus sp003139795
20110600_S1M_5	92.68	0.85	0	0	0	40	Medium	d__Bacteria	p__Acidobacteriota	c__Acidobacteriae	o__Acidobacteriales	f__SbA1	g__Bog-209	s__Bog-209 sp003162935
20110600_S1M_8	79.46	2.23	0	0	0	38	Medium	d__Bacteria	p__Actinobacteriota	c__Actinomycetia	o__Streptosporangiales	f__Streptosporangiaceae	g__Palsa-504	s__
20110600_S1M_9	91.45	3.85	0	0	0	64	Medium	d__Bacteria	p__Actinobacteriota	c__Acidimicrobiia	o__Acidimicrobiales	f__Palsa-688	g__Fen-671	s__Fen-671 sp003166025
20110600_S1S_1	91.07	0.85	0	0	0	37	Medium	d__Bacteria	p__Acidobacteriota	c__Acidobacteriae	o__Acidobacteriales	f__SbA1	g__Bog-209	s__Bog-209 sp003162935
20110600_S1S_11	82.31	5.85	0	0	0	23	Medium	d__Bacteria	p__Proteobacteria	c__Gammaproteobacteria	o__Steroidobacterales	f__Steroidobacteraceae	g__Bog-1198	s__
20110600_S1S_6	76.32	1.71	0	0	0	50	Medium	d__Bacteria	p__Actinobacteriota	c__Acidimicrobiia	o__Acidimicrobiales	f__Palsa-688	g__Fen-671	s__Fen-671 sp003166025
20110600_S2D_14	77.03	1.29	0	0	0	23	Medium	d__Bacteria	p__Acidobacteriota	c__Acidobacteriae	o__Acidobacteriales	f__Acidobacteriaceae	g__Terracidiphilus	s__Terracidiphilus sp003139795
20110600_S2D_16	89.07	3.56	0	0	0	58	Medium	d__Bacteria	p__Acidobacteriota	c__Acidobacteriae	o__Bryobacterales	f__Bryobacteraceae	g__Bog-159	s__Bog-159 sp003166475
20110600_S2D_7	70.58	3.49	0	0	0	28	Medium	d__Bacteria	p__Proteobacteria	c__Gammaproteobacteria	o__Steroidobacterales	f__Steroidobacteraceae	g__Bog-1198	s__
20110600_S2M_3	81.54	1.71	0	0	0	32	Medium	d__Bacteria	p__Acidobacteriota	c__Acidobacteriae	o__Bryobacterales	f__Bryobacteraceae	g__CAIVVT01	s__
20110600_S2M_9	95.43	0	0	0	0	44	Medium	d__Bacteria	p__Acidobacteriota	c__Acidobacteriae	o__Acidobacteriales	f__SbA1	g__Bog-209	s__Bog-209 sp003162935
20110600_S2S_5	92.78	0.9	0	0	0	37	Medium	d__Bacteria	p__Acidobacteriota	c__Acidobacteriae	o__Acidobacteriales	f__SbA1	g__Bog-209	s__Bog-209 sp003162935
20110600_S3D_8	84.75	1.71	0	0	0	33	Medium	d__Bacteria	p__Acidobacteriota	c__Acidobacteriae	o__Acidobacteriales	f__SbA1	g__Bog-209	s__Bog-209 sp003162935
20110600_S3M_5	92.69	3.61	0	0	0	59	Medium	d__Bacteria	p__Acidobacteriota	c__Acidobacteriae	o__Bryobacterales	f__Bryobacteraceae	g__Bog-159	s__Bog-159 sp003166475
20110600_S3M_7	76.54	1.75	0	0	0	27	Medium	d__Bacteria	p__Acidobacteriota	c__Acidobacteriae	o__Bryobacterales	f__Bryobacteraceae	g__Bog-375	s__
20110600_S3S_5	93.11	0	0	0	0	39	Medium	d__Bacteria	p__Acidobacteriota	c__Acidobacteriae	o__Acidobacteriales	f__SbA1	g__Bog-209	s__Bog-209 sp003162935
20110700_E2D_6	80.35	3.66	20110700_E2D_6_c_000000000615(6166,6277)	0	0	17	Medium	d__Bacteria	p__Bacteroidota	c__UBA10030	o__UBA10030	f__UBA6906	g__Fen-1273	s__Fen-1273 sp003161955
20110700_E3M_3	73.74	1.91	0	0	0	6	Medium	d__Bacteria	p__Bacteroidota	c__UBA10030	o__UBA10030	f__UBA6906	g__Fen-1273	s__Fen-1273 sp003157485
20110700_E3M_6	91.48	4.92	0	0	0	20	Medium	d__Bacteria	p__Bacteroidota	c__UBA10030	o__UBA10030	f__UBA6906	g__Fen-1273	s__Fen-1273 sp003161955
20110700_P1D_9	93.75	1.85	20110700_P1D_9_c_000000002573(2374,2484)	0	0	47	Medium	d__Bacteria	p__Dormibacterota	c__Dormibacteria	o__Dormibacterales	f__Dormibacteraceae	g__Palsa-872	s__Palsa-872 sp003139695
20110700_P1M_3	76.53	2.23	0	0	0	34	Medium	d__Bacteria	p__Actinobacteriota	c__Actinomycetia	o__Streptosporangiales	f__Streptosporangiaceae	g__Palsa-504	s__
20110700_P1M_4	76.99	1.46	0	0	0	27	Medium	d__Bacteria	p__Actinobacteriota	c__Actinomycetia	o__Streptosporangiales	f__Streptosporangiaceae	g__Palsa-506	s__
20110700_P1M_7	90.1	1.23	0	20110700_P1M_7_c_000000001441(1,700)	0	40	Medium	d__Bacteria	p__Proteobacteria	c__Gammaproteobacteria	o__Steroidobacterales	f__Steroidobacteraceae	g__13-2-20CM-66-19	s__13-2-20CM-66-19 sp003156695
20110700_P1S_10	77.09	1.76	0	0	0	20	Medium	d__Bacteria	p__Actinobacteriota	c__Actinomycetia	o__Streptosporangiales	f__Streptosporangiaceae	g__UBA9676	s__
20110700_P1S_11	93.72	1.41	0	0	0	48	Medium	d__Bacteria	p__Actinobacteriota	c__Actinomycetia	o__Streptosporangiales	f__Streptosporangiaceae	g__Palsa-506	s__Palsa-506 sp003168215
20110700_P1S_3	75.64	4.01	0	0	0	27	Medium	d__Bacteria	p__Actinobacteriota	c__Actinomycetia	o__Streptosporangiales	f__Streptosporangiaceae	g__Chersky-822	s__
20110700_P2D_13	89.69	1.28	0	0	0	45	Medium	d__Bacteria	p__Acidobacteriota	c__Acidobacteriae	o__Acidobacteriales	f__SbA1	g__Bog-209	s__Bog-209 sp003132325
20110700_P2D_17	85.58	7.47	0	0	0	28	Medium	d__Bacteria	p__Proteobacteria	c__Gammaproteobacteria	o__Steroidobacterales	f__Steroidobacteraceae	g__Bog-1198	s__
20110700_P2D_19	94.59	1.17	0	0	0	62	Medium	d__Bacteria	p__Acidobacteriota	c__Acidobacteriae	o__Bryobacterales	f__Bryobacteraceae	g__PALSA-129	s__
20110700_P2D_21	72.89	0.29	0	0	0	40	Medium	d__Bacteria	p__Acidobacteriota	c__Acidobacteriae	o__Bryobacterales	f__Bryobacteraceae	g__Solibacter	s__
20110700_P2D_25	98.29	0.69	20110700_P2D_25_c_000000006886(2,103)	0	0	45	Medium	d__Bacteria	p__Actinobacteriota	c__Acidimicrobiia	o__Acidimicrobiales	f__RAAP-2	g__RAAP-2	s__RAAP-2 sp003132305
20110700_P2D_6	79.97	1.1	0	0	0	33	Medium	d__Bacteria	p__Acidobacteriota	c__Acidobacteriae	o__Bryobacterales	f__Bryobacteraceae	g__Solibacter	s__Solibacter sp003136215
20110700_P2D_8	84.83	5.77	0	0	0	31	Medium	d__Bacteria	p__Verrucomicrobiota	c__Verrucomicrobiae	o__Pedosphaerales	f__UBA11358	g__UBA11358	s__
20110700_P2M_12	75.73	2.54	20110700_P2M_12_c_000000003019(830,909)	0	0	39	Medium	d__Bacteria	p__Proteobacteria	c__Gammaproteobacteria	o__Steroidobacterales	f__Steroidobacteraceae	g__PALSA-1196	s__PALSA-1196 sp003140135
20110700_P2S_3	90.54	1	0	0	0	35	Medium	d__Bacteria	p__Proteobacteria	c__Alphaproteobacteria	o__Rhizobiales	f__Beijerinckiaceae	g__Roseiarcus	s__Roseiarcus sp003164825
20110700_P3D_10	77.48	4.62	0	0	0	36	Medium	d__Bacteria	p__Proteobacteria	c__Gammaproteobacteria	o__Steroidobacterales	f__Steroidobacteraceae	g__PALSA-1196	s__
20110700_P3M_8	81.68	4.94	0	0	0	24	Medium	d__Bacteria	p__Proteobacteria	c__Gammaproteobacteria	o__Steroidobacterales	f__Steroidobacteraceae	g__PALSA-1196	s__PALSA-1196 sp003140135
20110700_S1D_10	81.03	2.23	0	0	0	23	Medium	d__Bacteria	p__Acidobacteriota	c__Acidobacteriae	o__Acidobacteriales	f__Acidobacteriaceae	g__Terracidiphilus	s__
20110700_S1D_2	96.31	0.85	0	0	0	42	Medium	d__Bacteria	p__Acidobacteriota	c__Acidobacteriae	o__Acidobacteriales	f__SbA1	g__Bog-209	s__Bog-209 sp003162935
20110700_S1D_8	90.25	0	0	0	0	39	Medium	d__Bacteria	p__Acidobacteriota	c__Acidobacteriae	o__Bryobacterales	f__Bryobacteraceae	g__PALSA-129	s__
20110700_S1M_10	75.14	2.66	0	0	0	30	Medium	d__Bacteria	p__Acidobacteriota	c__Acidobacteriae	o__Bryobacterales	f__Bryobacteraceae	g__CAIVVT01	s__
20110700_S1M_17	75.04	3.45	0	0	0	30	Medium	d__Bacteria	p__Acidobacteriota	c__Acidobacteriae	o__Acidobacteriales	f__Acidobacteriaceae	g__Terracidiphilus	s__
20110700_S1M_18	76.14	1.72	0	0	0	20	Medium	d__Bacteria	p__Acidobacteriota	c__Acidobacteriae	o__Acidobacteriales	f__Acidobacteriaceae	g__Terracidiphilus	s__
20110700_S1M_5	95.39	0	0	20110700_S1M_5_c_000000006279(13322,14237)	0	39	Medium	d__Bacteria	p__Acidobacteriota	c__Acidobacteriae	o__Acidobacteriales	f__SbA1	g__Bog-209	s__Bog-209 sp003162935
20110700_S1M_6	96.58	1.76	20110700_S1M_6_c_000000006945(2,95)	0	0	44	Medium	d__Bacteria	p__Acidobacteriota	c__Acidobacteriae	o__Acidobacteriales	f__Koribacteraceae	g__Bog-257	s__Bog-257 sp003165795
20110700_S1S_3	94.93	4.05	0	20110700_S1S_3_c_000000000406(1,810)	0	35	Medium	d__Bacteria	p__Proteobacteria	c__Gammaproteobacteria	o__Steroidobacterales	f__Steroidobacteraceae	g__Bog-1198	s__Bog-1198 sp003137095
20110700_S1S_6	77.88	0	20110700_S1S_6_c_000000000811(488,598)	0	0	30	Medium	d__Bacteria	p__Acidobacteriota	c__Acidobacteriae	o__Acidobacteriales	f__SbA1	g__Bog-209	s__Bog-209 sp003162935
20110700_S2D_14	87.6	5.63	0	0	0	22	Medium	d__Bacteria	p__Verrucomicrobiota	c__Verrucomicrobiae	o__Pedosphaerales	f__UBA8199	g__	s__
20110700_S2D_16	83.36	2.61	20110700_S2D_16_c_000000006194(549,658)	0	0	39	Medium	d__Bacteria	p__Acidobacteriota	c__Acidobacteriae	o__UBA7540	f__UBA7540	g__UBA7540	s__
20110700_S2D_19	97.98	1.76	0	0	0	38	Medium	d__Bacteria	p__Acidobacteriota	c__Acidobacteriae	o__Acidobacteriales	f__SbA1	g__Sulfotelmatobacter	s__Sulfotelmatobacter sp003138975
20110700_S2D_2	95.01	0.85	0	0	0	44	Medium	d__Bacteria	p__Acidobacteriota	c__Acidobacteriae	o__Acidobacteriales	f__SbA1	g__Bog-209	s__Bog-209 sp003139995
20110700_S2D_22	81.89	1.72	0	0	0	21	Medium	d__Bacteria	p__Acidobacteriota	c__Acidobacteriae	o__Acidobacteriales	f__Acidobacteriaceae	g__Terracidiphilus	s__
20110700_S2D_23	86.09	0	20110700_S2D_23_c_000000004021(3036,3143)	0	0	21	Medium	d__Bacteria	p__Firmicutes_B	c__Moorellia	o__Thermacetogeniales	f__Thermacetogeniaceae	g__Palsa-1188	s__Palsa-1188 sp003160265
20110700_S2D_27	85.97	1.88	0	0	0	23	Medium	d__Bacteria	p__Acidobacteriota	c__Acidobacteriae	o__Acidobacteriales	f__Acidobacteriaceae	g__Terracidiphilus	s__Terracidiphilus sp003139795
20110700_S2D_5	92.11	1.75	0	0	0	58	Medium	d__Bacteria	p__Acidobacteriota	c__Acidobacteriae	o__Bryobacterales	f__Bryobacteraceae	g__Bog-159	s__Bog-159 sp003166475
20110700_S2M_5	78.97	8.04	0	0	0	19	Medium	d__Bacteria	p__Verrucomicrobiota	c__Verrucomicrobiae	o__Pedosphaerales	f__UBA8199	g__PALSA-1440	s__
20110700_S2M_6	93.93	2.63	0	0	0	63	Medium	d__Bacteria	p__Acidobacteriota	c__Acidobacteriae	o__Bryobacterales	f__Bryobacteraceae	g__Bog-159	s__Bog-159 sp003166475
20110700_S2M_9	88.4	2.16	20110700_S2M_9_c_000000006187(2707,2815)	0	0	31	Medium	d__Bacteria	p__Acidobacteriota	c__Acidobacteriae	o__Acidobacteriales	f__Acidobacteriaceae	g__Terracidiphilus	s__Terracidiphilus sp003139795
20110700_S3M_11	96.67	1.72	0	0	0	25	Medium	d__Bacteria	p__Acidobacteriota	c__Acidobacteriae	o__Acidobacteriales	f__Acidobacteriaceae	g__Terracidiphilus	s__Terracidiphilus sp003139795
20110700_S3M_16	89	0.05	0	0	0	33	Medium	d__Bacteria	p__Acidobacteriota	c__Acidobacteriae	o__Acidobacteriales	f__SbA1	g__Bog-209	s__Bog-209 sp003162935
20110700_S3M_21	87.63	1.71	0	0	0	32	Medium	d__Bacteria	p__Acidobacteriota	c__Acidobacteriae	o__Acidobacteriales	f__SbA1	g__Bog-209	s__
20110700_S3M_31	97.44	2.99	0	0	0	60	Medium	d__Bacteria	p__Actinobacteriota	c__Acidimicrobiia	o__Acidimicrobiales	f__Palsa-688	g__Fen-671	s__Fen-671 sp003166025
20110700_S3M_4	82.87	6.31	0	0	0	19	Medium	d__Bacteria	p__Proteobacteria	c__Gammaproteobacteria	o__Steroidobacterales	f__Steroidobacteraceae	g__Bog-1198	s__
20110700_S3M_5	97.08	0.85	0	0	0	37	Medium	d__Bacteria	p__Acidobacteriota	c__Acidobacteriae	o__Acidobacteriales	f__Koribacteraceae	g__Bog-257	s__Bog-257 sp003165795
20110700_S3M_6	86.24	1.77	0	0	0	19	Medium	d__Bacteria	p__Acidobacteriota	c__Acidobacteriae	o__Acidobacteriales	f__Acidobacteriaceae	g__Terracidiphilus	s__Terracidiphilus sp003165095
20110800_E1D_12	91.46	0.91	0	0	0	21	Medium	d__Bacteria	p__Acidobacteriota	c__Acidobacteriae	o__Acidobacteriales	f__Acidobacteriaceae	g__Terracidiphilus	s__Terracidiphilus sp003142935
20110800_E1D_22	94.66	1.71	20110800_E1D_22_c_000000007627(2430,2539)	20110800_E1D_22_c_000000007544(1,1098)	0	40	Medium	d__Bacteria	p__Acidobacteriota	c__Acidobacteriae	o__Acidoferrales	f__UBA7541	g__Acidoferrum	s__Acidoferrum sp003154775
20110800_E1D_8	77.32	4.35	0	0	0	15	Medium	d__Bacteria	p__Bacteroidota	c__UBA10030	o__UBA10030	f__UBA6906	g__Fen-1273	s__Fen-1273 sp003161955
20110800_E1D_9	86.61	1.76	0	0	0	34	Medium	d__Bacteria	p__Acidobacteriota	c__Thermoanaerobaculia	o__Thermoanaerobaculales	f__Thermoanaerobaculaceae	g__RBG-13-68-16	s__RBG-13-68-16 sp003158745
20110800_E1S_2	85.56	3.85	20110800_E1S_2_c_000000000622(11400,11510)	0	0	34	Medium	d__Bacteria	p__Acidobacteriota	c__Aminicenantia	o__Aminicenantales	f__UBA4085	g__UBA4085	s__
20110800_E2D_10	99.15	3.42	20110800_E2D_10_c_000000000876(939,1049)	20110800_E2D_10_c_000000000882(2,679)	0	58	Medium	d__Bacteria	p__Acidobacteriota	c__Acidobacteriae	o__Acidobacteriales	f__SbA1	g__Bog-209	s__Bog-209 sp003131315
20110800_E2D_14	87.27	2.56	20110800_E2D_14_c_000000001982(2202,2311)	0	0	23	Medium	d__Bacteria	p__Acidobacteriota	c__Acidobacteriae	o__UBA7540	f__UBA7540	g__	s__
20110800_E2D_2	82.44	1.83	0	0	0	24	Medium	d__Bacteria	p__Chloroflexota	c__Limnocylindria	o__Limnocylindrales	f__CSP1-4	g__CTSoil-043	s__
20110800_E2D_22	99.05	6.44	0	20110800_E2D_22_c_000000006651(30603,31155)	0	45	Medium	d__Bacteria	p__Acidobacteriota	c__Vicinamibacteria	o__Vicinamibacterales	f__Fen-181	g__Fen-181	s__Fen-181 sp003170135
20110800_E2D_27	93.28	3.52	0	20110800_E2D_27_c_000000006847(1,587)	0	43	Medium	d__Bacteria	p__Actinobacteriota	c__Thermoleophilia	o__Gaiellales	f__Gaiellaceae	g__Palsa-739	s__
20110800_E2D_29	93.7	2.9	0	0	0	31	Medium	d__Bacteria	p__Acidobacteriota	c__Acidobacteriae	o__Acidobacteriales	f__Acidobacteriaceae	g__Terracidiphilus	s__Terracidiphilus sp003171315
20110800_E2D_31	94.22	0	20110800_E2D_31_c_000000007121(6012,6121)	0	0	30	Medium	d__Bacteria	p__Actinobacteriota	c__Thermoleophilia	o__UBA2241	f__UBA2241	g__Bog-752	s__Bog-752 sp003132645
20110800_E2D_34	80.97	2.3	0	0	0	28	Medium	d__Bacteria	p__Planctomycetota	c__Planctomycetia	o__Pirellulales	f__Thermoguttaceae	g__	s__
20110800_E2D_35	76.16	2.78	0	0	0	26	Medium	d__Bacteria	p__Chloroflexota	c__Limnocylindria	o__Limnocylindrales	f__CSP1-4	g__CTSoil-043	s__
20110800_E2D_4	96.13	4.73	20110800_E2D_4_c_000000001014(601,709)	0	0	37	Medium	d__Bacteria	p__Desulfobacterota	c__Syntrophia	o__Syntrophales	f__UBA5619	g__UBA5619	s__UBA5619 sp003141195
20110800_E2D_6	87.93	3.88	0	0	0	43	Medium	d__Bacteria	p__Actinobacteriota	c__Thermoleophilia	o__UBA2241	f__UBA2241	g__CAIXSE01	s__
20110800_E2D_9	76.72	1.17	0	0	0	72	Medium	d__Bacteria	p__Acidobacteriota	c__Acidobacteriae	o__Bryobacterales	f__Bryobacteraceae	g__Solibacter	s__
20110800_E2M_16	90.16	4.92	20110800_E2M_16_c_000000004663(535,646)	0	0	25	Medium	d__Bacteria	p__Bacteroidota	c__UBA10030	o__UBA10030	f__UBA6906	g__Fen-1273	s__Fen-1273 sp003161955
20110800_E2M_18	88.31	2.91	0	0	0	14	Medium	d__Bacteria	p__Bacteroidota	c__UBA10030	o__UBA10030	f__UBA6906	g__Fen-1273	s__Fen-1273 sp003157485
20110800_E2M_8	81.64	2.05	0	0	0	27	Medium	d__Bacteria	p__Verrucomicrobiota	c__Verrucomicrobiae	o__Opitutales	f__Opitutaceae	g__Fen-1467	s__Fen-1467 sp003153035
20110800_E2S_1	84.65	1.98	0	0	0	25	Medium	d__Bacteria	p__Chloroflexota	c__Limnocylindria	o__Limnocylindrales	f__CSP1-4	g__CTSoil-043	s__
20110800_E2S_10	78.52	3.55	0	0	0	18	Medium	d__Bacteria	p__Bacteroidota	c__UBA10030	o__UBA10030	f__UBA6906	g__Fen-1273	s__Fen-1273 sp003161955
20110800_E3D_1	86.81	1.75	0	0	0	31	Medium	d__Bacteria	p__Krumholzibacteriota	c__Krumholzibacteria	o__Krumholzibacteriales	f__Krumholzibacteriaceae	g__SSS58A	s__
20110800_E3D_12	95.06	1.91	20110800_E3D_12_c_000000002772(122994,123082)	0	0	43	Medium	d__Bacteria	p__Bacteroidota	c__UBA10030	o__UBA10030	f__UBA10030	g__UBA9647	s__UBA9647 sp003170475
20110800_E3D_13	91.6	1.2	0	0	0	37	Medium	d__Bacteria	p__Spirochaetota	c__Spirochaetia	o__SZUA-6	f__Fen-1364	g__Fen-1364	s__Fen-1364 sp003170115
20110800_E3D_14	94.66	2.56	20110800_E3D_14_c_000000006031(80907,81016)	20110800_E3D_14_c_000000006114(1,481)	0	49	Medium	d__Bacteria	p__Acidobacteriota	c__Acidobacteriae	o__Acidoferrales	f__UBA7541	g__Acidoferrum	s__Acidoferrum sp003154775
20110800_E3D_17	78.67	0.91	0	0	0	27	Medium	d__Bacteria	p__Chloroflexota	c__Anaerolineae	o__Anaerolineales	f__EnvOPS12	g__UBA877	s__
20110800_E3D_2	84.11	2.19	0	0	0	43	Medium	d__Bacteria	p__Acidobacteriota	c__Acidobacteriae	o__Bryobacterales	f__Bryobacteraceae	g__Solibacter	s__Solibacter sp003136215
20110800_E3D_20	94.06	1.72	20110800_E3D_20_c_000000007677(19463,19571)	0	0	37	Medium	d__Bacteria	p__Acidobacteriota	c__Acidobacteriae	o__Acidobacteriales	f__Acidobacteriaceae	g__Terracidiphilus	s__Terracidiphilus sp003171315
20110800_E3D_21	80.25	0	0	0	0	20	Medium	d__Bacteria	p__Chloroflexota	c__Dehalococcoidia	o__GIF9	f__UBA5629	g__JAFGLP01	s__
20110800_E3D_30	86.18	2.73	0	0	0	37	Medium	d__Bacteria	p__Chloroflexota	c__Anaerolineae	o__Anaerolineales	f__EnvOPS12	g__UBA877	s__
20110800_E3D_32	84.05	5.09	0	0	0	29	Medium	d__Bacteria	p__Verrucomicrobiota	c__Verrucomicrobiae	o__Pedosphaerales	f__UBA8199	g__PALSA-1440	s__PALSA-1440 sp003152225
20110800_E3D_34	97.42	4.09	20110800_E3D_34_c_000000010869(15692,15800)	0	0	37	Medium	d__Bacteria	p__Desulfobacterota	c__Syntrophia	o__Syntrophales	f__UBA5619	g__UBA5619	s__UBA5619 sp003141195
20110800_E3D_35	96.59	1.99	0	0	0	45	Medium	d__Bacteria	p__Planctomycetota	c__Phycisphaerae	o__FEN-1346	f__FEN-1346	g__FEN-1346	s__FEN-1346 sp003170085
20110800_E3D_41	88.64	1.65	0	0	0	40	Medium	d__Bacteria	p__WOR-3	c__WOR-3	o__UBA2258	f__UBA2258	g__UBA2258	s__
20110800_E3D_7	98.2	6.27	0	20110800_E3D_7_c_000000003187(124942,125933)	0	46	Medium	d__Bacteria	p__Acidobacteriota	c__Vicinamibacteria	o__Vicinamibacterales	f__Fen-181	g__Fen-181	s__Fen-181 sp003170135
20110800_E3S_2	74.14	0	0	0	0	42	Medium	d__Bacteria	p__Chloroflexota	c__Limnocylindria	o__Limnocylindrales	f__CSP1-4	g__CTSoil-043	s__
20110800_P1D_19	72.93	0.43	0	0	0	26	Medium	d__Bacteria	p__Actinobacteriota	c__Acidimicrobiia	o__Acidimicrobiales	f__RAAP-2	g__RAAP-2	s__RAAP-2 sp003134515
20110800_P1D_2	97.69	2.78	20110800_P1D_2_c_000000001750(121137,121248)	0	0	53	Medium	d__Bacteria	p__Dormibacterota	c__Dormibacteria	o__Dormibacterales	f__Dormibacteraceae	g__Palsa-870	s__Palsa-870 sp003169845
20110800_P1D_25	100	0	20110800_P1D_25_c_000000006015(77586,77696)	20110800_P1D_25_c_000000005994(34178,35690)	0	53	Medium	d__Bacteria	p__Dormibacterota	c__Dormibacteria	o__Dormibacterales	f__Dormibacteraceae	g__Palsa-872	s__Palsa-872 sp003139695
20110800_P1D_35	86.34	1.85	20110800_P1D_35_c_000000007659(14483,14576)	0	0	38	Medium	d__Bacteria	p__Chloroflexota	c__Limnocylindria	o__Limnocylindrales	f__CSP1-4	g__Palsa-1033	s__Palsa-1033 sp003169655
20110800_P1D_37	74.78	4.66	0	0	0	26	Medium	d__Bacteria	p__Verrucomicrobiota	c__Verrucomicrobiae	o__Pedosphaerales	f__UBA8199	g__CAIQQM01	s__
20110800_P1M_23	89.04	1.85	0	0	0	43	Medium	d__Bacteria	p__Chloroflexota	c__Limnocylindria	o__Limnocylindrales	f__CSP1-4	g__Palsa-1033	s__Palsa-1033 sp003169655
20110800_P1M_29	100	0	20110800_P1M_29_c_000000000370(51338,51448)	20110800_P1M_29_c_000000000382(1197,2709)	0	57	Medium	d__Bacteria	p__Dormibacterota	c__Dormibacteria	o__Dormibacterales	f__Dormibacteraceae	g__Palsa-872	s__Palsa-872 sp003139695
20110800_P1M_3	70.19	3.7	0	0	0	22	Medium	d__Bacteria	p__Dormibacterota	c__Dormibacteria	o__Dormibacterales	f__Dormibacteraceae	g__Palsa-870	s__Palsa-870 sp003169845
20110800_P2D_12	93.51	1.15	0	0	0	49	Medium	d__Bacteria	p__Actinobacteriota	c__Thermoleophilia	o__Gaiellales	f__Gaiellaceae	g__Palsa-739	s__Palsa-739 sp003152275
20110800_P2D_14	78.37	3.01	0	0	0	20	Medium	d__Bacteria	p__Proteobacteria	c__Gammaproteobacteria	o__Steroidobacterales	f__Steroidobacteraceae	g__Bog-1198	s__Bog-1198 sp003165495
20110800_P2D_17	97.56	0.86	0	0	0	50	Medium	d__Bacteria	p__Actinobacteriota	c__Thermoleophilia	o__Gaiellales	f__Gaiellaceae	g__Palsa-739	s__Palsa-739 sp003139545
20110800_P2D_5	92.02	1.28	0	0	0	41	Medium	d__Bacteria	p__Actinobacteriota	c__Acidimicrobiia	o__Acidimicrobiales	f__RAAP-2	g__RAAP-2	s__RAAP-2 sp003132305
20110800_P3M_11	82.91	3.78	20110800_P3M_11_c_000000001539(428,507)	0	0	40	Medium	d__Bacteria	p__Proteobacteria	c__Gammaproteobacteria	o__Steroidobacterales	f__Steroidobacteraceae	g__PALSA-1196	s__PALSA-1196 sp003140135
20110800_P3M_5	73.84	3.98	0	0	0	36	Medium	d__Bacteria	p__Actinobacteriota	c__Actinomycetia	o__Streptosporangiales	f__Streptosporangiaceae	g__Palsa-506	s__
20110800_S1D_14	92.88	1.75	0	0	0	54	Medium	d__Bacteria	p__Acidobacteriota	c__Acidobacteriae	o__Bryobacterales	f__Bryobacteraceae	g__Bog-159	s__Bog-159 sp003166475
20110800_S1D_16	83.77	0	0	20110800_S1D_16_c_000000004267(1,632)	0	21	Medium	d__Bacteria	p__Firmicutes_B	c__Moorellia	o__Thermacetogeniales	f__Thermacetogeniaceae	g__Palsa-1188	s__Palsa-1188 sp003160265
20110800_S1D_4	94.87	4.27	0	0	0	39	Medium	d__Bacteria	p__Acidobacteriota	c__Acidobacteriae	o__Acidobacteriales	f__SbA1	g__Bog-209	s__Bog-209 sp003139995
20110800_S1M_10	90.28	6.7	0	0	0	40	Medium	d__Bacteria	p__Proteobacteria	c__Gammaproteobacteria	o__Steroidobacterales	f__Steroidobacteraceae	g__Bog-1198	s__
20110800_S1M_11	94.44	1.75	0	0	0	60	Medium	d__Bacteria	p__Acidobacteriota	c__Acidobacteriae	o__Bryobacterales	f__Bryobacteraceae	g__Bog-159	s__Bog-159 sp003166475
20110800_S1M_18	75.35	1.72	20110800_S1M_18_c_000000008303(2218,2326)	0	0	22	Medium	d__Bacteria	p__Acidobacteriota	c__Acidobacteriae	o__Acidobacteriales	f__Acidobacteriaceae	g__Terracidiphilus	s__
20110800_S1M_2	81.55	8.28	0	0	0	21	Medium	d__Bacteria	p__Verrucomicrobiota	c__Verrucomicrobiae	o__Pedosphaerales	f__UBA8199	g__	s__
20110800_S1M_20	78.03	4.27	0	0	0	28	Medium	d__Bacteria	p__Acidobacteriota	c__Acidobacteriae	o__UBA7540	f__UBA7540	g__UBA7540	s__
20110800_S1M_31	94.3	1.28	0	0	0	41	Medium	d__Bacteria	p__Acidobacteriota	c__Acidobacteriae	o__Acidobacteriales	f__SbA1	g__Bog-209	s__Bog-209 sp003139995
20110800_S1M_4	92.29	1.28	0	0	0	36	Medium	d__Bacteria	p__Acidobacteriota	c__Acidobacteriae	o__Acidobacteriales	f__SbA1	g__Bog-209	s__Bog-209 sp003139975
20110800_S1M_6	91.07	1.03	0	0	0	29	Medium	d__Bacteria	p__Acidobacteriota	c__Acidobacteriae	o__Acidobacteriales	f__Acidobacteriaceae	g__Terracidiphilus	s__Terracidiphilus sp003139795
20110800_S1M_7	82.27	1.88	20110800_S1M_7_c_000000007193(254,361)	0	0	24	Medium	d__Bacteria	p__Firmicutes_B	c__Moorellia	o__Thermacetogeniales	f__Thermacetogeniaceae	g__Palsa-1188	s__Palsa-1188 sp003160265
20110800_S1M_8	98.93	0.85	0	0	0	35	Medium	d__Bacteria	p__Acidobacteriota	c__Acidobacteriae	o__Acidobacteriales	f__SbA1	g__Sulfotelmatobacter	s__Sulfotelmatobacter sp003138975
20110800_S1S_2	88.69	3.39	0	0	0	32	Medium	d__Bacteria	p__Proteobacteria	c__Gammaproteobacteria	o__Steroidobacterales	f__Steroidobacteraceae	g__Bog-1198	s__Bog-1198 sp003137095
20110800_S2D_1	71.49	7.15	0	0	0	25	Medium	d__Bacteria	p__Verrucomicrobiota	c__Verrucomicrobiae	o__Pedosphaerales	f__UBA8199	g__	s__
20110800_S2D_10	71.09	4.92	0	0	0	32	Medium	d__Bacteria	p__Proteobacteria	c__Gammaproteobacteria	o__Steroidobacterales	f__Steroidobacteraceae	g__Bog-1198	s__
20110800_S2D_7	89.52	2.59	0	0	0	32	Medium	d__Bacteria	p__Acidobacteriota	c__Acidobacteriae	o__Acidobacteriales	f__Acidobacteriaceae	g__Terracidiphilus	s__Terracidiphilus sp003139795
20110800_S2M_12	71.45	2.59	0	0	0	14	Medium	d__Bacteria	p__Acidobacteriota	c__Acidobacteriae	o__Acidobacteriales	f__Acidobacteriaceae	g__Terracidiphilus	s__Terracidiphilus sp003139795
20110800_S2M_6	72.28	0	0	0	0	27	Medium	d__Bacteria	p__Acidobacteriota	c__Acidobacteriae	o__Acidobacteriales	f__Acidobacteriaceae	g__Terracidiphilus	s__Terracidiphilus sp003165005
20110800_S2M_9	95.61	4.51	0	0	0	39	Medium	d__Bacteria	p__Proteobacteria	c__Gammaproteobacteria	o__Steroidobacterales	f__Steroidobacteraceae	g__Bog-1198	s__Bog-1198 sp003164785
20110800_S3D_21	77.28	0.86	0	0	0	18	Medium	d__Bacteria	p__Acidobacteriota	c__Acidobacteriae	o__Acidobacteriales	f__Acidobacteriaceae	g__Terracidiphilus	s__
20110800_S3D_22	73.43	1.72	0	0	0	21	Medium	d__Bacteria	p__Acidobacteriota	c__Acidobacteriae	o__Acidobacteriales	f__SbA1	g__Bog-209	s__Bog-209 sp003138955
20110800_S3D_24	93.83	0.85	0	0	0	38	Medium	d__Bacteria	p__Acidobacteriota	c__Acidobacteriae	o__Acidobacteriales	f__SbA1	g__Bog-209	s__Bog-209 sp003139995
20110800_S3D_33	95.52	1.72	0	0	0	31	Medium	d__Bacteria	p__Acidobacteriota	c__Acidobacteriae	o__Acidobacteriales	f__Acidobacteriaceae	g__Terracidiphilus	s__Terracidiphilus sp003139795
20110800_S3D_34	81.79	3.71	0	0	0	50	Medium	d__Bacteria	p__Actinobacteriota	c__Acidimicrobiia	o__Acidimicrobiales	f__Palsa-688	g__Fen-671	s__Fen-671 sp003166025
20110800_S3D_36	76.99	0.84	0	0	0	19	Medium	d__Bacteria	p__Firmicutes_B	c__Moorellia	o__Thermacetogeniales	f__Thermacetogeniaceae	g__Palsa-1188	s__Palsa-1188 sp003160265
20110800_S3D_5	95.41	7.32	0	20110800_S3D_5_c_000000010355(12825,13367)	0	39	Medium	d__Bacteria	p__Proteobacteria	c__Gammaproteobacteria	o__Steroidobacterales	f__Steroidobacteraceae	g__Bog-1198	s__
20110800_S3M_19	93.8	3.45	20110800_S3M_19_c_000000002535(2707,2815)	0	0	25	Medium	d__Bacteria	p__Acidobacteriota	c__Acidobacteriae	o__Acidobacteriales	f__Acidobacteriaceae	g__Terracidiphilus	s__Terracidiphilus sp003139795
20110800_S3M_2	90.6	2.99	20110800_S3M_2_c_000000001846(46957,47066)	0	0	51	Medium	d__Bacteria	p__Actinobacteriota	c__Acidimicrobiia	o__Acidimicrobiales	f__Palsa-688	g__Fen-671	s__Fen-671 sp003166025
20110800_S3S_20	91.53	3.25	0	0	0	42	Medium	d__Bacteria	p__Proteobacteria	c__Gammaproteobacteria	o__Steroidobacterales	f__Steroidobacteraceae	g__Bog-1198	s__Bog-1198 sp003137095
20110800_S3S_21	72.84	2.45	0	0	0	17	Medium	d__Bacteria	p__Proteobacteria	c__Gammaproteobacteria	o__Steroidobacterales	f__Steroidobacteraceae	g__Bog-1198	s__
20110800_S3S_30	93.56	4.42	0	0	0	28	Medium	d__Bacteria	p__Proteobacteria	c__Gammaproteobacteria	o__Steroidobacterales	f__Steroidobacteraceae	g__Bog-1198	s__
20111000_E2D_8	83.46	4.1	0	0	0	21	Medium	d__Bacteria	p__Bacteroidota	c__UBA10030	o__UBA10030	f__UBA6906	g__Fen-1273	s__Fen-1273 sp003161955
20111000_P1D_13	89.03	1.71	0	0	0	36	Medium	d__Bacteria	p__Acidobacteriota	c__Acidobacteriae	o__Acidobacteriales	f__SbA1	g__Bog-209	s__Bog-209 sp003131315
20111000_P1D_14	76.22	1.01	0	0	0	21	Medium	d__Bacteria	p__Actinobacteriota	c__Thermoleophilia	o__Gaiellales	f__Gaiellaceae	g__Palsa-739	s__
20111000_P1D_8	78.3	0	0	0	0	18	Medium	d__Bacteria	p__Actinobacteriota	c__Acidimicrobiia	o__Acidimicrobiales	f__RAAP-2	g__RAAP-2	s__
20111000_P1M_12	87.27	1.81	20111000_P1M_12_c_000000003020(8895,9006)	0	0	44	Medium	d__Bacteria	p__Actinobacteriota	c__Thermoleophilia	o__Gaiellales	f__Gaiellaceae	g__Palsa-739	s__Palsa-739 sp003152275
20111000_P1M_5	93.09	3.52	0	0	0	32	Medium	d__Bacteria	p__Proteobacteria	c__Gammaproteobacteria	o__Steroidobacterales	f__Steroidobacteraceae	g__PALSA-1196	s__
20111000_P1M_7	94.38	1.57	20111000_P1M_7_c_000000000511(278,356)	0	0	41	Medium	d__Bacteria	p__Proteobacteria	c__Gammaproteobacteria	o__Steroidobacterales	f__Steroidobacteraceae	g__13-2-20CM-66-19	s__13-2-20CM-66-19 sp003136935
20111000_P1S_10	95.73	3.74	0	0	0	47	Medium	d__Bacteria	p__Actinobacteriota	c__Actinomycetia	o__Streptosporangiales	f__Streptosporangiaceae	g__Palsa-506	s__Palsa-506 sp003168215
20111000_P1S_5	86.04	2.14	0	0	0	38	Medium	d__Bacteria	p__Actinobacteriota	c__Actinomycetia	o__Streptosporangiales	f__Streptosporangiaceae	g__Chersky-822	s__
20111000_P2D_1	100	2.14	20111000_P2D_1_c_000000000034(1199,1308)	0	0	42	Medium	d__Bacteria	p__Actinobacteriota	c__Acidimicrobiia	o__Acidimicrobiales	f__Bog-793	g__Palsa-601	s__Palsa-601 sp003136185
20111000_P2D_10	90.52	0	0	0	0	35	Medium	d__Bacteria	p__Acidobacteriota	c__Acidobacteriae	o__Acidobacteriales	f__Koribacteraceae	g__Koribacter	s__Koribacter sp003151155
20111000_P2D_12	88.13	0.86	20111000_P2D_12_c_000000003902(555,664)	20111000_P2D_12_c_000000003849(1,918)	0	34	Medium	d__Bacteria	p__Actinobacteriota	c__Thermoleophilia	o__Gaiellales	f__Gaiellaceae	g__PALSA-600	s__PALSA-600 sp003136795
20111000_P2D_13	94.75	1.57	0	0	0	27	Medium	d__Bacteria	p__Actinobacteriota	c__Acidimicrobiia	o__Acidimicrobiales	f__RAAP-2	g__RAAP-2	s__RAAP-2 sp003152555
20111000_P2D_15	91.97	2.56	0	20111000_P2D_15_c_000000003651(24177,24947)	0	32	Medium	d__Bacteria	p__Acidobacteriota	c__Acidobacteriae	o__Acidobacteriales	f__SbA1	g__Bog-209	s__Bog-209 sp003132325
20111000_P2D_16	88.85	5.41	0	0	0	40	Medium	d__Bacteria	p__Verrucomicrobiota	c__Verrucomicrobiae	o__Pedosphaerales	f__UBA8199	g__PALSA-1440	s__
20111000_P2D_2	82.05	0.21	20111000_P2D_2_c_000000000428(152895,152997)	0	0	45	Medium	d__Bacteria	p__Actinobacteriota	c__Acidimicrobiia	o__Acidimicrobiales	f__RAAP-2	g__RAAP-2	s__RAAP-2 sp003132305
20111000_P2D_4	99.03	1.54	0	0	0	45	Medium	d__Bacteria	p__Acidobacteriota	c__Acidobacteriae	o__Bryobacterales	f__Bryobacteraceae	g__Solibacter	s__Solibacter sp003136215
20111000_P2M_2	96.24	4.04	0	20111000_P2M_2_c_000000000692(1,544)	0	43	Medium	d__Bacteria	p__Proteobacteria	c__Gammaproteobacteria	o__Steroidobacterales	f__Steroidobacteraceae	g__Bog-1198	s__Bog-1198 sp003132425
20111000_P2S_3	93.48	4.01	0	0	0	56	Medium	d__Bacteria	p__Actinobacteriota	c__Actinomycetia	o__Streptosporangiales	f__Streptosporangiaceae	g__Palsa-506	s__Palsa-506 sp003168215
20111000_P3D_13	91.14	1.72	0	0	0	21	Medium	d__Bacteria	p__Acidobacteriota	c__Acidobacteriae	o__Acidobacteriales	f__Acidobacteriaceae	g__Terracidiphilus	s__Terracidiphilus sp003151985
20111000_P3D_15	80.48	0	0	20111000_P3D_15_c_000000004230(1,468)	0	32	Medium	d__Bacteria	p__Dormibacterota	c__Dormibacteria	o__Dormibacterales	f__Dormibacteraceae	g__Palsa-872	s__Palsa-872 sp003139695
20111000_P3M_11	85.02	0.52	0	0	0	36	Medium	d__Bacteria	p__Actinobacteriota	c__Acidimicrobiia	o__Acidimicrobiales	f__RAAP-2	g__RAAP-2	s__RAAP-2 sp003134515
20111000_P3M_16	73.24	0.7	0	0	0	30	Medium	d__Bacteria	p__Actinobacteriota	c__Actinomycetia	o__	f__	g__	s__
20111000_P3M_17	100	8.38	0	0	0	48	Medium	d__Bacteria	p__Verrucomicrobiota	c__Verrucomicrobiae	o__Pedosphaerales	f__UBA8199	g__PSRM01	s__
20111000_P3M_26	97.48	2.78	20111000_P3M_26_c_000000008185(12236,12347)	0	0	49	Medium	d__Bacteria	p__Dormibacterota	c__Dormibacteria	o__Dormibacterales	f__Dormibacteraceae	g__Palsa-870	s__Palsa-870 sp003169845
20111000_P3M_27	98.1	1.19	0	0	0	44	Medium	d__Bacteria	p__Proteobacteria	c__Gammaproteobacteria	o__Burkholderiales	f__SG8-39	g__2-12-FULL-64-23	s__
20111000_P3M_28	86.11	1.01	20111000_P3M_28_c_000000004997(1602,1712)	0	0	30	Medium	d__Bacteria	p__Dormibacterota	c__Dormibacteria	o__Dormibacterales	f__Dormibacteraceae	g__Palsa-872	s__
20111000_P3M_37	85.55	5.45	0	0	0	42	Medium	d__Bacteria	p__Chloroflexota	c__Anaerolineae	o__Anaerolineales	f__UBA6663	g__	s__
20111000_P3M_4	92.47	0.86	20111000_P3M_4_c_000000008865(755,865)	0	0	48	Medium	d__Bacteria	p__Actinobacteriota	c__Thermoleophilia	o__Gaiellales	f__Gaiellaceae	g__PALSA-612	s__PALSA-612 sp003134505
20111000_P3M_40	85.17	2.9	20111000_P3M_40_c_000000009495(11009,11089)	0	0	39	Medium	d__Bacteria	p__Proteobacteria	c__Gammaproteobacteria	o__Steroidobacterales	f__Steroidobacteraceae	g__FEN-1191	s__
20111000_P3M_42	88.2	1.94	0	0	0	39	Medium	d__Bacteria	p__Actinobacteriota	c__Thermoleophilia	o__Gaiellales	f__Gaiellaceae	g__Palsa-739	s__Palsa-739 sp003152275
20111000_S1D_10	91.52	3.94	0	0	0	36	Medium	d__Bacteria	p__Proteobacteria	c__Gammaproteobacteria	o__Steroidobacterales	f__Steroidobacteraceae	g__FEN-1191	s__
20111000_S1D_13	94.2	5.31	0	0	0	33	Medium	d__Bacteria	p__Proteobacteria	c__Gammaproteobacteria	o__Steroidobacterales	f__Steroidobacteraceae	g__Bog-1198	s__
20111000_S1D_2	95.29	0.85	0	0	0	40	Medium	d__Bacteria	p__Acidobacteriota	c__Acidobacteriae	o__Acidobacteriales	f__SbA1	g__Bog-209	s__Bog-209 sp003162935
20111000_S1D_4	71.61	5.64	0	0	0	13	Medium	d__Bacteria	p__Proteobacteria	c__Gammaproteobacteria	o__Steroidobacterales	f__Steroidobacteraceae	g__FEN-1191	s__
20111000_S1D_6	97.17	0.85	0	0	0	38	Medium	d__Bacteria	p__Acidobacteriota	c__Acidobacteriae	o__Acidobacteriales	f__SbA1	g__Bog-209	s__Bog-209 sp003134435
20111000_S1D_8	87.23	2.42	0	0	0	60	Medium	d__Bacteria	p__Actinobacteriota	c__Acidimicrobiia	o__Acidimicrobiales	f__Palsa-688	g__Fen-671	s__Fen-671 sp003166025
20111000_S1M_2	78.22	1.71	0	0	0	30	Medium	d__Bacteria	p__Acidobacteriota	c__Acidobacteriae	o__Acidobacteriales	f__SbA1	g__Bog-209	s__Bog-209 sp003162935
20111000_S1M_5	78.9	2.76	0	0	0	26	Medium	d__Bacteria	p__Proteobacteria	c__Gammaproteobacteria	o__Steroidobacterales	f__Steroidobacteraceae	g__Bog-1198	s__Bog-1198 sp003137095
20111000_S2D_14	72.05	0	0	0	0	26	Medium	d__Bacteria	p__Acidobacteriota	c__Acidobacteriae	o__Acidobacteriales	f__SbA1	g__Bog-209	s__Bog-209 sp003162935
20111000_S2D_2	81.44	3.93	0	0	0	32	Medium	d__Bacteria	p__Acidobacteriota	c__Acidobacteriae	o__Acidobacteriales	f__Acidobacteriaceae	g__Terracidiphilus	s__Terracidiphilus sp003139795
20111000_S2M_1	95.39	0.85	0	20111000_S2M_1_c_000000003274(41337,42016)	0	45	Medium	d__Bacteria	p__Acidobacteriota	c__Acidobacteriae	o__Acidobacteriales	f__SbA1	g__Bog-209	s__Bog-209 sp003162935
20111000_S2M_12	83.37	0.93	0	0	0	58	Medium	d__Bacteria	p__Acidobacteriota	c__Acidobacteriae	o__Acidobacteriales	f__Acidobacteriaceae	g__Terracidiphilus	s__
20111000_S2M_15	88.88	2.99	0	0	0	51	Medium	d__Bacteria	p__Actinobacteriota	c__Acidimicrobiia	o__Acidimicrobiales	f__Palsa-688	g__Fen-671	s__Fen-671 sp003166025
20111000_S2M_5	82.82	2.32	0	0	0	40	Medium	d__Bacteria	p__Actinobacteriota	c__Actinomycetia	o__Streptosporangiales	f__Streptosporangiaceae	g__Palsa-504	s__
20111000_S2S_5	85.56	6.49	0	0	0	21	Medium	d__Bacteria	p__Proteobacteria	c__Gammaproteobacteria	o__Steroidobacterales	f__Steroidobacteraceae	g__Bog-1198	s__
20111000_S3D_13	85.5	2.16	0	0	0	32	Medium	d__Bacteria	p__Acidobacteriota	c__Acidobacteriae	o__Acidobacteriales	f__Acidobacteriaceae	g__Terracidiphilus	s__Terracidiphilus sp003139795
20111000_S3D_14	71.39	1.09	0	0	0	57	Medium	d__Bacteria	p__Acidobacteriota	c__Acidobacteriae	o__Acidobacteriales	f__Acidobacteriaceae	g__Terracidiphilus	s__
20111000_S3D_9	89.74	2.99	20111000_S3D_9_c_000000002080(18496,18605)	0	0	62	Medium	d__Bacteria	p__Actinobacteriota	c__Acidimicrobiia	o__Acidimicrobiales	f__Palsa-688	g__Fen-671	s__Fen-671 sp003166025
20111000_S3M_6	91.63	6.51	0	0	0	31	Medium	d__Bacteria	p__Proteobacteria	c__Gammaproteobacteria	o__Steroidobacterales	f__Steroidobacteraceae	g__Bog-1198	s__
20111000_S3M_7	92.04	0	0	0	0	39	Medium	d__Bacteria	p__Acidobacteriota	c__Acidobacteriae	o__Acidobacteriales	f__SbA1	g__Bog-209	s__Bog-209 sp003162935
20111000_S3M_9	78.77	2.56	0	0	0	48	Medium	d__Bacteria	p__Actinobacteriota	c__Acidimicrobiia	o__Acidimicrobiales	f__Palsa-688	g__Fen-671	s__Fen-671 sp003166025
20120500_P11_1	84.83	3.36	20120500_P11_1_c_000000000210(13371,13480)	20120500_P11_1_c_000000000018(1,916)	0	46	Medium	d__Bacteria	p__Actinobacteriota	c__Thermoleophilia	o__Solirubrobacterales	f__Solirubrobacteraceae	g__Palsa-465	s__Palsa-465 sp003165655
20120500_P13_10	71.19	0	0	0	0	27	Medium	d__Bacteria	p__Actinobacteriota	c__Thermoleophilia	o__Gaiellales	f__Gaiellaceae	g__Palsa-739	s__
20120500_P13_12	93.86	0.64	0	0	0	32	Medium	d__Bacteria	p__Actinobacteriota	c__Acidimicrobiia	o__Acidimicrobiales	f__RAAP-2	g__RAAP-2	s__RAAP-2 sp003132305
20120500_P13_6	89.32	1.71	0	20120500_P13_6_c_000000000820(59973,60387)	0	29	Medium	d__Bacteria	p__Actinobacteriota	c__Acidimicrobiia	o__Acidimicrobiales	f__Bog-793	g__Palsa-601	s__Palsa-601 sp003136185
20120500_P13_7	85.59	5.8	0	0	0	30	Medium	d__Bacteria	p__Proteobacteria	c__Gammaproteobacteria	o__Steroidobacterales	f__Steroidobacteraceae	g__Bog-1198	s__
20120500_P13_8	85.02	1.28	0	0	0	22	Medium	d__Bacteria	p__Actinobacteriota	c__Acidimicrobiia	o__Acidimicrobiales	f__RAAP-2	g__RAAP-2	s__RAAP-2 sp003152555
20120500_P16_2	70.32	2.66	0	0	0	26	Medium	d__Bacteria	p__Actinobacteriota	c__Thermoleophilia	o__Gaiellales	f__Gaiellaceae	g__PALSA-600	s__PALSA-600 sp003136795
20120500_P16_4	90.5	1.28	20120500_P16_4_c_000000001528(149522,149624)	0	0	45	Medium	d__Bacteria	p__Actinobacteriota	c__Acidimicrobiia	o__Acidimicrobiales	f__RAAP-2	g__RAAP-2	s__RAAP-2 sp003132305
20120500_P17_1	98.56	3.09	20120500_P17_1_c_000000000382(2,103)	0	0	26	Medium	d__Bacteria	p__Actinobacteriota	c__Acidimicrobiia	o__Acidimicrobiales	f__RAAP-2	g__RAAP-2	s__RAAP-2 sp003132305
20120500_P19_12	96.12	3.02	20120500_P19_12_c_000000000868(264013,264122)	20120500_P19_12_c_000000000868(258513,260058)	0	50	Medium	d__Bacteria	p__Actinobacteriota	c__Thermoleophilia	o__UBA2241	f__UBA2241	g__PALSA-647	s__PALSA-647 sp003132585
20120500_P19_5	93.53	0.86	20120500_P19_5_c_000000002124(304,413)	0	0	36	Medium	d__Bacteria	p__Actinobacteriota	c__Thermoleophilia	o__UBA2241	f__UBA2241	g__Bog-752	s__Bog-752 sp003132645
20120500_P23_4	78.01	2.99	0	0	0	26	Medium	d__Bacteria	p__Actinobacteriota	c__Acidimicrobiia	o__Acidimicrobiales	f__Bog-793	g__Palsa-601	s__
20120500_P24_1	96.8	5.27	0	20120500_P24_1_c_000000003144(1,1535)	0	46	Medium	d__Bacteria	p__Proteobacteria	c__Gammaproteobacteria	o__Steroidobacterales	f__Steroidobacteraceae	g__Bog-1198	s__Bog-1198 sp003132425
20120500_P25_13	86.51	1.88	20120500_P25_13_c_000000001019(3,105)	0	0	30	Medium	d__Bacteria	p__Actinobacteriota	c__Acidimicrobiia	o__Acidimicrobiales	f__RAAP-2	g__RAAP-2	s__RAAP-2 sp003132305
20120500_P25_3	95.73	0.85	20120500_P25_3_c_000000002098(161,270)	20120500_P25_3_c_000000002235(29873,30582)	0	38	Medium	d__Bacteria	p__Actinobacteriota	c__Acidimicrobiia	o__Acidimicrobiales	f__Bog-793	g__Palsa-601	s__Palsa-601 sp003136185
20120500_P25_4	88.92	0.43	0	0	0	32	Medium	d__Bacteria	p__Actinobacteriota	c__Acidimicrobiia	o__Acidimicrobiales	f__RAAP-2	g__RAAP-2	s__RAAP-2 sp003133405
20120500_P26_1	96.67	1.71	0	0	0	36	Medium	d__Bacteria	p__Acidobacteriota	c__Acidobacteriae	o__Acidobacteriales	f__SbA1	g__Bog-209	s__Bog-209 sp003132325
20120500_P26_10	99.83	3.42	0	0	0	46	Medium	d__Bacteria	p__Actinobacteriota	c__Acidimicrobiia	o__Acidimicrobiales	f__Bog-793	g__Palsa-601	s__Palsa-601 sp003136185
20120500_P26_11	97.44	0.43	20120500_P26_11_c_000000002111(14027,14135)	0	0	41	Medium	d__Bacteria	p__Actinobacteriota	c__Acidimicrobiia	o__Acidimicrobiales	f__RAAP-2	g__RAAP-2	s__RAAP-2 sp003133405
20120500_P26_9	75.21	0.08	20120500_P26_9_c_000000002143(105352,105460)	0	0	34	Medium	d__Bacteria	p__Actinobacteriota	c__Acidimicrobiia	o__Acidimicrobiales	f__RAAP-2	g__RAAP-2	s__RAAP-2 sp003132305
20120500_P27_5	73.39	2.16	0	0	0	28	Medium	d__Bacteria	p__Actinobacteriota	c__Thermoleophilia	o__Gaiellales	f__Gaiellaceae	g__Palsa-739	s__
20120500_P28_9	86.8	0	20120500_P28_9_c_000000000119(10,120)	0	0	34	Medium	d__Bacteria	p__Firmicutes_A	c__Clostridia	o__Oscillospirales	f__Ethanoligenenaceae	g__	s__
20120500_P31_1	89.25	1	0	20120500_P31_1_c_000000000639(1,1039)	0	40	Medium	d__Bacteria	p__Proteobacteria	c__Alphaproteobacteria	o__Rhizobiales	f__Beijerinckiaceae	g__Roseiarcus	s__Roseiarcus sp003164825
20120500_P31_3	92.93	3.55	0	0	0	35	Medium	d__Bacteria	p__Proteobacteria	c__Gammaproteobacteria	o__Steroidobacterales	f__Steroidobacteraceae	g__FEN-1191	s__FEN-1191 sp003132025
20120500_P32_2	90.55	5.26	0	20120500_P32_2_c_000000001114(2,591)	0	47	Medium	d__Bacteria	p__Proteobacteria	c__Gammaproteobacteria	o__Steroidobacterales	f__Steroidobacteraceae	g__PALSA-1196	s__
20120500_P32_5	74.03	4.27	0	0	0	22	Medium	d__Bacteria	p__Actinobacteriota	c__Acidimicrobiia	o__Acidimicrobiales	f__Bog-793	g__Palsa-601	s__
20120500_P33_3	88.01	5.09	20120500_P33_3_c_000000000073(384,495)	0	0	35	Medium	d__Bacteria	p__Dormibacterota	c__Dormibacteria	o__Dormibacterales	f__Dormibacteraceae	g__Palsa-870	s__Palsa-870 sp003169845
20120500_P34_2	84.87	2.71	0	0	0	35	Medium	d__Bacteria	p__Acidobacteriota	c__Acidobacteriae	o__Acidobacteriales	f__SbA1	g__Bog-209	s__Bog-209 sp003132325
20120500_P35_8	100	0	20120500_P35_8_c_000000001615(93105,93215)	20120500_P35_8_c_000000001619(40136,41224)	0	52	Medium	d__Bacteria	p__Dormibacterota	c__Dormibacteria	o__Dormibacterales	f__Dormibacteraceae	g__Palsa-872	s__Palsa-872 sp003139695
20120500_P36_7	100	0	20120500_P36_7_c_000000000825(105639,105749)	20120500_P36_7_c_000000000826(4,1044)	0	54	Medium	d__Bacteria	p__Dormibacterota	c__Dormibacteria	o__Dormibacterales	f__Dormibacteraceae	g__Palsa-872	s__Palsa-872 sp003139695
20120500_P38_4	77.78	0.43	20120500_P38_4_c_000000000038(3,105)	0	0	44	Medium	d__Bacteria	p__Actinobacteriota	c__Acidimicrobiia	o__Acidimicrobiales	f__RAAP-2	g__RAAP-2	s__RAAP-2 sp003132305
20120500_P38_5	89.15	2.56	20120500_P38_5_c_000000001771(52019,52130)	20120500_P38_5_c_000000001707(1,908)	0	42	Medium	d__Bacteria	p__Acidobacteriota	c__Acidobacteriae	o__Acidoferrales	f__UBA7541	g__Palsa-295	s__Palsa-295 sp003131705
20120500_P38_6	99.15	1.71	20120500_P38_6_c_000000000132(13607,13717)	0	0	50	Medium	d__Bacteria	p__Acidobacteriota	c__Acidobacteriae	o__Acidobacteriales	f__SbA1	g__Bog-209	s__Bog-209 sp003131315
20120500_P39_1	99.15	0.52	20120500_P39_1_c_000000000012(42911,43013)	0	0	45	Medium	d__Bacteria	p__Actinobacteriota	c__Acidimicrobiia	o__Acidimicrobiales	f__RAAP-2	g__RAAP-2	s__RAAP-2 sp003132305
20120500_P39_8	100	3.42	0	0	0	57	Medium	d__Bacteria	p__Acidobacteriota	c__Acidobacteriae	o__Acidobacteriales	f__SbA1	g__Bog-209	s__Bog-209 sp003131315
20120600_E1D_12	94.44	1.71	0	0	0	44	Medium	d__Bacteria	p__Acidobacteriota	c__Thermoanaerobaculia	o__Thermoanaerobaculales	f__Thermoanaerobaculaceae	g__RBG-13-68-16	s__RBG-13-68-16 sp003158745
20120600_E1D_15	96.17	3.28	0	0	0	28	Medium	d__Bacteria	p__Bacteroidota	c__UBA10030	o__UBA10030	f__UBA6906	g__Fen-1273	s__Fen-1273 sp003157485
20120600_E1D_21	78.45	1.72	0	0	0	39	Medium	d__Bacteria	p__Actinobacteriota	c__Thermoleophilia	o__UBA2241	f__UBA2241	g__FEN-672	s__FEN-672 sp003158705
20120600_E1D_23	75.03	1.36	0	0	0	31	Medium	d__Bacteria	p__Chloroflexota	c__Anaerolineae	o__Anaerolineales	f__EnvOPS12	g__Fen-1038	s__Fen-1038 sp003158885
20120600_E1D_24	90.84	4.64	0	0	0	31	Medium	d__Bacteria	p__Bacteroidota	c__UBA10030	o__UBA10030	f__UBA6906	g__Fen-1273	s__Fen-1273 sp003161955
20120600_E1D_26	84.9	1.8	0	0	0	32	Medium	d__Bacteria	p__Acidobacteriota	c__Acidobacteriae	o__Bryobacterales	f__Bryobacteraceae	g__CAIVVT01	s__
20120600_E1D_27	76.73	1.37	0	0	0	28	Medium	d__Bacteria	p__Verrucomicrobiota	c__Verrucomicrobiae	o__Opitutales	f__Opitutaceae	g__Fen-1467	s__Fen-1467 sp003153035
20120600_E1D_38	70.1	0.45	0	0	0	27	Medium	d__Bacteria	p__Chloroflexota	c__Anaerolineae	o__Anaerolineales	f__EnvOPS12	g__Fen-1038	s__
20120600_E1D_4	72.87	0.29	0	0	0	26	Medium	d__Bacteria	p__Actinobacteriota	c__Thermoleophilia	o__UBA2241	f__UBA2241	g__	s__
20120600_E1D_41	76.92	0.43	0	0	0	22	Medium	d__Bacteria	p__Actinobacteriota	c__Acidimicrobiia	o__Acidimicrobiales	f__Palsa-688	g__Fen-671	s__Fen-671 sp003158835
20120600_E1D_54	92.5	0.95	0	0	0	33	Medium	d__Bacteria	p__Actinobacteriota	c__Thermoleophilia	o__RBG-16-64-13	f__RBG-16-64-13	g__CAIQPS01	s__
20120600_E1D_9	80.63	2.44	0	0	0	23	Medium	d__Bacteria	p__Actinobacteriota	c__Thermoleophilia	o__RBG-16-64-13	f__RBG-16-64-13	g__Chersky-299	s__
20120600_E2D_11	95.3	1.71	0	0	0	44	Medium	d__Bacteria	p__Acidobacteriota	c__Thermoanaerobaculia	o__Thermoanaerobaculales	f__Thermoanaerobaculaceae	g__RBG-13-68-16	s__RBG-13-68-16 sp003158745
20120600_E2D_2	92.08	1.91	20120600_E2D_2_c_000000005639(202,313)	0	0	20	Medium	d__Bacteria	p__Bacteroidota	c__UBA10030	o__UBA10030	f__UBA6906	g__Fen-1273	s__Fen-1273 sp003157485
20120600_E2D_22	74.68	2.2	0	0	0	25	Medium	d__Bacteria	p__Actinobacteriota	c__Thermoleophilia	o__RBG-16-64-13	f__RBG-16-64-13	g__Chersky-299	s__
20120600_E2D_23	85.12	3.13	0	0	0	19	Medium	d__Bacteria	p__Bacteroidota	c__UBA10030	o__UBA10030	f__UBA6906	g__Fen-1273	s__Fen-1273 sp003161955
20120600_E2D_24	92.67	1.15	20120600_E2D_24_c_000000019152(5135,5245)	20120600_E2D_24_c_000000019213(1,801)	0	44	Medium	d__Bacteria	p__Actinobacteriota	c__Thermoleophilia	o__RBG-16-64-13	f__RBG-16-64-13	g__CAIQPS01	s__
20120600_E2D_25	72.1	0	0	0	0	26	Medium	d__Bacteria	p__Acidobacteriota	c__Acidobacteriae	o__Acidobacteriales	f__Acidobacteriaceae	g__Terracidiphilus	s__
20120600_E2D_28	75.85	1.14	0	0	0	23	Medium	d__Bacteria	p__Actinobacteriota	c__Acidimicrobiia	o__Acidimicrobiales	f__Bog-793	g__Fen-455	s__
20120600_E2D_29	87.5	1.72	0	0	0	29	Medium	d__Bacteria	p__Actinobacteriota	c__Thermoleophilia	o__UBA2241	f__UBA2241	g__FEN-672	s__FEN-672 sp003158705
20120600_E2D_38	83.62	1.15	20120600_E2D_38_c_000000010295(428,537)	0	0	32	Medium	d__Bacteria	p__Actinobacteriota	c__Thermoleophilia	o__UBA2241	f__UBA2241	g__	s__
20120600_E2D_43	76.93	1.44	0	0	0	25	Medium	d__Bacteria	p__Actinobacteriota	c__Thermoleophilia	o__UBA2241	f__UBA2241	g__Bog-752	s__Bog-752 sp003164655
20120600_E2D_59	88.78	2.05	0	0	0	35	Medium	d__Bacteria	p__Verrucomicrobiota	c__Verrucomicrobiae	o__Opitutales	f__Opitutaceae	g__Fen-1467	s__Fen-1467 sp003153035
20120600_E3D_17	70.07	2.26	0	0	0	25	Medium	d__Bacteria	p__Desulfobacterota_G	c__Syntrophorhabdia	o__Syntrophorhabdales	f__Syntrophorhabdaceae	g__PNOF01	s__
20120600_E3D_18	82.73	1.82	0	0	0	31	Medium	d__Bacteria	p__Chloroflexota	c__Anaerolineae	o__Anaerolineales	f__EnvOPS12	g__UBA877	s__
20120600_E3D_20	87.5	1.72	0	0	0	31	Medium	d__Bacteria	p__Actinobacteriota	c__Thermoleophilia	o__UBA2241	f__UBA2241	g__FEN-672	s__FEN-672 sp003158705
20120600_E3D_25	78.18	2.13	20120600_E3D_25_c_000000016567(744,854)	20120600_E3D_25_c_000000016707(9051,9757)	0	27	Medium	d__Bacteria	p__Actinobacteriota	c__Thermoleophilia	o__UBA2241	f__UBA2241	g__CAIXSE01	s__
20120600_E3D_31	89.31	2.23	20120600_E3D_31_c_000000020345(563,673)	0	0	34	Medium	d__Bacteria	p__Actinobacteriota	c__Thermoleophilia	o__RBG-16-64-13	f__RBG-16-64-13	g__CAIQPS01	s__
20120600_E3D_32	96.15	2.56	0	0	0	47	Medium	d__Bacteria	p__Acidobacteriota	c__Thermoanaerobaculia	o__Thermoanaerobaculales	f__Thermoanaerobaculaceae	g__RBG-13-68-16	s__RBG-13-68-16 sp003158745
20120600_E3D_33	86.51	0.81	0	0	0	47	Medium	d__Bacteria	p__Actinobacteriota	c__Actinomycetia	o__Actinomycetales	f__Kineosporiaceae	g__	s__
20120600_E3D_41	93.36	3.09	0	0	0	39	Medium	d__Bacteria	p__Actinobacteriota	c__Thermoleophilia	o__RBG-16-64-13	f__RBG-16-64-13	g__RBG-16-64-13	s__RBG-16-64-13 sp003157225
20120600_E3D_47	71.08	0	0	0	0	16	Medium	d__Bacteria	p__Actinobacteriota	c__Thermoleophilia	o__UBA2241	f__UBA2241	g__	s__
20120600_E3D_49	82.33	1.81	0	0	0	37	Medium	d__Bacteria	p__Actinobacteriota	c__Thermoleophilia	o__UBA2241	f__UBA2241	g__	s__
20120600_P2M_11	91.23	1.65	20120600_P2M_11_c_000000004254(6565,6674)	0	0	48	Medium	d__Bacteria	p__Actinobacteriota	c__Thermoleophilia	o__Solirubrobacterales	f__Solirubrobacteraceae	g__Palsa-465	s__Palsa-465 sp003165655
20120600_P2M_3	81.63	3.03	0	0	0	31	Medium	d__Bacteria	p__Actinobacteriota	c__Actinomycetia	o__Streptosporangiales	f__Streptosporangiaceae	g__Palsa-506	s__Palsa-506 sp003168215
20120600_P2S_1	91.21	1.57	20120600_P2S_1_c_000000000881(18309,18418)	0	0	44	Medium	d__Bacteria	p__Actinobacteriota	c__Thermoleophilia	o__Solirubrobacterales	f__Solirubrobacteraceae	g__Palsa-465	s__Palsa-465 sp003165655
20120600_P2S_5	93.05	2.94	0	0	0	52	Medium	d__Bacteria	p__Actinobacteriota	c__Actinomycetia	o__Streptosporangiales	f__Streptosporangiaceae	g__Palsa-506	s__Palsa-506 sp003168215
20120600_P3D_2	73.81	0	0	0	0	29	Medium	d__Bacteria	p__Actinobacteriota	c__Acidimicrobiia	o__Acidimicrobiales	f__RAAP-2	g__RAAP-2	s__RAAP-2 sp003131665
20120600_P3D_3	88.88	1.77	20120600_P3D_3_c_000000001101(8734,8812)	0	0	37	Medium	d__Bacteria	p__Proteobacteria	c__Gammaproteobacteria	o__Steroidobacterales	f__Steroidobacteraceae	g__13-2-20CM-66-19	s__13-2-20CM-66-19 sp003156695
20120600_P3M_10	72.73	2.81	0	0	0	16	Medium	d__Bacteria	p__Proteobacteria	c__Gammaproteobacteria	o__Steroidobacterales	f__Steroidobacteraceae	g__PALSA-1196	s__
20120600_P3M_5	82.14	3.27	0	0	0	28	Medium	d__Bacteria	p__Proteobacteria	c__Gammaproteobacteria	o__Steroidobacterales	f__Steroidobacteraceae	g__PALSA-1196	s__
20120600_S1D_12	83.97	3.66	0	0	0	15	Medium	d__Bacteria	p__Acidobacteriota	c__Acidobacteriae	o__Acidobacteriales	f__Acidobacteriaceae	g__Terracidiphilus	s__Terracidiphilus sp003139795
20120600_S1M_3	73.69	3.53	0	0	0	15	Medium	d__Bacteria	p__Proteobacteria	c__Gammaproteobacteria	o__Steroidobacterales	f__Steroidobacteraceae	g__Bog-1198	s__
20120600_S1M_4	93.89	0.85	0	0	0	42	Medium	d__Bacteria	p__Acidobacteriota	c__Acidobacteriae	o__Acidobacteriales	f__SbA1	g__Bog-209	s__Bog-209 sp003162935
20120600_S1S_2	91.68	0.28	0	0	0	43	Medium	d__Bacteria	p__Acidobacteriota	c__Acidobacteriae	o__Acidobacteriales	f__SbA1	g__Bog-209	s__Bog-209 sp003162935
20120600_S1S_5	74.1	2.81	0	0	0	19	Medium	d__Bacteria	p__Proteobacteria	c__Gammaproteobacteria	o__Steroidobacterales	f__Steroidobacteraceae	g__Bog-1198	s__
20120600_S2D_2	81.51	1.75	0	0	0	45	Medium	d__Bacteria	p__Acidobacteriota	c__Acidobacteriae	o__Bryobacterales	f__Bryobacteraceae	g__Bog-159	s__Bog-159 sp003166475
20120600_S2D_4	81.5	1.72	0	0	0	19	Medium	d__Bacteria	p__Acidobacteriota	c__Acidobacteriae	o__Acidobacteriales	f__Acidobacteriaceae	g__Terracidiphilus	s__Terracidiphilus sp003139795
20120600_S2M_12	76.78	3.8	0	0	0	20	Medium	d__Bacteria	p__Proteobacteria	c__Gammaproteobacteria	o__Steroidobacterales	f__Steroidobacteraceae	g__Bog-1198	s__
20120600_S2M_13	71.52	0	0	0	0	21	Medium	d__Bacteria	p__Acidobacteriota	c__Acidobacteriae	o__Acidobacteriales	f__Acidobacteriaceae	g__Terracidiphilus	s__
20120600_S2M_15	75.8	1.72	0	0	0	24	Medium	d__Bacteria	p__Acidobacteriota	c__Acidobacteriae	o__Acidobacteriales	f__Acidobacteriaceae	g__Terracidiphilus	s__
20120600_S2M_16	96.67	0	0	0	0	45	Medium	d__Bacteria	p__Acidobacteriota	c__Acidobacteriae	o__Acidobacteriales	f__SbA1	g__Bog-209	s__Bog-209 sp003162935
20120600_S2M_19	94.35	3.42	20120600_S2M_19_c_000000005269(27825,27934)	0	0	34	Medium	d__Bacteria	p__Acidobacteriota	c__Acidobacteriae	o__Bryobacterales	f__Bryobacteraceae	g__CAIVVT01	s__
20120600_S2M_5	93.16	2.99	0	0	0	60	Medium	d__Bacteria	p__Actinobacteriota	c__Acidimicrobiia	o__Acidimicrobiales	f__Palsa-688	g__Fen-671	s__Fen-671 sp003166025
20120600_S2M_6	87.06	5.17	0	0	0	28	Medium	d__Bacteria	p__Acidobacteriota	c__Acidobacteriae	o__Acidobacteriales	f__Acidobacteriaceae	g__Terracidiphilus	s__Terracidiphilus sp003165095
20120600_S2S_1	85.28	2.05	0	0	0	25	Medium	d__Bacteria	p__Proteobacteria	c__Gammaproteobacteria	o__Steroidobacterales	f__Steroidobacteraceae	g__Bog-1198	s__Bog-1198 sp003137095
20120600_S2S_4	97.81	0.48	0	0	0	40	Medium	d__Bacteria	p__Acidobacteriota	c__Acidobacteriae	o__Acidobacteriales	f__SbA1	g__Bog-209	s__Bog-209 sp003162935
20120600_S3D_15	72.48	0	0	0	0	16	Medium	d__Bacteria	p__Acidobacteriota	c__Acidobacteriae	o__Acidobacteriales	f__Koribacteraceae	g__Bog-257	s__Bog-257 sp003165795
20120600_S3D_6	96.88	0	0	0	0	44	Medium	d__Bacteria	p__Acidobacteriota	c__Acidobacteriae	o__Acidobacteriales	f__SbA1	g__Bog-209	s__Bog-209 sp003162935
20120600_S3D_9	73.13	0.43	0	0	0	34	Medium	d__Bacteria	p__Actinobacteriota	c__Acidimicrobiia	o__Acidimicrobiales	f__Palsa-688	g__Fen-671	s__Fen-671 sp003166025
20120600_S3M_14	87.85	3.12	0	0	0	44	Medium	d__Bacteria	p__Actinobacteriota	c__Actinomycetia	o__Streptosporangiales	f__Streptosporangiaceae	g__Palsa-504	s__
20120600_S3M_3	97.31	0	0	20120600_S3M_3_c_000000001751(1,722)	0	47	Medium	d__Bacteria	p__Acidobacteriota	c__Acidobacteriae	o__Acidobacteriales	f__SbA1	g__Bog-209	s__Bog-209 sp003162935
20120600_S3M_7	95.51	0.88	20120600_S3M_7_c_000000003086(6122,6231)	0	0	39	Medium	d__Bacteria	p__Acidobacteriota	c__Acidobacteriae	o__Bryobacterales	f__Bryobacteraceae	g__CAIVVT01	s__
20120700_E1D_4	94.66	2.56	20120700_E1D_4_c_000000001521(6193,6302)	20120700_E1D_4_c_000000001422(1,927)	0	44	Medium	d__Bacteria	p__Acidobacteriota	c__Acidobacteriae	o__Acidoferrales	f__UBA7541	g__Acidoferrum	s__Acidoferrum sp003154775
20120700_E1S_1	96.17	5.21	0	20120700_E1S_1_c_000000000002(1,924)	0	27	Medium	d__Bacteria	p__Bacteroidota	c__UBA10030	o__UBA10030	f__UBA6906	g__Fen-1273	s__Fen-1273 sp003161955
20120700_E2X_1	79.95	5.93	20120700_E2X_1_c_000000103589(192,303)	0	0	37	Medium	d__Bacteria	p__Actinobacteriota	c__UBA4738	o__UBA4738	f__HRBIN12	g__AC-51	s__
20120700_E3M_1	70.86	7.76	0	0	0	30	Medium	d__Bacteria	p__Proteobacteria	c__Gammaproteobacteria	o__Burkholderiales	f__Burkholderiaceae	g__LMDS01	s__
20120700_E3X_6	78.44	0	0	0	0	28	Medium	d__Bacteria	p__Acidobacteriota	c__Acidobacteriae	o__Bryobacterales	f__Bryobacteraceae	g__Solibacter	s__Solibacter sp003136215
20120700_P1D_5	77.13	3.21	0	0	0	21	Medium	d__Bacteria	p__Actinobacteriota	c__Acidimicrobiia	o__Acidimicrobiales	f__RAAP-2	g__RAAP-2	s__RAAP-2 sp003152555
20120700_P1M_2	85.6	2.23	20120700_P1M_2_c_000000000737(9312,9390)	0	0	33	Medium	d__Bacteria	p__Proteobacteria	c__Gammaproteobacteria	o__Steroidobacterales	f__Steroidobacteraceae	g__13-2-20CM-66-19	s__13-2-20CM-66-19 sp003156695
20120700_P1M_7	84.55	4.5	20120700_P1M_7_c_000000000065(1649,1728)	0	0	39	Medium	d__Bacteria	p__Proteobacteria	c__Gammaproteobacteria	o__Steroidobacterales	f__Steroidobacteraceae	g__PALSA-1196	s__PALSA-1196 sp003140135
20120700_P1S_4	84.8	3.25	0	0	0	45	Medium	d__Bacteria	p__Actinobacteriota	c__Actinomycetia	o__Streptosporangiales	f__Streptosporangiaceae	g__Palsa-506	s__Palsa-506 sp003168215
20120700_P1S_5	95.71	0.71	0	20120700_P1S_5_c_000000001508(5526,5940)	0	45	Medium	d__Bacteria	p__Actinobacteriota	c__Thermoleophilia	o__Solirubrobacterales	f__Solirubrobacteraceae	g__Palsa-465	s__Palsa-465 sp003165655
20120700_P2D_7	91.97	3.42	0	0	0	25	Medium	d__Bacteria	p__Actinobacteriota	c__Acidimicrobiia	o__Acidimicrobiales	f__RAAP-2	g__RAAP-2	s__RAAP-2 sp003152555
20120700_P2D_8	87.36	2.93	20120700_P2D_8_c_000000000316(1420,1499)	0	0	30	Medium	d__Bacteria	p__Proteobacteria	c__Gammaproteobacteria	o__Steroidobacterales	f__Steroidobacteraceae	g__PALSA-1196	s__
20120700_P2M_3	91.88	2.14	0	20120700_P2M_3_c_000000001230(1,702)	0	40	Medium	d__Bacteria	p__Actinobacteriota	c__Acidimicrobiia	o__Acidimicrobiales	f__RAAP-2	g__RAAP-2	s__
20120700_P3D_10	76.15	0.92	0	0	0	34	Medium	d__Bacteria	p__Chloroflexota	c__Limnocylindria	o__Limnocylindrales	f__CSP1-4	g__Palsa-1033	s__
20120700_P3D_100	82.97	1.85	0	0	0	23	Medium	d__Bacteria	p__Chloroflexota	c__Limnocylindria	o__Limnocylindrales	f__CSP1-4	g__CTSoil-043	s__
20120700_P3D_101	97.58	1.04	0	0	0	48	Medium	d__Bacteria	p__Acidobacteriota	c__Acidobacteriae	o__Bryobacterales	f__Bryobacteraceae	g__CAIVVT01	s__
20120700_P3D_12	90.33	2.56	0	0	0	32	Medium	d__Bacteria	p__Acidobacteriota	c__Acidobacteriae	o__UBA7540	f__UBA7540	g__	s__
20120700_P3D_126	91.31	1.72	20120700_P3D_126_c_000000055722(211,322)	0	0	54	Medium	d__Bacteria	p__Actinobacteriota	c__Thermoleophilia	o__Gaiellales	f__Gaiellaceae	g__Palsa-739	s__Palsa-739 sp003152275
20120700_P3D_130	77.22	0.85	0	0	0	20	Medium	d__Bacteria	p__Actinobacteriota	c__Thermoleophilia	o__Solirubrobacterales	f__Solirubrobacteraceae	g__Palsa-513	s__
20120700_P3D_136	97.44	0.43	20120700_P3D_136_c_000000086067(28193,28301)	20120700_P3D_136_c_000000086058(1,438)	0	43	Medium	d__Bacteria	p__Actinobacteriota	c__Acidimicrobiia	o__Acidimicrobiales	f__RAAP-2	g__RAAP-2	s__RAAP-2 sp003133405
20120700_P3D_138	87.18	0.24	20120700_P3D_138_c_000000007650(4980,5089)	0	0	32	Medium	d__Bacteria	p__Actinobacteriota	c__Thermoleophilia	o__UBA2241	f__UBA2241	g__Bog-752	s__Bog-752 sp003132645
20120700_P3D_139	99.07	1.64	0	0	0	42	Medium	d__Bacteria	p__Proteobacteria	c__Gammaproteobacteria	o__Burkholderiales	f__Burkholderiaceae	g__Schlegelella_A	s__Schlegelella_A sp003152055
20120700_P3D_142	93.75	5.47	20120700_P3D_142_c_000000082119(89348,89442)	0	0	51	Medium	d__Bacteria	p__Acidobacteriota	c__Acidobacteriae	o__UBA7540	f__UBA7540	g__Bog-366	s__
20120700_P3D_143	89.62	2.17	0	0	0	26	Medium	d__Bacteria	p__Proteobacteria	c__Gammaproteobacteria	o__Steroidobacterales	f__Steroidobacteraceae	g__Bog-1198	s__Bog-1198 sp003165495
20120700_P3D_15	95.78	0	20120700_P3D_15_c_000000085032(461,571)	0	0	32	Medium	d__Bacteria	p__Acidobacteriota	c__Acidobacteriae	o__Acidobacteriales	f__Koribacteraceae	g__Koribacter	s__Koribacter sp003151155
20120700_P3D_16	75.16	0	0	0	0	44	Medium	d__Bacteria	p__Chloroflexota	c__Limnocylindria	o__Limnocylindrales	f__CSP1-4	g__Palsa-1033	s__Palsa-1033 sp003152165
20120700_P3D_21	91.65	5.54	0	0	0	30	Medium	d__Bacteria	p__Verrucomicrobiota	c__Verrucomicrobiae	o__Pedosphaerales	f__Palsa-1400	g__	s__
20120700_P3D_25	90.22	4.7	0	0	0	31	Medium	d__Bacteria	p__Actinobacteriota	c__Acidimicrobiia	o__Acidimicrobiales	f__RAAP-2	g__RAAP-2	s__RAAP-2 sp003151555
20120700_P3D_38	77.28	0.28	0	0	0	29	Medium	d__Bacteria	p__Actinobacteriota	c__Thermoleophilia	o__Solirubrobacterales	f__Solirubrobacteraceae	g__Palsa-465	s__
20120700_P3D_55	84.34	1.72	20120700_P3D_55_c_000000089253(6655,6766)	0	0	42	Medium	d__Bacteria	p__Actinobacteriota	c__Thermoleophilia	o__Gaiellales	f__Gaiellaceae	g__Palsa-739	s__
20120700_P3D_59	78.52	0.86	20120700_P3D_59_c_000000036185(10452,10561)	20120700_P3D_59_c_000000036393(3,543)	0	26	Medium	d__Bacteria	p__Actinobacteriota	c__Thermoleophilia	o__Gaiellales	f__Gaiellaceae	g__PALSA-600	s__PALSA-600 sp003136795
20120700_P3D_63	94.78	7.42	0	0	0	38	Medium	d__Bacteria	p__Proteobacteria	c__Gammaproteobacteria	o__Steroidobacterales	f__Steroidobacteraceae	g__Bog-1198	s__
20120700_P3D_68	94.34	1.42	0	0	0	45	Medium	d__Bacteria	p__Actinobacteriota	c__Thermoleophilia	o__Solirubrobacterales	f__Solirubrobacteraceae	g__Palsa-465	s__
20120700_P3D_7	83.37	4.19	0	0	0	27	Medium	d__Bacteria	p__Verrucomicrobiota	c__Verrucomicrobiae	o__Pedosphaerales	f__UBA8199	g__PALSA-1440	s__PALSA-1440 sp003152225
20120700_P3D_76	86.57	0	20120700_P3D_76_c_000000021578(14370,14480)	0	0	41	Medium	d__Bacteria	p__Dormibacterota	c__Dormibacteria	o__Dormibacterales	f__Dormibacteraceae	g__Palsa-870	s__Palsa-870 sp003151935
20120700_P3D_80	93.11	3.42	0	0	0	50	Medium	d__Bacteria	p__Acidobacteriota	c__Acidobacteriae	o__Acidobacteriales	f__SbA1	g__Bog-209	s__Bog-209 sp003132325
20120700_P3D_81	85.25	0	0	0	0	14	Medium	d__Bacteria	p__Acidobacteriota	c__Acidobacteriae	o__Acidobacteriales	f__Koribacteraceae	g__Koribacter	s__
20120700_P3D_84	84.28	1.71	0	0	0	27	Medium	d__Bacteria	p__Actinobacteriota	c__Thermoleophilia	o__Solirubrobacterales	f__Solirubrobacteraceae	g__Palsa-513	s__
20120700_P3D_85	89.63	3.42	0	0	0	22	Medium	d__Bacteria	p__Proteobacteria	c__Gammaproteobacteria	o__Steroidobacterales	f__Steroidobacteraceae	g__PALSA-1196	s__
20120700_P3D_90	86.53	0.05	0	0	0	30	Medium	d__Bacteria	p__Acidobacteriota	c__Acidobacteriae	o__UBA7540	f__UBA7540	g__	s__
20120700_P3D_91	76.3	3.72	0	0	0	30	Medium	d__Bacteria	p__Verrucomicrobiota	c__Verrucomicrobiae	o__Pedosphaerales	f__UBA8199	g__PALSA-1440	s__
20120700_P3D_92	88.89	1.71	0	0	0	41	Medium	d__Bacteria	p__Acidobacteriota	c__Acidobacteriae	o__Acidoferrales	f__UBA7541	g__Palsa-295	s__Palsa-295 sp003131705
20120700_P3D_97	70.24	0.43	20120700_P3D_97_c_000000009027(9850,9959)	0	0	7	Medium	d__Bacteria	p__Actinobacteriota	c__Acidimicrobiia	o__Acidimicrobiales	f__Bog-793	g__Fen-455	s__
20120700_P3S_1	89.82	1.16	0	0	0	41	Medium	d__Bacteria	p__Proteobacteria	c__Alphaproteobacteria	o__Rhizobiales	f__Beijerinckiaceae	g__Roseiarcus	s__Roseiarcus sp003164825
20120700_S1D_1	82.6	1.72	0	0	0	19	Medium	d__Bacteria	p__Acidobacteriota	c__Acidobacteriae	o__Acidobacteriales	f__Acidobacteriaceae	g__Terracidiphilus	s__Terracidiphilus sp003165095
20120700_S1D_102	87.13	1.49	0	0	0	25	Medium	d__Bacteria	p__Acidobacteriota	c__Acidobacteriae	o__Bryobacterales	f__Bryobacteraceae	g__Solibacter	s__
20120700_S1D_11	80.7	2.7	0	0	0	32	Medium	d__Bacteria	p__Verrucomicrobiota	c__Verrucomicrobiae	o__Pedosphaerales	f__UBA11358	g__UBA11358	s__
20120700_S1D_111	90.33	1.51	0	20120700_S1D_111_c_000000015090(92911,94468)	0	38	Medium	d__Bacteria	p__Verrucomicrobiota	c__Verrucomicrobiae	o__Opitutales	f__Opitutaceae	g__Palsa-1447	s__Palsa-1447 sp003164715
20120700_S1D_114	87.72	1.72	20120700_S1D_114_c_000000037719(30732,30840)	0	0	25	Medium	d__Bacteria	p__Acidobacteriota	c__Acidobacteriae	o__Acidobacteriales	f__Acidobacteriaceae	g__Terracidiphilus	s__Terracidiphilus sp003165075
20120700_S1D_115	87.54	1.28	0	0	0	23	Medium	d__Bacteria	p__Actinobacteriota	c__Acidimicrobiia	o__Acidimicrobiales	f__Palsa-688	g__Fen-671	s__
20120700_S1D_24	84.43	1.15	0	0	0	30	Medium	d__Bacteria	p__Planctomycetota	c__Planctomycetia	o__Pirellulales	f__Thermoguttaceae	g__	s__
20120700_S1D_26	95.56	0.07	0	0	0	44	Medium	d__Bacteria	p__Planctomycetota	c__Planctomycetia	o__Pirellulales	f__Thermoguttaceae	g__	s__
20120700_S1D_28	91.67	0.93	0	0	0	45	Medium	d__Bacteria	p__Armatimonadota	c__	o__	f__	g__	s__
20120700_S1D_29	83.36	5.81	0	0	0	34	Medium	d__Bacteria	p__Verrucomicrobiota	c__Verrucomicrobiae	o__Pedosphaerales	f__Palsa-1400	g__	s__
20120700_S1D_30	77.76	6.25	0	0	0	31	Medium	d__Bacteria	p__Planctomycetota	c__Phycisphaerae	o__SM23-33	f__SM23-33	g__WRDM01	s__
20120700_S1D_33	77.31	4.43	20120700_S1D_33_c_000000093382(14543,14652)	0	0	45	Medium	d__Bacteria	p__Acidobacteriota	c__Acidobacteriae	o__Bryobacterales	f__Bryobacteraceae	g__	s__
20120700_S1D_34	86.16	2.58	0	0	0	35	Medium	d__Bacteria	p__Actinobacteriota	c__Actinomycetia	o__Streptosporangiales	f__Streptosporangiaceae	g__Palsa-504	s__
20120700_S1D_39	75.59	4.6	0	0	0	28	Medium	d__Bacteria	p__Planctomycetota	c__Planctomycetia	o__Pirellulales	f__Thermoguttaceae	g__	s__
20120700_S1D_45	95.33	6.77	0	0	0	31	Medium	d__Bacteria	p__Proteobacteria	c__Gammaproteobacteria	o__Steroidobacterales	f__Steroidobacteraceae	g__Bog-1198	s__
20120700_S1D_46	78.41	0	0	0	0	18	Medium	d__Bacteria	p__Acidobacteriota	c__Acidobacteriae	o__Bryobacterales	f__Bryobacteraceae	g__Bog-159	s__
20120700_S1D_49	95.14	6.76	0	0	0	34	Medium	d__Bacteria	p__Verrucomicrobiota	c__Verrucomicrobiae	o__Pedosphaerales	f__UBA11358	g__UBA11358	s__
20120700_S1D_50	88.81	5.8	0	0	0	14	Medium	d__Bacteria	p__Proteobacteria	c__Gammaproteobacteria	o__Steroidobacterales	f__Steroidobacteraceae	g__Bog-1198	s__
20120700_S1D_53	80.75	0	20120700_S1D_53_c_000000012831(432,541)	0	0	37	Medium	d__Bacteria	p__Actinobacteriota	c__Thermoleophilia	o__UBA2241	f__UBA2241	g__Bog-752	s__Bog-752 sp003164655
20120700_S1D_55	91.2	0	0	0	0	46	Medium	d__Bacteria	p__Acidobacteriota	c__Acidobacteriae	o__Bryobacterales	f__Bryobacteraceae	g__Bog-375	s__Bog-375 sp003164035
20120700_S1D_60	88.88	0	0	0	0	34	Medium	d__Bacteria	p__Acidobacteriota	c__Acidobacteriae	o__Bryobacterales	f__Bryobacteraceae	g__PALSA-129	s__
20120700_S1D_61	84.46	7.31	0	0	0	30	Medium	d__Bacteria	p__Verrucomicrobiota	c__Verrucomicrobiae	o__Pedosphaerales	f__UBA8199	g__PALSA-1440	s__
20120700_S1D_62	81.66	1.72	0	0	0	25	Medium	d__Bacteria	p__Acidobacteriota	c__Acidobacteriae	o__Acidobacteriales	f__Acidobacteriaceae	g__Terracidiphilus	s__Terracidiphilus sp003165005
20120700_S1D_64	86.77	0.86	0	0	0	14	Medium	d__Bacteria	p__Acidobacteriota	c__Acidobacteriae	o__Acidobacteriales	f__Acidobacteriaceae	g__Terracidiphilus	s__
20120700_S1D_7	95.73	2.99	0	0	0	59	Medium	d__Bacteria	p__Actinobacteriota	c__Acidimicrobiia	o__Acidimicrobiales	f__Palsa-688	g__Fen-671	s__Fen-671 sp003166025
20120700_S1D_73	85.45	3.23	0	20120700_S1D_73_c_000000074507(10024,11142)	0	38	Medium	d__Bacteria	p__Planctomycetota	c__Brocadiae	o__CAIUPP01	f__CAIUPP01	g__	s__
20120700_S1D_74	91.83	5.41	0	0	0	28	Medium	d__Bacteria	p__Verrucomicrobiota	c__Verrucomicrobiae	o__Pedosphaerales	f__UBA8199	g__PALSA-1440	s__
20120700_S1D_75	89.62	0	0	0	0	37	Medium	d__Bacteria	p__Acidobacteriota	c__Acidobacteriae	o__Acidobacteriales	f__SbA1	g__Bog-209	s__Bog-209 sp003162935
20120700_S1D_76	93.66	0	20120700_S1D_76_c_000000009860(794,904)	0	0	37	Medium	d__Bacteria	p__Acidobacteriota	c__Acidobacteriae	o__Acidobacteriales	f__Koribacteraceae	g__Bog-257	s__Bog-257 sp003165795
20120700_S1D_80	97.34	6.04	0	0	0	45	Medium	d__Bacteria	p__Proteobacteria	c__Gammaproteobacteria	o__Steroidobacterales	f__Steroidobacteraceae	g__Bog-1198	s__Bog-1198 sp003164785
20120700_S1D_83	84.3	5.22	0	0	0	34	Medium	d__Bacteria	p__Acidobacteriota	c__Acidobacteriae	o__Bryobacterales	f__Bryobacteraceae	g__CAIVVT01	s__
20120700_S1D_86	92.02	2.56	0	0	0	34	Medium	d__Bacteria	p__Acidobacteriota	c__Acidobacteriae	o__Acidobacteriales	f__SbA1	g__JABDBE01	s__
20120700_S1D_89	88.34	5.86	0	0	0	34	Medium	d__Bacteria	p__Verrucomicrobiota	c__Verrucomicrobiae	o__Pedosphaerales	f__Palsa-1400	g__	s__
20120700_S1D_9	94.64	6.76	0	0	0	41	Medium	d__Bacteria	p__Verrucomicrobiota	c__Verrucomicrobiae	o__Pedosphaerales	f__UBA11358	g__UBA11358	s__
20120700_S1D_92	80.79	3.42	0	0	0	12	Medium	d__Bacteria	p__Actinobacteriota	c__Acidimicrobiia	o__Acidimicrobiales	f__Bog-793	g__Fen-455	s__
20120700_S1D_97	92.23	2.74	0	0	0	41	Medium	d__Bacteria	p__Desulfobacterota	c__Syntrophobacteria	o__Syntrophobacterales	f__Syntrophobacteraceae	g__SbD1	s__SbD1 sp003165235
20120700_S1D_99	93.52	4.05	0	0	0	35	Medium	d__Bacteria	p__Verrucomicrobiota	c__Verrucomicrobiae	o__Pedosphaerales	f__Palsa-1400	g__Palsa-1400	s__
20120700_S1M_6	79.44	6.48	0	0	0	16	Medium	d__Bacteria	p__Proteobacteria	c__Gammaproteobacteria	o__Steroidobacterales	f__Steroidobacteraceae	g__Bog-1198	s__
20120700_S1M_7	95.6	0	0	0	0	41	Medium	d__Bacteria	p__Acidobacteriota	c__Acidobacteriae	o__Acidobacteriales	f__SbA1	g__Bog-209	s__Bog-209 sp003162935
20120700_S1S_12	75.77	3.99	0	0	0	18	Medium	d__Bacteria	p__Proteobacteria	c__Gammaproteobacteria	o__Steroidobacterales	f__Steroidobacteraceae	g__Bog-1198	s__Bog-1198 sp003137095
20120700_S1X_10	84.19	0.16	0	0	0	37	Medium	d__Bacteria	p__Firmicutes_B	c__Moorellia	o__Thermacetogeniales	f__Thermacetogeniaceae	g__Palsa-1188	s__Palsa-1188 sp003160265
20120700_S1X_7	97.38	0.93	0	0	0	42	Medium	d__Bacteria	p__Acidobacteriota	c__Acidobacteriae	o__Acidobacteriales	f__SbA1	g__Bog-209	s__Bog-209 sp003139995
20120700_S2D_1	93.58	1.71	0	0	0	41	Medium	d__Bacteria	p__Acidobacteriota	c__Acidobacteriae	o__Acidobacteriales	f__SbA1	g__Bog-209	s__Bog-209 sp003162935
20120700_S2D_9	71.18	1.28	0	0	0	26	Medium	d__Bacteria	p__Actinobacteriota	c__Acidimicrobiia	o__Acidimicrobiales	f__Palsa-688	g__Fen-671	s__Fen-671 sp003166025
20120700_S2M_2	81.9	5.53	0	0	0	24	Medium	d__Bacteria	p__Proteobacteria	c__Gammaproteobacteria	o__Steroidobacterales	f__Steroidobacteraceae	g__Bog-1198	s__
20120700_S2M_4	79.98	2.99	0	0	0	48	Medium	d__Bacteria	p__Actinobacteriota	c__Acidimicrobiia	o__Acidimicrobiales	f__Palsa-688	g__Fen-671	s__Fen-671 sp003166025
20120700_S2M_5	95.39	0.85	0	20120700_S2M_5_c_000000001985(41338,41842)	0	42	Medium	d__Bacteria	p__Acidobacteriota	c__Acidobacteriae	o__Acidobacteriales	f__SbA1	g__Bog-209	s__Bog-209 sp003162935
20120700_S2S_2	75.2	1.28	0	0	0	29	Medium	d__Bacteria	p__Acidobacteriota	c__Acidobacteriae	o__Acidobacteriales	f__SbA1	g__Bog-209	s__Bog-209 sp003162935
20120700_S2X_9	98.29	0.85	0	0	0	46	Medium	d__Bacteria	p__Acidobacteriota	c__Acidobacteriae	o__Acidobacteriales	f__SbA1	g__Bog-209	s__Bog-209 sp003139995
20120700_S3D_13	81.72	3.85	0	0	0	41	Medium	d__Bacteria	p__Actinobacteriota	c__Acidimicrobiia	o__Acidimicrobiales	f__RAAP-2	g__RAAP-2	s__
20120700_S3X_16	77.58	2.14	0	0	0	33	Medium	d__Bacteria	p__Actinobacteriota	c__Acidimicrobiia	o__Acidimicrobiales	f__RAAP-2	g__RAAP-2	s__
20120800_E1D_1	88.18	0.3	0	0	0	37	Medium	d__Bacteria	p__Chloroflexota	c__Anaerolineae	o__Anaerolineales	f__EnvOPS12	g__Fen-1038	s__Fen-1038 sp003141915
20120800_E1D_18	96.12	0.86	20120800_E1D_18_c_000000006571(243,351)	0	0	30	Medium	d__Bacteria	p__Acidobacteriota	c__Acidobacteriae	o__Acidobacteriales	f__Acidobacteriaceae	g__Terracidiphilus	s__Terracidiphilus sp003142935
20120800_E1D_2	78.18	1.82	20120800_E1D_2_c_000000002863(12598,12708)	0	0	29	Medium	d__Bacteria	p__Chloroflexota	c__Anaerolineae	o__Anaerolineales	f__EnvOPS12	g__UBA877	s__
20120800_E1D_21	90.7	5.88	0	0	0	32	Medium	d__Bacteria	p__Verrucomicrobiota	c__Verrucomicrobiae	o__Pedosphaerales	f__UBA8199	g__PALSA-1440	s__
20120800_E1D_3	94.66	2.56	20120800_E1D_3_c_000000006745(137274,137383)	20120800_E1D_3_c_000000006736(55635,56856)	0	49	Medium	d__Bacteria	p__Acidobacteriota	c__Acidobacteriae	o__Acidoferrales	f__UBA7541	g__Acidoferrum	s__Acidoferrum sp003154775
20120800_E1X_19	93.2	3.33	0	0	0	41	Medium	d__Bacteria	p__Spirochaetota	c__Spirochaetia	o__SZUA-6	f__Fen-1364	g__Fen-1364	s__Fen-1364 sp003141795
20120800_E1X_7	72.24	4.05	0	0	0	25	Medium	d__Bacteria	p__Verrucomicrobiota	c__Verrucomicrobiae	o__Pedosphaerales	f__UBA8199	g__PALSA-1440	s__
20120800_E2D_12	77.58	1.94	0	0	0	25	Medium	d__Bacteria	p__Desulfobacterota	c__Syntrophia	o__Syntrophales	f__UBA5619	g__UBA5619	s__UBA5619 sp003141195
20120800_E2D_18	75.86	0	20120800_E2D_18_c_000000003298(271,382)	0	0	18	Medium	d__Bacteria	p__Chloroflexota	c__Limnocylindria	o__Limnocylindrales	f__CSP1-4	g__CTSoil-043	s__
20120800_E2D_20	83.37	2.69	0	0	0	31	Medium	d__Bacteria	p__Bacteroidota	c__Bacteroidia	o__Bacteroidales	f__Prolixibacteraceae	g__UBA6024	s__
20120800_E2D_7	94.66	2.56	20120800_E2D_7_c_000000006260(6344,6453)	20120800_E2D_7_c_000000006163(2,563)	0	46	Medium	d__Bacteria	p__Acidobacteriota	c__Acidobacteriae	o__Acidoferrales	f__UBA7541	g__Acidoferrum	s__Acidoferrum sp003154775
20120800_E2D_8	80.33	1.98	0	0	0	26	Medium	d__Bacteria	p__Bacteroidota	c__UBA10030	o__UBA10030	f__UBA10030	g__UBA9647	s__UBA9647 sp003170475
20120800_E2M_3	73.27	2.46	0	0	0	12	Medium	d__Bacteria	p__Bacteroidota	c__UBA10030	o__UBA10030	f__UBA6906	g__Fen-1273	s__Fen-1273 sp003161955
20120800_E2X_2	90.47	1.72	20120800_E2X_2_c_000000000505(461,569)	0	0	31	Medium	d__Bacteria	p__Acidobacteriota	c__Acidobacteriae	o__Acidobacteriales	f__Acidobacteriaceae	g__Terracidiphilus	s__Terracidiphilus sp003171315
20120800_E2X_20	89.25	2.58	20120800_E2X_20_c_000000004160(29916,30024)	0	0	38	Medium	d__Bacteria	p__Desulfobacterota	c__Syntrophia	o__Syntrophales	f__UBA5619	g__UBA5619	s__UBA5619 sp003141195
20120800_E2X_22	85.3	3.42	20120800_E2X_22_c_000000003096(303514,303624)	0	0	44	Medium	d__Bacteria	p__Acidobacteriota	c__Aminicenantia	o__Aminicenantales	f__UBA4085	g__FEN-413	s__FEN-413 sp003141555
20120800_E2X_6	77.51	3.47	20120800_E2X_6_c_000000002339(2275,2384)	0	0	22	Medium	d__Bacteria	p__Methylomirabilota	c__Methylomirabilia	o__Methylomirabilales	f__2-02-FULL-66-22	g__2-02-FULL-66-22	s__
20120800_E2X_8	97.25	2.78	0	0	0	54	Medium	d__Bacteria	p__Acidobacteriota	c__Acidobacteriae	o__Acidobacteriales	f__SbA1	g__Bog-209	s__Bog-209 sp003131315
20120800_E3D_1	94.66	2.56	20120800_E3D_1_c_000000000920(1970,2079)	20120800_E3D_1_c_000000000849(1,583)	0	49	Medium	d__Bacteria	p__Acidobacteriota	c__Acidobacteriae	o__Acidoferrales	f__UBA7541	g__Acidoferrum	s__Acidoferrum sp003154775
20120800_E3D_3	87.42	4.87	20120800_E3D_3_c_000000000623(220,328)	0	0	26	Medium	d__Bacteria	p__Desulfobacterota	c__Syntrophia	o__Syntrophales	f__UBA5619	g__UBA5619	s__UBA5619 sp003141195
20120800_E3S_10	71.45	3.42	20120800_E3S_10_c_000000002424(7489,7598)	0	0	38	Medium	d__Bacteria	p__Acidobacteriota	c__Vicinamibacteria	o__Vicinamibacterales	f__Fen-181	g__FEN-299	s__
20120800_E3S_16	96.13	3.23	20120800_E3S_16_c_000000001174(22079,22187)	0	0	34	Medium	d__Bacteria	p__Desulfobacterota	c__Syntrophia	o__Syntrophales	f__UBA5619	g__UBA5619	s__UBA5619 sp003141195
20120800_E3S_19	98.56	3.42	20120800_E3S_19_c_000000000427(582,692)	0	0	57	Medium	d__Bacteria	p__Acidobacteriota	c__Acidobacteriae	o__Acidobacteriales	f__SbA1	g__Bog-209	s__Bog-209 sp003131315
20120800_E3S_5	87.95	0.99	20120800_E3S_5_c_000000001839(3157,3267)	0	0	48	Medium	d__Bacteria	p__Chloroflexota	c__Dehalococcoidia	o__Dehalococcoidales	f__RBG-16-60-22	g__Fen-1077	s__Fen-1077 sp003141235
20120800_E3X_17	93.12	3.23	20120800_E3X_17_c_000000005399(360,468)	0	0	40	Medium	d__Bacteria	p__Desulfobacterota	c__Syntrophia	o__Syntrophales	f__UBA5619	g__UBA5619	s__UBA5619 sp003141195
20120800_E3X_2	74.3	1.15	0	0	0	18	Medium	d__Bacteria	p__Bacteroidota	c__Ignavibacteria	o__Ignavibacteriales	f__Melioribacteraceae	g__	s__
20120800_E3X_3	99.32	1.37	0	20120800_E3X_3_c_000000002743(96544,97108)	0	47	Medium	d__Bacteria	p__Verrucomicrobiota	c__Verrucomicrobiae	o__Opitutales	f__Opitutaceae	g__Fen-1467	s__Fen-1467 sp003142615
20120800_E3X_4	92.08	0.99	20120800_E3X_4_c_000000000231(20786,20896)	20120800_E3X_4_c_000000000243(2,1428)	0	48	Medium	d__Bacteria	p__Chloroflexota	c__Dehalococcoidia	o__Dehalococcoidales	f__RBG-16-60-22	g__Fen-1077	s__Fen-1077 sp003141235
20120800_P1D_6	79.78	0.44	0	0	0	53	Medium	d__Bacteria	p__Acidobacteriota	c__Acidobacteriae	o__Bryobacterales	f__Bryobacteraceae	g__	s__
20120800_S1M_1	73.28	0.86	20120800_S1M_1_c_000000000542(231,339)	0	0	22	Medium	d__Bacteria	p__Acidobacteriota	c__Acidobacteriae	o__Acidobacteriales	f__Acidobacteriaceae	g__Terracidiphilus	s__Terracidiphilus sp003165075
20120800_S1M_10	84.48	0.44	20120800_S1M_10_c_000000006912(24412,24521)	0	0	37	Medium	d__Bacteria	p__Acidobacteriota	c__Acidobacteriae	o__Bryobacterales	f__Bryobacteraceae	g__PALSA-129	s__
20120800_S1M_18	75.39	3.14	20120800_S1M_18_c_000000002516(10253,10361)	0	0	52	Medium	d__Bacteria	p__Acidobacteriota	c__Acidobacteriae	o__Acidobacteriales	f__Acidobacteriaceae	g__Terracidiphilus	s__
20120800_S1M_4	95.6	0.85	0	20120800_S1M_4_c_000000000097(13353,13859)	0	44	Medium	d__Bacteria	p__Acidobacteriota	c__Acidobacteriae	o__Acidobacteriales	f__SbA1	g__Bog-209	s__Bog-209 sp003162935
20120800_S1M_5	80.43	0.91	0	0	0	28	Medium	d__Bacteria	p__Acidobacteriota	c__Acidobacteriae	o__Acidobacteriales	f__Acidobacteriaceae	g__Terracidiphilus	s__Terracidiphilus sp003142015
20120800_S1M_7	70.88	0	0	0	0	15	Medium	d__Bacteria	p__Acidobacteriota	c__Acidobacteriae	o__Acidobacteriales	f__SbA1	g__Bog-209	s__
20120800_S1S_3	88.66	4.11	0	0	0	33	Medium	d__Bacteria	p__Proteobacteria	c__Gammaproteobacteria	o__Steroidobacterales	f__Steroidobacteraceae	g__Bog-1198	s__Bog-1198 sp003137095
20120800_S2D_10	73.54	1.29	20120800_S2D_10_c_000000001990(315,423)	0	0	23	Medium	d__Bacteria	p__Acidobacteriota	c__Acidobacteriae	o__Acidobacteriales	f__Acidobacteriaceae	g__Terracidiphilus	s__
20120800_S2M_2	89.77	1.97	0	0	0	30	Medium	d__Bacteria	p__Acidobacteriota	c__Acidobacteriae	o__Acidobacteriales	f__Acidobacteriaceae	g__Terracidiphilus	s__Terracidiphilus sp003165005
20120800_S2M_4	75.23	2.01	0	0	0	25	Medium	d__Bacteria	p__Acidobacteriota	c__Acidobacteriae	o__Acidobacteriales	f__Acidobacteriaceae	g__Terracidiphilus	s__
20120800_S2M_8	71.25	0.86	20120800_S2M_8_c_000000002031(2707,2815)	0	0	16	Medium	d__Bacteria	p__Acidobacteriota	c__Acidobacteriae	o__Acidobacteriales	f__Acidobacteriaceae	g__Terracidiphilus	s__Terracidiphilus sp003139795
20120800_S2X_4	88.96	1.72	0	0	0	27	Medium	d__Bacteria	p__Acidobacteriota	c__Acidobacteriae	o__Acidobacteriales	f__Acidobacteriaceae	g__Terracidiphilus	s__Terracidiphilus sp003139795
20120800_S2X_6	92.72	1.71	0	0	0	46	Medium	d__Bacteria	p__Acidobacteriota	c__Acidobacteriae	o__Acidobacteriales	f__SbA1	g__Bog-209	s__Bog-209 sp003139995
20120800_S3D_6	78.85	1.29	20120800_S3D_6_c_000000000675(208,316)	0	0	17	Medium	d__Bacteria	p__Acidobacteriota	c__Acidobacteriae	o__Acidobacteriales	f__Acidobacteriaceae	g__Terracidiphilus	s__Terracidiphilus sp003139795
20120800_S3D_7	96.5	0.43	0	0	0	43	Medium	d__Bacteria	p__Acidobacteriota	c__Acidobacteriae	o__Acidobacteriales	f__SbA1	g__Bog-209	s__Bog-209 sp003162935
20120800_S3M_3	97.6	0	0	20120800_S3M_3_c_000000000058(97217,97723)	0	41	Medium	d__Bacteria	p__Acidobacteriota	c__Acidobacteriae	o__Acidobacteriales	f__SbA1	g__Bog-209	s__Bog-209 sp003162935
20130700_C1D_14	87.47	0	0	0	0	36	Medium	d__Bacteria	p__Actinobacteriota	c__Thermoleophilia	o__UBA2241	f__UBA2241	g__Bog-752	s__
20130700_C1M_6	77.13	2.78	0	0	0	34	Medium	d__Bacteria	p__Chloroflexota	c__Limnocylindria	o__Limnocylindrales	f__CSP1-4	g__CTSoil-043	s__
20130700_C1X_13	91.28	0.86	0	0	0	22	Medium	d__Bacteria	p__Acidobacteriota	c__Acidobacteriae	o__Acidobacteriales	f__Acidobacteriaceae	g__Terracidiphilus	s__Terracidiphilus sp003142935
20130700_C1Y_1	71.98	1.72	0	0	0	17	Medium	d__Bacteria	p__Acidobacteriota	c__Acidobacteriae	o__Acidobacteriales	f__Acidobacteriaceae	g__Terracidiphilus	s__Terracidiphilus sp003165095
20130700_C1Y_9	82.92	2.17	20130700_C1Y_9_c_000000000415(4129,4215)	0	0	27	Medium	d__Bacteria	p__Acidobacteriota	c__Acidobacteriae	o__Bryobacterales	f__Bryobacteraceae	g__CAIVVT01	s__
20130700_C2D_8	71.95	0.99	0	0	0	24	Medium	d__Bacteria	p__Chloroflexota	c__Limnocylindria	o__Limnocylindrales	f__CSP1-4	g__Fen-1039	s__
20130700_C2M_17	91.82	1.82	0	0	0	38	Medium	d__Bacteria	p__Chloroflexota	c__Anaerolineae	o__Anaerolineales	f__EnvOPS12	g__UBA877	s__
20130700_C2M_3	87.96	0.93	0	0	0	27	Medium	d__Bacteria	p__Chloroflexota	c__Limnocylindria	o__Limnocylindrales	f__CSP1-4	g__Fen-1039	s__
20130700_C2M_4	83.93	2.99	20130700_C2M_4_c_000000009325(74,183)	0	0	50	Medium	d__Bacteria	p__Actinobacteriota	c__Acidimicrobiia	o__Acidimicrobiales	f__Palsa-688	g__Fen-671	s__Fen-671 sp003166025
20130700_C2M_5	90.38	0	0	0	0	39	Medium	d__Bacteria	p__Acidobacteriota	c__Acidobacteriae	o__Bryobacterales	f__Bryobacteraceae	g__Bog-375	s__
20130700_C2Y_2	70.59	1.29	0	0	0	25	Medium	d__Bacteria	p__Acidobacteriota	c__Acidobacteriae	o__Acidobacteriales	f__Acidobacteriaceae	g__Terracidiphilus	s__
20130700_E1Y_20	76.83	2.59	0	0	0	22	Medium	d__Bacteria	p__Acidobacteriota	c__Acidobacteriae	o__Acidobacteriales	f__Acidobacteriaceae	g__Terracidiphilus	s__Terracidiphilus sp003171315
20130700_E1Y_6	82.79	2.25	20130700_E1Y_6_c_000000002422(439,550)	20130700_E1Y_6_c_000000002694(1,552)	0	36	Medium	d__Bacteria	p__Bacteroidota	c__Ignavibacteria	o__Ignavibacteriales	f__Melioribacteraceae	g__	s__
20130700_E1Y_8	96.13	4.09	20130700_E1Y_8_c_000000004702(29916,30024)	0	0	36	Medium	d__Bacteria	p__Desulfobacterota	c__Syntrophia	o__Syntrophales	f__UBA5619	g__UBA5619	s__UBA5619 sp003141195
20130700_E1Z_16	92.11	1.29	20130700_E1Z_16_c_000000002550(10313,10422)	0	0	36	Medium	d__Bacteria	p__Desulfobacterota	c__Syntrophia	o__Syntrophales	f__UBA5619	g__UBA5619	s__UBA5619 sp003141195
20130700_E1Z_3	93.18	3.12	0	0	0	36	Medium	d__Bacteria	p__Planctomycetota	c__Phycisphaerae	o__FEN-1346	f__FEN-1346	g__FEN-1346	s__FEN-1346 sp003170085
20130700_E1Z_7	97.44	3.42	20130700_E1Z_7_c_000000003792(732,842)	0	0	53	Medium	d__Bacteria	p__Acidobacteriota	c__Acidobacteriae	o__Acidobacteriales	f__SbA1	g__Bog-209	s__Bog-209 sp003131315
20130700_E1Z_9	70.59	0	0	0	0	14	Medium	d__Bacteria	p__Acidobacteriota	c__Acidobacteriae	o__Acidobacteriales	f__Acidobacteriaceae	g__Terracidiphilus	s__Terracidiphilus sp003171315
20130700_E2Y_6	77.65	1.46	0	0	0	27	Medium	d__Bacteria	p__Chloroflexota	c__Anaerolineae	o__Anaerolineales	f__EnvOPS12	g__UBA877	s__
20130700_E2Y_8	94.66	2.56	20130700_E2Y_8_c_000000001194(829,938)	20130700_E2Y_8_c_000000001231(11929,13464)	0	49	Medium	d__Bacteria	p__Acidobacteriota	c__Acidobacteriae	o__Acidoferrales	f__UBA7541	g__Acidoferrum	s__Acidoferrum sp003154775
20130700_E3D_1	74.68	2.61	20130700_E3D_1_c_000000001733(2014,2123)	0	0	30	Medium	d__Bacteria	p__Acidobacteriota	c__Acidobacteriae	o__Acidoferrales	f__UBA7541	g__Acidoferrum	s__Acidoferrum sp003154775
20130700_E3D_4	91.13	3.46	20130700_E3D_4_c_000000001114(14,122)	0	0	31	Medium	d__Bacteria	p__Desulfobacterota	c__Syntrophia	o__Syntrophales	f__UBA5619	g__UBA5619	s__UBA5619 sp003141195
20130700_E3X_11	81.68	1.97	20130700_E3X_11_c_000000003594(3356,3459)	0	0	24	Medium	d__Bacteria	p__Desulfobacterota	c__Syntrophia	o__Syntrophales	f__UBA5619	g__UBA5619	s__UBA5619 sp003141195
20130700_E3X_4	88.68	2.56	20130700_E3X_4_c_000000001868(137267,137376)	20130700_E3X_4_c_000000001750(1,1526)	0	40	Medium	d__Bacteria	p__Acidobacteriota	c__Acidobacteriae	o__Acidoferrales	f__UBA7541	g__Acidoferrum	s__Acidoferrum sp003154775
20130700_E3Y_1	93.55	4.09	20130700_E3Y_1_c_000000001970(29916,30024)	0	0	42	Medium	d__Bacteria	p__Desulfobacterota	c__Syntrophia	o__Syntrophales	f__UBA5619	g__UBA5619	s__UBA5619 sp003141195
20130700_E3Y_14	82.68	5.47	0	0	0	41	Medium	d__Bacteria	p__Acidobacteriota	c__Vicinamibacteria	o__Vicinamibacterales	f__Fen-181	g__Fen-181	s__Fen-181 sp003170135
20130700_E3Z_11	99.15	0.85	0	0	0	47	Medium	d__Bacteria	p__Acidobacteriota	c__Acidobacteriae	o__Acidobacteriales	f__CAINCZ01	g__	s__
20130700_E3Z_14	94.8	4.73	20130700_E3Z_14_c_000000004166(2,105)	20130700_E3Z_14_c_000000004180(1,970)	0	38	Medium	d__Bacteria	p__Desulfobacterota	c__Syntrophia	o__Syntrophales	f__UBA5619	g__UBA5619	s__UBA5619 sp003141195
20130700_E3Z_21	79.8	1.1	20130700_E3Z_21_c_000000001890(343,453)	0	0	43	Medium	d__Bacteria	p__Chloroflexota	c__Dehalococcoidia	o__Dehalococcoidales	f__RBG-16-60-22	g__Fen-1077	s__Fen-1077 sp003141235
20130700_E3Z_3	97.26	1.51	0	20130700_E3Z_3_c_000000003927(37061,38618)	0	41	Medium	d__Bacteria	p__Verrucomicrobiota	c__Verrucomicrobiae	o__Opitutales	f__Opitutaceae	g__Fen-1467	s__Fen-1467 sp003142615
20130700_P1Y_3	97.96	1.28	20130700_P1Y_3_c_000000005360(41801,41910)	0	0	41	Medium	d__Bacteria	p__Actinobacteriota	c__Acidimicrobiia	o__Acidimicrobiales	f__Bog-793	g__Palsa-601	s__Palsa-601 sp003136185
20130700_P1Y_7	81.59	3.16	0	0	0	14	Medium	d__Bacteria	p__Actinobacteriota	c__Acidimicrobiia	o__Acidimicrobiales	f__RAAP-2	g__RAAP-2	s__RAAP-2 sp003152555
20130700_S1X_10	83.66	7.12	0	0	0	34	Medium	d__Bacteria	p__Proteobacteria	c__Gammaproteobacteria	o__Steroidobacterales	f__Steroidobacteraceae	g__Bog-1198	s__
20130700_S1X_21	96.82	3.45	0	0	0	31	Medium	d__Bacteria	p__Acidobacteriota	c__Acidobacteriae	o__Acidobacteriales	f__Acidobacteriaceae	g__Terracidiphilus	s__Terracidiphilus sp003139795
20130700_S1X_8	90.25	1.66	0	0	0	41	Medium	d__Bacteria	p__Acidobacteriota	c__Acidobacteriae	o__Bryobacterales	f__Bryobacteraceae	g__Bog-159	s__Bog-159 sp003166475
20130700_S1Y_11	94.54	3.56	0	0	0	64	Medium	d__Bacteria	p__Acidobacteriota	c__Acidobacteriae	o__Bryobacterales	f__Bryobacteraceae	g__Bog-159	s__Bog-159 sp003166475
20130700_S1Y_2	77.47	3.23	0	0	0	24	Medium	d__Bacteria	p__Acidobacteriota	c__Acidobacteriae	o__Acidobacteriales	f__Acidobacteriaceae	g__Terracidiphilus	s__Terracidiphilus sp003139795
20130700_S1Y_6	93.45	0.91	0	0	0	41	Medium	d__Bacteria	p__Acidobacteriota	c__Acidobacteriae	o__Acidobacteriales	f__SbA1	g__Bog-209	s__Bog-209 sp003139995
20130700_S1Z_10	95.11	3.92	0	0	0	45	Medium	d__Bacteria	p__Acidobacteriota	c__Acidobacteriae	o__Acidobacteriales	f__SbA1	g__Bog-209	s__Bog-209 sp003139995
20130700_S2D_16	78.72	3.07	0	0	0	18	Medium	d__Bacteria	p__Acidobacteriota	c__Acidobacteriae	o__Acidobacteriales	f__Acidobacteriaceae	g__Terracidiphilus	s__Terracidiphilus sp003139795
20130700_S2D_5	74.21	3.5	0	0	0	23	Medium	d__Bacteria	p__Acidobacteriota	c__Acidobacteriae	o__Acidobacteriales	f__Acidobacteriaceae	g__Terracidiphilus	s__Terracidiphilus sp003165005
20130700_S2M_11	78.39	1.72	0	0	0	58	Medium	d__Bacteria	p__Acidobacteriota	c__Acidobacteriae	o__Acidobacteriales	f__Acidobacteriaceae	g__Terracidiphilus	s__
20130700_S2M_17	84.88	0.47	0	0	0	39	Medium	d__Bacteria	p__Acidobacteriota	c__Acidobacteriae	o__Acidobacteriales	f__SbA1	g__Bog-209	s__Bog-209 sp003162935
20130700_S2M_6	86.26	1.75	20130700_S2M_6_c_000000000083(3200,3309)	0	0	18	Medium	d__Bacteria	p__Acidobacteriota	c__Acidobacteriae	o__Bryobacterales	f__Bryobacteraceae	g__CAIVVT01	s__
20130700_S2S_13	83.78	6.64	0	0	0	24	Medium	d__Bacteria	p__Proteobacteria	c__Gammaproteobacteria	o__Steroidobacterales	f__Steroidobacteraceae	g__Bog-1198	s__
20130700_S2S_17	78.13	0.85	20130700_S2S_17_c_000000001982(3805,3914)	0	0	53	Medium	d__Bacteria	p__Actinobacteriota	c__Acidimicrobiia	o__Acidimicrobiales	f__Palsa-688	g__Fen-671	s__Fen-671 sp003166025
20130700_S2S_18	84.79	1.72	20130700_S2S_18_c_000000000158(5287,5395)	0	0	25	Medium	d__Bacteria	p__Acidobacteriota	c__Acidobacteriae	o__Acidobacteriales	f__Acidobacteriaceae	g__Terracidiphilus	s__
20130700_S2S_5	87.41	1.15	0	0	0	52	Medium	d__Bacteria	p__Acidobacteriota	c__Acidobacteriae	o__Acidobacteriales	f__Acidobacteriaceae	g__Terracidiphilus	s__
20130700_S2S_6	94.82	0	0	0	0	40	Medium	d__Bacteria	p__Acidobacteriota	c__Acidobacteriae	o__Acidobacteriales	f__SbA1	g__Bog-209	s__Bog-209 sp003162935
20130700_S2X_1	94.87	0.9	0	20130700_S2X_1_c_000000000946(2,678)	0	42	Medium	d__Bacteria	p__Acidobacteriota	c__Acidobacteriae	o__Acidobacteriales	f__SbA1	g__Bog-209	s__Bog-209 sp003139995
20130700_S2X_9	91.37	3.56	0	0	0	52	Medium	d__Bacteria	p__Acidobacteriota	c__Acidobacteriae	o__Bryobacterales	f__Bryobacteraceae	g__Bog-159	s__Bog-159 sp003166475
20130700_S2Y_1	98.29	0.85	0	0	0	47	Medium	d__Bacteria	p__Acidobacteriota	c__Acidobacteriae	o__Acidobacteriales	f__SbA1	g__Bog-209	s__Bog-209 sp003139995
20130700_S2Y_7	91.62	2.68	0	0	0	59	Medium	d__Bacteria	p__Acidobacteriota	c__Acidobacteriae	o__Bryobacterales	f__Bryobacteraceae	g__Bog-159	s__Bog-159 sp003166475
20130700_S3D_3	75.14	0	20130700_S3D_3_c_000000002358(5780,5888)	0	0	38	Medium	d__Bacteria	p__Acidobacteriota	c__Acidobacteriae	o__Acidobacteriales	f__Acidobacteriaceae	g__Terracidiphilus	s__
20130700_S3D_5	95.2	0.85	0	0	0	43	Medium	d__Bacteria	p__Acidobacteriota	c__Acidobacteriae	o__Acidobacteriales	f__SbA1	g__Bog-209	s__Bog-209 sp003162935
20130700_S3D_6	79.36	0.85	20130700_S3D_6_c_000000004461(699,809)	0	0	22	Medium	d__Bacteria	p__Acidobacteriota	c__Acidobacteriae	o__Acidobacteriales	f__Koribacteraceae	g__Bog-257	s__Bog-257 sp003165795
20130700_S3M_12	94.53	0	0	0	0	39	Medium	d__Bacteria	p__Acidobacteriota	c__Acidobacteriae	o__Acidobacteriales	f__SbA1	g__Bog-209	s__Bog-209 sp003162935
20130700_S3M_16	91.26	2.99	0	0	0	62	Medium	d__Bacteria	p__Actinobacteriota	c__Acidimicrobiia	o__Acidimicrobiales	f__Palsa-688	g__Fen-671	s__Fen-671 sp003166025
20130700_S3M_3	72.85	1.72	0	0	0	25	Medium	d__Bacteria	p__Acidobacteriota	c__Acidobacteriae	o__Acidobacteriales	f__Acidobacteriaceae	g__Terracidiphilus	s__
20130700_S3M_5	87.47	2.05	0	20130700_S3M_5_c_000000002595(1,789)	0	40	Medium	d__Bacteria	p__Actinobacteriota	c__Actinomycetia	o__Streptosporangiales	f__Streptosporangiaceae	g__Palsa-504	s__
20130700_S3M_7	98.08	0.85	20130700_S3M_7_c_000000003120(805,915)	0	0	38	Medium	d__Bacteria	p__Acidobacteriota	c__Acidobacteriae	o__Acidobacteriales	f__Koribacteraceae	g__Bog-257	s__Bog-257 sp003165795
20130700_S3M_8	88.21	0.43	0	0	0	41	Medium	d__Bacteria	p__Actinobacteriota	c__Acidimicrobiia	o__Acidimicrobiales	f__RAAP-2	g__RAAP-2	s__
20130700_S3S_1	92.65	0	0	20130700_S3S_1_c_000000000170(1,596)	0	37	Medium	d__Bacteria	p__Acidobacteriota	c__Acidobacteriae	o__Acidobacteriales	f__SbA1	g__Bog-209	s__Bog-209 sp003162935
20130700_S3X_8	86.46	0	0	0	0	28	Medium	d__Bacteria	p__Acidobacteriota	c__Acidobacteriae	o__Acidobacteriales	f__Koribacteraceae	g__Bog-257	s__Bog-257 sp003165795
20130700_S3Y_10	91.03	0.43	0	0	0	41	Medium	d__Bacteria	p__Actinobacteriota	c__Acidimicrobiia	o__Acidimicrobiales	f__RAAP-2	g__RAAP-2	s__
20130700_S3Y_9	95.1	2.21	0	0	0	26	Medium	d__Bacteria	p__Actinobacteriota	c__Acidimicrobiia	o__Acidimicrobiales	f__RAAP-2	g__RAAP-2	s__RAAP-2 sp003152555
20130700_S3Z_10	90.49	6.67	0	0	0	37	Medium	d__Bacteria	p__Proteobacteria	c__Gammaproteobacteria	o__Steroidobacterales	f__Steroidobacteraceae	g__Bog-1198	s__
20130700_S3Z_17	99.15	1.28	0	0	0	47	Medium	d__Bacteria	p__Actinobacteriota	c__Acidimicrobiia	o__Acidimicrobiales	f__RAAP-2	g__RAAP-2	s__
20130700_S3Z_5	74.18	3.45	0	0	0	13	Medium	d__Bacteria	p__Acidobacteriota	c__Acidobacteriae	o__Acidobacteriales	f__Acidobacteriaceae	g__Terracidiphilus	s__Terracidiphilus sp003139795
20140700_E12_4	87.41	2.73	0	0	0	22	Medium	d__Bacteria	p__Bacteroidota	c__UBA10030	o__UBA10030	f__UBA6906	g__Fen-1273	s__Fen-1273 sp003161955
20140700_E14_7	71.57	1.38	0	0	0	22	Medium	d__Bacteria	p__Acidobacteriota	c__Acidobacteriae	o__Bryobacterales	f__Bryobacteraceae	g__CAIVVT01	s__
20140700_E15_11	91.82	0	20140700_E15_11_c_000000004213(9319,9429)	0	0	49	Medium	d__Bacteria	p__Chloroflexota	c__Anaerolineae	o__Anaerolineales	f__EnvOPS12	g__Fen-1038	s__Fen-1038 sp003158885
20140700_E15_17	92.71	1.72	0	0	0	23	Medium	d__Bacteria	p__Acidobacteriota	c__Acidobacteriae	o__Acidobacteriales	f__Acidobacteriaceae	g__Terracidiphilus	s__Terracidiphilus sp003142935
20140700_E22_4	82.05	2.31	20140700_E22_4_c_000000002173(271,380)	0	0	35	Medium	d__Bacteria	p__Acidobacteriota	c__Thermoanaerobaculia	o__Thermoanaerobaculales	f__Thermoanaerobaculaceae	g__RBG-13-68-16	s__RBG-13-68-16 sp003158745
20140700_E22_8	70.73	1.72	0	0	0	27	Medium	d__Bacteria	p__Acidobacteriota	c__Acidobacteriae	o__Acidobacteriales	f__Acidobacteriaceae	g__Terracidiphilus	s__
20140700_S11_10	94.53	0	0	0	0	38	Medium	d__Bacteria	p__Acidobacteriota	c__Acidobacteriae	o__Acidobacteriales	f__SbA1	g__Bog-209	s__Bog-209 sp003162935
20140700_S11_14	88.33	6.46	0	0	0	34	Medium	d__Bacteria	p__Proteobacteria	c__Gammaproteobacteria	o__Steroidobacterales	f__Steroidobacteraceae	g__Bog-1198	s__
20140700_S11_8	78.89	2.57	0	0	0	42	Medium	d__Bacteria	p__Actinobacteriota	c__Actinomycetia	o__Streptosporangiales	f__Streptosporangiaceae	g__Palsa-504	s__
20140700_S11_9	72.71	2.84	0	0	0	20	Medium	d__Bacteria	p__Proteobacteria	c__Gammaproteobacteria	o__Steroidobacterales	f__Steroidobacteraceae	g__Bog-1198	s__Bog-1198 sp003137095
20140700_S12_1	85.65	4.11	0	0	0	30	Medium	d__Bacteria	p__Verrucomicrobiota	c__Verrucomicrobiae	o__Opitutales	f__Opitutaceae	g__Palsa-1447	s__Palsa-1447 sp003164715
20140700_S12_11	97.39	1.74	20140700_S12_11_c_000000003584(380,489)	0	0	46	Medium	d__Bacteria	p__Acidobacteriota	c__Acidobacteriae	o__Bryobacterales	f__Bryobacteraceae	g__CAIVVT01	s__
20140700_S12_13	92.54	5.03	0	0	0	34	Medium	d__Bacteria	p__Acidobacteriota	c__Acidobacteriae	o__Acidobacteriales	f__Acidobacteriaceae	g__Terracidiphilus	s__Terracidiphilus sp003165075
20140700_S12_16	97.6	0	0	20140700_S12_16_c_000000002351(3,702)	0	46	Medium	d__Bacteria	p__Acidobacteriota	c__Acidobacteriae	o__Acidobacteriales	f__SbA1	g__Bog-209	s__Bog-209 sp003162935
20140700_S12_19	94.02	3.21	0	0	0	62	Medium	d__Bacteria	p__Actinobacteriota	c__Acidimicrobiia	o__Acidimicrobiales	f__Palsa-688	g__Fen-671	s__Fen-671 sp003166025
20140700_S12_2	76.17	0.86	20140700_S12_2_c_000000002483(314,422)	0	0	58	Medium	d__Bacteria	p__Acidobacteriota	c__Acidobacteriae	o__Acidobacteriales	f__Acidobacteriaceae	g__Terracidiphilus	s__
20140700_S12_3	94.25	1	0	0	0	31	Medium	d__Bacteria	p__Acidobacteriota	c__Acidobacteriae	o__Acidobacteriales	f__Koribacteraceae	g__Bog-257	s__Bog-257 sp003165795
20140700_S12_5	86.39	6.33	0	0	0	26	Medium	d__Bacteria	p__Proteobacteria	c__Gammaproteobacteria	o__Steroidobacterales	f__Steroidobacteraceae	g__Bog-1198	s__
20140700_S13_12	89.95	1.12	0	0	0	38	Medium	d__Bacteria	p__Acidobacteriota	c__Acidobacteriae	o__Acidobacteriales	f__SbA1	g__Bog-209	s__Bog-209 sp003162935
20140700_S13_17	87.48	2.07	0	0	0	36	Medium	d__Bacteria	p__Acidobacteriota	c__Acidobacteriae	o__Acidobacteriales	f__Koribacteraceae	g__Bog-257	s__Bog-257 sp003165795
20140700_S13_8	89.37	2.59	0	0	0	35	Medium	d__Bacteria	p__Acidobacteriota	c__Acidobacteriae	o__Acidobacteriales	f__Acidobacteriaceae	g__Terracidiphilus	s__Terracidiphilus sp003139795
20140700_S14_18	73	0.85	0	0	0	32	Medium	d__Bacteria	p__Acidobacteriota	c__Acidobacteriae	o__Acidobacteriales	f__SbA1	g__Bog-209	s__Bog-209 sp003139995
20140700_S14_7	86.02	0.22	0	0	0	22	Medium	d__Bacteria	p__Acidobacteriota	c__Acidobacteriae	o__Acidobacteriales	f__Acidobacteriaceae	g__Terracidiphilus	s__Terracidiphilus sp003139795
20140700_S15_19	96.58	2.56	0	0	0	47	Medium	d__Bacteria	p__Acidobacteriota	c__Acidobacteriae	o__Acidobacteriales	f__SbA1	g__Bog-209	s__Bog-209 sp003139995
20140700_S15_21	83.45	3.63	0	0	0	34	Medium	d__Bacteria	p__Verrucomicrobiota	c__Verrucomicrobiae	o__Pedosphaerales	f__UBA8199	g__PALSA-1440	s__
20140700_S15_9	84.19	0.63	0	0	0	34	Medium	d__Bacteria	p__Firmicutes_B	c__Moorellia	o__Thermacetogeniales	f__Thermacetogeniaceae	g__Palsa-1188	s__Palsa-1188 sp003160265
20140700_S16_12	98.29	0.85	0	0	0	44	Medium	d__Bacteria	p__Acidobacteriota	c__Acidobacteriae	o__Acidobacteriales	f__SbA1	g__Bog-209	s__Bog-209 sp003139995
20140700_S16_3	83.36	0.32	0	0	0	33	Medium	d__Bacteria	p__Firmicutes_B	c__Moorellia	o__Thermacetogeniales	f__Thermacetogeniaceae	g__Palsa-1188	s__Palsa-1188 sp003160265
20140700_S16_4	92.45	1.75	0	0	0	56	Medium	d__Bacteria	p__Acidobacteriota	c__Acidobacteriae	o__Bryobacterales	f__Bryobacteraceae	g__Bog-159	s__Bog-159 sp003166475
20140700_S21_1	81	2.14	0	0	0	50	Medium	d__Bacteria	p__Actinobacteriota	c__Acidimicrobiia	o__Acidimicrobiales	f__Palsa-688	g__Fen-671	s__Fen-671 sp003166025
20140700_S21_19	82.38	6.27	0	0	0	30	Medium	d__Bacteria	p__Proteobacteria	c__Gammaproteobacteria	o__Steroidobacterales	f__Steroidobacteraceae	g__Bog-1198	s__
20140700_S21_3	93.16	2.21	0	0	0	31	Medium	d__Bacteria	p__Actinobacteriota	c__Acidimicrobiia	o__Acidimicrobiales	f__RAAP-2	g__RAAP-2	s__
20140700_S21_4	89.74	0	0	0	0	35	Medium	d__Bacteria	p__Acidobacteriota	c__Acidobacteriae	o__Acidobacteriales	f__SbA1	g__Bog-209	s__Bog-209 sp003162935
20140700_S22_1	73.75	1.28	0	0	0	24	Medium	d__Bacteria	p__Actinobacteriota	c__Acidimicrobiia	o__Acidimicrobiales	f__RAAP-2	g__RAAP-2	s__
20140700_S22_14	94.66	1.07	0	0	0	36	Medium	d__Bacteria	p__Acidobacteriota	c__Acidobacteriae	o__Acidobacteriales	f__Koribacteraceae	g__Bog-257	s__Bog-257 sp003165795
20140700_S22_17	72.8	4.36	0	0	0	32	Medium	d__Bacteria	p__Proteobacteria	c__Gammaproteobacteria	o__Steroidobacterales	f__Steroidobacteraceae	g__FEN-1191	s__
20140700_S22_18	95.6	0	0	0	0	39	Medium	d__Bacteria	p__Acidobacteriota	c__Acidobacteriae	o__Acidobacteriales	f__SbA1	g__Bog-209	s__Bog-209 sp003162935
20140700_S22_5	95.73	2.99	0	20140700_S22_5_c_000000001953(1,782)	0	63	Medium	d__Bacteria	p__Actinobacteriota	c__Acidimicrobiia	o__Acidimicrobiales	f__Palsa-688	g__Fen-671	s__Fen-671 sp003166025
20140700_S22_6	85.36	0.88	0	0	0	57	Medium	d__Bacteria	p__Acidobacteriota	c__Acidobacteriae	o__Bryobacterales	f__Bryobacteraceae	g__Bog-159	s__
20140700_S24_5	88.39	0.86	0	0	0	33	Medium	d__Bacteria	p__Acidobacteriota	c__Acidobacteriae	o__Acidobacteriales	f__Acidobacteriaceae	g__Terracidiphilus	s__Terracidiphilus sp003139795
20140700_S26_8	97.14	0.85	0	0	0	40	Medium	d__Bacteria	p__Acidobacteriota	c__Acidobacteriae	o__Acidobacteriales	f__SbA1	g__Bog-209	s__Bog-209 sp003139995
20140700_S31_1	91.26	1.7	0	0	0	33	Medium	d__Bacteria	p__Proteobacteria	c__Alphaproteobacteria	o__Rhizobiales	f__Beijerinckiaceae	g__Roseiarcus	s__
20140700_S31_11	82.36	3.14	0	0	0	22	Medium	d__Bacteria	p__Proteobacteria	c__Gammaproteobacteria	o__Steroidobacterales	f__Steroidobacteraceae	g__Bog-1198	s__
20140700_S31_2	93.01	3.55	0	0	0	34	Medium	d__Bacteria	p__Proteobacteria	c__Gammaproteobacteria	o__Steroidobacterales	f__Steroidobacteraceae	g__Bog-1198	s__Bog-1198 sp003137095
20140700_S31_7	87.57	0	0	0	0	33	Medium	d__Bacteria	p__Acidobacteriota	c__Acidobacteriae	o__Acidobacteriales	f__SbA1	g__Bog-209	s__Bog-209 sp003162935
20140700_S32_10	70.52	2.14	0	0	0	29	Medium	d__Bacteria	p__Actinobacteriota	c__Acidimicrobiia	o__Acidimicrobiales	f__RAAP-2	g__RAAP-2	s__
20140700_S32_14	79.18	2.77	0	0	0	17	Medium	d__Bacteria	p__Verrucomicrobiota	c__Verrucomicrobiae	o__Opitutales	f__Opitutaceae	g__Palsa-1447	s__Palsa-1447 sp003164715
20140700_S32_2	91.76	0	0	0	0	37	Medium	d__Bacteria	p__Acidobacteriota	c__Acidobacteriae	o__Acidobacteriales	f__SbA1	g__Bog-209	s__Bog-209 sp003162935
20140700_S32_5	82.98	4.56	0	0	0	21	Medium	d__Bacteria	p__Proteobacteria	c__Gammaproteobacteria	o__Steroidobacterales	f__Steroidobacteraceae	g__FEN-1191	s__
20140700_S32_8	83.68	3.05	0	0	0	29	Medium	d__Bacteria	p__Proteobacteria	c__Gammaproteobacteria	o__Steroidobacterales	f__Steroidobacteraceae	g__FEN-1191	s__
20140700_S33_11	91.12	3.85	0	0	0	51	Medium	d__Bacteria	p__Actinobacteriota	c__Acidimicrobiia	o__Acidimicrobiales	f__Palsa-688	g__Fen-671	s__Fen-671 sp003166025
20140700_S33_15	90.58	4.57	0	0	0	40	Medium	d__Bacteria	p__Proteobacteria	c__Gammaproteobacteria	o__Steroidobacterales	f__Steroidobacteraceae	g__FEN-1191	s__
20140700_S33_16	97.13	1.28	0	20140700_S33_16_c_000000004922(19442,20160)	0	38	Medium	d__Bacteria	p__Acidobacteriota	c__Acidobacteriae	o__Acidobacteriales	f__Koribacteraceae	g__Bog-257	s__Bog-257 sp003165795
20140700_S33_18	76.7	5	0	0	0	25	Medium	d__Bacteria	p__Acidobacteriota	c__Acidobacteriae	o__Acidobacteriales	f__Acidobacteriaceae	g__Terracidiphilus	s__Terracidiphilus sp003165075
20140700_S33_3	91.45	1.36	0	0	0	40	Medium	d__Bacteria	p__Actinobacteriota	c__Acidimicrobiia	o__Acidimicrobiales	f__RAAP-2	g__RAAP-2	s__
20140700_S33_4	95.67	0.85	0	0	0	41	Medium	d__Bacteria	p__Acidobacteriota	c__Acidobacteriae	o__Acidobacteriales	f__SbA1	g__Bog-209	s__Bog-209 sp003162935
20140700_S33_8	93.53	3.65	0	0	0	52	Medium	d__Bacteria	p__Actinobacteriota	c__Actinomycetia	o__Streptosporangiales	f__Streptosporangiaceae	g__Palsa-504	s__
20140700_S34_1	82.16	0.86	0	0	0	20	Medium	d__Bacteria	p__Acidobacteriota	c__Acidobacteriae	o__Acidobacteriales	f__Acidobacteriaceae	g__Terracidiphilus	s__Terracidiphilus sp003139795
20140700_S34_6	95.27	5.23	0	0	0	33	Medium	d__Bacteria	p__Proteobacteria	c__Gammaproteobacteria	o__Steroidobacterales	f__Steroidobacteraceae	g__Bog-1198	s__Bog-1198 sp003164785
20140700_S35_1	93.63	1.72	20140700_S35_1_c_000000000344(209,317)	0	0	34	Medium	d__Bacteria	p__Acidobacteriota	c__Acidobacteriae	o__Acidobacteriales	f__Acidobacteriaceae	g__Terracidiphilus	s__Terracidiphilus sp003139795
20140700_S36_16	90.01	2.59	0	0	0	35	Medium	d__Bacteria	p__Acidobacteriota	c__Acidobacteriae	o__Acidobacteriales	f__Acidobacteriaceae	g__Terracidiphilus	s__Terracidiphilus sp003139795
20140700_S36_18	94.74	3.51	0	0	0	59	Medium	d__Bacteria	p__Acidobacteriota	c__Acidobacteriae	o__Bryobacterales	f__Bryobacteraceae	g__Bog-159	s__Bog-159 sp003166475
20140700_S36_3	94.59	0.85	0	0	0	47	Medium	d__Bacteria	p__Acidobacteriota	c__Acidobacteriae	o__Acidobacteriales	f__SbA1	g__Bog-209	s__Bog-209 sp003139995
20150700_E13_14	76.34	4.05	0	0	0	39	Medium	d__Bacteria	p__Verrucomicrobiota	c__Verrucomicrobiae	o__Pedosphaerales	f__UBA11358	g__UBA11358	s__
20150700_E13_7	77.79	0.86	20150700_E13_7_c_000000000172(230,338)	0	0	54	Medium	d__Bacteria	p__Acidobacteriota	c__Acidobacteriae	o__Acidobacteriales	f__Acidobacteriaceae	g__Terracidiphilus	s__
20150700_E14_5	93.92	1.35	0	0	0	36	Medium	d__Bacteria	p__Verrucomicrobiota	c__Verrucomicrobiae	o__Pedosphaerales	f__UBA11358	g__UBA11358	s__
20150700_E14_6	83.78	3.08	0	0	0	33	Medium	d__Bacteria	p__Verrucomicrobiota	c__Verrucomicrobiae	o__Opitutales	f__Opitutaceae	g__Palsa-1447	s__Palsa-1447 sp003164715
20150700_E15_16	72.85	3.04	0	0	0	15	Medium	d__Bacteria	p__Verrucomicrobiota	c__Verrucomicrobiae	o__Pedosphaerales	f__Palsa-1400	g__Palsa-1400	s__
20150700_E15_24	74.31	0.36	0	0	0	28	Medium	d__Bacteria	p__Actinobacteriota	c__Thermoleophilia	o__UBA2241	f__UBA2241	g__Bog-752	s__Bog-752 sp003164655
20150700_E23_1	90.86	0.54	0	0	0	32	Medium	d__Bacteria	p__Bacteroidota	c__Bacteroidia	o__Bacteroidales	f__Paludibacteraceae	g__Paludibacter	s__
20150700_E23_11	92.81	3.11	0	0	0	37	Medium	d__Bacteria	p__Proteobacteria	c__Gammaproteobacteria	o__Steroidobacterales	f__Steroidobacteraceae	g__Bog-1198	s__Bog-1198 sp003137095
20150700_E23_4	90.22	0.86	20150700_E23_4_c_000000002735(316,424)	0	0	66	Medium	d__Bacteria	p__Acidobacteriota	c__Acidobacteriae	o__Acidobacteriales	f__Acidobacteriaceae	g__Terracidiphilus	s__
20150700_E25_13	81.84	3.42	20150700_E25_13_c_000000004311(3129,3238)	0	0	30	Medium	d__Bacteria	p__Acidobacteriota	c__Acidobacteriae	o__Acidoferrales	f__UBA7541	g__Acidoferrum	s__Acidoferrum sp003154775
20150700_E25_9	84.9	3.42	20150700_E25_9_c_000000001258(8450,8559)	0	0	23	Medium	d__Bacteria	p__Methylomirabilota	c__Methylomirabilia	o__Methylomirabilales	f__2-02-FULL-66-22	g__2-02-FULL-66-22	s__
20150700_E33_1	92.9	5.46	0	20150700_E33_1_c_000000000176(1,924)	0	31	Medium	d__Bacteria	p__Bacteroidota	c__UBA10030	o__UBA10030	f__UBA6906	g__Fen-1273	s__Fen-1273 sp003161955
20150700_E34_4	93.86	3.55	0	0	0	27	Medium	d__Bacteria	p__Bacteroidota	c__UBA10030	o__UBA10030	f__UBA6906	g__Fen-1273	s__Fen-1273 sp003161955
20150700_E34_7	76.61	1.09	20150700_E34_7_c_000000001725(202,313)	0	0	7	Medium	d__Bacteria	p__Bacteroidota	c__UBA10030	o__UBA10030	f__UBA6906	g__Fen-1273	s__Fen-1273 sp003157485
20150700_E34_9	70.99	1.12	0	0	0	26	Medium	d__Bacteria	p__Acidobacteriota	c__Thermoanaerobaculia	o__Thermoanaerobaculales	f__Thermoanaerobaculaceae	g__RBG-13-68-16	s__RBG-13-68-16 sp003158745
20150700_E35_12	81.82	0.1	20150700_E35_12_c_000000003509(13150,13260)	20150700_E35_12_c_000000003501(1,1075)	0	45	Medium	d__Bacteria	p__Chloroflexota	c__Anaerolineae	o__Anaerolineales	f__EnvOPS12	g__Fen-1038	s__Fen-1038 sp003158885
20150700_E35_9	71.38	3.28	0	0	0	10	Medium	d__Bacteria	p__Bacteroidota	c__UBA10030	o__UBA10030	f__UBA6906	g__Fen-1273	s__Fen-1273 sp003161955
20150700_P11_1	85.47	2.14	0	0	0	52	Medium	d__Bacteria	p__Actinobacteriota	c__Actinomycetia	o__Streptosporangiales	f__Streptosporangiaceae	g__Palsa-506	s__Palsa-506 sp003168215
20150700_P11_2	70.99	2.81	0	0	0	24	Medium	d__Bacteria	p__Proteobacteria	c__Gammaproteobacteria	o__Steroidobacterales	f__Steroidobacteraceae	g__FEN-1191	s__FEN-1191 sp003132025
20150700_P13_6	90.4	3.27	20150700_P13_6_c_000000000532(10632,10740)	20150700_P13_6_c_000000000527(131590,133121)	0	41	Medium	d__Bacteria	p__Proteobacteria	c__Gammaproteobacteria	o__Steroidobacterales	f__Steroidobacteraceae	g__FEN-1191	s__FEN-1191 sp003132025
20150700_P13_8	94.87	0.43	0	0	0	40	Medium	d__Bacteria	p__Actinobacteriota	c__Acidimicrobiia	o__Acidimicrobiales	f__RAAP-2	g__RAAP-2	s__
20150700_P14_12	98.8	3.42	20150700_P14_12_c_000000006810(100007,100115)	20150700_P14_12_c_000000006836(1,766)	0	38	Medium	d__Bacteria	p__Actinobacteriota	c__Acidimicrobiia	o__Acidimicrobiales	f__RAAP-2	g__RAAP-2	s__
20150700_P14_15	86.93	4.6	0	0	0	39	Medium	d__Bacteria	p__Proteobacteria	c__Gammaproteobacteria	o__Steroidobacterales	f__Steroidobacteraceae	g__FEN-1191	s__FEN-1191 sp003132025
20150700_P14_2	93.67	2.14	0	0	0	34	Medium	d__Bacteria	p__Actinobacteriota	c__Acidimicrobiia	o__Acidimicrobiales	f__RAAP-2	g__RAAP-2	s__
20150700_P21_10	82.68	1.51	0	0	0	22	Medium	d__Bacteria	p__Proteobacteria	c__Gammaproteobacteria	o__Steroidobacterales	f__Steroidobacteraceae	g__13-2-20CM-66-19	s__
20150700_P21_2	73.8	3.27	0	0	0	20	Medium	d__Bacteria	p__Proteobacteria	c__Gammaproteobacteria	o__Steroidobacterales	f__Steroidobacteraceae	g__PALSA-1196	s__
20150700_P21_7	81.3	0.85	0	0	0	28	Medium	d__Bacteria	p__Proteobacteria	c__Alphaproteobacteria	o__Rhizobiales	f__Beijerinckiaceae	g__Roseiarcus	s__Roseiarcus sp003164825
20150700_P23_3	80.37	3.15	0	0	0	59	Medium	d__Bacteria	p__Actinobacteriota	c__Actinomycetia	o__Streptosporangiales	f__Streptosporangiaceae	g__Palsa-504	s__Palsa-504 sp003140115
20150700_P24_11	84.19	2.14	0	0	0	30	Medium	d__Bacteria	p__Acidobacteriota	c__Acidobacteriae	o__Acidobacteriales	f__SbA1	g__Bog-209	s__Bog-209 sp003138955
20150700_P24_4	83.02	3.39	0	0	0	40	Medium	d__Bacteria	p__Actinobacteriota	c__Actinomycetia	o__Streptosporangiales	f__Streptosporangiaceae	g__Palsa-504	s__
20150700_P24_5	92.56	2.99	0	0	0	28	Medium	d__Bacteria	p__Actinobacteriota	c__Acidimicrobiia	o__Acidimicrobiales	f__Bog-793	g__Fen-455	s__
20150700_P24_7	76.66	1.71	0	0	0	30	Medium	d__Bacteria	p__Acidobacteriota	c__Acidobacteriae	o__Acidobacteriales	f__SbA1	g__JABDBE01	s__
20150700_P24_8	96.59	5.37	0	20150700_P24_8_c_000000002185(1,544)	0	44	Medium	d__Bacteria	p__Proteobacteria	c__Gammaproteobacteria	o__Steroidobacterales	f__Steroidobacteraceae	g__Bog-1198	s__
20150700_P31_11	81.33	2.75	0	0	0	49	Medium	d__Bacteria	p__Actinobacteriota	c__Actinomycetia	o__Streptosporangiales	f__Streptosporangiaceae	g__Palsa-506	s__Palsa-506 sp003168215
20150700_P31_12	88.97	1.99	0	20150700_P31_12_c_000000002558(1,415)	0	46	Medium	d__Bacteria	p__Actinobacteriota	c__Thermoleophilia	o__Solirubrobacterales	f__Solirubrobacteraceae	g__Palsa-465	s__Palsa-465 sp003165655
20150700_P31_6	92.54	0.17	0	0	0	34	Medium	d__Bacteria	p__Actinobacteriota	c__Thermoleophilia	o__Solirubrobacterales	f__Solirubrobacteraceae	g__Palsa-465	s__
20150700_S11_1	89.95	4.19	0	20150700_S11_1_c_000000001822(6745,7334)	0	35	Medium	d__Bacteria	p__Proteobacteria	c__Gammaproteobacteria	o__Steroidobacterales	f__Steroidobacteraceae	g__FEN-1191	s__
20150700_S11_4	95.03	0	0	20150700_S11_4_c_000000000451(41845,42521)	0	40	Medium	d__Bacteria	p__Acidobacteriota	c__Acidobacteriae	o__Acidobacteriales	f__SbA1	g__Bog-209	s__Bog-209 sp003162935
20150700_S13_1	73.77	0	20150700_S13_1_c_000000004008(6000,6109)	0	0	25	Medium	d__Bacteria	p__Acidobacteriota	c__Acidobacteriae	o__Bryobacterales	f__Bryobacteraceae	g__CAIVVT01	s__
20150700_S13_16	92.98	0	0	0	0	43	Medium	d__Bacteria	p__Acidobacteriota	c__Acidobacteriae	o__Acidobacteriales	f__SbA1	g__Bog-209	s__Bog-209 sp003162935
20150700_S13_5	86.89	0.29	0	0	0	41	Medium	d__Bacteria	p__Acidobacteriota	c__Acidobacteriae	o__Bryobacterales	f__Bryobacteraceae	g__PALSA-129	s__
20150700_S13_7	73.04	1.41	0	20150700_S13_7_c_000000000316(31526,31963)	0	21	Medium	d__Bacteria	p__Verrucomicrobiota	c__Verrucomicrobiae	o__Opitutales	f__Opitutaceae	g__Palsa-1447	s__Palsa-1447 sp003164715
20150700_S14_12	84.27	0.85	0	0	0	38	Medium	d__Bacteria	p__Acidobacteriota	c__Acidobacteriae	o__Acidobacteriales	f__SbA1	g__Bog-209	s__Bog-209 sp003139995
20150700_S14_4	92.09	3.52	0	0	0	29	Medium	d__Bacteria	p__Acidobacteriota	c__Acidobacteriae	o__Acidobacteriales	f__Acidobacteriaceae	g__Terracidiphilus	s__Terracidiphilus sp003139795
20150700_S15_15	75.4	1.72	0	0	0	26	Medium	d__Bacteria	p__Acidobacteriota	c__Acidobacteriae	o__Acidobacteriales	f__Acidobacteriaceae	g__Terracidiphilus	s__
20150700_S15_3	89.12	3.07	0	0	0	49	Medium	d__Bacteria	p__Acidobacteriota	c__Acidobacteriae	o__Bryobacterales	f__Bryobacteraceae	g__Bog-159	s__Bog-159 sp003166475
20150700_S15_8	98.29	1.71	0	0	0	46	Medium	d__Bacteria	p__Acidobacteriota	c__Acidobacteriae	o__Acidobacteriales	f__SbA1	g__Bog-209	s__Bog-209 sp003139995
20150700_S21_8	84.13	4.66	0	0	0	33	Medium	d__Bacteria	p__Proteobacteria	c__Gammaproteobacteria	o__Steroidobacterales	f__Steroidobacteraceae	g__Bog-1198	s__Bog-1198 sp003137095
20150700_S23_10	93.53	1.91	20150700_S23_10_c_000000002364(7596,7705)	0	0	36	Medium	d__Bacteria	p__Acidobacteriota	c__Acidobacteriae	o__Bryobacterales	f__Bryobacteraceae	g__CAIVVT01	s__
20150700_S23_12	93.96	0.85	0	20150700_S23_12_c_000000002836(41849,42525)	0	44	Medium	d__Bacteria	p__Acidobacteriota	c__Acidobacteriae	o__Acidobacteriales	f__SbA1	g__Bog-209	s__Bog-209 sp003162935
20150700_S23_2	92.98	3.54	0	0	0	24	Medium	d__Bacteria	p__Proteobacteria	c__Gammaproteobacteria	o__Steroidobacterales	f__Steroidobacteraceae	g__FEN-1191	s__
20150700_S23_7	98.82	3.12	20150700_S23_7_c_000000003668(564,674)	20150700_S23_7_c_000000003668(4287,5798)	0	50	Medium	d__Bacteria	p__Actinobacteriota	c__Actinomycetia	o__Streptosporangiales	f__Streptosporangiaceae	g__Palsa-504	s__
20150700_S23_8	74.12	0.86	20150700_S23_8_c_000000002045(3145,3253)	0	0	21	Medium	d__Bacteria	p__Acidobacteriota	c__Acidobacteriae	o__Acidobacteriales	f__Acidobacteriaceae	g__Terracidiphilus	s__
20150700_S24_1	83.34	2.18	0	0	0	36	Medium	d__Bacteria	p__Acidobacteriota	c__Acidobacteriae	o__Acidobacteriales	f__SbA1	g__Bog-209	s__Bog-209 sp003139995
20150700_S24_14	89.93	3.45	20150700_S24_14_c_000000006423(2707,2815)	0	0	34	Medium	d__Bacteria	p__Acidobacteriota	c__Acidobacteriae	o__Acidobacteriales	f__Acidobacteriaceae	g__Terracidiphilus	s__Terracidiphilus sp003139795
20150700_S24_19	75.54	0.85	0	0	0	33	Medium	d__Bacteria	p__Acidobacteriota	c__Acidobacteriae	o__Acidobacteriales	f__SbA1	g__Bog-209	s__
20150700_S24_8	90.52	2.63	0	0	0	61	Medium	d__Bacteria	p__Acidobacteriota	c__Acidobacteriae	o__Bryobacterales	f__Bryobacteraceae	g__Bog-159	s__Bog-159 sp003166475
20150700_S25_1	89.16	0.21	0	0	0	24	Medium	d__Bacteria	p__Firmicutes_B	c__Moorellia	o__Thermacetogeniales	f__Thermacetogeniaceae	g__Palsa-1188	s__Palsa-1188 sp003160265
20150700_S25_15	92.17	0.85	0	0	0	42	Medium	d__Bacteria	p__Acidobacteriota	c__Acidobacteriae	o__Acidobacteriales	f__SbA1	g__Bog-209	s__Bog-209 sp003139995
20150700_S25_4	77.21	2.59	20150700_S25_4_c_000000003880(209,317)	0	0	26	Medium	d__Bacteria	p__Acidobacteriota	c__Acidobacteriae	o__Acidobacteriales	f__Acidobacteriaceae	g__Terracidiphilus	s__Terracidiphilus sp003139795
20150700_S25_8	93.57	2.68	0	0	0	57	Medium	d__Bacteria	p__Acidobacteriota	c__Acidobacteriae	o__Bryobacterales	f__Bryobacteraceae	g__Bog-159	s__Bog-159 sp003166475
20150700_S33_11	92.4	0	0	0	0	42	Medium	d__Bacteria	p__Acidobacteriota	c__Acidobacteriae	o__Acidobacteriales	f__SbA1	g__Bog-209	s__Bog-209 sp003162935
20150700_S33_14	79.68	2.56	0	0	0	22	Medium	d__Bacteria	p__Acidobacteriota	c__Acidobacteriae	o__Acidobacteriales	f__Koribacteraceae	g__Bog-257	s__Bog-257 sp003165795
20150700_S33_7	73.03	2.59	0	0	0	19	Medium	d__Bacteria	p__Acidobacteriota	c__Acidobacteriae	o__Acidobacteriales	f__Acidobacteriaceae	g__Terracidiphilus	s__Terracidiphilus sp003139795
20150700_S34_18	95.61	2.73	0	0	0	62	Medium	d__Bacteria	p__Acidobacteriota	c__Acidobacteriae	o__Bryobacterales	f__Bryobacteraceae	g__Bog-159	s__Bog-159 sp003166475
20150700_S34_3	96.58	2.64	0	0	0	48	Medium	d__Bacteria	p__Acidobacteriota	c__Acidobacteriae	o__Acidobacteriales	f__SbA1	g__Bog-209	s__Bog-209 sp003139995
20150700_S34_5	89.48	1.83	20150700_S34_5_c_000000002714(2707,2815)	0	0	26	Medium	d__Bacteria	p__Acidobacteriota	c__Acidobacteriae	o__Acidobacteriales	f__Acidobacteriaceae	g__Terracidiphilus	s__Terracidiphilus sp003139795
20150700_S35_1	89.26	1.72	0	0	0	37	Medium	d__Bacteria	p__Acidobacteriota	c__Acidobacteriae	o__Acidobacteriales	f__Acidobacteriaceae	g__Terracidiphilus	s__Terracidiphilus sp003139795
20150700_S35_3	94.07	1.71	0	0	0	48	Medium	d__Bacteria	p__Acidobacteriota	c__Acidobacteriae	o__Acidobacteriales	f__SbA1	g__Bog-209	s__Bog-209 sp003139995
20150700_S35_8	97.08	3.51	0	0	0	56	Medium	d__Bacteria	p__Acidobacteriota	c__Acidobacteriae	o__Bryobacterales	f__Bryobacteraceae	g__Bog-159	s__Bog-159 sp003166475
20160700_E21_6	91.25	2.7	20160700_E21_6_c_000000002965(75174,75284)	0	0	26	Medium	d__Bacteria	p__Proteobacteria	c__Gammaproteobacteria	o__Steroidobacterales	f__Steroidobacteraceae	g__	s__
20160700_E23_1	75.8	1.04	0	0	0	27	Medium	d__Bacteria	p__Verrucomicrobiota	c__Verrucomicrobiae	o__Pedosphaerales	f__UBA11358	g__UBA11358	s__
20160700_E23_13	96.24	0.54	0	0	0	40	Medium	d__Bacteria	p__Bacteroidota	c__Bacteroidia	o__Bacteroidales	f__Paludibacteraceae	g__Paludibacter	s__
20160700_E23_17	92.43	0.86	20160700_E23_17_c_000000001834(11014,11122)	0	0	64	Medium	d__Bacteria	p__Acidobacteriota	c__Acidobacteriae	o__Acidobacteriales	f__Acidobacteriaceae	g__Terracidiphilus	s__
20160700_E23_2	92.61	2.87	0	20160700_E23_2_c_000000002233(97850,99383)	0	42	Medium	d__Bacteria	p__Proteobacteria	c__Gammaproteobacteria	o__Steroidobacterales	f__Steroidobacteraceae	g__Bog-1198	s__Bog-1198 sp003137095
20160700_E23_20	79.92	6.08	0	0	0	33	Medium	d__Bacteria	p__Verrucomicrobiota	c__Verrucomicrobiae	o__Pedosphaerales	f__UBA11358	g__UBA11358	s__
20160700_E23_25	77.25	0.88	20160700_E23_25_c_000000007653(5701,5810)	0	0	29	Medium	d__Bacteria	p__Acidobacteriota	c__Acidobacteriae	o__Bryobacterales	f__Bryobacteraceae	g__CAIVVT01	s__
20160700_E23_9	70.32	2.59	0	0	0	26	Medium	d__Bacteria	p__Acidobacteriota	c__Acidobacteriae	o__Acidobacteriales	f__Acidobacteriaceae	g__Terracidiphilus	s__
20160700_E25_12	80.74	2.03	0	0	0	31	Medium	d__Bacteria	p__Verrucomicrobiota	c__Verrucomicrobiae	o__Pedosphaerales	f__UBA11358	g__UBA11358	s__
20160700_E25_24	79	3.02	0	0	0	58	Medium	d__Bacteria	p__Acidobacteriota	c__Acidobacteriae	o__Acidobacteriales	f__Acidobacteriaceae	g__Terracidiphilus	s__
20160700_E25_27	79.75	0.85	0	0	0	33	Medium	d__Bacteria	p__Acidobacteriota	c__Acidobacteriae	o__Acidobacteriales	f__SbA1	g__Bog-209	s__
20160700_E25_4	94.37	8.45	0	0	0	32	Medium	d__Bacteria	p__Verrucomicrobiota	c__Verrucomicrobiae	o__Pedosphaerales	f__UBA8199	g__PALSA-1440	s__
20160700_E25_8	75.36	1.5	0	0	0	27	Medium	d__Bacteria	p__Firmicutes_B	c__Moorellia	o__Thermacetogeniales	f__Thermacetogeniaceae	g__Palsa-1188	s__
20160700_E25_9	92.61	1.75	20160700_E25_9_c_000000000557(762,871)	0	0	41	Medium	d__Bacteria	p__Acidobacteriota	c__Acidobacteriae	o__Bryobacterales	f__Bryobacteraceae	g__CAIVVT01	s__
20160700_P15_9	89.98	4.26	0	0	0	45	Medium	d__Bacteria	p__Proteobacteria	c__Gammaproteobacteria	o__Steroidobacterales	f__Steroidobacteraceae	g__Bog-1198	s__
20160700_S11_4	91.7	0	0	20160700_S11_4_c_000000001207(1,916)	0	35	Medium	d__Bacteria	p__Acidobacteriota	c__Acidobacteriae	o__Acidobacteriales	f__SbA1	g__Bog-209	s__Bog-209 sp003162935
20160700_S11_8	86.65	3.8	0	20160700_S11_8_c_000000000624(5870,6462)	0	35	Medium	d__Bacteria	p__Proteobacteria	c__Gammaproteobacteria	o__Steroidobacterales	f__Steroidobacteraceae	g__Bog-1198	s__Bog-1198 sp003137095
20160700_S13_11	92.72	0.86	0	0	0	18	Medium	d__Bacteria	p__Acidobacteriota	c__Acidobacteriae	o__Acidobacteriales	f__Acidobacteriaceae	g__Terracidiphilus	s__Terracidiphilus sp003142935
20160700_S13_13	71.04	1.32	0	0	0	51	Medium	d__Bacteria	p__Acidobacteriota	c__Acidobacteriae	o__Acidobacteriales	f__Acidobacteriaceae	g__Terracidiphilus	s__
20160700_S13_2	83.35	0	0	0	0	34	Medium	d__Bacteria	p__Acidobacteriota	c__Acidobacteriae	o__Acidobacteriales	f__Koribacteraceae	g__Bog-257	s__Bog-257 sp003165795
20160700_S13_3	77.04	2.14	0	0	0	36	Medium	d__Bacteria	p__Actinobacteriota	c__Acidimicrobiia	o__Acidimicrobiales	f__Palsa-688	g__Fen-671	s__Fen-671 sp003166025
20160700_S13_4	76.22	1.29	0	0	0	17	Medium	d__Bacteria	p__Acidobacteriota	c__Acidobacteriae	o__Acidobacteriales	f__Acidobacteriaceae	g__Terracidiphilus	s__Terracidiphilus sp003139795
20160700_S14_1	92.53	3.88	20160700_S14_1_c_000000002018(2707,2815)	0	0	35	Medium	d__Bacteria	p__Acidobacteriota	c__Acidobacteriae	o__Acidobacteriales	f__Acidobacteriaceae	g__Terracidiphilus	s__Terracidiphilus sp003139795
20160700_S14_14	85.12	1.72	0	0	0	31	Medium	d__Bacteria	p__Acidobacteriota	c__Acidobacteriae	o__Acidobacteriales	f__Acidobacteriaceae	g__Terracidiphilus	s__
20160700_S14_15	92.51	1.71	0	0	0	41	Medium	d__Bacteria	p__Acidobacteriota	c__Acidobacteriae	o__Acidobacteriales	f__SbA1	g__Bog-209	s__Bog-209 sp003139995
20160700_S14_23	78.05	1.21	0	0	0	42	Medium	d__Bacteria	p__Acidobacteriota	c__Acidobacteriae	o__Bryobacterales	f__Bryobacteraceae	g__Bog-159	s__Bog-159 sp003166475
20160700_S14_9	94.17	6.52	0	20160700_S14_9_c_000000004930(12814,13357)	0	37	Medium	d__Bacteria	p__Proteobacteria	c__Gammaproteobacteria	o__Steroidobacterales	f__Steroidobacteraceae	g__Bog-1198	s__
20160700_S15_1	91.28	4.31	0	0	0	38	Medium	d__Bacteria	p__Acidobacteriota	c__Acidobacteriae	o__Acidobacteriales	f__Acidobacteriaceae	g__Terracidiphilus	s__Terracidiphilus sp003139795
20160700_S15_16	96.58	1.71	0	0	0	45	Medium	d__Bacteria	p__Acidobacteriota	c__Acidobacteriae	o__Acidobacteriales	f__SbA1	g__Bog-209	s__Bog-209 sp003139995
20160700_S15_3	93.69	7.07	0	0	0	37	Medium	d__Bacteria	p__Proteobacteria	c__Gammaproteobacteria	o__Steroidobacterales	f__Steroidobacteraceae	g__Bog-1198	s__
20160700_S15_6	79.86	0.72	0	0	0	30	Medium	d__Bacteria	p__Firmicutes_B	c__Moorellia	o__Thermacetogeniales	f__Thermacetogeniaceae	g__Palsa-1188	s__Palsa-1188 sp003160265
20160700_S23_11	85.8	2.99	0	20160700_S23_11_c_000000006285(1,536)	0	33	Medium	d__Bacteria	p__Actinobacteriota	c__Acidimicrobiia	o__Acidimicrobiales	f__Palsa-688	g__Fen-671	s__Fen-671 sp003166025
20160700_S23_13	91.39	1.71	0	0	0	19	Medium	d__Bacteria	p__Acidobacteriota	c__Acidobacteriae	o__Acidobacteriales	f__SbA1	g__Bog-209	s__
20160700_S23_14	95.87	3.94	0	0	0	44	Medium	d__Bacteria	p__Actinobacteriota	c__Acidimicrobiia	o__Acidimicrobiales	f__Bog-793	g__Palsa-601	s__
20160700_S23_15	94.48	0.05	0	0	0	40	Medium	d__Bacteria	p__Acidobacteriota	c__Acidobacteriae	o__Acidobacteriales	f__SbA1	g__Bog-209	s__Bog-209 sp003162935
20160700_S23_16	89.2	0.93	20160700_S23_16_c_000000008991(349,459)	0	0	34	Medium	d__Bacteria	p__Acidobacteriota	c__Acidobacteriae	o__Acidobacteriales	f__Koribacteraceae	g__Bog-257	s__Bog-257 sp003165795
20160700_S23_17	84.49	2.46	0	0	0	24	Medium	d__Bacteria	p__Acidobacteriota	c__Acidobacteriae	o__Bryobacterales	f__Bryobacteraceae	g__PALSA-129	s__
20160700_S23_18	84.27	3.02	0	0	0	30	Medium	d__Bacteria	p__Acidobacteriota	c__Acidobacteriae	o__Acidobacteriales	f__Acidobacteriaceae	g__Terracidiphilus	s__Terracidiphilus sp003139795
20160700_S23_2	78.02	0.43	0	0	0	18	Medium	d__Bacteria	p__Actinobacteriota	c__Acidimicrobiia	o__Acidimicrobiales	f__RAAP-2	g__RAAP-2	s__
20160700_S23_4	76.02	5.77	0	0	0	19	Medium	d__Bacteria	p__Proteobacteria	c__Gammaproteobacteria	o__Steroidobacterales	f__Steroidobacteraceae	g__Bog-1198	s__
20160700_S23_8	92.22	5.93	0	0	0	29	Medium	d__Bacteria	p__Proteobacteria	c__Gammaproteobacteria	o__Steroidobacterales	f__Steroidobacteraceae	g__Bog-1198	s__
20160700_S25_10	90.64	1.72	0	0	0	26	Medium	d__Bacteria	p__Acidobacteriota	c__Acidobacteriae	o__Acidobacteriales	f__Acidobacteriaceae	g__Terracidiphilus	s__Terracidiphilus sp003139795
20160700_S25_4	77.45	0.32	0	0	0	24	Medium	d__Bacteria	p__Firmicutes_B	c__Moorellia	o__Thermacetogeniales	f__Thermacetogeniaceae	g__Palsa-1188	s__Palsa-1188 sp003160265
20160700_S33_1	92.73	0.07	0	0	0	36	Medium	d__Bacteria	p__Acidobacteriota	c__Acidobacteriae	o__Acidobacteriales	f__SbA1	g__Bog-209	s__Bog-209 sp003162935
20160700_S33_2	89.16	3.45	0	20160700_S33_2_c_000000002155(23893,24702)	0	34	Medium	d__Bacteria	p__Proteobacteria	c__Gammaproteobacteria	o__Steroidobacterales	f__Steroidobacteraceae	g__FEN-1191	s__
20160700_S33_6	80.58	3.93	0	0	0	26	Medium	d__Bacteria	p__Proteobacteria	c__Gammaproteobacteria	o__Steroidobacterales	f__Steroidobacteraceae	g__FEN-1191	s__
20160700_S33_7	88.69	2.4	0	0	0	34	Medium	d__Bacteria	p__Verrucomicrobiota	c__Verrucomicrobiae	o__Opitutales	f__Opitutaceae	g__Palsa-1447	s__Palsa-1447 sp003164715
20160700_S34_14	94.12	1.71	0	0	0	43	Medium	d__Bacteria	p__Acidobacteriota	c__Acidobacteriae	o__Acidobacteriales	f__SbA1	g__Bog-209	s__Bog-209 sp003139975
20160700_S34_5	83.77	2.14	0	0	0	46	Medium	d__Bacteria	p__Actinobacteriota	c__Actinomycetia	o__Streptosporangiales	f__Streptosporangiaceae	g__Chersky-822	s__
20160700_S34_7	81.11	1.72	0	0	0	23	Medium	d__Bacteria	p__Acidobacteriota	c__Acidobacteriae	o__Acidobacteriales	f__Acidobacteriaceae	g__Terracidiphilus	s__Terracidiphilus sp003165005
20160700_S35_14	91.23	0.85	0	0	0	38	Medium	d__Bacteria	p__Acidobacteriota	c__Acidobacteriae	o__Acidobacteriales	f__SbA1	g__Bog-209	s__Bog-209 sp003139995
20160700_S35_4	91.37	2.68	0	0	0	56	Medium	d__Bacteria	p__Acidobacteriota	c__Acidobacteriae	o__Bryobacterales	f__Bryobacteraceae	g__Bog-159	s__Bog-159 sp003166475
20170700_E13_4	90.41	0.68	0	0	0	36	Medium	d__Bacteria	p__Verrucomicrobiota	c__Verrucomicrobiae	o__Opitutales	f__Opitutaceae	g__Palsa-1447	s__Palsa-1447 sp003164715
20170700_E14_11	78.55	4.86	0	0	0	22	Medium	d__Bacteria	p__Verrucomicrobiota	c__Verrucomicrobiae	o__Pedosphaerales	f__UBA8199	g__PALSA-1440	s__
20170700_E14_14	90.94	1.75	0	0	0	56	Medium	d__Bacteria	p__Acidobacteriota	c__Acidobacteriae	o__Bryobacterales	f__Bryobacteraceae	g__Bog-159	s__Bog-159 sp003166475
20170700_E14_17	84.83	0	0	0	0	29	Medium	d__Bacteria	p__Firmicutes_B	c__Moorellia	o__Thermacetogeniales	f__Thermacetogeniaceae	g__Palsa-1188	s__Palsa-1188 sp003160265
20170700_E14_2	97.01	1.71	0	0	0	43	Medium	d__Bacteria	p__Acidobacteriota	c__Acidobacteriae	o__Acidobacteriales	f__SbA1	g__Bog-209	s__Bog-209 sp003139995
20170700_E15_4	77.05	4.55	0	0	0	17	Medium	d__Bacteria	p__Chloroflexota	c__Anaerolineae	o__Anaerolineales	f__EnvOPS12	g__UBA877	s__
20170700_E15_8	88.64	0.3	0	0	0	38	Medium	d__Bacteria	p__Chloroflexota	c__Anaerolineae	o__Anaerolineales	f__EnvOPS12	g__Fen-1038	s__Fen-1038 sp003141915
20170700_P23_1	93.45	2.97	0	20170700_P23_1_c_000000000006(49349,50435)	0	43	Medium	d__Bacteria	p__Proteobacteria	c__Gammaproteobacteria	o__Steroidobacterales	f__Steroidobacteraceae	g__Bog-1198	s__
20170700_P34_1	84.5	1.74	0	0	0	24	Medium	d__Bacteria	p__Proteobacteria	c__Gammaproteobacteria	o__Steroidobacterales	f__Steroidobacteraceae	g__PALSA-1196	s__
20170700_P34_4	87.92	2.14	0	0	0	53	Medium	d__Bacteria	p__Actinobacteriota	c__Acidimicrobiia	o__Acidimicrobiales	f__Bog-793	g__Fen-455	s__
20170700_S21_2	87.56	2.77	0	20170700_S21_2_c_000000000396(1,694)	0	38	Medium	d__Bacteria	p__Proteobacteria	c__Gammaproteobacteria	o__Steroidobacterales	f__Steroidobacteraceae	g__Bog-1198	s__Bog-1198 sp003137095
20170700_S21_3	95.6	0	0	0	0	38	Medium	d__Bacteria	p__Acidobacteriota	c__Acidobacteriae	o__Acidobacteriales	f__SbA1	g__Bog-209	s__Bog-209 sp003162935
20170700_S23_14	81.88	0.86	0	0	0	21	Medium	d__Bacteria	p__Acidobacteriota	c__Acidobacteriae	o__Acidobacteriales	f__Acidobacteriaceae	g__Terracidiphilus	s__Terracidiphilus sp003139795
20170700_S23_4	83.18	1.03	0	0	0	50	Medium	d__Bacteria	p__Acidobacteriota	c__Acidobacteriae	o__Acidobacteriales	f__Acidobacteriaceae	g__Terracidiphilus	s__
20170700_S24_1	80.75	3.08	0	0	0	24	Medium	d__Bacteria	p__Verrucomicrobiota	c__Verrucomicrobiae	o__Pedosphaerales	f__Palsa-1400	g__Palsa-1400	s__
20170700_S24_12	95.62	2.66	20170700_S24_12_c_000000002088(2707,2815)	0	0	21	Medium	d__Bacteria	p__Acidobacteriota	c__Acidobacteriae	o__Acidobacteriales	f__Acidobacteriaceae	g__Terracidiphilus	s__Terracidiphilus sp003139795
20170700_S24_14	90.17	0.86	20170700_S24_14_c_000000003589(17268,17376)	0	0	32	Medium	d__Bacteria	p__Acidobacteriota	c__Acidobacteriae	o__Acidobacteriales	f__Acidobacteriaceae	g__Terracidiphilus	s__
20170700_S24_18	80.91	0.86	0	0	0	18	Medium	d__Bacteria	p__Acidobacteriota	c__Acidobacteriae	o__Acidobacteriales	f__Acidobacteriaceae	g__Terracidiphilus	s__
20170700_S25_11	86	1.71	0	0	0	28	Medium	d__Bacteria	p__Acidobacteriota	c__Acidobacteriae	o__Acidobacteriales	f__SbA1	g__Bog-209	s__
20170700_S25_13	90.88	0.86	0	0	0	27	Medium	d__Bacteria	p__Acidobacteriota	c__Acidobacteriae	o__Acidobacteriales	f__Acidobacteriaceae	g__Terracidiphilus	s__Terracidiphilus sp003165095
20170700_S25_18	81.69	0.86	0	0	0	24	Medium	d__Bacteria	p__Acidobacteriota	c__Acidobacteriae	o__Acidobacteriales	f__Acidobacteriaceae	g__Terracidiphilus	s__Terracidiphilus sp003142935
20170700_S25_20	93.68	2.59	0	0	0	26	Medium	d__Bacteria	p__Acidobacteriota	c__Acidobacteriae	o__Acidobacteriales	f__Acidobacteriaceae	g__Terracidiphilus	s__Terracidiphilus sp003139795
20170700_S25_26	99.15	0.85	0	0	0	42	Medium	d__Bacteria	p__Acidobacteriota	c__Acidobacteriae	o__Acidobacteriales	f__SbA1	g__Bog-209	s__Bog-209 sp003139995
20170700_S25_32	96.62	4.05	0	0	0	42	Medium	d__Bacteria	p__Verrucomicrobiota	c__Verrucomicrobiae	o__Pedosphaerales	f__Palsa-1400	g__Palsa-1400	s__
20170700_S25_8	94.44	2.63	20170700_S25_8_c_000000004078(132,241)	0	0	40	Medium	d__Bacteria	p__Acidobacteriota	c__Acidobacteriae	o__Bryobacterales	f__Bryobacteraceae	g__CAIVVT01	s__
20170700_S31_2	99.09	1.71	0	0	0	37	Medium	d__Bacteria	p__Acidobacteriota	c__Acidobacteriae	o__Acidobacteriales	f__SbA1	g__Bog-209	s__Bog-209 sp003139975
20170700_S31_3	91.68	0.85	0	0	0	34	Medium	d__Bacteria	p__Acidobacteriota	c__Acidobacteriae	o__Acidobacteriales	f__SbA1	g__Bog-209	s__Bog-209 sp003162935
20170700_S31_5	77.19	0	20170700_S31_5_c_000000005141(10730,10818)	0	0	24	Medium	d__Bacteria	p__Acidobacteriota	c__Acidobacteriae	o__Acidobacteriales	f__Koribacteraceae	g__Bog-257	s__
20170700_S31_7	74.97	3.23	0	0	0	19	Medium	d__Bacteria	p__Proteobacteria	c__Gammaproteobacteria	o__Steroidobacterales	f__Steroidobacteraceae	g__FEN-1191	s__
20170700_S31_9	80.76	2.68	0	0	0	19	Medium	d__Bacteria	p__Proteobacteria	c__Gammaproteobacteria	o__Steroidobacterales	f__Steroidobacteraceae	g__FEN-1191	s__
20170700_S33_10	85.82	2.63	0	0	0	37	Medium	d__Bacteria	p__Acidobacteriota	c__Acidobacteriae	o__Bryobacterales	f__Bryobacteraceae	g__CAIVVT01	s__
20170700_S33_14	74.27	4.39	0	0	0	16	Medium	d__Bacteria	p__Acidobacteriota	c__Acidobacteriae	o__Bryobacterales	f__Bryobacteraceae	g__PALSA-129	s__
20170700_S33_17	88.76	0	0	0	0	40	Medium	d__Bacteria	p__Acidobacteriota	c__Acidobacteriae	o__Acidobacteriales	f__SbA1	g__Bog-209	s__Bog-209 sp003162935
20170700_S33_19	90.65	3.02	0	0	0	26	Medium	d__Bacteria	p__Acidobacteriota	c__Acidobacteriae	o__Acidobacteriales	f__Acidobacteriaceae	g__Terracidiphilus	s__Terracidiphilus sp003165075
20170700_S33_22	95.45	2.58	0	0	0	37	Medium	d__Bacteria	p__Actinobacteriota	c__Actinomycetia	o__Streptosporangiales	f__Streptosporangiaceae	g__Palsa-504	s__
20170700_S33_23	73.92	1.72	0	0	0	24	Medium	d__Bacteria	p__Acidobacteriota	c__Acidobacteriae	o__Acidobacteriales	f__Acidobacteriaceae	g__Terracidiphilus	s__
20170700_S33_25	89.05	1.29	20170700_S33_25_c_000000001841(310,418)	0	0	32	Medium	d__Bacteria	p__Acidobacteriota	c__Acidobacteriae	o__Acidobacteriales	f__Acidobacteriaceae	g__Terracidiphilus	s__
20170700_S33_29	97.15	0.85	0	0	0	42	Medium	d__Bacteria	p__Acidobacteriota	c__Acidobacteriae	o__Acidobacteriales	f__SbA1	g__Bog-209	s__Bog-209 sp003139975
20170700_S33_3	94.37	1.34	0	0	0	31	Medium	d__Bacteria	p__Acidobacteriota	c__Acidobacteriae	o__Acidobacteriales	f__Koribacteraceae	g__Bog-257	s__Bog-257 sp003165795
20170700_S33_32	91.15	1.72	0	0	0	25	Medium	d__Bacteria	p__Acidobacteriota	c__Acidobacteriae	o__Acidobacteriales	f__Acidobacteriaceae	g__Terracidiphilus	s__Terracidiphilus sp003165005
20170700_S33_34	80.08	2.56	0	0	0	21	Medium	d__Bacteria	p__Acidobacteriota	c__Acidobacteriae	o__Acidobacteriales	f__SbA1	g__JABDBE01	s__
20170700_S33_38	93.65	2.76	0	0	0	27	Medium	d__Bacteria	p__Acidobacteriota	c__Acidobacteriae	o__Acidobacteriales	f__Acidobacteriaceae	g__Terracidiphilus	s__Terracidiphilus sp003139795
20170700_S33_4	92.78	3.85	20170700_S33_4_c_000000002842(282,391)	0	0	59	Medium	d__Bacteria	p__Actinobacteriota	c__Acidimicrobiia	o__Acidimicrobiales	f__Palsa-688	g__Fen-671	s__Fen-671 sp003166025
20170700_S33_6	89.4	2.73	0	0	0	52	Medium	d__Bacteria	p__Acidobacteriota	c__Acidobacteriae	o__Bryobacterales	f__Bryobacteraceae	g__Bog-159	s__Bog-159 sp003166475
20170700_S34_11	81.88	1.27	20170700_S34_11_c_000000011444(7919,8026)	0	0	34	Medium	d__Bacteria	p__Firmicutes_B	c__Moorellia	o__Thermacetogeniales	f__Thermacetogeniaceae	g__Palsa-1188	s__
20170700_S34_12	94.54	2.99	0	0	0	41	Medium	d__Bacteria	p__Acidobacteriota	c__Acidobacteriae	o__Acidobacteriales	f__SbA1	g__Bog-209	s__Bog-209 sp003139995
20170700_S34_17	80.65	0.91	0	0	0	15	Medium	d__Bacteria	p__Acidobacteriota	c__Acidobacteriae	o__Acidobacteriales	f__SbA1	g__Sulfotelmatobacter	s__Sulfotelmatobacter sp003138975
20170700_S34_18	83.6	0	0	0	0	20	Medium	d__Bacteria	p__Acidobacteriota	c__Acidobacteriae	o__Acidobacteriales	f__Acidobacteriaceae	g__Terracidiphilus	s__Terracidiphilus sp003139795
20170700_S34_28	70.17	0	0	0	0	24	Medium	d__Bacteria	p__Acidobacteriota	c__Acidobacteriae	o__Acidobacteriales	f__Acidobacteriaceae	g__Terracidiphilus	s__
20170700_S34_29	72.76	0.88	20170700_S34_29_c_000000000761(2660,2769)	0	0	25	Medium	d__Bacteria	p__Acidobacteriota	c__Acidobacteriae	o__Bryobacterales	f__Bryobacteraceae	g__Bog-375	s__
20170700_S34_31	83.36	2.62	20170700_S34_31_c_000000005223(6743,6852)	0	0	34	Medium	d__Bacteria	p__Acidobacteriota	c__Acidobacteriae	o__UBA7540	f__UBA7540	g__UBA7540	s__
20170700_S34_33	92.66	0.85	0	0	0	24	Medium	d__Bacteria	p__Acidobacteriota	c__Acidobacteriae	o__Acidobacteriales	f__SbA1	g__Bog-209	s__Bog-209 sp003139975
20170700_S34_36	77.73	6.89	0	0	0	44	Medium	d__Bacteria	p__Verrucomicrobiota	c__Verrucomicrobiae	o__Pedosphaerales	f__UBA8199	g__PALSA-1440	s__
20170700_S34_41	77.7	3.38	0	0	0	31	Medium	d__Bacteria	p__Verrucomicrobiota	c__Verrucomicrobiae	o__Pedosphaerales	f__UBA8199	g__PALSA-1440	s__
20170700_S34_5	96.47	7.01	0	0	0	42	Medium	d__Bacteria	p__Proteobacteria	c__Gammaproteobacteria	o__Steroidobacterales	f__Steroidobacteraceae	g__Bog-1198	s__
20170700_S34_6	72.77	3.27	0	0	0	25	Medium	d__Bacteria	p__Verrucomicrobiota	c__Verrucomicrobiae	o__Pedosphaerales	f__UBA8199	g__PALSA-1440	s__
20170700_S35_1	85.89	2.66	0	0	0	33	Medium	d__Bacteria	p__Acidobacteriota	c__Acidobacteriae	o__Bryobacterales	f__Bryobacteraceae	g__CAIVVT01	s__
20170700_S35_10	76.79	4.76	0	0	0	25	Medium	d__Bacteria	p__Verrucomicrobiota	c__Verrucomicrobiae	o__Pedosphaerales	f__UBA8199	g__PALSA-1440	s__
20170700_S35_21	88.62	1.18	0	20170700_S35_21_c_000000004603(11228,12148)	0	32	Medium	d__Bacteria	p__Actinobacteriota	c__Thermoleophilia	o__UBA2241	f__UBA2241	g__Bog-752	s__Bog-752 sp003164655
20170700_S35_7	77.81	1.03	0	0	0	33	Medium	d__Bacteria	p__Firmicutes_B	c__Moorellia	o__Thermacetogeniales	f__Thermacetogeniaceae	g__Palsa-1188	s__
3300022524_6	91.05	2.14	3300022524_6_Ga0224534_1000977(8,115)	0	0	29	Medium	d__Bacteria	p__Firmicutes_B	c__Moorellia	o__Thermacetogeniales	f__Thermacetogeniaceae	g__Palsa-1188	s__Palsa-1188 sp003160265
3300022824_1	96.84	6.22	3300022824_1_Ga0224518_1000043(229,338)	0	0	81	Medium	d__Bacteria	p__Firmicutes_C	c__Negativicutes	o__Propionisporales	f__Propionisporaceae	g__CTSoil-075	s__
3300022877_4	70.79	0.29	3300022877_4_Ga0224527_1001104(4012,4123)	3300022877_4_Ga0224527_1001104(7944,9452)	0	47	Medium	d__Bacteria	p__Armatimonadota	c__Armatimonadia	o__Armatimonadales	f__Capsulimonadaceae	g__BOG-944	s__
3300023060_1	78.62	3.89	3300023060_1_Ga0224519_1000044(14457,14566)	0	0	66	Medium	d__Bacteria	p__Firmicutes_C	c__Negativicutes	o__Propionisporales	f__Propionisporaceae	g__CTSoil-075	s__
3300023091_6	92.71	5.56	3300023091_6_Ga0224559_1000064(4608,4717)	3300023091_6_Ga0224559_1000064(8461,9979)	0	60	Medium	d__Bacteria	p__Actinobacteriota	c__Acidimicrobiia	o__Acidimicrobiales	f__Bog-793	g__Fen-455	s__Fen-455 sp003140595
3300028747_4	91.17	2.85	3300028747_4_Ga0302219_10000720(10828,10937)	0	0	52	Medium	d__Bacteria	p__Actinobacteriota	c__Thermoleophilia	o__Solirubrobacterales	f__Solirubrobacteraceae	g__Palsa-465	s__Palsa-465 sp003165655
3300028766_3	98.92	1.52	0	0	0	45	Medium	d__Bacteria	p__Bacteroidota	c__Bacteroidia	o__Bacteroidales	f__Paludibacteraceae	g__Paludibacter	s__
3300028775_6	96.15	3.28	3300028775_6_Ga0302231_10000498(18927,19036)	3300028775_6_Ga0302231_10000498(22465,24008)	0	47	Medium	d__Bacteria	p__Actinobacteriota	c__Thermoleophilia	o__Solirubrobacterales	f__Solirubrobacteraceae	g__Palsa-465	s__Palsa-465 sp003165655
3300029986_4	73.53	7.87	0	3300029986_4_Ga0302188_10006066(4815,5883)	0	116	Medium	d__Bacteria	p__Armatimonadota	c__Fimbriimonadia	o__Fimbriimonadales	f__Fimbriimonadaceae	g__Fimbriimonas	s__
3300030054_5	94.44	3.7	3300030054_5_Ga0302182_10002518(7895,8004)	3300030054_5_Ga0302182_10000385(27125,28614)	0	49	Medium	d__Bacteria	p__Actinobacteriota	c__Thermoleophilia	o__Solirubrobacterales	f__Solirubrobacteraceae	g__Palsa-465	s__Palsa-465 sp003165655
3300030057_3	98.29	4.13	3300030057_3_Ga0302176_10000011(569,678)	0	0	49	Medium	d__Bacteria	p__Actinobacteriota	c__Thermoleophilia	o__Solirubrobacterales	f__Solirubrobacteraceae	g__Palsa-465	s__Palsa-465 sp003165655
3300030058_6	94.66	2.42	0	3300030058_6_Ga0302179_10000292(34434,35694)	0	44	Medium	d__Bacteria	p__Actinobacteriota	c__Thermoleophilia	o__Solirubrobacterales	f__Solirubrobacteraceae	g__Palsa-465	s__Palsa-465 sp003165655
3300030507_3	72.28	4.71	0	3300030507_3_Ga0302192_10007486(1,1235)	0	68	Medium	d__Bacteria	p__Armatimonadota	c__Fimbriimonadia	o__Fimbriimonadales	f__Fimbriimonadaceae	g__Fimbriimonas	s__
3300031233_8	87.39	9.6	0	0	0	35	Medium	d__Bacteria	p__Actinobacteriota	c__Thermoleophilia	o__Solirubrobacterales	f__Solirubrobacteraceae	g__Palsa-465	s__Palsa-465 sp003165655
3300033828_4	96.56	9.04	3300033828_4_Ga0334850_000623(853,961)	0	0	44	Medium	d__Bacteria	p__Proteobacteria	c__Gammaproteobacteria	o__Steroidobacterales	f__Steroidobacteraceae	g__FEN-1191	s__FEN-1191 sp003132025
3300036881_8	86.78	0.32	0	3300036881_8_Ga0334802_001253(22143,23770)	0	25	Medium	d__Bacteria	p__Firmicutes_B	c__Moorellia	o__Thermacetogeniales	f__Thermacetogeniaceae	g__Palsa-1188	s__Palsa-1188 sp003160265
3300036884_11	96.77	6.02	3300036884_11_Ga0334813_000395(62191,62300)	3300036884_11_Ga0334813_000395(57058,58619)	0	47	Medium	d__Bacteria	p__Desulfobacterota	c__Syntrophia	o__Syntrophales	f__UBA5619	g__UBA5619	s__UBA5619 sp003141195
3300036884_16	95.71	0.99	3300036884_16_Ga0334813_000164(99637,99747)	3300036884_16_Ga0334813_000039(156420,157915)	0	54	Medium	d__Bacteria	p__Chloroflexota	c__Dehalococcoidia	o__Dehalococcoidales	f__RBG-16-60-22	g__Fen-1077	s__Fen-1077 sp003141235
3300036885_17	72.68	0.99	3300036885_17_Ga0334823_001785(5712,5822)	0	0	25	Medium	d__Bacteria	p__Chloroflexota	c__Dehalococcoidia	o__Dehalococcoidales	f__RBG-16-60-22	g__Fen-1077	s__Fen-1077 sp003141235
3300036885_7	85.38	6.13	3300036885_7_Ga0334823_000416(3793,3901)	3300036885_7_Ga0334823_000272(2610,4171)	0	47	Medium	d__Bacteria	p__Desulfobacterota	c__Syntrophia	o__Syntrophales	f__UBA5619	g__UBA5619	s__UBA5619 sp003141195
3300036886_22	84.16	0.99	3300036886_22_Ga0334826_001837(7778,7888)	0	0	45	Medium	d__Bacteria	p__Chloroflexota	c__Dehalococcoidia	o__Dehalococcoidales	f__RBG-16-60-22	g__Fen-1077	s__Fen-1077 sp003141235
3300036886_9	95.48	4.73	3300036886_9_Ga0334826_000880(29988,30096)	3300036886_9_Ga0334826_000623(38880,39668)	0	45	Medium	d__Bacteria	p__Desulfobacterota	c__Syntrophia	o__Syntrophales	f__UBA5619	g__UBA5619	s__UBA5619 sp003141195
3300036889_9	89.8	1.74	3300036889_9_Ga0334831_000542(8,115)	0	0	34	Medium	d__Bacteria	p__Firmicutes_B	c__Moorellia	o__Thermacetogeniales	f__Thermacetogeniaceae	g__Palsa-1188	s__Palsa-1188 sp003160265
3300036895_7	93.69	1.55	3300036895_7_Ga0334838_000465(4392,4499)	3300036895_7_Ga0334838_000465(8760,10387)	0	46	Medium	d__Bacteria	p__Firmicutes_B	c__Moorellia	o__Thermacetogeniales	f__Thermacetogeniaceae	g__Palsa-1188	s__Palsa-1188 sp003160265
3300036906_8	91.15	0	0	0	0	32	Medium	d__Bacteria	p__Firmicutes_B	c__Moorellia	o__Thermacetogeniales	f__Thermacetogeniaceae	g__Palsa-1188	s__Palsa-1188 sp003160265
3300036907_7	89.36	1	3300036907_7_Ga0334868_000234(3,91)	3300036907_7_Ga0334868_004838(860,2487)	0	34	Medium	d__Bacteria	p__Firmicutes_B	c__Moorellia	o__Thermacetogeniales	f__Thermacetogeniaceae	g__Palsa-1188	s__Palsa-1188 sp003160265
3300036908_11	78.25	0.31	3300036908_11_Ga0334869_006465(3440,3547)	3300036908_11_Ga0334869_006465(7505,9132)	0	26	Medium	d__Bacteria	p__Firmicutes_B	c__Moorellia	o__Thermacetogeniales	f__Thermacetogeniaceae	g__Palsa-1188	s__Palsa-1188 sp003160265
3300036911_7	82.8	0	0	0	0	27	Medium	d__Bacteria	p__Bacteroidota	c__Bacteroidia	o__Bacteroidales	f__Paludibacteraceae	g__Paludibacter	s__
3300036914_4	84.1	6.85	0	0	0	26	Medium	d__Bacteria	p__Bacteroidota	c__UBA10030	o__UBA10030	f__UBA6906	g__Fen-1273	s__Fen-1273 sp003161955
3300036928_10	85.61	3.85	3300036928_10_Ga0334859_002943(3368,3476)	3300036928_10_Ga0334859_003027(1,789)	0	33	Medium	d__Bacteria	p__Actinobacteriota	c__Acidimicrobiia	o__Acidimicrobiales	f__RAAP-2	g__RAAP-2	s__
3300037062_9	92.73	6.55	3300037062_9_Ga0334881_000122(4211,4321)	3300037062_9_Ga0334881_000122(1,569)	0	50	Medium	d__Bacteria	p__Chloroflexota	c__Anaerolineae	o__Anaerolineales	f__EnvOPS12	g__Fen-1038	s__Fen-1038 sp003158885
3300037076_10	70.26	5.64	3300037076_10_Ga0395910_003179(5987,6087)	3300037076_10_Ga0395910_003179(727,2225)	0	26	Medium	d__Bacteria	p__Chloroflexota	c__Anaerolineae	o__Anaerolineales	f__Anaerolineaceae	g__UBA700	s__
3300037086_8	81.08	8.39	3300037086_8_Ga0334812_002617(876,984)	3300037086_8_Ga0334812_004579(3873,5434)	0	43	Medium	d__Bacteria	p__Desulfobacterota	c__Syntrophia	o__Syntrophales	f__UBA5619	g__UBA5619	s__UBA5619 sp003141195
3300037087_12	98.06	7.96	3300037087_12_Ga0334814_001334(432,540)	3300037087_12_Ga0334814_000915(38628,39416)	0	46	Medium	d__Bacteria	p__Desulfobacterota	c__Syntrophia	o__Syntrophales	f__UBA5619	g__UBA5619	s__UBA5619 sp003141195
3300037087_21	72.19	5.36	3300037087_21_Ga0334814_005562(9666,9776)	3300037087_21_Ga0334814_011061(4875,6135)	0	27	Medium	d__Bacteria	p__Chloroflexota	c__Dehalococcoidia	o__Dehalococcoidales	f__RBG-16-60-22	g__Fen-1077	s__Fen-1077 sp003141235
3300037089_12	81.35	1.85	3300037089_12_Ga0334820_000565(2978,3088)	3300037089_12_Ga0334820_000209(68531,70030)	0	47	Medium	d__Bacteria	p__Chloroflexota	c__Dehalococcoidia	o__GIF9	f__UBA5629	g__JAFGLP01	s__
3300037089_7	96.77	8.39	3300037089_7_Ga0334820_000704(29988,30096)	3300037089_7_Ga0334820_000505(2,628)	0	46	Medium	d__Bacteria	p__Desulfobacterota	c__Syntrophia	o__Syntrophales	f__UBA5619	g__UBA5619	s__UBA5619 sp003141195
3300037090_7	88.47	2.91	0	0	0	39	Medium	d__Bacteria	p__Chloroflexota	c__Anaerolineae	o__Anaerolineales	f__EnvOPS12	g__UBA877	s__
3300037090_8	96.77	5.59	3300037090_8_Ga0334824_000564(445,553)	0	0	45	Medium	d__Bacteria	p__Desulfobacterota	c__Syntrophia	o__Syntrophales	f__UBA5619	g__UBA5619	s__UBA5619 sp003141195
3300037091_8	98.06	7.31	3300037091_8_Ga0334825_000387(4237,4345)	3300037091_8_Ga0334825_000321(1,913)	0	49	Medium	d__Bacteria	p__Desulfobacterota	c__Syntrophia	o__Syntrophales	f__UBA5619	g__UBA5619	s__UBA5619 sp003141195
3300037092_8	88.35	0	3300037092_8_Ga0334832_000236(50246,50353)	3300037092_8_Ga0334832_000236(54536,55989)	0	35	Medium	d__Bacteria	p__Firmicutes_B	c__Moorellia	o__Thermacetogeniales	f__Thermacetogeniaceae	g__Palsa-1188	s__Palsa-1188 sp003160265
3300037095_6	93.05	0.63	3300037095_6_Ga0334842_000742(2,103)	0	0	44	Medium	d__Bacteria	p__Firmicutes_B	c__Moorellia	o__Thermacetogeniales	f__Thermacetogeniaceae	g__Palsa-1188	s__Palsa-1188 sp003160265
3300037101_7	91.79	0.63	0	3300037101_7_Ga0395699_000535(722,2349)	0	38	Medium	d__Bacteria	p__Firmicutes_B	c__Moorellia	o__Thermacetogeniales	f__Thermacetogeniaceae	g__Palsa-1188	s__Palsa-1188 sp003160265
3300037104_11	99.2	2.53	3300037104_11_Ga0395706_001563(19302,19410)	3300037104_11_Ga0395706_000215(3636,5179)	0	47	Medium	d__Bacteria	p__Spirochaetota	c__Spirochaetia	o__SZUA-6	f__Fen-1364	g__Fen-1364	s__Fen-1364 sp003141795
3300037104_15	96.7	0.99	3300037104_15_Ga0395706_000100(10351,10461)	3300037104_15_Ga0395706_000075(128430,129929)	0	53	Medium	d__Bacteria	p__Chloroflexota	c__Dehalococcoidia	o__GIF9	f__UBA5629	g__JAFGLP01	s__
3300037107_8	82.76	1.15	3300037107_8_Ga0395718_003125(6830,6935)	3300037107_8_Ga0395718_005090(419,1958)	0	37	Medium	d__Bacteria	p__Spirochaetota	c__Spirochaetia	o__Treponematales	f__UBA8932	g__UBA1306	s__
3300037108_10	83.16	0.85	3300037108_10_Ga0395720_016553(348,457)	0	0	42	Medium	d__Bacteria	p__Actinobacteriota	c__Acidimicrobiia	o__Acidimicrobiales	f__Palsa-688	g__Fen-671	s__Fen-671 sp003166025
3300037108_6	88.18	5.91	3300037108_6_Ga0395720_001028(10639,10749)	3300037108_6_Ga0395720_001028(5505,7003)	0	42	Medium	d__Bacteria	p__Chloroflexota	c__Anaerolineae	o__Anaerolineales	f__EnvOPS12	g__UBA877	s__
3300037149_6	86.02	1.3	3300037149_6_Ga0395740_000247(62543,62654)	0	0	48	Medium	d__Bacteria	p__Armatimonadota	c__Armatimonadia	o__Armatimonadales	f__Capsulimonadaceae	g__BOG-944	s__
3300037157_4	73.49	6.67	0	0	0	35	Medium	d__Bacteria	p__Actinobacteriota	c__Actinomycetia	o__Streptosporangiales	f__Streptosporangiaceae	g__Palsa-506	s__
3300037159_8	95.58	2.64	3300037159_8_Ga0395657_001809(12795,12903)	3300037159_8_Ga0395657_016974(2573,4088)	0	48	Medium	d__Bacteria	p__Actinobacteriota	c__Acidimicrobiia	o__Acidimicrobiales	f__RAAP-2	g__RAAP-2	s__
3300037171_7	91.31	2.55	0	3300037171_7_Ga0395639_006877(68,1695)	0	29	Medium	d__Bacteria	p__Firmicutes_B	c__Moorellia	o__Thermacetogeniales	f__Thermacetogeniaceae	g__Palsa-1188	s__Palsa-1188 sp003160265
3300037175_6	91.79	0.29	0	0	0	43	Medium	d__Bacteria	p__Firmicutes_B	c__Moorellia	o__Thermacetogeniales	f__Thermacetogeniaceae	g__Palsa-1188	s__Palsa-1188 sp003160265
3300037176_9	96.45	1.97	3300037176_9_Ga0395646_002193(12384,12493)	3300037176_9_Ga0395646_002193(7111,8671)	0	50	Medium	d__Bacteria	p__Desulfobacterota	c__Syntrophia	o__Syntrophales	f__Smithellaceae	g__Smithella	s__Smithella sp003139775
3300037182_9	91.37	2.22	3300037182_9_Ga0395695_005671(8562,8661)	0	0	36	Medium	d__Bacteria	p__Firmicutes_B	c__Moorellia	o__Thermacetogeniales	f__Thermacetogeniaceae	g__Palsa-1188	s__Palsa-1188 sp003160265
3300037184_7	78.16	3.71	0	0	0	32	Medium	d__Bacteria	p__Spirochaetota	c__Spirochaetia	o__Treponematales	f__UBA8932	g__UBA1306	s__
3300037185_7	89.66	1.15	3300037185_7_Ga0395721_000306(39017,39118)	3300037185_7_Ga0395721_005776(6,1001)	0	34	Medium	d__Bacteria	p__Spirochaetota	c__Spirochaetia	o__Treponematales	f__UBA8932	g__UBA1306	s__
3300037198_12	75.52	6.8	3300037198_12_Ga0395635_0005772(5565,5681)	3300037198_12_Ga0395635_0004211(4262,5819)	0	40	Medium	d__Bacteria	p__Desulfobacterota_G	c__Syntrophorhabdia	o__Syntrophorhabdales	f__Syntrophorhabdaceae	g__PNOF01	s__
3300037212_8	74.29	1.72	0	0	0	20	Medium	d__Bacteria	p__Actinobacteriota	c__Thermoleophilia	o__Solirubrobacterales	f__Solirubrobacteraceae	g__Palsa-513	s__Palsa-513 sp003157595
3300037225_15	96.7	0	3300037225_15_Ga0395714_000121(16322,16432)	3300037225_15_Ga0395714_000201(20209,21708)	0	52	Medium	d__Bacteria	p__Chloroflexota	c__Dehalococcoidia	o__GIF9	f__UBA5629	g__JAFGLP01	s__
3300037225_16	72.46	3.36	0	0	0	43	Medium	d__Bacteria	p__Desulfobacterota_G	c__Syntrophorhabdia	o__Syntrophorhabdales	f__WCHB1-27	g__	s__
3300037225_18	88.1	9.89	3300037225_18_Ga0395714_006352(8651,8739)	0	0	37	Medium	d__Bacteria	p__Krumholzibacteriota	c__Krumholzibacteria	o__Krumholzibacteriales	f__Krumholzibacteriaceae	g__SSS58A	s__
3300037236_6	87.83	4.02	3300037236_6_Ga0395647_014507(137,244)	0	0	23	Medium	d__Bacteria	p__Firmicutes_B	c__Moorellia	o__Thermacetogeniales	f__Thermacetogeniaceae	g__Palsa-1188	s__Palsa-1188 sp003160265
3300037349_7	96.58	4.87	3300037349_7_Ga0334839_000279(396,505)	3300037349_7_Ga0334839_008808(4840,6120)	0	69	Medium	d__Bacteria	p__Actinobacteriota	c__Acidimicrobiia	o__Acidimicrobiales	f__Palsa-688	g__Fen-671	s__Fen-671 sp003166025
3300037355_2	71.37	9.9	0	0	0	38	Medium	d__Bacteria	p__Acidobacteriota	c__Acidobacteriae	o__Acidobacteriales	f__SbA1	g__Bog-209	s__
3300037359_15	73.92	1.08	0	0	0	17	Medium	d__Bacteria	p__Actinobacteriota	c__Thermoleophilia	o__UBA2241	f__UBA2241	g__Bog-752	s__Bog-752 sp003164655
3300037360_11	82.91	5	3300037360_11_Ga0310742_000979(6234,6344)	3300037360_11_Ga0310742_000979(9984,11489)	0	38	Medium	d__Bacteria	p__Chloroflexota	c__Anaerolineae	o__Anaerolineales	f__EnvOPS12	g__Fen-1038	s__Fen-1038 sp003141915
3300037360_6	88.36	5.08	3300037360_6_Ga0310742_003058(9183,9293)	3300037360_6_Ga0310742_004301(1336,2834)	0	40	Medium	d__Bacteria	p__Chloroflexota	c__Anaerolineae	o__Anaerolineales	f__EnvOPS12	g__UBA877	s__
3300037360_7	83.06	9.79	0	3300037360_7_Ga0310742_002822(3,1093)	0	38	Medium	d__Bacteria	p__Proteobacteria	c__Alphaproteobacteria	o__Rhizobiales	f__Beijerinckiaceae	g__Roseiarcus	s__
3300037369_3	97.44	5.25	3300037369_3_Ga0400206_000137(331,440)	3300037369_3_Ga0400206_000132(1,405)	0	43	Medium	d__Bacteria	p__Actinobacteriota	c__Thermoleophilia	o__Solirubrobacterales	f__Solirubrobacteraceae	g__Palsa-465	s__Palsa-465 sp003165655
3300037394_5	94.65	5.33	3300037394_5_Ga0310758_0002558(14658,14768)	3300037394_5_Ga0310758_0004236(6198,7709)	0	58	Medium	d__Bacteria	p__Actinobacteriota	c__Actinomycetia	o__Streptosporangiales	f__Streptosporangiaceae	g__Palsa-506	s__
3300038458_11	80.6	3.47	3300038458_11_Ga0436657_0000484(1205,1315)	0	0	30	Medium	d__Bacteria	p__Acidobacteriota	c__Aminicenantia	o__Aminicenantales	f__UBA4085	g__FEN-413	s__
3300039216_13	76.82	0.91	0	0	0	35	Medium	d__Bacteria	p__Chloroflexota	c__Anaerolineae	o__Anaerolineales	f__EnvOPS12	g__Fen-1038	s__Fen-1038 sp003141915
Bog.Labelled.R1.T1.F1.JGI.BFC.metaspades_bin.18_71.34_4.40	71.34	4.4	0	0	0	35	Medium	d__Bacteria	p__Proteobacteria	c__Gammaproteobacteria	o__Steroidobacterales	f__Steroidobacteraceae	g__Bog-1198	s__Bog-1198 sp003137095
Bog.Labelled.R1.T1.F1.JGI.BFC.metaspades_bin.199_92.95_6.32	92.95	6.32	Bog.Labelled.R1.T1.F1.JGI.BFC.metaspades_bin.199_92.95_6.32_scaffold_15582_c1(2,109)	0	0	43	Medium	d__Bacteria	p__Acidobacteriota	c__Acidobacteriae	o__Bryobacterales	f__Bryobacteraceae	g__CAIVVT01	s__
Bog.Labelled.R1.T1.F1.JGI.BFC.metaspades_bin.83_92.75_0.93	92.75	0.93	0	0	0	50	Medium	d__Bacteria	p__Armatimonadota	c__Fimbriimonadia	o__Fimbriimonadales	f__Fimbriimonadaceae	g__Fimbriimonas	s__
Bog.Labelled.R1.T1.F1.JGI.BFC.metaspades_bin.92_71.73_6.10	71.73	6.1	0	0	0	31	Medium	d__Bacteria	p__Proteobacteria	c__Alphaproteobacteria	o__Rhizobiales	f__Beijerinckiaceae	g__Roseiarcus	s__
Bog.Labelled.R1.T1.F1.JGI.BFC.metaspades_bin.95_92.26_8.95	92.26	8.95	0	0	0	44	Medium	d__Bacteria	p__Proteobacteria	c__Gammaproteobacteria	o__Steroidobacterales	f__Steroidobacteraceae	g__Bog-1198	s__
Bog.Labelled.R1.T1.F1.trimmomatic.megahit_bin.1_88.07_4.41	88.07	4.41	Bog.Labelled.R1.T1.F1.trimmomatic.megahit_bin.1_88.07_4.41_k141_251564(687,795)	0	0	39	Medium	d__Bacteria	p__Acidobacteriota	c__Acidobacteriae	o__Acidobacteriales	f__Acidobacteriaceae	g__Terracidiphilus	s__
Bog.Labelled.R1.T1.F2.JGI.BFC.metaspades_bin.21_82.31_0.77	82.31	0.77	0	0	0	39	Medium	d__Bacteria	p__Acidobacteriota	c__Acidobacteriae	o__Acidobacteriales	f__SbA1	g__Bog-209	s__Bog-209 sp003162935
Bog.Labelled.R1.T1.F2.trimmomatic.megahit_bin.42_94.82_0.52	94.82	0.52	0	0	0	46	Medium	d__Bacteria	p__Acidobacteriota	c__Acidobacteriae	o__Acidobacteriales	f__SbA1	g__Bog-209	s__Bog-209 sp003162935
Bog.Labelled.R1.T1.F2.trimmomatic.megahit_bin.5_79.74_4.96	79.74	4.96	0	Bog.Labelled.R1.T1.F2.trimmomatic.megahit_bin.5_79.74_4.96_k141_188108(1,841)	0	30	Medium	d__Bacteria	p__Acidobacteriota	c__Acidobacteriae	o__Acidobacteriales	f__Acidobacteriaceae	g__Terracidiphilus	s__
Bog.Labelled.R1.T1.F2.trimmomatic.megahit_bin.7_80.24_3.03	80.24	3.03	Bog.Labelled.R1.T1.F2.trimmomatic.megahit_bin.7_80.24_3.03_k141_1118538(317,426)	0	0	35	Medium	d__Bacteria	p__Acidobacteriota	c__Acidobacteriae	o__Acidobacteriales	f__Acidobacteriaceae	g__Terracidiphilus	s__
Bog.Labelled.R1.T1.F2.trimmomatic.metaspades_bin.28_89.48_0.00	89.48	0	0	0	0	39	Medium	d__Bacteria	p__Acidobacteriota	c__Acidobacteriae	o__Acidobacteriales	f__SbA1	g__Bog-209	s__Bog-209 sp003162935
Bog.Labelled.R1.T1.F2.trimmomatic.metaspades_bin.32_71.72_0.86	71.72	0.86	Bog.Labelled.R1.T1.F2.trimmomatic.metaspades_bin.32_71.72_0.86_NODE_727_length_16767_cov_17.242520(244,353)	0	0	19	Medium	d__Bacteria	p__Acidobacteriota	c__Acidobacteriae	o__Acidobacteriales	f__Acidobacteriaceae	g__Terracidiphilus	s__
Bog.Labelled.R1.T1.F3.JGI.BFC.metaspades_bin.21_70.59_3.67	70.59	3.67	0	0	0	21	Medium	d__Bacteria	p__Proteobacteria	c__Gammaproteobacteria	o__Steroidobacterales	f__Steroidobacteraceae	g__Bog-1198	s__
Bog.Labelled.R1.T1.F3.trimmomatic.megahit_bin.30_93.43_6.86	93.43	6.86	0	0	0	39	Medium	d__Bacteria	p__Proteobacteria	c__Gammaproteobacteria	o__Steroidobacterales	f__Steroidobacteraceae	g__Bog-1198	s__
Bog.Labelled.R1.T1.F3.trimmomatic.megahit_bin.4_83.27_2.06	83.27	2.06	0	0	0	46	Medium	d__Bacteria	p__Acidobacteriota	c__Acidobacteriae	o__Acidobacteriales	f__Acidobacteriaceae	g__Terracidiphilus	s__
Bog.Labelled.R1.T1.F3.trimmomatic.megahit_bin.50_91.82_3.18	91.82	3.18	0	0	0	42	Medium	d__Bacteria	p__Proteobacteria	c__Alphaproteobacteria	o__Sphingomonadales	f__Sphingomonadaceae	g__Novosphingobium	s__Novosphingobium sp001519055
Bog.Labelled.R1.T1.F3.trimmomatic.megahit_bin.66_96.10_0.85	96.1	0.85	0	0	0	47	Medium	d__Bacteria	p__Acidobacteriota	c__Acidobacteriae	o__Acidobacteriales	f__SbA1	g__Bog-209	s__Bog-209 sp003162935
Bog.Labelled.R1.T1.F3.trimmomatic.metaspades_bin.29_96.53_0.00	96.53	0	0	0	0	46	Medium	d__Bacteria	p__Acidobacteriota	c__Acidobacteriae	o__Acidobacteriales	f__SbA1	g__Bog-209	s__Bog-209 sp003162935
Bog.Labelled.R1.T1.F3.trimmomatic.metaspades_bin.37_91.22_6.22	91.22	6.22	0	0	0	28	Medium	d__Bacteria	p__Proteobacteria	c__Gammaproteobacteria	o__Steroidobacterales	f__Steroidobacteraceae	g__Bog-1198	s__
Bog.Labelled.R1.T1.F3.trimmomatic.metaspades_bin.39_80.35_1.72	80.35	1.72	Bog.Labelled.R1.T1.F3.trimmomatic.metaspades_bin.39_80.35_1.72_NODE_1139_length_18209_cov_42.833150(351,459)	0	0	15	Medium	d__Bacteria	p__Acidobacteriota	c__Acidobacteriae	o__Acidobacteriales	f__Acidobacteriaceae	g__Terracidiphilus	s__
Bog.Labelled.R1.T1.F3.trimmomatic.metaspades_bin.63_86.60_4.41	86.6	4.41	0	0	0	32	Medium	d__Bacteria	p__Proteobacteria	c__Alphaproteobacteria	o__Sphingomonadales	f__Sphingomonadaceae	g__Novosphingobium	s__Novosphingobium sp001519055
Bog.Labelled.R1.T2.F1.JGI.BFC.metaspades_bin.74_96.29_1.61	96.29	1.61	0	0	0	45	Medium	d__Bacteria	p__Bacteroidota	c__Bacteroidia	o__Bacteroidales	f__Paludibacteraceae	g__Paludibacter	s__
Bog.Labelled.R1.T2.F1.trimmomatic.megahit_bin.48_81.53_2.59	81.53	2.59	0	0	0	29	Medium	d__Bacteria	p__Acidobacteriota	c__Acidobacteriae	o__Acidobacteriales	f__Acidobacteriaceae	g__Terracidiphilus	s__
Bog.Labelled.R1.T2.F1.trimmomatic.megahit_bin.65_96.53_0.85	96.53	0.85	0	0	0	46	Medium	d__Bacteria	p__Acidobacteriota	c__Acidobacteriae	o__Acidobacteriales	f__SbA1	g__Bog-209	s__Bog-209 sp003162935
Bog.Labelled.R1.T2.F1.trimmomatic.megahit_bin.66_98.12_1.34	98.12	1.34	0	0	0	48	Medium	d__Bacteria	p__Bacteroidota	c__Bacteroidia	o__Bacteroidales	f__Paludibacteraceae	g__Paludibacter	s__
Bog.Labelled.R1.T2.F1.trimmomatic.metaspades_bin.118_95.25_0.00	95.25	0	0	0	0	39	Medium	d__Bacteria	p__Acidobacteriota	c__Acidobacteriae	o__Acidobacteriales	f__SbA1	g__Bog-209	s__Bog-209 sp003162935
Bog.Labelled.R1.T2.F1.trimmomatic.metaspades_bin.66_94.09_0.54	94.09	0.54	0	0	0	36	Medium	d__Bacteria	p__Bacteroidota	c__Bacteroidia	o__Bacteroidales	f__Paludibacteraceae	g__Paludibacter	s__
Bog.Labelled.R1.T2.F1.trimmomatic.metaspades_bin.81_74.41_0.86	74.41	0.86	Bog.Labelled.R1.T2.F1.trimmomatic.metaspades_bin.81_74.41_0.86_NODE_15441_length_5336_cov_5.583034(5000,5109)	0	0	25	Medium	d__Bacteria	p__Acidobacteriota	c__Acidobacteriae	o__Acidobacteriales	f__Acidobacteriaceae	g__Terracidiphilus	s__
Bog.Labelled.R1.T2.F1.trimmomatic.metaspades_bin.87_88.00_1.72	88	1.72	0	0	0	23	Medium	d__Bacteria	p__Acidobacteriota	c__Acidobacteriae	o__Acidobacteriales	f__Acidobacteriaceae	g__Terracidiphilus	s__
Bog.Labelled.R1.T2.F2.JGI.BFC.metaspades_bin.22_87.69_1.71	87.69	1.71	0	0	0	40	Medium	d__Bacteria	p__Acidobacteriota	c__Acidobacteriae	o__Acidobacteriales	f__SbA1	g__Bog-209	s__Bog-209 sp003162935
Bog.Labelled.R1.T2.F2.JGI.BFC.metaspades_bin.48_88.80_1.52	88.8	1.52	0	0	0	60	Medium	d__Bacteria	p__Bacteroidota	c__Bacteroidia	o__Bacteroidales	f__Paludibacteraceae	g__Paludibacter	s__
Bog.Labelled.R1.T2.F2.JGI.BFC.metaspades_bin.65_71.67_0.96	71.67	0.96	Bog.Labelled.R1.T2.F2.JGI.BFC.metaspades_bin.65_71.67_0.96_scaffold_27619_c1(318,427)	0	0	22	Medium	d__Bacteria	p__Acidobacteriota	c__Acidobacteriae	o__Acidobacteriales	f__Acidobacteriaceae	g__Terracidiphilus	s__
Bog.Labelled.R1.T2.F2.trimmomatic.megahit_bin.53_94.82_1.12	94.82	1.12	0	0	0	49	Medium	d__Bacteria	p__Acidobacteriota	c__Acidobacteriae	o__Acidobacteriales	f__SbA1	g__Bog-209	s__Bog-209 sp003162935
Bog.Labelled.R1.T2.F2.trimmomatic.megahit_bin.7_87.18_2.63	87.18	2.63	Bog.Labelled.R1.T2.F2.trimmomatic.megahit_bin.7_87.18_2.63_k141_153111(5361,5470)	0	0	44	Medium	d__Bacteria	p__Acidobacteriota	c__Acidobacteriae	o__Acidobacteriales	f__Acidobacteriaceae	g__Terracidiphilus	s__
Bog.Labelled.R1.T2.F2.trimmomatic.megahit_bin.94_94.89_2.69	94.89	2.69	0	0	0	44	Medium	d__Bacteria	p__Bacteroidota	c__Bacteroidia	o__Bacteroidales	f__Paludibacteraceae	g__Paludibacter	s__
Bog.Labelled.R1.T2.F2.trimmomatic.metaspades_bin.10_80.62_1.72	80.62	1.72	0	Bog.Labelled.R1.T2.F2.trimmomatic.metaspades_bin.10_80.62_1.72_NODE_269_length_62396_cov_37.661186(61510,62396)	0	14	Medium	d__Bacteria	p__Acidobacteriota	c__Acidobacteriae	o__Acidobacteriales	f__Acidobacteriaceae	g__Terracidiphilus	s__
Bog.Labelled.R1.T2.F2.trimmomatic.metaspades_bin.17_95.70_0.54	95.7	0.54	0	0	0	39	Medium	d__Bacteria	p__Bacteroidota	c__Bacteroidia	o__Bacteroidales	f__Paludibacteraceae	g__Paludibacter	s__
Bog.Labelled.R1.T2.F2.trimmomatic.metaspades_bin.79_94.55_0.85	94.55	0.85	0	0	0	41	Medium	d__Bacteria	p__Acidobacteriota	c__Acidobacteriae	o__Acidobacteriales	f__SbA1	g__Bog-209	s__Bog-209 sp003162935
Bog.Labelled.R1.T2.F2.trimmomatic.metaspades_bin.98_79.41_2.20	79.41	2.2	0	0	0	22	Medium	d__Bacteria	p__Acidobacteriota	c__Acidobacteriae	o__Acidobacteriales	f__Acidobacteriaceae	g__Terracidiphilus	s__
Bog.Labelled.R1.T2.F3.JGI.BFC.metaspades_bin.121_84.57_5.39	84.57	5.39	0	0	0	53	Medium	d__Bacteria	p__Acidobacteriota	c__Acidobacteriae	o__Acidobacteriales	f__Acidobacteriaceae	g__Terracidiphilus	s__
Bog.Labelled.R1.T2.F3.JGI.BFC.metaspades_bin.122_81.57_2.10	81.57	2.1	0	0	0	42	Medium	d__Bacteria	p__Acidobacteriota	c__Acidobacteriae	o__Acidobacteriales	f__SbA1	g__Bog-209	s__Bog-209 sp003162935
Bog.Labelled.R1.T2.F3.JGI.BFC.metaspades_bin.127_89.77_5.17	89.77	5.17	0	0	0	28	Medium	d__Bacteria	p__Acidobacteriota	c__Acidobacteriae	o__Acidobacteriales	f__Acidobacteriaceae	g__Terracidiphilus	s__
Bog.Labelled.R1.T2.F3.JGI.BFC.metaspades_bin.52_87.93_2.59	87.93	2.59	Bog.Labelled.R1.T2.F3.JGI.BFC.metaspades_bin.52_87.93_2.59_scaffold_14046_c1(619,727)	Bog.Labelled.R1.T2.F3.JGI.BFC.metaspades_bin.52_87.93_2.59_scaffold_162_c1(61580,63075)	0	35	Medium	d__Bacteria	p__Acidobacteriota	c__Acidobacteriae	o__Acidobacteriales	f__Acidobacteriaceae	g__Terracidiphilus	s__
Bog.Labelled.R1.T2.F3.JGI.BFC.metaspades_bin.85_87.91_6.58	87.91	6.58	0	0	0	32	Medium	d__Bacteria	p__Proteobacteria	c__Gammaproteobacteria	o__Steroidobacterales	f__Steroidobacteraceae	g__Bog-1198	s__
Bog.Labelled.R1.T2.F3.trimmomatic.metaspades_bin.108_90.48_2.24	90.48	2.24	0	0	0	42	Medium	d__Bacteria	p__Proteobacteria	c__Alphaproteobacteria	o__Acetobacterales	f__Acetobacteraceae	g__Palsa-883	s__
Bog.Labelled.R1.T2.F3.trimmomatic.metaspades_bin.123_95.34_0.00	95.34	0	0	0	0	43	Medium	d__Bacteria	p__Acidobacteriota	c__Acidobacteriae	o__Acidobacteriales	f__SbA1	g__Bog-209	s__Bog-209 sp003162935
Bog.Labelled.R1.T2.F3.trimmomatic.metaspades_bin.153_79.81_4.31	79.81	4.31	0	0	0	31	Medium	d__Bacteria	p__Acidobacteriota	c__Acidobacteriae	o__Acidobacteriales	f__Acidobacteriaceae	g__Terracidiphilus	s__
Bog.Labelled.R1.T2.F3.trimmomatic.metaspades_bin.156_75.47_1.46	75.47	1.46	0	0	0	28	Medium	d__Bacteria	p__Proteobacteria	c__Alphaproteobacteria	o__Sphingomonadales	f__Sphingomonadaceae	g__Novosphingobium	s__Novosphingobium sp001519055
Bog.Labelled.R1.T2.F3.trimmomatic.metaspades_bin.46_85.23_4.48	85.23	4.48	0	0	0	17	Medium	d__Bacteria	p__Acidobacteriota	c__Acidobacteriae	o__Acidobacteriales	f__Acidobacteriaceae	g__Terracidiphilus	s__
Bog.Labelled.R1.T2.F3.trimmomatic.metaspades_bin.49_84.36_1.72	84.36	1.72	Bog.Labelled.R1.T2.F3.trimmomatic.metaspades_bin.49_84.36_1.72_NODE_3538_length_18197_cov_121.493992(351,459)	0	0	17	Medium	d__Bacteria	p__Acidobacteriota	c__Acidobacteriae	o__Acidobacteriales	f__Acidobacteriaceae	g__Terracidiphilus	s__
Bog.Labelled.R1.T2.F3.trimmomatic.metaspades_bin.78_94.68_7.45	94.68	7.45	0	0	0	34	Medium	d__Bacteria	p__Proteobacteria	c__Gammaproteobacteria	o__Steroidobacterales	f__Steroidobacteraceae	g__Bog-1198	s__
Bog.Labelled.R1.T3.F1.JGI.BFC.metaspades_bin.32_94.18_1.72	94.18	1.72	Bog.Labelled.R1.T3.F1.JGI.BFC.metaspades_bin.32_94.18_1.72_scaffold_2299_c1(493,601)	Bog.Labelled.R1.T3.F1.JGI.BFC.metaspades_bin.32_94.18_1.72_scaffold_1371_c1(14883,15378)	0	29	Medium	d__Bacteria	p__Acidobacteriota	c__Acidobacteriae	o__Acidobacteriales	f__Acidobacteriaceae	g__Terracidiphilus	s__
Bog.Labelled.R1.T3.F1.JGI.BFC.metaspades_bin.33_96.24_0.54	96.24	0.54	0	0	0	41	Medium	d__Bacteria	p__Bacteroidota	c__Bacteroidia	o__Bacteroidales	f__Paludibacteraceae	g__Paludibacter	s__
Bog.Labelled.R1.T3.F1.JGI.BFC.metaspades_bin.52_93.92_2.19	93.92	2.19	0	0	0	47	Medium	d__Bacteria	p__Acidobacteriota	c__Acidobacteriae	o__Acidobacteriales	f__SbA1	g__Bog-209	s__Bog-209 sp003162935
Bog.Labelled.R1.T3.F1.trimmomatic.megahit_bin.49_94.53_0.00	94.53	0	0	0	0	48	Medium	d__Bacteria	p__Acidobacteriota	c__Acidobacteriae	o__Acidobacteriales	f__SbA1	g__Bog-209	s__Bog-209 sp003162935
Bog.Labelled.R1.T3.F1.trimmomatic.megahit_bin.61_97.58_0.99	97.58	0.99	0	0	0	46	Medium	d__Bacteria	p__Bacteroidota	c__Bacteroidia	o__Bacteroidales	f__Paludibacteraceae	g__Paludibacter	s__
Bog.Labelled.R1.T3.F1.trimmomatic.metaspades_bin.107_87.75_4.31	87.75	4.31	0	0	0	15	Medium	d__Bacteria	p__Acidobacteriota	c__Acidobacteriae	o__Acidobacteriales	f__Acidobacteriaceae	g__Terracidiphilus	s__
Bog.Labelled.R1.T3.F1.trimmomatic.metaspades_bin.44_94.89_0.54	94.89	0.54	0	0	0	40	Medium	d__Bacteria	p__Bacteroidota	c__Bacteroidia	o__Bacteroidales	f__Paludibacteraceae	g__Paludibacter	s__
Bog.Labelled.R1.T3.F1.trimmomatic.metaspades_bin.48_93.87_0.05	93.87	0.05	0	0	0	43	Medium	d__Bacteria	p__Acidobacteriota	c__Acidobacteriae	o__Acidobacteriales	f__SbA1	g__Bog-209	s__Bog-209 sp003162935
Bog.Labelled.R1.T3.F1.trimmomatic.metaspades_bin.89_77.49_7.04	77.49	7.04	0	0	0	27	Medium	d__Bacteria	p__Acidobacteriota	c__Acidobacteriae	o__Acidobacteriales	f__Acidobacteriaceae	g__Terracidiphilus	s__
Bog.Labelled.R1.T3.F2.JGI.BFC.metaspades_bin.11_96.74_0.85	96.74	0.85	0	0	0	46	Medium	d__Bacteria	p__Acidobacteriota	c__Acidobacteriae	o__Acidobacteriales	f__SbA1	g__Bog-209	s__Bog-209 sp003162935
Bog.Labelled.R1.T3.F2.JGI.BFC.metaspades_bin.27_89.29_0.86	89.29	0.86	Bog.Labelled.R1.T3.F2.JGI.BFC.metaspades_bin.27_89.29_0.86_scaffold_10251_c1(5287,5395)	0	0	28	Medium	d__Bacteria	p__Acidobacteriota	c__Acidobacteriae	o__Acidobacteriales	f__Acidobacteriaceae	g__Terracidiphilus	s__
Bog.Labelled.R1.T3.F2.JGI.BFC.metaspades_bin.8_87.88_4.96	87.88	4.96	0	0	0	30	Medium	d__Bacteria	p__Acidobacteriota	c__Acidobacteriae	o__Acidobacteriales	f__Acidobacteriaceae	g__Terracidiphilus	s__
Bog.Labelled.R1.T3.F2.trimmomatic.megahit_bin.11_76.21_7.86	76.21	7.86	0	0	0	40	Medium	d__Bacteria	p__Acidobacteriota	c__Acidobacteriae	o__Acidobacteriales	f__Acidobacteriaceae	g__Terracidiphilus	s__
Bog.Labelled.R1.T3.F2.trimmomatic.megahit_bin.13_93.75_0.00	93.75	0	0	0	0	45	Medium	d__Bacteria	p__Acidobacteriota	c__Acidobacteriae	o__Acidobacteriales	f__SbA1	g__Bog-209	s__Bog-209 sp003162935
Bog.Labelled.R1.T3.F2.trimmomatic.megahit_bin.19_79.84_5.70	79.84	5.7	Bog.Labelled.R1.T3.F2.trimmomatic.megahit_bin.19_79.84_5.70_k141_1143744(4482,4591)	Bog.Labelled.R1.T3.F2.trimmomatic.megahit_bin.19_79.84_5.70_k141_1195631(9281,9896)	0	37	Medium	d__Bacteria	p__Acidobacteriota	c__Acidobacteriae	o__Bryobacterales	f__Bryobacteraceae	g__CAIVVT01	s__
Bog.Labelled.R1.T3.F2.trimmomatic.megahit_bin.3_85.06_6.82	85.06	6.82	0	0	0	37	Medium	d__Bacteria	p__Acidobacteriota	c__Acidobacteriae	o__Acidobacteriales	f__Acidobacteriaceae	g__Terracidiphilus	s__
Bog.Labelled.R1.T3.F2.trimmomatic.megahit_bin.97_80.55_3.50	80.55	3.5	Bog.Labelled.R1.T3.F2.trimmomatic.megahit_bin.97_80.55_3.50_k141_22480(238,347)	0	0	31	Medium	d__Bacteria	p__Acidobacteriota	c__Acidobacteriae	o__Acidobacteriales	f__Acidobacteriaceae	g__Terracidiphilus	s__
Bog.Labelled.R1.T3.F2.trimmomatic.metaspades_bin.108_79.53_7.00	79.53	7	0	0	0	28	Medium	d__Bacteria	p__Proteobacteria	c__Gammaproteobacteria	o__Steroidobacterales	f__Steroidobacteraceae	g__Bog-1198	s__
Bog.Labelled.R1.T3.F2.trimmomatic.metaspades_bin.121_88.58_5.60	88.58	5.6	0	0	0	24	Medium	d__Bacteria	p__Acidobacteriota	c__Acidobacteriae	o__Acidobacteriales	f__Acidobacteriaceae	g__Terracidiphilus	s__
Bog.Labelled.R1.T3.F2.trimmomatic.metaspades_bin.43_85.90_7.50	85.9	7.5	Bog.Labelled.R1.T3.F2.trimmomatic.metaspades_bin.43_85.90_7.50_NODE_11199_length_7578_cov_14.258673(5639,5748)	0	0	39	Medium	d__Bacteria	p__Acidobacteriota	c__Acidobacteriae	o__Bryobacterales	f__Bryobacteraceae	g__CAIVVT01	s__
Bog.Labelled.R1.T3.F2.trimmomatic.metaspades_bin.78_89.19_0.28	89.19	0.28	0	0	0	41	Medium	d__Bacteria	p__Acidobacteriota	c__Acidobacteriae	o__Acidobacteriales	f__SbA1	g__Bog-209	s__Bog-209 sp003162935
Bog.Labelled.R1.T3.F2.trimmomatic.metaspades_bin.87_86.55_4.47	86.55	4.47	0	0	0	35	Medium	d__Bacteria	p__Acidobacteriota	c__Acidobacteriae	o__Acidobacteriales	f__Acidobacteriaceae	g__Terracidiphilus	s__
Bog.Labelled.R1.T3.F3.JGI.BFC.metaspades_bin.1_88.86_1.72	88.86	1.72	0	0	0	33	Medium	d__Bacteria	p__Acidobacteriota	c__Acidobacteriae	o__Acidobacteriales	f__Acidobacteriaceae	g__Terracidiphilus	s__
Bog.Labelled.R1.T3.F3.JGI.BFC.metaspades_bin.28_75.36_2.56	75.36	2.56	0	0	0	18	Medium	d__Bacteria	p__Acidobacteriota	c__Acidobacteriae	o__Bryobacterales	f__Bryobacteraceae	g__CAIVVT01	s__
Bog.Labelled.R1.T3.F3.JGI.BFC.metaspades_bin.29_93.13_8.48	93.13	8.48	0	0	0	30	Medium	d__Bacteria	p__Acidobacteriota	c__Acidobacteriae	o__Acidobacteriales	f__Acidobacteriaceae	g__Terracidiphilus	s__
Bog.Labelled.R1.T3.F3.JGI.BFC.metaspades_bin.59_94.32_0.00	94.32	0	0	0	0	43	Medium	d__Bacteria	p__Acidobacteriota	c__Acidobacteriae	o__Acidobacteriales	f__SbA1	g__Bog-209	s__Bog-209 sp003162935
Bog.Labelled.R1.T3.F3.JGI.BFC.metaspades_bin.71_94.66_8.50	94.66	8.5	0	0	0	37	Medium	d__Bacteria	p__Proteobacteria	c__Gammaproteobacteria	o__Steroidobacterales	f__Steroidobacteraceae	g__Bog-1198	s__
Bog.Labelled.R1.T3.F3.JGI.BFC.metaspades_bin.80_94.83_3.45	94.83	3.45	Bog.Labelled.R1.T3.F3.JGI.BFC.metaspades_bin.80_94.83_3.45_scaffold_26056_c1(453,562)	0	0	36	Medium	d__Bacteria	p__Acidobacteriota	c__Acidobacteriae	o__Acidobacteriales	f__Acidobacteriaceae	g__Terracidiphilus	s__
Bog.Labelled.R1.T3.F3.trimmomatic.megahit_bin.12_95.67_1.92	95.67	1.92	0	Bog.Labelled.R1.T3.F3.trimmomatic.megahit_bin.12_95.67_1.92_k141_1066435(1,708)	0	46	Medium	d__Bacteria	p__Acidobacteriota	c__Acidobacteriae	o__Acidobacteriales	f__SbA1	g__Bog-209	s__Bog-209 sp003162935
Bog.Labelled.R1.T3.F3.trimmomatic.megahit_bin.127_96.80_8.08	96.8	8.08	0	Bog.Labelled.R1.T3.F3.trimmomatic.megahit_bin.127_96.80_8.08_k141_1422177(4620,5128)	0	45	Medium	d__Bacteria	p__Proteobacteria	c__Gammaproteobacteria	o__Steroidobacterales	f__Steroidobacteraceae	g__Bog-1198	s__
Bog.Labelled.R1.T3.F3.trimmomatic.megahit_bin.147_94.94_8.67	94.94	8.67	Bog.Labelled.R1.T3.F3.trimmomatic.megahit_bin.147_94.94_8.67_k141_970608(17354,17463)	0	0	37	Medium	d__Bacteria	p__Acidobacteriota	c__Acidobacteriae	o__Acidobacteriales	f__Acidobacteriaceae	g__Terracidiphilus	s__
Bog.Labelled.R1.T3.F3.trimmomatic.megahit_bin.23_92.34_7.26	92.34	7.26	0	Bog.Labelled.R1.T3.F3.trimmomatic.megahit_bin.23_92.34_7.26_k141_1146881(3,698)	0	46	Medium	d__Bacteria	p__Acidobacteriota	c__Acidobacteriae	o__Bryobacterales	f__Bryobacteraceae	g__CAIVVT01	s__
Bog.Labelled.R1.T3.F3.trimmomatic.megahit_bin.51_81.36_4.31	81.36	4.31	Bog.Labelled.R1.T3.F3.trimmomatic.megahit_bin.51_81.36_4.31_k141_1196125(12394,12503)	0	0	34	Medium	d__Bacteria	p__Acidobacteriota	c__Acidobacteriae	o__Acidobacteriales	f__Acidobacteriaceae	g__Terracidiphilus	s__
Bog.Labelled.R1.T3.F3.trimmomatic.metaspades_bin.116_93.07_6.45	93.07	6.45	0	Bog.Labelled.R1.T3.F3.trimmomatic.metaspades_bin.116_93.07_6.45_NODE_165_length_98478_cov_10.019934(1,810)	0	30	Medium	d__Bacteria	p__Proteobacteria	c__Gammaproteobacteria	o__Steroidobacterales	f__Steroidobacteraceae	g__Bog-1198	s__
Bog.Labelled.R1.T3.F3.trimmomatic.metaspades_bin.126_82.99_3.45	82.99	3.45	0	0	0	24	Medium	d__Bacteria	p__Acidobacteriota	c__Acidobacteriae	o__Acidobacteriales	f__Acidobacteriaceae	g__Terracidiphilus	s__
Bog.Labelled.R1.T3.F3.trimmomatic.metaspades_bin.42_92.00_1.72	92	1.72	0	0	0	21	Medium	d__Bacteria	p__Acidobacteriota	c__Acidobacteriae	o__Acidobacteriales	f__Acidobacteriaceae	g__Terracidiphilus	s__
Bog.Labelled.R1.T3.F3.trimmomatic.metaspades_bin.81_90.90_0.85	90.9	0.85	0	0	0	37	Medium	d__Bacteria	p__Acidobacteriota	c__Acidobacteriae	o__Acidobacteriales	f__SbA1	g__Bog-209	s__Bog-209 sp003162935
Bog.Labelled.R1.T3.F3.trimmomatic.metaspades_bin.94_94.99_5.66	94.99	5.66	0	0	0	38	Medium	d__Bacteria	p__Acidobacteriota	c__Acidobacteriae	o__Bryobacterales	f__Bryobacteraceae	g__CAIVVT01	s__
Bog.Labelled.R2.T1.F1.trimmomatic.megahit_bin.17_95.39_0.85	95.39	0.85	0	0	0	48	Medium	d__Bacteria	p__Acidobacteriota	c__Acidobacteriae	o__Acidobacteriales	f__SbA1	g__Bog-209	s__Bog-209 sp003162935
Bog.Labelled.R2.T1.F1.trimmomatic.megahit_bin.4_82.51_2.50	82.51	2.5	Bog.Labelled.R2.T1.F1.trimmomatic.megahit_bin.4_82.51_2.50_k141_1202680(504,613)	0	0	40	Medium	d__Bacteria	p__Acidobacteriota	c__Acidobacteriae	o__Acidobacteriales	f__Acidobacteriaceae	g__Terracidiphilus	s__
Bog.Labelled.R2.T1.F1.trimmomatic.metaspades_bin.11_94.15_0.00	94.15	0	0	0	0	42	Medium	d__Bacteria	p__Acidobacteriota	c__Acidobacteriae	o__Acidobacteriales	f__SbA1	g__Bog-209	s__Bog-209 sp003162935
Bog.Labelled.R2.T1.F1.trimmomatic.metaspades_bin.19_85.44_1.72	85.44	1.72	0	0	0	19	Medium	d__Bacteria	p__Acidobacteriota	c__Acidobacteriae	o__Acidobacteriales	f__Acidobacteriaceae	g__Terracidiphilus	s__
Bog.Labelled.R2.T1.F1.trimmomatic.metaspades_bin.52_76.95_0.86	76.95	0.86	0	0	0	31	Medium	d__Bacteria	p__Acidobacteriota	c__Acidobacteriae	o__Acidobacteriales	f__Acidobacteriaceae	g__Terracidiphilus	s__
Bog.Labelled.R2.T1.F2.JGI.BFC.metaspades_bin.1_93.99_3.50	93.99	3.5	Bog.Labelled.R2.T1.F2.JGI.BFC.metaspades_bin.1_93.99_3.50_scaffold_189_c1(24935,25043)	0	0	36	Medium	d__Bacteria	p__Acidobacteriota	c__Acidobacteriae	o__Acidobacteriales	f__Acidobacteriaceae	g__Terracidiphilus	s__
Bog.Labelled.R2.T1.F2.JGI.BFC.metaspades_bin.21_94.75_2.56	94.75	2.56	0	0	0	46	Medium	d__Bacteria	p__Acidobacteriota	c__Acidobacteriae	o__Acidobacteriales	f__SbA1	g__Bog-209	s__Bog-209 sp003162935
Bog.Labelled.R2.T1.F2.trimmomatic.megahit_bin.44_85.90_3.71	85.9	3.71	0	0	0	42	Medium	d__Bacteria	p__Acidobacteriota	c__Acidobacteriae	o__Acidobacteriales	f__Acidobacteriaceae	g__Terracidiphilus	s__
Bog.Labelled.R2.T1.F2.trimmomatic.megahit_bin.67_94.32_4.56	94.32	4.56	0	0	0	43	Medium	d__Bacteria	p__Acidobacteriota	c__Acidobacteriae	o__Acidobacteriales	f__SbA1	g__Bog-209	s__Bog-209 sp003162935
Bog.Labelled.R2.T1.F2.trimmomatic.metaspades_bin.46_78.48_9.18	78.48	9.18	0	0	0	15	Medium	d__Bacteria	p__Acidobacteriota	c__Acidobacteriae	o__Acidobacteriales	f__Acidobacteriaceae	g__Terracidiphilus	s__
Bog.Labelled.R2.T1.F2.trimmomatic.metaspades_bin.52_72.69_1.77	72.69	1.77	0	0	0	29	Medium	d__Bacteria	p__Acidobacteriota	c__Acidobacteriae	o__Acidobacteriales	f__Acidobacteriaceae	g__Terracidiphilus	s__
Bog.Labelled.R2.T1.F2.trimmomatic.metaspades_bin.66_90.76_0.09	90.76	0.09	0	Bog.Labelled.R2.T1.F2.trimmomatic.metaspades_bin.66_90.76_0.09_NODE_172_length_42003_cov_20.634977(41339,42002)	0	40	Medium	d__Bacteria	p__Acidobacteriota	c__Acidobacteriae	o__Acidobacteriales	f__SbA1	g__Bog-209	s__Bog-209 sp003162935
Bog.Labelled.R2.T1.F2.trimmomatic.metaspades_bin.71_84.33_1.77	84.33	1.77	Bog.Labelled.R2.T1.F2.trimmomatic.metaspades_bin.71_84.33_1.77_NODE_8533_length_5401_cov_48.815002(7,115)	0	0	20	Medium	d__Bacteria	p__Acidobacteriota	c__Acidobacteriae	o__Acidobacteriales	f__Acidobacteriaceae	g__Terracidiphilus	s__
Bog.Labelled.R2.T1.F3.trimmomatic.megahit_bin.23_81.59_3.62	81.59	3.62	0	0	0	39	Medium	d__Bacteria	p__Acidobacteriota	c__Acidobacteriae	o__Acidobacteriales	f__Acidobacteriaceae	g__Terracidiphilus	s__
Bog.Labelled.R2.T1.F3.trimmomatic.megahit_bin.34_94.82_0.05	94.82	0.05	0	0	0	45	Medium	d__Bacteria	p__Acidobacteriota	c__Acidobacteriae	o__Acidobacteriales	f__SbA1	g__Bog-209	s__Bog-209 sp003162935
Bog.Labelled.R2.T1.F3.trimmomatic.megahit_bin.36_91.10_3.87	91.1	3.87	0	0	0	36	Medium	d__Bacteria	p__Proteobacteria	c__Alphaproteobacteria	o__Sphingomonadales	f__Sphingomonadaceae	g__Novosphingobium	s__Novosphingobium sp001519055
Bog.Labelled.R2.T1.F3.trimmomatic.megahit_bin.46_79.46_4.20	79.46	4.2	0	0	0	27	Medium	d__Bacteria	p__Proteobacteria	c__Gammaproteobacteria	o__Steroidobacterales	f__Steroidobacteraceae	g__Bog-1198	s__Bog-1198 sp003137095
Bog.Labelled.R2.T1.F3.trimmomatic.megahit_bin.51_73.58_1.68	73.58	1.68	0	0	0	21	Medium	d__Bacteria	p__Proteobacteria	c__Gammaproteobacteria	o__Steroidobacterales	f__Steroidobacteraceae	g__Bog-1198	s__
Bog.Labelled.R2.T1.F3.trimmomatic.megahit_bin.70_88.43_2.59	88.43	2.59	0	0	0	34	Medium	d__Bacteria	p__Acidobacteriota	c__Acidobacteriae	o__Acidobacteriales	f__Acidobacteriaceae	g__Terracidiphilus	s__
Bog.Labelled.R2.T1.F3.trimmomatic.metaspades_bin.42_72.07_0.00	72.07	0	0	0	0	13	Medium	d__Bacteria	p__Proteobacteria	c__Gammaproteobacteria	o__Steroidobacterales	f__Steroidobacteraceae	g__Bog-1198	s__
Bog.Labelled.R2.T1.F3.trimmomatic.metaspades_bin.46_86.08_4.24	86.08	4.24	0	0	0	21	Medium	d__Bacteria	p__Proteobacteria	c__Gammaproteobacteria	o__Steroidobacterales	f__Steroidobacteraceae	g__Bog-1198	s__Bog-1198 sp003137095
Bog.Labelled.R2.T1.F3.trimmomatic.metaspades_bin.64_91.38_0.83	91.38	0.83	0	0	0	42	Medium	d__Bacteria	p__Proteobacteria	c__Alphaproteobacteria	o__Acetobacterales	f__Acetobacteraceae	g__Palsa-883	s__
Bog.Labelled.R2.T1.F3.trimmomatic.metaspades_bin.87_90.76_0.05	90.76	0.05	0	0	0	41	Medium	d__Bacteria	p__Acidobacteriota	c__Acidobacteriae	o__Acidobacteriales	f__SbA1	g__Bog-209	s__Bog-209 sp003162935
Bog.Labelled.R2.T2.F1.JGI.BFC.metaspades_bin.2_83.21_2.48	83.21	2.48	0	Bog.Labelled.R2.T2.F1.JGI.BFC.metaspades_bin.2_83.21_2.48_scaffold_955_c1(23230,23949)	0	41	Medium	d__Bacteria	p__Acidobacteriota	c__Acidobacteriae	o__Acidobacteriales	f__Acidobacteriaceae	g__Terracidiphilus	s__
Bog.Labelled.R2.T2.F1.JGI.BFC.metaspades_bin.26_76.51_1.12	76.51	1.12	Bog.Labelled.R2.T2.F1.JGI.BFC.metaspades_bin.26_76.51_1.12_scaffold_2510_c1(13074,13184)	0	0	34	Medium	d__Bacteria	p__Acidobacteriota	c__Acidobacteriae	o__Acidobacteriales	f__SbA1	g__Bog-209	s__Bog-209 sp003162935
Bog.Labelled.R2.T2.F1.JGI.BFC.metaspades_bin.36_92.74_1.88	92.74	1.88	0	0	0	44	Medium	d__Bacteria	p__Bacteroidota	c__Bacteroidia	o__Bacteroidales	f__Paludibacteraceae	g__Paludibacter	s__
Bog.Labelled.R2.T2.F1.JGI.BFC.metaspades_bin.59_75.39_2.48	75.39	2.48	0	Bog.Labelled.R2.T2.F1.JGI.BFC.metaspades_bin.59_75.39_2.48_scaffold_15788_c1(3311,4207)	0	31	Medium	d__Bacteria	p__Armatimonadota	c__Fimbriimonadia	o__Fimbriimonadales	f__Fimbriimonadaceae	g__Fimbriimonas	s__
Bog.Labelled.R2.T2.F1.trimmomatic.megahit_bin.38_81.28_5.17	81.28	5.17	0	0	0	24	Medium	d__Bacteria	p__Acidobacteriota	c__Acidobacteriae	o__Acidobacteriales	f__Acidobacteriaceae	g__Terracidiphilus	s__
Bog.Labelled.R2.T2.F1.trimmomatic.megahit_bin.42_91.40_0.85	91.4	0.85	0	0	0	42	Medium	d__Bacteria	p__Acidobacteriota	c__Acidobacteriae	o__Acidobacteriales	f__SbA1	g__Bog-209	s__Bog-209 sp003162935
Bog.Labelled.R2.T2.F1.trimmomatic.megahit_bin.6_87.22_3.50	87.22	3.5	Bog.Labelled.R2.T2.F1.trimmomatic.megahit_bin.6_87.22_3.50_k141_70480(18630,18739)	0	0	35	Medium	d__Bacteria	p__Acidobacteriota	c__Acidobacteriae	o__Acidobacteriales	f__Acidobacteriaceae	g__Terracidiphilus	s__
Bog.Labelled.R2.T2.F1.trimmomatic.megahit_bin.77_97.04_0.99	97.04	0.99	0	0	0	41	Medium	d__Bacteria	p__Bacteroidota	c__Bacteroidia	o__Bacteroidales	f__Paludibacteraceae	g__Paludibacter	s__
Bog.Labelled.R2.T2.F1.trimmomatic.megahit_bin.90_79.02_9.40	79.02	9.4	Bog.Labelled.R2.T2.F1.trimmomatic.megahit_bin.90_79.02_9.40_k141_1065384(466,574)	0	0	54	Medium	d__Bacteria	p__Acidobacteriota	c__Acidobacteriae	o__Acidobacteriales	f__Acidobacteriaceae	g__Terracidiphilus	s__
Bog.Labelled.R2.T2.F1.trimmomatic.metaspades_bin.131_94.53_0.00	94.53	0	0	0	0	40	Medium	d__Bacteria	p__Acidobacteriota	c__Acidobacteriae	o__Acidobacteriales	f__SbA1	g__Bog-209	s__Bog-209 sp003162935
Bog.Labelled.R2.T2.F1.trimmomatic.metaspades_bin.16_84.33_1.72	84.33	1.72	Bog.Labelled.R2.T2.F1.trimmomatic.metaspades_bin.16_84.33_1.72_NODE_18954_length_4851_cov_57.436822(432,540)	0	0	19	Medium	d__Bacteria	p__Acidobacteriota	c__Acidobacteriae	o__Acidobacteriales	f__Acidobacteriaceae	g__Terracidiphilus	s__
Bog.Labelled.R2.T2.F1.trimmomatic.metaspades_bin.48_73.66_1.72	73.66	1.72	0	0	0	23	Medium	d__Bacteria	p__Acidobacteriota	c__Acidobacteriae	o__Acidobacteriales	f__Acidobacteriaceae	g__Terracidiphilus	s__
Bog.Labelled.R2.T2.F1.trimmomatic.metaspades_bin.80_89.75_0.93	89.75	0.93	0	Bog.Labelled.R2.T2.F1.trimmomatic.metaspades_bin.80_89.75_0.93_NODE_6868_length_9560_cov_7.340978(8042,9546)	0	54	Medium	d__Bacteria	p__Armatimonadota	c__Fimbriimonadia	o__Fimbriimonadales	f__Fimbriimonadaceae	g__Fimbriimonas	s__
Bog.Labelled.R2.T2.F1.trimmomatic.metaspades_bin.82_96.24_1.61	96.24	1.61	0	0	0	39	Medium	d__Bacteria	p__Bacteroidota	c__Bacteroidia	o__Bacteroidales	f__Paludibacteraceae	g__Paludibacter	s__
Bog.Labelled.R2.T2.F1.trimmomatic.metaspades_bin.84_85.47_9.05	85.47	9.05	0	0	0	39	Medium	d__Bacteria	p__Acidobacteriota	c__Acidobacteriae	o__Acidobacteriales	f__Acidobacteriaceae	g__Terracidiphilus	s__
Bog.Labelled.R2.T2.F2.JGI.BFC.metaspades_bin.36_96.53_1.92	96.53	1.92	0	0	0	46	Medium	d__Bacteria	p__Acidobacteriota	c__Acidobacteriae	o__Acidobacteriales	f__SbA1	g__Bog-209	s__Bog-209 sp003162935
Bog.Labelled.R2.T2.F2.JGI.BFC.metaspades_bin.38_91.67_9.67	91.67	9.67	0	0	0	44	Medium	d__Bacteria	p__Acidobacteriota	c__Acidobacteriae	o__Acidobacteriales	f__Acidobacteriaceae	g__Terracidiphilus	s__
Bog.Labelled.R2.T2.F2.JGI.BFC.metaspades_bin.51_84.36_2.78	84.36	2.78	0	0	0	54	Medium	d__Bacteria	p__Acidobacteriota	c__Acidobacteriae	o__Acidobacteriales	f__Acidobacteriaceae	g__Terracidiphilus	s__
Bog.Labelled.R2.T2.F2.JGI.BFC.metaspades_bin.60_88.00_1.72	88	1.72	Bog.Labelled.R2.T2.F2.JGI.BFC.metaspades_bin.60_88.00_1.72_scaffold_10458_c1(493,601)	0	0	31	Medium	d__Bacteria	p__Acidobacteriota	c__Acidobacteriae	o__Acidobacteriales	f__Acidobacteriaceae	g__Terracidiphilus	s__
Bog.Labelled.R2.T2.F2.JGI.BFC.metaspades_bin.66_91.59_1.20	91.59	1.2	Bog.Labelled.R2.T2.F2.JGI.BFC.metaspades_bin.66_91.59_1.20_scaffold_1617_c1(424,533)	0	0	46	Medium	d__Bacteria	p__Acidobacteriota	c__Acidobacteriae	o__Acidobacteriales	f__Acidobacteriaceae	g__Terracidiphilus	s__
Bog.Labelled.R2.T2.F2.trimmomatic.megahit_bin.102_82.75_4.23	82.75	4.23	Bog.Labelled.R2.T2.F2.trimmomatic.megahit_bin.102_82.75_4.23_k141_1584617(510,619)	0	0	32	Medium	d__Bacteria	p__Acidobacteriota	c__Acidobacteriae	o__Acidobacteriales	f__Acidobacteriaceae	g__Terracidiphilus	s__
Bog.Labelled.R2.T2.F2.trimmomatic.megahit_bin.43_80.22_2.59	80.22	2.59	0	0	0	37	Medium	d__Bacteria	p__Acidobacteriota	c__Acidobacteriae	o__Acidobacteriales	f__Acidobacteriaceae	g__Terracidiphilus	s__
Bog.Labelled.R2.T2.F2.trimmomatic.megahit_bin.95_85.15_0.85	85.15	0.85	Bog.Labelled.R2.T2.F2.trimmomatic.megahit_bin.95_85.15_0.85_k141_136694(1271,1381)	0	0	43	Medium	d__Bacteria	p__Acidobacteriota	c__Acidobacteriae	o__Acidobacteriales	f__SbA1	g__Bog-209	s__Bog-209 sp003162935
Bog.Labelled.R2.T2.F2.trimmomatic.megahit_bin.96_79.22_0.00	79.22	0	0	0	0	47	Medium	d__Bacteria	p__Armatimonadota	c__Fimbriimonadia	o__Fimbriimonadales	f__Fimbriimonadaceae	g__Fimbriimonas	s__
Bog.Labelled.R2.T2.F2.trimmomatic.metaspades_bin.101_78.24_6.44	78.24	6.44	0	0	0	25	Medium	d__Bacteria	p__Proteobacteria	c__Gammaproteobacteria	o__Steroidobacterales	f__Steroidobacteraceae	g__Bog-1198	s__
Bog.Labelled.R2.T2.F2.trimmomatic.metaspades_bin.4_87.60_0.00	87.6	0	0	0	0	40	Medium	d__Bacteria	p__Acidobacteriota	c__Acidobacteriae	o__Acidobacteriales	f__SbA1	g__Bog-209	s__Bog-209 sp003162935
Bog.Labelled.R2.T2.F2.trimmomatic.metaspades_bin.52_85.58_7.33	85.58	7.33	0	0	0	28	Medium	d__Bacteria	p__Acidobacteriota	c__Acidobacteriae	o__Acidobacteriales	f__Acidobacteriaceae	g__Terracidiphilus	s__
Bog.Labelled.R2.T2.F2.trimmomatic.metaspades_bin.65_75.74_0.86	75.74	0.86	Bog.Labelled.R2.T2.F2.trimmomatic.metaspades_bin.65_75.74_0.86_NODE_4147_length_14470_cov_19.148526(244,353)	0	0	22	Medium	d__Bacteria	p__Acidobacteriota	c__Acidobacteriae	o__Acidobacteriales	f__Acidobacteriaceae	g__Terracidiphilus	s__
Bog.Labelled.R2.T2.F2.trimmomatic.metaspades_bin.67_80.03_0.15	80.03	0.15	0	Bog.Labelled.R2.T2.F2.trimmomatic.metaspades_bin.67_80.03_0.15_NODE_3577_length_15760_cov_5.262910(13260,14764)	0	38	Medium	d__Bacteria	p__Armatimonadota	c__Fimbriimonadia	o__Fimbriimonadales	f__Fimbriimonadaceae	g__Fimbriimonas	s__
Bog.Labelled.R2.T2.F3.JGI.BFC.metaspades_bin.36_80.30_2.63	80.3	2.63	0	0	0	23	Medium	d__Bacteria	p__Acidobacteriota	c__Acidobacteriae	o__Acidobacteriales	f__Acidobacteriaceae	g__Terracidiphilus	s__
Bog.Labelled.R2.T2.F3.JGI.BFC.metaspades_bin.47_85.58_1.72	85.58	1.72	0	Bog.Labelled.R2.T2.F3.JGI.BFC.metaspades_bin.47_85.58_1.72_scaffold_35_c1(3345,4840)	0	31	Medium	d__Bacteria	p__Acidobacteriota	c__Acidobacteriae	o__Acidobacteriales	f__Acidobacteriaceae	g__Terracidiphilus	s__
Bog.Labelled.R2.T2.F3.JGI.BFC.metaspades_bin.54_97.62_1.72	97.62	1.72	0	Bog.Labelled.R2.T2.F3.JGI.BFC.metaspades_bin.54_97.62_1.72_scaffold_112_c1(44062,45520)	0	49	Medium	d__Bacteria	p__Proteobacteria	c__Alphaproteobacteria	o__Sphingomonadales	f__Sphingomonadaceae	g__Novosphingobium	s__Novosphingobium sp001519055
Bog.Labelled.R2.T2.F3.JGI.BFC.metaspades_bin.83_95.48_8.08	95.48	8.08	0	0	0	26	Medium	d__Bacteria	p__Proteobacteria	c__Gammaproteobacteria	o__Steroidobacterales	f__Steroidobacteraceae	g__Bog-1198	s__
Bog.Labelled.R2.T2.F3.trimmomatic.megahit_bin.107_97.49_4.20	97.49	4.2	Bog.Labelled.R2.T2.F3.trimmomatic.megahit_bin.107_97.49_4.20_k141_830682(15276,15385)	0	0	50	Medium	d__Bacteria	p__Proteobacteria	c__Alphaproteobacteria	o__Sphingomonadales	f__Sphingomonadaceae	g__Novosphingobium	s__Novosphingobium sp001519055
Bog.Labelled.R2.T2.F3.trimmomatic.megahit_bin.123_94.83_2.60	94.83	2.6	0	0	0	48	Medium	d__Bacteria	p__Proteobacteria	c__Alphaproteobacteria	o__Acetobacterales	f__Acetobacteraceae	g__Palsa-883	s__
Bog.Labelled.R2.T2.F3.trimmomatic.megahit_bin.39_87.46_7.60	87.46	7.6	0	0	0	29	Medium	d__Bacteria	p__Acidobacteriota	c__Acidobacteriae	o__Acidobacteriales	f__Acidobacteriaceae	g__Terracidiphilus	s__
Bog.Labelled.R2.T2.F3.trimmomatic.megahit_bin.46_95.18_6.81	95.18	6.81	0	0	0	33	Medium	d__Bacteria	p__Proteobacteria	c__Gammaproteobacteria	o__Steroidobacterales	f__Steroidobacteraceae	g__Bog-1198	s__
Bog.Labelled.R2.T2.F3.trimmomatic.megahit_bin.89_81.50_9.83	81.5	9.83	Bog.Labelled.R2.T2.F3.trimmomatic.megahit_bin.89_81.50_9.83_k141_850754(8444,8555)	0	0	34	Medium	d__Bacteria	p__Acidobacteriota	c__Acidobacteriae	o__Acidobacteriales	f__Acidobacteriaceae	g__Terracidiphilus	s__
Bog.Labelled.R2.T2.F3.trimmomatic.megahit_bin.97_87.58_0.00	87.58	0	0	0	0	37	Medium	d__Bacteria	p__Acidobacteriota	c__Acidobacteriae	o__Acidobacteriales	f__SbA1	g__Bog-209	s__Bog-209 sp003162935
Bog.Labelled.R2.T2.F3.trimmomatic.metaspades_bin.104_96.20_8.50	96.2	8.5	0	0	0	29	Medium	d__Bacteria	p__Proteobacteria	c__Gammaproteobacteria	o__Steroidobacterales	f__Steroidobacteraceae	g__Bog-1198	s__
Bog.Labelled.R2.T2.F3.trimmomatic.metaspades_bin.29_86.37_6.47	86.37	6.47	0	0	0	17	Medium	d__Bacteria	p__Acidobacteriota	c__Acidobacteriae	o__Acidobacteriales	f__Acidobacteriaceae	g__Terracidiphilus	s__
Bog.Labelled.R2.T2.F3.trimmomatic.metaspades_bin.4_84.60_1.72	84.6	1.72	Bog.Labelled.R2.T2.F3.trimmomatic.metaspades_bin.4_84.60_1.72_NODE_6263_length_10740_cov_123.194759(797,905)	0	0	22	Medium	d__Bacteria	p__Acidobacteriota	c__Acidobacteriae	o__Acidobacteriales	f__Acidobacteriaceae	g__Terracidiphilus	s__
Bog.Labelled.R2.T2.F3.trimmomatic.metaspades_bin.63_88.17_1.77	88.17	1.77	0	0	0	38	Medium	d__Bacteria	p__Proteobacteria	c__Alphaproteobacteria	o__Acetobacterales	f__Acetobacteraceae	g__Palsa-883	s__
Bog.Labelled.R2.T2.F3.trimmomatic.metaspades_bin.73_90.57_0.00	90.57	0	0	0	0	35	Medium	d__Bacteria	p__Acidobacteriota	c__Acidobacteriae	o__Acidobacteriales	f__SbA1	g__Bog-209	s__Bog-209 sp003162935
Bog.Labelled.R2.T2.F3.trimmomatic.metaspades_bin.83_79.91_5.17	79.91	5.17	0	0	0	18	Medium	d__Bacteria	p__Acidobacteriota	c__Acidobacteriae	o__Acidobacteriales	f__Acidobacteriaceae	g__Terracidiphilus	s__
Bog.Labelled.R2.T3.F1.trimmomatic.megahit_bin.18_97.38_0.85	97.38	0.85	0	Bog.Labelled.R2.T3.F1.trimmomatic.megahit_bin.18_97.38_0.85_k141_800450(2,398)	0	43	Medium	d__Bacteria	p__Acidobacteriota	c__Acidobacteriae	o__Acidobacteriales	f__SbA1	g__Bog-209	s__Bog-209 sp003162935
Bog.Labelled.R2.T3.F1.trimmomatic.megahit_bin.39_95.11_1.00	95.11	1	0	0	0	42	Medium	d__Bacteria	p__Bacteroidota	c__Bacteroidia	o__Bacteroidales	f__Paludibacteraceae	g__Paludibacter	s__
Bog.Labelled.R2.T3.F1.trimmomatic.megahit_bin.7_93.32_2.16	93.32	2.16	0	0	0	31	Medium	d__Bacteria	p__Acidobacteriota	c__Acidobacteriae	o__Acidobacteriales	f__Acidobacteriaceae	g__Terracidiphilus	s__
Bog.Labelled.R2.T3.F1.trimmomatic.metaspades_bin.11_91.60_2.59	91.6	2.59	Bog.Labelled.R2.T3.F1.trimmomatic.metaspades_bin.11_91.60_2.59_NODE_1446_length_18199_cov_26.138007(350,458)	0	0	21	Medium	d__Bacteria	p__Acidobacteriota	c__Acidobacteriae	o__Acidobacteriales	f__Acidobacteriaceae	g__Terracidiphilus	s__
Bog.Labelled.R2.T3.F1.trimmomatic.metaspades_bin.17_97.04_2.15	97.04	2.15	0	0	0	37	Medium	d__Bacteria	p__Bacteroidota	c__Bacteroidia	o__Bacteroidales	f__Paludibacteraceae	g__Paludibacter	s__
Bog.Labelled.R2.T3.F1.trimmomatic.metaspades_bin.5_97.74_0.00	97.74	0	0	0	0	46	Medium	d__Bacteria	p__Acidobacteriota	c__Acidobacteriae	o__Acidobacteriales	f__SbA1	g__Bog-209	s__Bog-209 sp003162935
Bog.Labelled.R2.T3.F2.JGI.BFC.metaspades_bin.16_92.05_3.45	92.05	3.45	Bog.Labelled.R2.T3.F2.JGI.BFC.metaspades_bin.16_92.05_3.45_scaffold_1506_c1(1248,1356)	0	0	34	Medium	d__Bacteria	p__Acidobacteriota	c__Acidobacteriae	o__Acidobacteriales	f__Acidobacteriaceae	g__Terracidiphilus	s__
Bog.Labelled.R2.T3.F2.JGI.BFC.metaspades_bin.21_100.00_1.52	100	1.52	0	0	0	45	Medium	d__Bacteria	p__Bacteroidota	c__Bacteroidia	o__Bacteroidales	f__Paludibacteraceae	g__Paludibacter	s__
Bog.Labelled.R2.T3.F2.JGI.BFC.metaspades_bin.36_96.53_0.28	96.53	0.28	0	0	0	47	Medium	d__Bacteria	p__Acidobacteriota	c__Acidobacteriae	o__Acidobacteriales	f__SbA1	g__Bog-209	s__Bog-209 sp003162935
Bog.Labelled.R2.T3.F2.trimmomatic.megahit_bin.25_87.21_4.31	87.21	4.31	0	Bog.Labelled.R2.T3.F2.trimmomatic.megahit_bin.25_87.21_4.31_k141_422803(1,1137)	0	26	Medium	d__Bacteria	p__Acidobacteriota	c__Acidobacteriae	o__Acidobacteriales	f__Acidobacteriaceae	g__Terracidiphilus	s__
Bog.Labelled.R2.T3.F2.trimmomatic.megahit_bin.30_96.31_0.95	96.31	0.95	Bog.Labelled.R2.T3.F2.trimmomatic.megahit_bin.30_96.31_0.95_k141_368280(22,132)	0	0	40	Medium	d__Bacteria	p__Acidobacteriota	c__Acidobacteriae	o__Acidobacteriales	f__SbA1	g__Bog-209	s__Bog-209 sp003162935
Bog.Labelled.R2.T3.F2.trimmomatic.megahit_bin.53_99.46_1.52	99.46	1.52	0	0	0	47	Medium	d__Bacteria	p__Bacteroidota	c__Bacteroidia	o__Bacteroidales	f__Paludibacteraceae	g__Paludibacter	s__
Bog.Labelled.R2.T3.F2.trimmomatic.metaspades_bin.32_89.34_1.72	89.34	1.72	0	0	0	16	Medium	d__Bacteria	p__Acidobacteriota	c__Acidobacteriae	o__Acidobacteriales	f__Acidobacteriaceae	g__Terracidiphilus	s__
Bog.Labelled.R2.T3.F2.trimmomatic.metaspades_bin.42_96.77_0.54	96.77	0.54	0	0	0	39	Medium	d__Bacteria	p__Bacteroidota	c__Bacteroidia	o__Bacteroidales	f__Paludibacteraceae	g__Paludibacter	s__
Bog.Labelled.R2.T3.F2.trimmomatic.metaspades_bin.68_80.13_6.01	80.13	6.01	0	0	0	26	Medium	d__Bacteria	p__Acidobacteriota	c__Acidobacteriae	o__Acidobacteriales	f__Acidobacteriaceae	g__Terracidiphilus	s__
Bog.Labelled.R2.T3.F2.trimmomatic.metaspades_bin.8_92.90_0.00	92.9	0	0	0	0	40	Medium	d__Bacteria	p__Acidobacteriota	c__Acidobacteriae	o__Acidobacteriales	f__SbA1	g__Bog-209	s__Bog-209 sp003162935
Bog.Labelled.R2.T3.F3.JGI.BFC.metaspades_bin.56_74.96_6.90	74.96	6.9	0	0	0	17	Medium	d__Bacteria	p__Acidobacteriota	c__Acidobacteriae	o__Acidobacteriales	f__Acidobacteriaceae	g__Terracidiphilus	s__
Bog.Labelled.R2.T3.F3.JGI.BFC.metaspades_bin.58_90.32_7.40	90.32	7.4	0	0	0	32	Medium	d__Bacteria	p__Proteobacteria	c__Gammaproteobacteria	o__Steroidobacterales	f__Steroidobacteraceae	g__Bog-1198	s__
Bog.Labelled.R2.T3.F3.JGI.BFC.metaspades_bin.66_73.59_1.92	73.59	1.92	0	Bog.Labelled.R2.T3.F3.JGI.BFC.metaspades_bin.66_73.59_1.92_scaffold_21434_c1(4461,5194)	0	35	Medium	d__Bacteria	p__Acidobacteriota	c__Acidobacteriae	o__Acidobacteriales	f__SbA1	g__Bog-209	s__Bog-209 sp003162935
Bog.Labelled.R2.T3.F3.JGI.BFC.metaspades_bin.71_98.91_3.57	98.91	3.57	Bog.Labelled.R2.T3.F3.JGI.BFC.metaspades_bin.71_98.91_3.57_scaffold_1144_c1(4,90)	Bog.Labelled.R2.T3.F3.JGI.BFC.metaspades_bin.71_98.91_3.57_scaffold_1833_c1(13046,14539)	0	54	Medium	d__Bacteria	p__Acidobacteriota	c__Acidobacteriae	o__Bryobacterales	f__Bryobacteraceae	g__CAIVVT01	s__
Bog.Labelled.R2.T3.F3.JGI.BFC.metaspades_bin.76_93.53_5.39	93.53	5.39	Bog.Labelled.R2.T3.F3.JGI.BFC.metaspades_bin.76_93.53_5.39_scaffold_20591_c1(5179,5288)	0	0	33	Medium	d__Bacteria	p__Acidobacteriota	c__Acidobacteriae	o__Acidobacteriales	f__Acidobacteriaceae	g__Terracidiphilus	s__
Bog.Labelled.R2.T3.F3.JGI.BFC.metaspades_bin.88_80.41_1.72	80.41	1.72	Bog.Labelled.R2.T3.F3.JGI.BFC.metaspades_bin.88_80.41_1.72_scaffold_123_c1(17920,18028)	Bog.Labelled.R2.T3.F3.JGI.BFC.metaspades_bin.88_80.41_1.72_scaffold_123_c1(22244,23739)	0	31	Medium	d__Bacteria	p__Acidobacteriota	c__Acidobacteriae	o__Acidobacteriales	f__Acidobacteriaceae	g__Terracidiphilus	s__
Bog.Labelled.R2.T3.F3.trimmomatic.megahit_bin.1_83.49_0.85	83.49	0.85	0	0	0	40	Medium	d__Bacteria	p__Acidobacteriota	c__Acidobacteriae	o__Acidobacteriales	f__SbA1	g__Bog-209	s__Bog-209 sp003162935
Bog.Labelled.R2.T3.F3.trimmomatic.megahit_bin.126_96.49_2.19	96.49	2.19	Bog.Labelled.R2.T3.F3.trimmomatic.megahit_bin.126_96.49_2.19_k141_1493127(8292,8401)	Bog.Labelled.R2.T3.F3.trimmomatic.megahit_bin.126_96.49_2.19_k141_421336(2,675)	0	47	Medium	d__Bacteria	p__Acidobacteriota	c__Acidobacteriae	o__Bryobacterales	f__Bryobacteraceae	g__CAIVVT01	s__
Bog.Labelled.R2.T3.F3.trimmomatic.megahit_bin.150_91.93_2.95	91.93	2.95	Bog.Labelled.R2.T3.F3.trimmomatic.megahit_bin.150_91.93_2.95_k141_441068(18506,18615)	0	0	41	Medium	d__Bacteria	p__Acidobacteriota	c__Acidobacteriae	o__Acidobacteriales	f__Acidobacteriaceae	g__Terracidiphilus	s__
Bog.Labelled.R2.T3.F3.trimmomatic.megahit_bin.166_73.97_1.44	73.97	1.44	0	0	0	23	Medium	d__Bacteria	p__Acidobacteriota	c__Acidobacteriae	o__Acidobacteriales	f__Acidobacteriaceae	g__Terracidiphilus	s__
Bog.Labelled.R2.T3.F3.trimmomatic.megahit_bin.53_95.53_6.85	95.53	6.85	0	0	0	40	Medium	d__Bacteria	p__Proteobacteria	c__Gammaproteobacteria	o__Steroidobacterales	f__Steroidobacteraceae	g__Bog-1198	s__
Bog.Labelled.R2.T3.F3.trimmomatic.megahit_bin.62_80.99_4.79	80.99	4.79	Bog.Labelled.R2.T3.F3.trimmomatic.megahit_bin.62_80.99_4.79_k141_1454184(227,336)	0	0	39	Medium	d__Bacteria	p__Acidobacteriota	c__Acidobacteriae	o__Acidobacteriales	f__Acidobacteriaceae	g__Terracidiphilus	s__
Bog.Labelled.R2.T3.F3.trimmomatic.metaspades_bin.10_88.32_2.81	88.32	2.81	0	0	0	18	Medium	d__Bacteria	p__Acidobacteriota	c__Acidobacteriae	o__Acidobacteriales	f__Acidobacteriaceae	g__Terracidiphilus	s__
Bog.Labelled.R2.T3.F3.trimmomatic.metaspades_bin.185_77.65_6.51	77.65	6.51	0	0	0	34	Medium	d__Bacteria	p__Acidobacteriota	c__Acidobacteriae	o__Acidobacteriales	f__Acidobacteriaceae	g__Terracidiphilus	s__
Bog.Labelled.R2.T3.F3.trimmomatic.metaspades_bin.190_73.84_5.16	73.84	5.16	0	0	0	12	Medium	d__Bacteria	p__Proteobacteria	c__Gammaproteobacteria	o__Steroidobacterales	f__Steroidobacteraceae	g__Bog-1198	s__Bog-1198 sp003137095
Bog.Labelled.R2.T3.F3.trimmomatic.metaspades_bin.75_93.42_3.95	93.42	3.95	0	0	0	43	Medium	d__Bacteria	p__Acidobacteriota	c__Acidobacteriae	o__Bryobacterales	f__Bryobacteraceae	g__CAIVVT01	s__
Bog.Labelled.R2.T3.F3.trimmomatic.metaspades_bin.78_95.69_6.68	95.69	6.68	0	0	0	31	Medium	d__Bacteria	p__Proteobacteria	c__Gammaproteobacteria	o__Steroidobacterales	f__Steroidobacteraceae	g__Bog-1198	s__
Bog.Labelled.R2.T3.F3.trimmomatic.metaspades_bin.82_77.80_1.72	77.8	1.72	0	0	0	17	Medium	d__Bacteria	p__Acidobacteriota	c__Acidobacteriae	o__Acidobacteriales	f__Acidobacteriaceae	g__Terracidiphilus	s__
Bog.Labelled.R2.T3.F3.trimmomatic.metaspades_bin.98_86.25_0.00	86.25	0	0	0	0	36	Medium	d__Bacteria	p__Acidobacteriota	c__Acidobacteriae	o__Acidobacteriales	f__SbA1	g__Bog-209	s__Bog-209 sp003162935
Bog.Labelled.R3.T1.F1.JGI.BFC.metaspades_bin.27_91.52_1.76	91.52	1.76	0	0	0	42	Medium	d__Bacteria	p__Acidobacteriota	c__Acidobacteriae	o__Acidobacteriales	f__SbA1	g__Bog-209	s__Bog-209 sp003162935
Bog.Labelled.R3.T1.F1.trimmomatic.megahit_bin.45_94.18_3.62	94.18	3.62	Bog.Labelled.R3.T1.F1.trimmomatic.megahit_bin.45_94.18_3.62_k141_606074(401,509)	Bog.Labelled.R3.T1.F1.trimmomatic.megahit_bin.45_94.18_3.62_k141_126023(8653,9070)	0	42	Medium	d__Bacteria	p__Acidobacteriota	c__Acidobacteriae	o__Acidobacteriales	f__Acidobacteriaceae	g__Terracidiphilus	s__
Bog.Labelled.R3.T1.F1.trimmomatic.megahit_bin.6_92.61_3.04	92.61	3.04	0	0	0	43	Medium	d__Bacteria	p__Acidobacteriota	c__Acidobacteriae	o__Acidobacteriales	f__SbA1	g__Bog-209	s__Bog-209 sp003162935
Bog.Labelled.R3.T1.F1.trimmomatic.metaspades_bin.12_94.75_0.85	94.75	0.85	0	0	0	43	Medium	d__Bacteria	p__Acidobacteriota	c__Acidobacteriae	o__Acidobacteriales	f__SbA1	g__Bog-209	s__Bog-209 sp003162935
Bog.Labelled.R3.T1.F1.trimmomatic.metaspades_bin.27_81.75_1.77	81.75	1.77	0	0	0	23	Medium	d__Bacteria	p__Acidobacteriota	c__Acidobacteriae	o__Acidobacteriales	f__Acidobacteriaceae	g__Terracidiphilus	s__
Bog.Labelled.R3.T1.F2.JGI.BFC.metaspades_bin.14_95.67_3.63	95.67	3.63	0	0	0	50	Medium	d__Bacteria	p__Acidobacteriota	c__Acidobacteriae	o__Acidobacteriales	f__SbA1	g__Bog-209	s__Bog-209 sp003162935
Bog.Labelled.R3.T1.F2.JGI.BFC.metaspades_bin.34_92.67_4.31	92.67	4.31	Bog.Labelled.R3.T1.F2.JGI.BFC.metaspades_bin.34_92.67_4.31_scaffold_552_c1(17738,17846)	0	0	38	Medium	d__Bacteria	p__Acidobacteriota	c__Acidobacteriae	o__Acidobacteriales	f__Acidobacteriaceae	g__Terracidiphilus	s__
Bog.Labelled.R3.T1.F2.trimmomatic.megahit_bin.17_83.23_6.82	83.23	6.82	Bog.Labelled.R3.T1.F2.trimmomatic.megahit_bin.17_83.23_6.82_k141_702801(7221,7330)	0	0	35	Medium	d__Bacteria	p__Acidobacteriota	c__Acidobacteriae	o__Acidobacteriales	f__Acidobacteriaceae	g__Terracidiphilus	s__
Bog.Labelled.R3.T1.F2.trimmomatic.megahit_bin.40_80.03_3.45	80.03	3.45	0	0	0	30	Medium	d__Bacteria	p__Acidobacteriota	c__Acidobacteriae	o__Acidobacteriales	f__Acidobacteriaceae	g__Terracidiphilus	s__
Bog.Labelled.R3.T1.F2.trimmomatic.megahit_bin.60_91.40_1.92	91.4	1.92	0	0	0	45	Medium	d__Bacteria	p__Acidobacteriota	c__Acidobacteriae	o__Acidobacteriales	f__SbA1	g__Bog-209	s__Bog-209 sp003162935
Bog.Labelled.R3.T1.F2.trimmomatic.metaspades_bin.42_83.51_9.55	83.51	9.55	0	0	0	31	Medium	d__Bacteria	p__Acidobacteriota	c__Acidobacteriae	o__Acidobacteriales	f__Acidobacteriaceae	g__Terracidiphilus	s__
Bog.Labelled.R3.T1.F2.trimmomatic.metaspades_bin.43_94.49_0.05	94.49	0.05	0	0	0	43	Medium	d__Bacteria	p__Acidobacteriota	c__Acidobacteriae	o__Acidobacteriales	f__SbA1	g__Bog-209	s__Bog-209 sp003162935
Bog.Labelled.R3.T1.F3.JGI.BFC.metaspades_bin.21_78.29_2.02	78.29	2.02	0	0	0	33	Medium	d__Bacteria	p__Proteobacteria	c__Alphaproteobacteria	o__Sphingomonadales	f__Sphingomonadaceae	g__Novosphingobium	s__Novosphingobium sp001519055
Bog.Labelled.R3.T1.F3.JGI.BFC.metaspades_bin.31_76.33_6.22	76.33	6.22	0	0	0	14	Medium	d__Bacteria	p__Proteobacteria	c__Gammaproteobacteria	o__Steroidobacterales	f__Steroidobacteraceae	g__Bog-1198	s__
Bog.Labelled.R3.T1.F3.JGI.BFC.metaspades_bin.33_93.90_5.55	93.9	5.55	0	0	0	48	Medium	d__Bacteria	p__Proteobacteria	c__Alphaproteobacteria	o__Acetobacterales	f__Acetobacteraceae	g__Palsa-883	s__
Bog.Labelled.R3.T1.F3.JGI.BFC.metaspades_bin.58_94.83_3.02	94.83	3.02	0	0	0	47	Medium	d__Bacteria	p__Acidobacteriota	c__Acidobacteriae	o__Acidobacteriales	f__Acidobacteriaceae	g__Terracidiphilus	s__
Bog.Labelled.R3.T1.F3.trimmomatic.megahit_bin.12_82.85_4.26	82.85	4.26	0	0	0	32	Medium	d__Bacteria	p__Proteobacteria	c__Alphaproteobacteria	o__Rhizobiales	f__Beijerinckiaceae	g__Roseiarcus	s__
Bog.Labelled.R3.T1.F3.trimmomatic.megahit_bin.16_90.63_0.90	90.63	0.9	0	0	0	29	Medium	d__Bacteria	p__Acidobacteriota	c__Acidobacteriae	o__Acidobacteriales	f__SbA1	g__Bog-209	s__Bog-209 sp003162935
Bog.Labelled.R3.T1.F3.trimmomatic.megahit_bin.27_85.34_6.47	85.34	6.47	0	0	0	36	Medium	d__Bacteria	p__Acidobacteriota	c__Acidobacteriae	o__Acidobacteriales	f__Acidobacteriaceae	g__Terracidiphilus	s__
Bog.Labelled.R3.T1.F3.trimmomatic.megahit_bin.82_88.52_4.76	88.52	4.76	0	0	0	36	Medium	d__Bacteria	p__Proteobacteria	c__Gammaproteobacteria	o__Steroidobacterales	f__Steroidobacteraceae	g__Bog-1198	s__Bog-1198 sp003137095
Bog.Labelled.R3.T1.F3.trimmomatic.megahit_bin.98_94.74_2.56	94.74	2.56	Bog.Labelled.R3.T1.F3.trimmomatic.megahit_bin.98_94.74_2.56_k141_1301704(3753,3862)	0	0	45	Medium	d__Bacteria	p__Proteobacteria	c__Alphaproteobacteria	o__Sphingomonadales	f__Sphingomonadaceae	g__Novosphingobium	s__Novosphingobium sp001519055
Bog.Labelled.R3.T1.F3.trimmomatic.metaspades_bin.24_94.57_6.81	94.57	6.81	0	0	0	30	Medium	d__Bacteria	p__Proteobacteria	c__Gammaproteobacteria	o__Steroidobacterales	f__Steroidobacteraceae	g__Bog-1198	s__
Bog.Labelled.R3.T1.F3.trimmomatic.metaspades_bin.44_88.41_1.72	88.41	1.72	0	0	0	20	Medium	d__Bacteria	p__Acidobacteriota	c__Acidobacteriae	o__Acidobacteriales	f__Acidobacteriaceae	g__Terracidiphilus	s__
Bog.Labelled.R3.T1.F3.trimmomatic.metaspades_bin.58_89.65_0.43	89.65	0.43	0	0	0	29	Medium	d__Bacteria	p__Acidobacteriota	c__Acidobacteriae	o__Acidobacteriales	f__SbA1	g__Bog-209	s__Bog-209 sp003162935
Bog.Labelled.R3.T1.F3.trimmomatic.metaspades_bin.6_86.25_2.24	86.25	2.24	Bog.Labelled.R3.T1.F3.trimmomatic.metaspades_bin.6_86.25_2.24_NODE_4299_length_12044_cov_16.413629(9650,9759)	0	0	33	Medium	d__Bacteria	p__Proteobacteria	c__Alphaproteobacteria	o__Sphingomonadales	f__Sphingomonadaceae	g__Novosphingobium	s__Novosphingobium sp001519055
Bog.Labelled.R3.T1.F3.trimmomatic.metaspades_bin.73_75.43_3.61	75.43	3.61	0	0	0	25	Medium	d__Bacteria	p__Proteobacteria	c__Alphaproteobacteria	o__Rhizobiales	f__Beijerinckiaceae	g__Roseiarcus	s__
Bog.Labelled.R3.T1.F3.trimmomatic.metaspades_bin.91_92.85_3.54	92.85	3.54	0	0	0	24	Medium	d__Bacteria	p__Proteobacteria	c__Gammaproteobacteria	o__Steroidobacterales	f__Steroidobacteraceae	g__Bog-1198	s__Bog-1198 sp003137095
Bog.Labelled.R3.T2.F1.JGI.BFC.metaspades_bin.65_86.04_3.47	86.04	3.47	0	0	0	41	Medium	d__Bacteria	p__Acidobacteriota	c__Acidobacteriae	o__Acidobacteriales	f__SbA1	g__Bog-209	s__Bog-209 sp003162935
Bog.Labelled.R3.T2.F1.JGI.BFC.metaspades_bin.74_92.69_0.81	92.69	0.81	0	0	0	39	Medium	d__Bacteria	p__Bacteroidota	c__Bacteroidia	o__Bacteroidales	f__Paludibacteraceae	g__Paludibacter	s__
Bog.Labelled.R3.T2.F1.trimmomatic.megahit_bin.24_74.85_1.21	74.85	1.21	0	0	0	47	Medium	d__Bacteria	p__Armatimonadota	c__Fimbriimonadia	o__Fimbriimonadales	f__Fimbriimonadaceae	g__Fimbriimonas	s__
Bog.Labelled.R3.T2.F1.trimmomatic.megahit_bin.28_70.09_8.41	70.09	8.41	Bog.Labelled.R3.T2.F1.trimmomatic.megahit_bin.28_70.09_8.41_k141_1646894(322,430)	0	0	36	Medium	d__Bacteria	p__Acidobacteriota	c__Acidobacteriae	o__Acidobacteriales	f__Acidobacteriaceae	g__Terracidiphilus	s__
Bog.Labelled.R3.T2.F1.trimmomatic.megahit_bin.71_97.31_1.61	97.31	1.61	0	0	0	45	Medium	d__Bacteria	p__Bacteroidota	c__Bacteroidia	o__Bacteroidales	f__Paludibacteraceae	g__Paludibacter	s__
Bog.Labelled.R3.T2.F1.trimmomatic.megahit_bin.96_96.24_2.99	96.24	2.99	0	0	0	45	Medium	d__Bacteria	p__Acidobacteriota	c__Acidobacteriae	o__Acidobacteriales	f__SbA1	g__Bog-209	s__Bog-209 sp003162935
Bog.Labelled.R3.T2.F1.trimmomatic.metaspades_bin.57_84.08_1.72	84.08	1.72	Bog.Labelled.R3.T2.F1.trimmomatic.metaspades_bin.57_84.08_1.72_NODE_5977_length_10283_cov_48.433907(352,460)	0	0	20	Medium	d__Bacteria	p__Acidobacteriota	c__Acidobacteriae	o__Acidobacteriales	f__Acidobacteriaceae	g__Terracidiphilus	s__
Bog.Labelled.R3.T2.F1.trimmomatic.metaspades_bin.58_92.18_0.90	92.18	0.9	0	0	0	43	Medium	d__Bacteria	p__Acidobacteriota	c__Acidobacteriae	o__Acidobacteriales	f__SbA1	g__Bog-209	s__Bog-209 sp003162935
Bog.Labelled.R3.T2.F1.trimmomatic.metaspades_bin.72_97.04_0.54	97.04	0.54	0	0	0	40	Medium	d__Bacteria	p__Bacteroidota	c__Bacteroidia	o__Bacteroidales	f__Paludibacteraceae	g__Paludibacter	s__
Bog.Labelled.R3.T2.F1.trimmomatic.metaspades_bin.90_86.85_1.03	86.85	1.03	0	Bog.Labelled.R3.T2.F1.trimmomatic.metaspades_bin.90_86.85_1.03_NODE_10112_length_7087_cov_7.460609(5567,7071)	0	51	Medium	d__Bacteria	p__Armatimonadota	c__Fimbriimonadia	o__Fimbriimonadales	f__Fimbriimonadaceae	g__Fimbriimonas	s__
Bog.Labelled.R3.T2.F1.trimmomatic.metaspades_bin.99_71.05_3.84	71.05	3.84	0	0	0	18	Medium	d__Bacteria	p__Acidobacteriota	c__Acidobacteriae	o__Acidobacteriales	f__Acidobacteriaceae	g__Terracidiphilus	s__
Bog.Labelled.R3.T2.F2.JGI.BFC.metaspades_bin.33_75.89_1.71	75.89	1.71	0	0	0	29	Medium	d__Bacteria	p__Acidobacteriota	c__Acidobacteriae	o__Acidobacteriales	f__SbA1	g__Bog-209	s__Bog-209 sp003162935
Bog.Labelled.R3.T2.F2.JGI.BFC.metaspades_bin.51_77.28_1.85	77.28	1.85	0	Bog.Labelled.R3.T2.F2.JGI.BFC.metaspades_bin.51_77.28_1.85_scaffold_8083_c1(1,1235)	0	40	Medium	d__Bacteria	p__Armatimonadota	c__Fimbriimonadia	o__Fimbriimonadales	f__Fimbriimonadaceae	g__Fimbriimonas	s__
Bog.Labelled.R3.T2.F2.JGI.BFC.metaspades_bin.59_81.75_4.74	81.75	4.74	0	0	0	39	Medium	d__Bacteria	p__Acidobacteriota	c__Acidobacteriae	o__Acidobacteriales	f__Acidobacteriaceae	g__Terracidiphilus	s__
Bog.Labelled.R3.T2.F2.JGI.BFC.metaspades_bin.68_89.94_0.91	89.94	0.91	Bog.Labelled.R3.T2.F2.JGI.BFC.metaspades_bin.68_89.94_0.91_scaffold_8663_c1(5968,6077)	0	0	52	Medium	d__Bacteria	p__Acidobacteriota	c__Acidobacteriae	o__Acidobacteriales	f__Acidobacteriaceae	g__Terracidiphilus	s__
Bog.Labelled.R3.T2.F2.JGI.BFC.metaspades_bin.95_80.02_4.31	80.02	4.31	0	0	0	29	Medium	d__Bacteria	p__Acidobacteriota	c__Acidobacteriae	o__Acidobacteriales	f__Acidobacteriaceae	g__Terracidiphilus	s__
Bog.Labelled.R3.T2.F2.trimmomatic.megahit_bin.26_92.28_0.46	92.28	0.46	0	Bog.Labelled.R3.T2.F2.trimmomatic.megahit_bin.26_92.28_0.46_k141_270567(18908,20412)	0	50	Medium	d__Bacteria	p__Armatimonadota	c__Fimbriimonadia	o__Fimbriimonadales	f__Fimbriimonadaceae	g__Fimbriimonas	s__
Bog.Labelled.R3.T2.F2.trimmomatic.megahit_bin.53_88.33_1.72	88.33	1.72	Bog.Labelled.R3.T2.F2.trimmomatic.megahit_bin.53_88.33_1.72_k141_1379275(500,609)	0	0	42	Medium	d__Bacteria	p__Acidobacteriota	c__Acidobacteriae	o__Acidobacteriales	f__Acidobacteriaceae	g__Terracidiphilus	s__
Bog.Labelled.R3.T2.F2.trimmomatic.megahit_bin.54_91.54_7.95	91.54	7.95	0	0	0	31	Medium	d__Bacteria	p__Acidobacteriota	c__Acidobacteriae	o__Acidobacteriales	f__Acidobacteriaceae	g__Terracidiphilus	s__
Bog.Labelled.R3.T2.F2.trimmomatic.megahit_bin.81_81.45_1.99	81.45	1.99	0	0	0	41	Medium	d__Bacteria	p__Acidobacteriota	c__Acidobacteriae	o__Acidobacteriales	f__SbA1	g__Bog-209	s__Bog-209 sp003162935
Bog.Labelled.R3.T2.F2.trimmomatic.metaspades_bin.19_92.75_1.16	92.75	1.16	0	Bog.Labelled.R3.T2.F2.trimmomatic.metaspades_bin.19_92.75_1.16_NODE_2147_length_19772_cov_6.552112(1,778)	0	55	Medium	d__Bacteria	p__Armatimonadota	c__Fimbriimonadia	o__Fimbriimonadales	f__Fimbriimonadaceae	g__Fimbriimonas	s__
Bog.Labelled.R3.T2.F2.trimmomatic.metaspades_bin.25_85.39_1.72	85.39	1.72	0	0	0	22	Medium	d__Bacteria	p__Acidobacteriota	c__Acidobacteriae	o__Acidobacteriales	f__Acidobacteriaceae	g__Terracidiphilus	s__
Bog.Labelled.R3.T2.F2.trimmomatic.metaspades_bin.26_77.82_8.92	77.82	8.92	0	0	0	26	Medium	d__Bacteria	p__Verrucomicrobiota	c__Verrucomicrobiae	o__Pedosphaerales	f__UBA11358	g__UBA11358	s__
Bog.Labelled.R3.T2.F2.trimmomatic.metaspades_bin.36_90.26_0.05	90.26	0.05	0	0	0	43	Medium	d__Bacteria	p__Acidobacteriota	c__Acidobacteriae	o__Acidobacteriales	f__SbA1	g__Bog-209	s__Bog-209 sp003162935
Bog.Labelled.R3.T2.F2.trimmomatic.metaspades_bin.46_90.30_6.61	90.3	6.61	0	0	0	31	Medium	d__Bacteria	p__Acidobacteriota	c__Acidobacteriae	o__Acidobacteriales	f__Acidobacteriaceae	g__Terracidiphilus	s__
Bog.Labelled.R3.T2.F2.trimmomatic.metaspades_bin.9_74.11_0.91	74.11	0.91	Bog.Labelled.R3.T2.F2.trimmomatic.metaspades_bin.9_74.11_0.91_NODE_18854_length_5277_cov_8.903677(243,352)	0	0	20	Medium	d__Bacteria	p__Acidobacteriota	c__Acidobacteriae	o__Acidobacteriales	f__Acidobacteriaceae	g__Terracidiphilus	s__
Bog.Labelled.R3.T2.F3.JGI.BFC.metaspades_bin.13_86.03_1.72	86.03	1.72	Bog.Labelled.R3.T2.F3.JGI.BFC.metaspades_bin.13_86.03_1.72_scaffold_79_c1(17920,18028)	Bog.Labelled.R3.T2.F3.JGI.BFC.metaspades_bin.13_86.03_1.72_scaffold_79_c1(22245,23740)	0	34	Medium	d__Bacteria	p__Acidobacteriota	c__Acidobacteriae	o__Acidobacteriales	f__Acidobacteriaceae	g__Terracidiphilus	s__
Bog.Labelled.R3.T2.F3.JGI.BFC.metaspades_bin.36_74.07_2.30	74.07	2.3	Bog.Labelled.R3.T2.F3.JGI.BFC.metaspades_bin.36_74.07_2.30_scaffold_18888_c1(301,410)	0	0	29	Medium	d__Bacteria	p__Acidobacteriota	c__Acidobacteriae	o__Acidobacteriales	f__Acidobacteriaceae	g__Terracidiphilus	s__
Bog.Labelled.R3.T2.F3.JGI.BFC.metaspades_bin.47_97.86_2.00	97.86	2	0	0	0	46	Medium	d__Bacteria	p__Proteobacteria	c__Alphaproteobacteria	o__Sphingomonadales	f__Sphingomonadaceae	g__Novosphingobium	s__Novosphingobium sp001519055
Bog.Labelled.R3.T2.F3.JGI.BFC.metaspades_bin.66_94.61_7.53	94.61	7.53	0	0	0	37	Medium	d__Bacteria	p__Proteobacteria	c__Gammaproteobacteria	o__Steroidobacterales	f__Steroidobacteraceae	g__Bog-1198	s__
Bog.Labelled.R3.T2.F3.trimmomatic.megahit_bin.116_96.28_6.50	96.28	6.5	0	0	0	43	Medium	d__Bacteria	p__Proteobacteria	c__Gammaproteobacteria	o__Steroidobacterales	f__Steroidobacteraceae	g__Bog-1198	s__
Bog.Labelled.R3.T2.F3.trimmomatic.megahit_bin.126_98.03_2.56	98.03	2.56	0	0	0	51	Medium	d__Bacteria	p__Proteobacteria	c__Alphaproteobacteria	o__Sphingomonadales	f__Sphingomonadaceae	g__Novosphingobium	s__Novosphingobium sp001519055
Bog.Labelled.R3.T2.F3.trimmomatic.megahit_bin.25_91.35_2.56	91.35	2.56	0	0	0	45	Medium	d__Bacteria	p__Acidobacteriota	c__Acidobacteriae	o__Acidobacteriales	f__SbA1	g__Bog-209	s__Bog-209 sp003162935
Bog.Labelled.R3.T2.F3.trimmomatic.megahit_bin.94_78.78_3.50	78.78	3.5	0	0	0	36	Medium	d__Bacteria	p__Acidobacteriota	c__Acidobacteriae	o__Acidobacteriales	f__Acidobacteriaceae	g__Terracidiphilus	s__
Bog.Labelled.R3.T2.F3.trimmomatic.metaspades_bin.103_85.13_8.33	85.13	8.33	0	0	0	30	Medium	d__Bacteria	p__Acidobacteriota	c__Acidobacteriae	o__Acidobacteriales	f__Acidobacteriaceae	g__Terracidiphilus	s__
Bog.Labelled.R3.T2.F3.trimmomatic.metaspades_bin.142_91.89_0.00	91.89	0	0	0	0	39	Medium	d__Bacteria	p__Acidobacteriota	c__Acidobacteriae	o__Acidobacteriales	f__SbA1	g__Bog-209	s__Bog-209 sp003162935
Bog.Labelled.R3.T2.F3.trimmomatic.metaspades_bin.158_93.60_8.55	93.6	8.55	0	0	0	39	Medium	d__Bacteria	p__Proteobacteria	c__Gammaproteobacteria	o__Steroidobacterales	f__Steroidobacteraceae	g__Bog-1198	s__
Bog.Labelled.R3.T2.F3.trimmomatic.metaspades_bin.29_83.70_7.81	83.7	7.81	0	0	0	27	Medium	d__Bacteria	p__Acidobacteriota	c__Acidobacteriae	o__Bryobacterales	f__Bryobacteraceae	g__CAIVVT01	s__
Bog.Labelled.R3.T2.F3.trimmomatic.metaspades_bin.50_78.23_0.86	78.23	0.86	0	0	0	14	Medium	d__Bacteria	p__Acidobacteriota	c__Acidobacteriae	o__Acidobacteriales	f__Acidobacteriaceae	g__Terracidiphilus	s__
Bog.None.R1.T0.trimmomatic.megahit_bin.103_89.04_0.93	89.04	0.93	0	Bog.None.R1.T0.trimmomatic.megahit_bin.103_89.04_0.93_k141_4268290(7,507)	0	49	Medium	d__Bacteria	p__Armatimonadota	c__Fimbriimonadia	o__Fimbriimonadales	f__Fimbriimonadaceae	g__Fimbriimonas	s__
Bog.None.R1.T0.trimmomatic.megahit_bin.105_96.07_4.02	96.07	4.02	0	0	0	44	Medium	d__Bacteria	p__Proteobacteria	c__Gammaproteobacteria	o__Steroidobacterales	f__Steroidobacteraceae	g__Bog-1198	s__Bog-1198 sp003137095
Bog.None.R1.T0.trimmomatic.megahit_bin.139_88.63_5.71	88.63	5.71	Bog.None.R1.T0.trimmomatic.megahit_bin.139_88.63_5.71_k141_435924(4845,4953)	0	0	37	Medium	d__Bacteria	p__Bacteroidota	c__Bacteroidia	o__Bacteroidales	f__DTGW01	g__	s__
Bog.None.R1.T0.trimmomatic.megahit_bin.264_75.64_3.36	75.64	3.36	0	0	0	32	Medium	d__Bacteria	p__Proteobacteria	c__Alphaproteobacteria	o__Rhizobiales	f__Beijerinckiaceae	g__Roseiarcus	s__
Bog.None.R1.T0.trimmomatic.megahit_bin.271_96.49_3.51	96.49	3.51	Bog.None.R1.T0.trimmomatic.megahit_bin.271_96.49_3.51_k141_3325886(3,94)	0	0	43	Medium	d__Bacteria	p__Acidobacteriota	c__Acidobacteriae	o__Bryobacterales	f__Bryobacteraceae	g__CAIVVT01	s__
Bog.None.R1.T0.trimmomatic.megahit_bin.289_96.76_2.78	96.76	2.78	Bog.None.R1.T0.trimmomatic.megahit_bin.289_96.76_2.78_k141_3178916(36063,36159)	0	0	59	Medium	d__Bacteria	p__Armatimonadota	c__Chthonomonadetes	o__Chthonomonadales	f__Chthonomonadaceae	g__CAIXIX01	s__
Bog.None.R1.T0.trimmomatic.megahit_bin.294_75.52_1.14	75.52	1.14	0	0	0	33	Medium	d__Bacteria	p__Acidobacteriota	c__Acidobacteriae	o__Acidobacteriales	f__SbA1	g__Bog-209	s__Bog-209 sp003162935
Bog.None.R1.T0.trimmomatic.megahit_bin.316_95.55_4.21	95.55	4.21	0	0	0	41	Medium	d__Bacteria	p__Proteobacteria	c__Gammaproteobacteria	o__Steroidobacterales	f__Steroidobacteraceae	g__Bog-1198	s__
Bog.None.R1.T0.trimmomatic.megahit_bin.383_93.80_5.14	93.8	5.14	0	0	0	42	Medium	d__Bacteria	p__Proteobacteria	c__Alphaproteobacteria	o__Rhizobiales	f__Beijerinckiaceae	g__Roseiarcus	s__
Bog.None.R1.T0.trimmomatic.megahit_bin.41_86.84_4.00	86.84	4	Bog.None.R1.T0.trimmomatic.megahit_bin.41_86.84_4.00_k141_1425488(33471,33580)	0	0	44	Medium	d__Bacteria	p__Acidobacteriota	c__Acidobacteriae	o__Bryobacterales	f__Bryobacteraceae	g__CAIVVT01	s__
Bog.None.R1.T0.trimmomatic.megahit_bin.71_82.60_5.98	82.6	5.98	0	0	0	26	Medium	d__Bacteria	p__Acidobacteriota	c__Acidobacteriae	o__Acidobacteriales	f__Koribacteraceae	g__Bog-257	s__Bog-257 sp003165795
Bog.None.R1.T0.trimmomatic.megahit_bin.88_94.13_4.20	94.13	4.2	0	0	0	42	Medium	d__Bacteria	p__Proteobacteria	c__Gammaproteobacteria	o__Steroidobacterales	f__Steroidobacteraceae	g__	s__
Bog.None.R1.T0.trimmomatic.megahit_bin.89_96.32_6.08	96.32	6.08	0	0	0	42	Medium	d__Bacteria	p__Proteobacteria	c__Gammaproteobacteria	o__Steroidobacterales	f__Steroidobacteraceae	g__Bog-1198	s__
Bog.None.R2.T0.JGI.BFC.metaspades_bin.105_72.70_2.36	72.7	2.36	0	0	0	33	Medium	d__Bacteria	p__Actinobacteriota	c__Thermoleophilia	o__UBA2241	f__UBA2241	g__Bog-752	s__
Bog.None.R2.T0.JGI.BFC.metaspades_bin.140_86.98_4.77	86.98	4.77	0	0	0	31	Medium	d__Bacteria	p__Proteobacteria	c__Gammaproteobacteria	o__Steroidobacterales	f__Steroidobacteraceae	g__	s__
Bog.None.R2.T0.JGI.BFC.metaspades_bin.170_89.69_5.31	89.69	5.31	Bog.None.R2.T0.JGI.BFC.metaspades_bin.170_89.69_5.31_scaffold_45283_c1(2,109)	0	0	49	Medium	d__Bacteria	p__Acidobacteriota	c__Acidobacteriae	o__Bryobacterales	f__Bryobacteraceae	g__CAIVVT01	s__
Bog.None.R2.T0.JGI.BFC.metaspades_bin.187_77.38_5.56	77.38	5.56	Bog.None.R2.T0.JGI.BFC.metaspades_bin.187_77.38_5.56_scaffold_22422_c1(2341,2451)	Bog.None.R2.T0.JGI.BFC.metaspades_bin.187_77.38_5.56_scaffold_22422_c1(6663,8167)	0	43	Medium	d__Bacteria	p__Actinobacteriota	c__Acidimicrobiia	o__Acidimicrobiales	f__Palsa-688	g__Fen-671	s__Fen-671 sp003166025
Bog.None.R2.T0.JGI.BFC.metaspades_bin.193_90.81_7.55	90.81	7.55	0	0	0	44	Medium	d__Bacteria	p__Proteobacteria	c__Gammaproteobacteria	o__Steroidobacterales	f__Steroidobacteraceae	g__Bog-1198	s__
Bog.None.R2.T0.JGI.BFC.metaspades_bin.219_77.14_5.49	77.14	5.49	0	0	0	20	Medium	d__Bacteria	p__Acidobacteriota	c__Acidobacteriae	o__Acidobacteriales	f__Acidobacteriaceae	g__Terracidiphilus	s__
Bog.None.R2.T0.JGI.BFC.metaspades_bin.245_98.01_6.47	98.01	6.47	0	0	0	40	Medium	d__Bacteria	p__Acidobacteriota	c__Acidobacteriae	o__Acidobacteriales	f__Acidobacteriaceae	g__Terracidiphilus	s__
Bog.None.R2.T0.JGI.BFC.metaspades_bin.261_93.19_5.61	93.19	5.61	0	0	0	43	Medium	d__Bacteria	p__Proteobacteria	c__Gammaproteobacteria	o__Steroidobacterales	f__Steroidobacteraceae	g__Bog-1198	s__
Bog.None.R2.T0.JGI.BFC.metaspades_bin.265_89.69_0.00	89.69	0	0	0	0	45	Medium	d__Bacteria	p__Acidobacteriota	c__Acidobacteriae	o__Acidobacteriales	f__SbA1	g__Bog-209	s__Bog-209 sp003162935
Bog.None.R2.T0.JGI.BFC.metaspades_bin.266_79.38_1.72	79.38	1.72	Bog.None.R2.T0.JGI.BFC.metaspades_bin.266_79.38_1.72_scaffold_9649_c1(1008,1116)	0	0	19	Medium	d__Bacteria	p__Acidobacteriota	c__Acidobacteriae	o__Acidobacteriales	f__Acidobacteriaceae	g__Terracidiphilus	s__
Bog.None.R2.T0.JGI.BFC.metaspades_bin.29_92.75_1.85	92.75	1.85	0	0	0	53	Medium	d__Bacteria	p__Armatimonadota	c__Fimbriimonadia	o__Fimbriimonadales	f__Fimbriimonadaceae	g__Fimbriimonas	s__
Bog.None.R2.T0.JGI.BFC.metaspades_bin.331_92.81_4.62	92.81	4.62	0	Bog.None.R2.T0.JGI.BFC.metaspades_bin.331_92.81_4.62_scaffold_9820_c1(2,592)	0	38	Medium	d__Bacteria	p__Proteobacteria	c__Gammaproteobacteria	o__Steroidobacterales	f__Steroidobacteraceae	g__Bog-1198	s__Bog-1198 sp003137095
Bog.None.R2.T0.JGI.BFC.metaspades_bin.341_72.57_9.12	72.57	9.12	0	0	0	33	Medium	d__Bacteria	p__Proteobacteria	c__Alphaproteobacteria	o__Rhizobiales	f__Beijerinckiaceae	g__Roseiarcus	s__
Bog.None.R2.T0.JGI.BFC.metaspades_bin.344_81.60_4.33	81.6	4.33	0	0	0	36	Medium	d__Bacteria	p__Proteobacteria	c__Alphaproteobacteria	o__Acetobacterales	f__Acetobacteraceae	g__Palsa-883	s__
Bog.None.R2.T0.JGI.BFC.metaspades_bin.60_83.20_4.84	83.2	4.84	0	0	0	47	Medium	d__Bacteria	p__Proteobacteria	c__Alphaproteobacteria	o__Rhizobiales	f__Beijerinckiaceae	g__Roseiarcus	s__
Bog.None.R2.T0.JGI.BFC.metaspades_bin.94_71.04_6.96	71.04	6.96	0	0	0	21	Medium	d__Bacteria	p__Verrucomicrobiota	c__Verrucomicrobiae	o__Pedosphaerales	f__UBA11358	g__PLZL01	s__
Bog.None.R2.T0.trimmomatic.megahit_bin.10_94.66_6.30	94.66	6.3	Bog.None.R2.T0.trimmomatic.megahit_bin.10_94.66_6.30_k141_1336691(8314,8423)	0	0	39	Medium	d__Bacteria	p__Acidobacteriota	c__Acidobacteriae	o__Bryobacterales	f__Bryobacteraceae	g__CAIVVT01	s__
Bog.None.R2.T0.trimmomatic.megahit_bin.119_97.07_5.84	97.07	5.84	0	0	0	46	Medium	d__Bacteria	p__Proteobacteria	c__Gammaproteobacteria	o__Steroidobacterales	f__Steroidobacteraceae	g__Bog-1198	s__
Bog.None.R2.T0.trimmomatic.megahit_bin.193_91.56_5.57	91.56	5.57	0	0	0	44	Medium	d__Bacteria	p__Proteobacteria	c__Alphaproteobacteria	o__Rhizobiales	f__Beijerinckiaceae	g__Roseiarcus	s__
Bog.None.R2.T0.trimmomatic.megahit_bin.250_88.65_5.08	88.65	5.08	0	0	0	35	Medium	d__Bacteria	p__Proteobacteria	c__Gammaproteobacteria	o__Steroidobacterales	f__Steroidobacteraceae	g__	s__
Bog.None.R2.T0.trimmomatic.megahit_bin.253_71.99_2.87	71.99	2.87	0	0	0	26	Medium	d__Bacteria	p__Proteobacteria	c__Alphaproteobacteria	o__Rhizobiales	f__Beijerinckiaceae	g__Roseiarcus	s__
Bog.None.R2.T0.trimmomatic.megahit_bin.26_93.67_0.93	93.67	0.93	0	0	0	47	Medium	d__Bacteria	p__Armatimonadota	c__Fimbriimonadia	o__Fimbriimonadales	f__Fimbriimonadaceae	g__Fimbriimonas	s__
Bog.None.R2.T0.trimmomatic.megahit_bin.261_80.60_4.45	80.6	4.45	Bog.None.R2.T0.trimmomatic.megahit_bin.261_80.60_4.45_k141_3606658(1829,1938)	0	0	46	Medium	d__Bacteria	p__Actinobacteriota	c__Thermoleophilia	o__UBA2241	f__UBA2241	g__Bog-752	s__
Bog.None.R2.T0.trimmomatic.megahit_bin.313_94.99_6.01	94.99	6.01	0	0	0	43	Medium	d__Bacteria	p__Proteobacteria	c__Gammaproteobacteria	o__Steroidobacterales	f__Steroidobacteraceae	g__Bog-1198	s__Bog-1198 sp003137095
Bog.None.R2.T0.trimmomatic.megahit_bin.358_96.68_6.10	96.68	6.1	0	0	0	44	Medium	d__Bacteria	p__Proteobacteria	c__Gammaproteobacteria	o__Steroidobacterales	f__Steroidobacteraceae	g__Bog-1198	s__
Bog.None.R2.T0.trimmomatic.megahit_bin.39_92.66_4.70	92.66	4.7	0	0	0	45	Medium	d__Bacteria	p__Proteobacteria	c__Alphaproteobacteria	o__Acetobacterales	f__Acetobacteraceae	g__Palsa-883	s__
Bog.None.R3.T0.JGI.BFC.metaspades_bin.125_94.99_6.35	94.99	6.35	0	0	0	43	Medium	d__Bacteria	p__Proteobacteria	c__Gammaproteobacteria	o__Steroidobacterales	f__Steroidobacteraceae	g__Bog-1198	s__Bog-1198 sp003137095
Bog.None.R3.T0.JGI.BFC.metaspades_bin.126_88.76_0.00	88.76	0	0	Bog.None.R3.T0.JGI.BFC.metaspades_bin.126_88.76_0.00_scaffold_8678_c1(1202,2701)	0	46	Medium	d__Bacteria	p__Acidobacteriota	c__Acidobacteriae	o__Acidobacteriales	f__SbA1	g__Bog-209	s__Bog-209 sp003162935
Bog.None.R3.T0.JGI.BFC.metaspades_bin.131_96.58_6.98	96.58	6.98	Bog.None.R3.T0.JGI.BFC.metaspades_bin.131_96.58_6.98_scaffold_104542_c1(1595,1704)	Bog.None.R3.T0.JGI.BFC.metaspades_bin.131_96.58_6.98_scaffold_8415_c1(4,1125)	0	73	Medium	d__Bacteria	p__Actinobacteriota	c__Acidimicrobiia	o__Acidimicrobiales	f__Palsa-688	g__Fen-671	s__Fen-671 sp003166025
Bog.None.R3.T0.JGI.BFC.metaspades_bin.154_76.72_0.86	76.72	0.86	0	0	0	23	Medium	d__Bacteria	p__Acidobacteriota	c__Acidobacteriae	o__Acidobacteriales	f__Acidobacteriaceae	g__Terracidiphilus	s__
Bog.None.R3.T0.JGI.BFC.metaspades_bin.175_95.87_7.15	95.87	7.15	0	0	0	46	Medium	d__Bacteria	p__Proteobacteria	c__Gammaproteobacteria	o__Steroidobacterales	f__Steroidobacteraceae	g__Bog-1198	s__
Bog.None.R3.T0.JGI.BFC.metaspades_bin.21_83.48_4.91	83.48	4.91	0	0	0	66	Medium	d__Bacteria	p__Acidobacteriota	c__Acidobacteriae	o__Acidobacteriales	f__Acidobacteriaceae	g__Terracidiphilus	s__
Bog.None.R3.T0.JGI.BFC.metaspades_bin.246_89.82_3.76	89.82	3.76	0	0	0	41	Medium	d__Bacteria	p__Proteobacteria	c__Alphaproteobacteria	o__Rhizobiales	f__Beijerinckiaceae	g__Roseiarcus	s__
Bog.None.R3.T0.JGI.BFC.metaspades_bin.254_93.67_0.93	93.67	0.93	0	Bog.None.R3.T0.JGI.BFC.metaspades_bin.254_93.67_0.93_scaffold_9411_c1(20467,21362)	0	53	Medium	d__Bacteria	p__Armatimonadota	c__Fimbriimonadia	o__Fimbriimonadales	f__Fimbriimonadaceae	g__Fimbriimonas	s__
Bog.None.R3.T0.JGI.BFC.metaspades_bin.275_96.71_5.17	96.71	5.17	0	0	0	40	Medium	d__Bacteria	p__Acidobacteriota	c__Acidobacteriae	o__Acidobacteriales	f__Acidobacteriaceae	g__Terracidiphilus	s__
Bog.None.R3.T0.JGI.BFC.metaspades_bin.277_97.34_4.31	97.34	4.31	0	0	0	43	Medium	d__Bacteria	p__Acidobacteriota	c__Acidobacteriae	o__Acidobacteriales	f__Acidobacteriaceae	g__Terracidiphilus	s__
Bog.None.R3.T0.JGI.BFC.metaspades_bin.307_95.92_6.63	95.92	6.63	0	0	0	38	Medium	d__Bacteria	p__Proteobacteria	c__Gammaproteobacteria	o__Steroidobacterales	f__Steroidobacteraceae	g__Bog-1198	s__
Bog.None.R3.T0.JGI.BFC.metaspades_bin.346_98.25_4.87	98.25	4.87	Bog.None.R3.T0.JGI.BFC.metaspades_bin.346_98.25_4.87_scaffold_31058_c1(1119,1228)	0	0	42	Medium	d__Bacteria	p__Acidobacteriota	c__Acidobacteriae	o__Bryobacterales	f__Bryobacteraceae	g__CAIVVT01	s__
Bog.None.R3.T0.JGI.BFC.metaspades_bin.367_82.54_3.02	82.54	3.02	0	0	0	42	Medium	d__Bacteria	p__Actinobacteriota	c__Thermoleophilia	o__UBA2241	f__UBA2241	g__Bog-752	s__
Bog.None.R3.T0.JGI.BFC.metaspades_bin.371_81.54_1.70	81.54	1.7	0	0	0	36	Medium	d__Bacteria	p__Proteobacteria	c__Alphaproteobacteria	o__Acetobacterales	f__Acetobacteraceae	g__Palsa-883	s__
Bog.None.R3.T0.JGI.BFC.metaspades_bin.48_79.70_3.10	79.7	3.1	Bog.None.R3.T0.JGI.BFC.metaspades_bin.48_79.70_3.10_scaffold_115486_c1(246,354)	0	0	31	Medium	d__Bacteria	p__Bacteroidota	c__Bacteroidia	o__Bacteroidales	f__DTGW01	g__	s__
Bog.None.R3.T0.JGI.BFC.metaspades_bin.5_89.20_3.95	89.2	3.95	Bog.None.R3.T0.JGI.BFC.metaspades_bin.5_89.20_3.95_scaffold_4073_c1(355,464)	0	0	44	Medium	d__Bacteria	p__Acidobacteriota	c__Acidobacteriae	o__Bryobacterales	f__Bryobacteraceae	g__CAIVVT01	s__
Bog.None.R3.T0.JGI.BFC.metaspades_bin.86_93.04_5.39	93.04	5.39	0	0	0	36	Medium	d__Bacteria	p__Proteobacteria	c__Gammaproteobacteria	o__Steroidobacterales	f__Steroidobacteraceae	g__	s__
Bog.None.R3.T0.trimmomatic.megahit_bin.119_93.67_0.93	93.67	0.93	0	0	0	53	Medium	d__Bacteria	p__Armatimonadota	c__Fimbriimonadia	o__Fimbriimonadales	f__Fimbriimonadaceae	g__Fimbriimonas	s__
Bog.None.R3.T0.trimmomatic.megahit_bin.183_92.04_6.56	92.04	6.56	0	0	0	50	Medium	d__Bacteria	p__Proteobacteria	c__Alphaproteobacteria	o__Rhizobiales	f__Beijerinckiaceae	g__Roseiarcus	s__
Bog.None.R3.T0.trimmomatic.megahit_bin.218_91.22_6.28	91.22	6.28	0	0	0	35	Medium	d__Bacteria	p__Proteobacteria	c__Gammaproteobacteria	o__Steroidobacterales	f__Steroidobacteraceae	g__	s__
Bog.None.R3.T0.trimmomatic.megahit_bin.22_93.65_6.43	93.65	6.43	Bog.None.R3.T0.trimmomatic.megahit_bin.22_93.65_6.43_k141_4287139(23076,23185)	0	0	45	Medium	d__Bacteria	p__Acidobacteriota	c__Acidobacteriae	o__Bryobacterales	f__Bryobacteraceae	g__CAIVVT01	s__
Bog.None.R3.T0.trimmomatic.megahit_bin.226_96.10_7.08	96.1	7.08	0	0	0	41	Medium	d__Bacteria	p__Proteobacteria	c__Gammaproteobacteria	o__Steroidobacterales	f__Steroidobacteraceae	g__Bog-1198	s__
Bog.None.R3.T0.trimmomatic.megahit_bin.252_97.24_4.59	97.24	4.59	0	0	0	42	Medium	d__Bacteria	p__Proteobacteria	c__Gammaproteobacteria	o__Steroidobacterales	f__Steroidobacteraceae	g__Bog-1198	s__
Bog.None.R3.T0.trimmomatic.megahit_bin.257_95.91_3.61	95.91	3.61	Bog.None.R3.T0.trimmomatic.megahit_bin.257_95.91_3.61_k141_3637680(8314,8423)	0	0	45	Medium	d__Bacteria	p__Acidobacteriota	c__Acidobacteriae	o__Bryobacterales	f__Bryobacteraceae	g__CAIVVT01	s__
Bog.None.R3.T0.trimmomatic.megahit_bin.272_90.41_2.49	90.41	2.49	0	0	0	43	Medium	d__Bacteria	p__Proteobacteria	c__Alphaproteobacteria	o__Acetobacterales	f__Acetobacteraceae	g__Palsa-883	s__
Bog.None.R3.T0.trimmomatic.megahit_bin.342_91.38_4.21	91.38	4.21	0	0	0	37	Medium	d__Bacteria	p__Bacteroidota	c__Bacteroidia	o__Bacteroidales	f__DTGW01	g__	s__
Bog.None.R3.T0.trimmomatic.megahit_bin.357_73.92_8.49	73.92	8.49	0	0	0	32	Medium	d__Bacteria	p__Proteobacteria	c__Alphaproteobacteria	o__Rhizobiales	f__Beijerinckiaceae	g__Roseiarcus	s__
Bog.None.R3.T0.trimmomatic.megahit_bin.367_88.59_1.71	88.59	1.71	0	0	0	43	Medium	d__Bacteria	p__Acidobacteriota	c__Acidobacteriae	o__Acidobacteriales	f__SbA1	g__Bog-209	s__Bog-209 sp003162935
Bog.None.R3.T0.trimmomatic.megahit_bin.383_96.18_3.47	96.18	3.47	0	0	0	46	Medium	d__Bacteria	p__Proteobacteria	c__Gammaproteobacteria	o__Steroidobacterales	f__Steroidobacteraceae	g__Bog-1198	s__Bog-1198 sp003137095
Bog.None.R3.T0.trimmomatic.megahit_bin.55_94.74_3.88	94.74	3.88	Bog.None.R3.T0.trimmomatic.megahit_bin.55_94.74_3.88_k141_5294706(10114,10223)	Bog.None.R3.T0.trimmomatic.megahit_bin.55_94.74_3.88_k141_4500327(3098,3556)	0	41	Medium	d__Bacteria	p__Actinobacteriota	c__Thermoleophilia	o__UBA2241	f__UBA2241	g__Bog-752	s__
Bog.None.R3.T0.trimmomatic.megahit_bin.96_77.29_6.58	77.29	6.58	Bog.None.R3.T0.trimmomatic.megahit_bin.96_77.29_6.58_k141_4405558(13571,13680)	0	0	68	Medium	d__Bacteria	p__Acidobacteriota	c__Acidobacteriae	o__Bryobacterales	f__Bryobacteraceae	g__PALSA-129	s__
Bog.Unlabelled.R1.T1.F1.JGI.BFC.metaspades_bin.44_97.60_1.71	97.6	1.71	0	0	0	47	Medium	d__Bacteria	p__Acidobacteriota	c__Acidobacteriae	o__Acidobacteriales	f__SbA1	g__Bog-209	s__Bog-209 sp003162935
Bog.Unlabelled.R1.T1.F1.JGI.BFC.metaspades_bin.70_92.67_3.24	92.67	3.24	Bog.Unlabelled.R1.T1.F1.JGI.BFC.metaspades_bin.70_92.67_3.24_scaffold_3088_c1(10697,10806)	0	0	44	Medium	d__Bacteria	p__Acidobacteriota	c__Acidobacteriae	o__Acidobacteriales	f__Acidobacteriaceae	g__Terracidiphilus	s__
Bog.Unlabelled.R1.T1.F1.trimmomatic.megahit_bin.37_86.52_3.30	86.52	3.3	Bog.Unlabelled.R1.T1.F1.trimmomatic.megahit_bin.37_86.52_3.30_k141_273237(5883,5992)	0	0	41	Medium	d__Bacteria	p__Acidobacteriota	c__Acidobacteriae	o__Acidobacteriales	f__Acidobacteriaceae	g__Terracidiphilus	s__
Bog.Unlabelled.R1.T1.F1.trimmomatic.metaspades_bin.3_84.33_1.77	84.33	1.77	0	0	0	17	Medium	d__Bacteria	p__Acidobacteriota	c__Acidobacteriae	o__Acidobacteriales	f__Acidobacteriaceae	g__Terracidiphilus	s__
Bog.Unlabelled.R1.T1.F1.trimmomatic.metaspades_bin.67_96.31_0.85	96.31	0.85	0	0	0	42	Medium	d__Bacteria	p__Acidobacteriota	c__Acidobacteriae	o__Acidobacteriales	f__SbA1	g__Bog-209	s__Bog-209 sp003162935
Bog.Unlabelled.R1.T1.F2.JGI.BFC.metaspades_bin.20_76.61_1.72	76.61	1.72	0	0	0	25	Medium	d__Bacteria	p__Acidobacteriota	c__Acidobacteriae	o__Acidobacteriales	f__Acidobacteriaceae	g__Terracidiphilus	s__
Bog.Unlabelled.R1.T1.F2.JGI.BFC.metaspades_bin.4_80.32_3.08	80.32	3.08	0	0	0	39	Medium	d__Bacteria	p__Proteobacteria	c__Alphaproteobacteria	o__Acetobacterales	f__Acetobacteraceae	g__Palsa-883	s__
Bog.Unlabelled.R1.T1.F2.trimmomatic.megahit_bin.33_94.63_1.71	94.63	1.71	0	0	0	46	Medium	d__Bacteria	p__Acidobacteriota	c__Acidobacteriae	o__Acidobacteriales	f__SbA1	g__Bog-209	s__Bog-209 sp003162935
Bog.Unlabelled.R1.T1.F2.trimmomatic.megahit_bin.74_93.16_4.01	93.16	4.01	0	0	0	46	Medium	d__Bacteria	p__Proteobacteria	c__Alphaproteobacteria	o__Acetobacterales	f__Acetobacteraceae	g__Palsa-883	s__
Bog.Unlabelled.R1.T1.F2.trimmomatic.metaspades_bin.39_93.11_0.00	93.11	0	0	0	0	42	Medium	d__Bacteria	p__Acidobacteriota	c__Acidobacteriae	o__Acidobacteriales	f__SbA1	g__Bog-209	s__Bog-209 sp003162935
Bog.Unlabelled.R1.T1.F2.trimmomatic.metaspades_bin.42_83.48_3.87	83.48	3.87	0	0	0	35	Medium	d__Bacteria	p__Proteobacteria	c__Alphaproteobacteria	o__Rhizobiales	f__Beijerinckiaceae	g__Roseiarcus	s__
Bog.Unlabelled.R1.T1.F2.trimmomatic.metaspades_bin.51_83.41_1.72	83.41	1.72	Bog.Unlabelled.R1.T1.F2.trimmomatic.metaspades_bin.51_83.41_1.72_NODE_12287_length_5534_cov_74.144369(5287,5395)	0	0	14	Medium	d__Bacteria	p__Acidobacteriota	c__Acidobacteriae	o__Acidobacteriales	f__Acidobacteriaceae	g__Terracidiphilus	s__
Bog.Unlabelled.R1.T1.F3.JGI.BFC.metaspades_bin.30_94.90_2.59	94.9	2.59	0	0	0	40	Medium	d__Bacteria	p__Acidobacteriota	c__Acidobacteriae	o__Acidobacteriales	f__Acidobacteriaceae	g__Terracidiphilus	s__
Bog.Unlabelled.R1.T1.F3.JGI.BFC.metaspades_bin.32_84.11_3.83	84.11	3.83	0	0	0	21	Medium	d__Bacteria	p__Proteobacteria	c__Gammaproteobacteria	o__Steroidobacterales	f__Steroidobacteraceae	g__Bog-1198	s__Bog-1198 sp003137095
Bog.Unlabelled.R1.T1.F3.trimmomatic.megahit_bin.11_78.04_2.57	78.04	2.57	0	0	0	28	Medium	d__Bacteria	p__Proteobacteria	c__Alphaproteobacteria	o__Rhizobiales	f__Beijerinckiaceae	g__Roseiarcus	s__
Bog.Unlabelled.R1.T1.F3.trimmomatic.megahit_bin.17_85.48_6.79	85.48	6.79	0	0	0	20	Medium	d__Bacteria	p__Proteobacteria	c__Gammaproteobacteria	o__Steroidobacterales	f__Steroidobacteraceae	g__Bog-1198	s__
Bog.Unlabelled.R1.T1.F3.trimmomatic.megahit_bin.39_89.87_3.45	89.87	3.45	0	0	0	34	Medium	d__Bacteria	p__Acidobacteriota	c__Acidobacteriae	o__Acidobacteriales	f__Acidobacteriaceae	g__Terracidiphilus	s__
Bog.Unlabelled.R1.T1.F3.trimmomatic.megahit_bin.46_80.74_0.00	80.74	0	0	0	0	27	Medium	d__Bacteria	p__Acidobacteriota	c__Acidobacteriae	o__Acidobacteriales	f__SbA1	g__Bog-209	s__Bog-209 sp003162935
Bog.Unlabelled.R1.T1.F3.trimmomatic.megahit_bin.58_93.79_4.01	93.79	4.01	0	0	0	34	Medium	d__Bacteria	p__Proteobacteria	c__Gammaproteobacteria	o__Steroidobacterales	f__Steroidobacteraceae	g__Bog-1198	s__Bog-1198 sp003137095
Bog.Unlabelled.R1.T1.F3.trimmomatic.metaspades_bin.104_94.55_4.07	94.55	4.07	0	0	0	32	Medium	d__Bacteria	p__Proteobacteria	c__Gammaproteobacteria	o__Steroidobacterales	f__Steroidobacteraceae	g__Bog-1198	s__Bog-1198 sp003137095
Bog.Unlabelled.R1.T1.F3.trimmomatic.metaspades_bin.21_81.76_1.71	81.76	1.71	0	0	0	31	Medium	d__Bacteria	p__Acidobacteriota	c__Acidobacteriae	o__Acidobacteriales	f__SbA1	g__Bog-209	s__Bog-209 sp003162935
Bog.Unlabelled.R1.T1.F3.trimmomatic.metaspades_bin.36_78.99_2.48	78.99	2.48	0	0	0	28	Medium	d__Bacteria	p__Proteobacteria	c__Alphaproteobacteria	o__Rhizobiales	f__Beijerinckiaceae	g__Roseiarcus	s__
Bog.Unlabelled.R1.T1.F3.trimmomatic.metaspades_bin.79_71.02_1.72	71.02	1.72	0	0	0	19	Medium	d__Bacteria	p__Proteobacteria	c__Gammaproteobacteria	o__Steroidobacterales	f__Steroidobacteraceae	g__Bog-1198	s__
Bog.Unlabelled.R1.T1.F3.trimmomatic.metaspades_bin.91_89.70_1.72	89.7	1.72	Bog.Unlabelled.R1.T1.F3.trimmomatic.metaspades_bin.91_89.70_1.72_NODE_11027_length_5667_cov_30.996971(5420,5528)	0	0	23	Medium	d__Bacteria	p__Acidobacteriota	c__Acidobacteriae	o__Acidobacteriales	f__Acidobacteriaceae	g__Terracidiphilus	s__
Bog.Unlabelled.R1.T2.F1.JGI.BFC.metaspades_bin.111_94.82_0.97	94.82	0.97	0	0	0	46	Medium	d__Bacteria	p__Acidobacteriota	c__Acidobacteriae	o__Acidobacteriales	f__SbA1	g__Bog-209	s__Bog-209 sp003162935
Bog.Unlabelled.R1.T2.F1.JGI.BFC.metaspades_bin.35_86.27_1.72	86.27	1.72	Bog.Unlabelled.R1.T2.F1.JGI.BFC.metaspades_bin.35_86.27_1.72_scaffold_12642_c1(5492,5600)	0	0	27	Medium	d__Bacteria	p__Acidobacteriota	c__Acidobacteriae	o__Acidobacteriales	f__Acidobacteriaceae	g__Terracidiphilus	s__
Bog.Unlabelled.R1.T2.F1.JGI.BFC.metaspades_bin.77_80.05_0.91	80.05	0.91	Bog.Unlabelled.R1.T2.F1.JGI.BFC.metaspades_bin.77_80.05_0.91_scaffold_16380_c1(4629,4738)	0	0	35	Medium	d__Bacteria	p__Acidobacteriota	c__Acidobacteriae	o__Acidobacteriales	f__Acidobacteriaceae	g__Terracidiphilus	s__
Bog.Unlabelled.R1.T2.F1.JGI.BFC.metaspades_bin.92_95.16_0.54	95.16	0.54	0	0	0	38	Medium	d__Bacteria	p__Bacteroidota	c__Bacteroidia	o__Bacteroidales	f__Paludibacteraceae	g__Paludibacter	s__
Bog.Unlabelled.R1.T2.F1.trimmomatic.megahit_bin.143_91.54_0.09	91.54	0.09	0	0	0	43	Medium	d__Bacteria	p__Acidobacteriota	c__Acidobacteriae	o__Acidobacteriales	f__SbA1	g__Bog-209	s__Bog-209 sp003162935
Bog.Unlabelled.R1.T2.F1.trimmomatic.megahit_bin.52_97.85_0.54	97.85	0.54	0	0	0	44	Medium	d__Bacteria	p__Bacteroidota	c__Bacteroidia	o__Bacteroidales	f__Paludibacteraceae	g__Paludibacter	s__
Bog.Unlabelled.R1.T2.F1.trimmomatic.megahit_bin.67_83.63_5.03	83.63	5.03	Bog.Unlabelled.R1.T2.F1.trimmomatic.megahit_bin.67_83.63_5.03_k141_1338683(5656,5765)	0	0	38	Medium	d__Bacteria	p__Acidobacteriota	c__Acidobacteriae	o__Acidobacteriales	f__Acidobacteriaceae	g__Terracidiphilus	s__
Bog.Unlabelled.R1.T2.F1.trimmomatic.megahit_bin.69_87.87_8.93	87.87	8.93	Bog.Unlabelled.R1.T2.F1.trimmomatic.megahit_bin.69_87.87_8.93_k141_1866407(7612,7720)	0	0	53	Medium	d__Bacteria	p__Acidobacteriota	c__Acidobacteriae	o__Acidobacteriales	f__Acidobacteriaceae	g__Terracidiphilus	s__
Bog.Unlabelled.R1.T2.F1.trimmomatic.metaspades_bin.17_81.63_1.72	81.63	1.72	0	0	0	17	Medium	d__Bacteria	p__Acidobacteriota	c__Acidobacteriae	o__Acidobacteriales	f__Acidobacteriaceae	g__Terracidiphilus	s__
Bog.Unlabelled.R1.T2.F1.trimmomatic.metaspades_bin.41_93.25_0.90	93.25	0.9	0	0	0	34	Medium	d__Bacteria	p__Acidobacteriota	c__Acidobacteriae	o__Acidobacteriales	f__SbA1	g__Bog-209	s__Bog-209 sp003162935
Bog.Unlabelled.R1.T2.F1.trimmomatic.metaspades_bin.42_74.18_1.85	74.18	1.85	0	Bog.Unlabelled.R1.T2.F1.trimmomatic.metaspades_bin.42_74.18_1.85_NODE_13306_length_6564_cov_4.981718(5046,6550)	0	39	Medium	d__Bacteria	p__Armatimonadota	c__Fimbriimonadia	o__Fimbriimonadales	f__Fimbriimonadaceae	g__Fimbriimonas	s__
Bog.Unlabelled.R1.T2.F1.trimmomatic.metaspades_bin.8_74.91_1.61	74.91	1.61	0	0	0	20	Medium	d__Bacteria	p__Acidobacteriota	c__Acidobacteriae	o__Acidobacteriales	f__Acidobacteriaceae	g__Terracidiphilus	s__
Bog.Unlabelled.R1.T2.F1.trimmomatic.metaspades_bin.91_87.63_4.91	87.63	4.91	0	0	0	30	Medium	d__Bacteria	p__Acidobacteriota	c__Acidobacteriae	o__Acidobacteriales	f__Acidobacteriaceae	g__Terracidiphilus	s__
Bog.Unlabelled.R1.T2.F2.JGI.BFC.metaspades_bin.15_81.11_8.62	81.11	8.62	Bog.Unlabelled.R1.T2.F2.JGI.BFC.metaspades_bin.15_81.11_8.62_scaffold_7617_c1(298,406)	0	0	45	Medium	d__Bacteria	p__Acidobacteriota	c__Acidobacteriae	o__Acidobacteriales	f__Acidobacteriaceae	g__Terracidiphilus	s__
Bog.Unlabelled.R1.T2.F2.JGI.BFC.metaspades_bin.76_77.73_6.56	77.73	6.56	0	0	0	40	Medium	d__Bacteria	p__Proteobacteria	c__Gammaproteobacteria	o__Steroidobacterales	f__Steroidobacteraceae	g__Bog-1198	s__
Bog.Unlabelled.R1.T2.F2.JGI.BFC.metaspades_bin.90_88.05_1.72	88.05	1.72	Bog.Unlabelled.R1.T2.F2.JGI.BFC.metaspades_bin.90_88.05_1.72_scaffold_1669_c1(17738,17846)	Bog.Unlabelled.R1.T2.F2.JGI.BFC.metaspades_bin.90_88.05_1.72_scaffold_1856_c1(1524,3019)	0	35	Medium	d__Bacteria	p__Acidobacteriota	c__Acidobacteriae	o__Acidobacteriales	f__Acidobacteriaceae	g__Terracidiphilus	s__
Bog.Unlabelled.R1.T2.F2.trimmomatic.megahit_bin.38_89.31_0.34	89.31	0.34	0	0	0	43	Medium	d__Bacteria	p__Acidobacteriota	c__Acidobacteriae	o__Acidobacteriales	f__SbA1	g__Bog-209	s__Bog-209 sp003162935
Bog.Unlabelled.R1.T2.F2.trimmomatic.megahit_bin.39_84.41_7.28	84.41	7.28	0	0	0	48	Medium	d__Bacteria	p__Acidobacteriota	c__Acidobacteriae	o__Acidobacteriales	f__Acidobacteriaceae	g__Terracidiphilus	s__
Bog.Unlabelled.R1.T2.F2.trimmomatic.megahit_bin.40_89.84_7.87	89.84	7.87	0	Bog.Unlabelled.R1.T2.F2.trimmomatic.megahit_bin.40_89.84_7.87_k141_1067396(8249,9230)	0	42	Medium	d__Bacteria	p__Proteobacteria	c__Gammaproteobacteria	o__Steroidobacterales	f__Steroidobacteraceae	g__Bog-1198	s__
Bog.Unlabelled.R1.T2.F2.trimmomatic.metaspades_bin.151_75.59_2.79	75.59	2.79	Bog.Unlabelled.R1.T2.F2.trimmomatic.metaspades_bin.151_75.59_2.79_NODE_33023_length_3877_cov_3.675039(403,512)	0	0	27	Medium	d__Bacteria	p__Acidobacteriota	c__Acidobacteriae	o__Bryobacterales	f__Bryobacteraceae	g__CAIVVT01	s__
Bog.Unlabelled.R1.T2.F2.trimmomatic.metaspades_bin.22_79.43_3.45	79.43	3.45	0	0	0	24	Medium	d__Bacteria	p__Acidobacteriota	c__Acidobacteriae	o__Acidobacteriales	f__Acidobacteriaceae	g__Terracidiphilus	s__
Bog.Unlabelled.R1.T2.F2.trimmomatic.metaspades_bin.23_92.81_6.25	92.81	6.25	0	0	0	34	Medium	d__Bacteria	p__Proteobacteria	c__Gammaproteobacteria	o__Steroidobacterales	f__Steroidobacteraceae	g__Bog-1198	s__
Bog.Unlabelled.R1.T2.F2.trimmomatic.metaspades_bin.80_86.50_0.00	86.5	0	0	Bog.Unlabelled.R1.T2.F2.trimmomatic.metaspades_bin.80_86.50_0.00_NODE_622_length_44842_cov_29.851743(44164,44841)	0	41	Medium	d__Bacteria	p__Acidobacteriota	c__Acidobacteriae	o__Acidobacteriales	f__SbA1	g__Bog-209	s__Bog-209 sp003162935
Bog.Unlabelled.R1.T2.F3.JGI.BFC.metaspades_bin.104_85.43_4.62	85.43	4.62	0	0	0	21	Medium	d__Bacteria	p__Proteobacteria	c__Gammaproteobacteria	o__Steroidobacterales	f__Steroidobacteraceae	g__Bog-1198	s__Bog-1198 sp003137095
Bog.Unlabelled.R1.T2.F3.JGI.BFC.metaspades_bin.51_73.35_1.28	73.35	1.28	0	0	0	23	Medium	d__Bacteria	p__Actinobacteriota	c__Acidimicrobiia	o__Acidimicrobiales	f__Palsa-688	g__Fen-671	s__Fen-671 sp003166025
Bog.Unlabelled.R1.T2.F3.JGI.BFC.metaspades_bin.9_93.06_7.66	93.06	7.66	0	0	0	31	Medium	d__Bacteria	p__Proteobacteria	c__Gammaproteobacteria	o__Steroidobacterales	f__Steroidobacteraceae	g__Bog-1198	s__
Bog.Unlabelled.R1.T2.F3.JGI.BFC.metaspades_bin.96_72.43_0.00	72.43	0	0	0	0	27	Medium	d__Bacteria	p__Acidobacteriota	c__Acidobacteriae	o__Acidobacteriales	f__SbA1	g__Bog-209	s__Bog-209 sp003162935
Bog.Unlabelled.R1.T2.F3.trimmomatic.megahit_bin.131_91.90_3.50	91.9	3.5	0	0	0	24	Medium	d__Bacteria	p__Proteobacteria	c__Gammaproteobacteria	o__Steroidobacterales	f__Steroidobacteraceae	g__Bog-1198	s__Bog-1198 sp003137095
Bog.Unlabelled.R1.T2.F3.trimmomatic.megahit_bin.142_86.73_2.99	86.73	2.99	0	Bog.Unlabelled.R1.T2.F3.trimmomatic.megahit_bin.142_86.73_2.99_k141_1280867(2,402)	0	59	Medium	d__Bacteria	p__Actinobacteriota	c__Acidimicrobiia	o__Acidimicrobiales	f__Palsa-688	g__Fen-671	s__Fen-671 sp003166025
Bog.Unlabelled.R1.T2.F3.trimmomatic.megahit_bin.153_83.31_1.71	83.31	1.71	0	Bog.Unlabelled.R1.T2.F3.trimmomatic.megahit_bin.153_83.31_1.71_k141_690687(2,399)	0	44	Medium	d__Bacteria	p__Acidobacteriota	c__Acidobacteriae	o__Acidobacteriales	f__SbA1	g__Bog-209	s__Bog-209 sp003162935
Bog.Unlabelled.R1.T2.F3.trimmomatic.megahit_bin.73_95.93_3.50	95.93	3.5	0	Bog.Unlabelled.R1.T2.F3.trimmomatic.megahit_bin.73_95.93_3.50_k141_1028342(5972,6452)	0	52	Medium	d__Bacteria	p__Proteobacteria	c__Alphaproteobacteria	o__Acetobacterales	f__Acetobacteraceae	g__Palsa-883	s__
Bog.Unlabelled.R1.T2.F3.trimmomatic.megahit_bin.80_96.44_6.72	96.44	6.72	0	0	0	43	Medium	d__Bacteria	p__Proteobacteria	c__Gammaproteobacteria	o__Steroidobacterales	f__Steroidobacteraceae	g__Bog-1198	s__
Bog.Unlabelled.R1.T2.F3.trimmomatic.metaspades_bin.162_91.82_0.21	91.82	0.21	0	0	0	39	Medium	d__Bacteria	p__Acidobacteriota	c__Acidobacteriae	o__Acidobacteriales	f__SbA1	g__Bog-209	s__Bog-209 sp003162935
Bog.Unlabelled.R1.T2.F3.trimmomatic.metaspades_bin.21_96.15_6.54	96.15	6.54	0	0	0	33	Medium	d__Bacteria	p__Proteobacteria	c__Gammaproteobacteria	o__Steroidobacterales	f__Steroidobacteraceae	g__Bog-1198	s__
Bog.Unlabelled.R1.T2.F3.trimmomatic.metaspades_bin.7_93.06_4.41	93.06	4.41	0	0	0	21	Medium	d__Bacteria	p__Proteobacteria	c__Gammaproteobacteria	o__Steroidobacterales	f__Steroidobacteraceae	g__Bog-1198	s__Bog-1198 sp003137095
Bog.Unlabelled.R1.T2.F3.trimmomatic.metaspades_bin.72_91.36_3.85	91.36	3.85	0	0	0	45	Medium	d__Bacteria	p__Actinobacteriota	c__Acidimicrobiia	o__Acidimicrobiales	f__Palsa-688	g__Fen-671	s__Fen-671 sp003166025
Bog.Unlabelled.R1.T3.F1.JGI.BFC.metaspades_bin.29_74.96_1.08	74.96	1.08	0	0	0	39	Medium	d__Bacteria	p__Bacteroidota	c__Bacteroidia	o__Bacteroidales	f__Paludibacteraceae	g__Paludibacter	s__
Bog.Unlabelled.R1.T3.F1.JGI.BFC.metaspades_bin.77_86.84_3.16	86.84	3.16	0	0	0	39	Medium	d__Bacteria	p__Acidobacteriota	c__Acidobacteriae	o__Acidobacteriales	f__SbA1	g__Bog-209	s__Bog-209 sp003162935
Bog.Unlabelled.R1.T3.F1.JGI.BFC.metaspades_bin.83_70.74_0.91	70.74	0.91	0	0	0	25	Medium	d__Bacteria	p__Acidobacteriota	c__Acidobacteriae	o__Acidobacteriales	f__Acidobacteriaceae	g__Terracidiphilus	s__
Bog.Unlabelled.R1.T3.F1.trimmomatic.megahit_bin.26_92.38_0.82	92.38	0.82	0	0	0	36	Medium	d__Bacteria	p__Bacteroidota	c__Bacteroidia	o__Bacteroidales	f__Paludibacteraceae	g__Paludibacter	s__
Bog.Unlabelled.R1.T3.F1.trimmomatic.megahit_bin.84_82.74_3.02	82.74	3.02	0	0	0	38	Medium	d__Bacteria	p__Acidobacteriota	c__Acidobacteriae	o__Acidobacteriales	f__Acidobacteriaceae	g__Terracidiphilus	s__
Bog.Unlabelled.R1.T3.F1.trimmomatic.metaspades_bin.67_95.97_6.45	95.97	6.45	0	0	0	41	Medium	d__Bacteria	p__Bacteroidota	c__Bacteroidia	o__Bacteroidales	f__Paludibacteraceae	g__Microbacter	s__
Bog.Unlabelled.R1.T3.F2.trimmomatic.metaspades_bin.23_92.24_3.58	92.24	3.58	0	0	0	39	Medium	d__Bacteria	p__Bacteroidota	c__Bacteroidia	o__Bacteroidales	f__Paludibacteraceae	g__Microbacter	s__
Bog.Unlabelled.R1.T3.F3.trimmomatic.megahit_bin.60_71.58_3.03	71.58	3.03	0	0	0	34	Medium	d__Bacteria	p__Acidobacteriota	c__Acidobacteriae	o__Acidobacteriales	f__Acidobacteriaceae	g__Terracidiphilus	s__
Bog.Unlabelled.R1.T3.F3.trimmomatic.metaspades_bin.65_71.70_0.05	71.7	0.05	0	0	0	21	Medium	d__Bacteria	p__Acidobacteriota	c__Acidobacteriae	o__Acidobacteriales	f__Acidobacteriaceae	g__Terracidiphilus	s__
Bog.Unlabelled.R2.T1.F1.JGI.BFC.metaspades_bin.23_91.59_2.63	91.59	2.63	Bog.Unlabelled.R2.T1.F1.JGI.BFC.metaspades_bin.23_91.59_2.63_scaffold_220_c1(26716,26824)	0	0	31	Medium	d__Bacteria	p__Acidobacteriota	c__Acidobacteriae	o__Acidobacteriales	f__Acidobacteriaceae	g__Terracidiphilus	s__
Bog.Unlabelled.R2.T1.F1.JGI.BFC.metaspades_bin.27_95.74_1.99	95.74	1.99	0	0	0	40	Medium	d__Bacteria	p__Acidobacteriota	c__Acidobacteriae	o__Acidobacteriales	f__SbA1	g__Bog-209	s__Bog-209 sp003162935
Bog.Unlabelled.R2.T1.F1.trimmomatic.megahit_bin.19_95.46_1.71	95.46	1.71	0	0	0	46	Medium	d__Bacteria	p__Acidobacteriota	c__Acidobacteriae	o__Acidobacteriales	f__SbA1	g__Bog-209	s__Bog-209 sp003162935
Bog.Unlabelled.R2.T1.F1.trimmomatic.metaspades_bin.36_92.00_1.72	92	1.72	0	0	0	19	Medium	d__Bacteria	p__Acidobacteriota	c__Acidobacteriae	o__Acidobacteriales	f__Acidobacteriaceae	g__Terracidiphilus	s__
Bog.Unlabelled.R2.T1.F1.trimmomatic.metaspades_bin.38_92.04_0.85	92.04	0.85	0	0	0	30	Medium	d__Bacteria	p__Acidobacteriota	c__Acidobacteriae	o__Acidobacteriales	f__SbA1	g__Bog-209	s__Bog-209 sp003162935
Bog.Unlabelled.R2.T1.F2.JGI.BFC.metaspades_bin.34_93.32_8.19	93.32	8.19	Bog.Unlabelled.R2.T1.F2.JGI.BFC.metaspades_bin.34_93.32_8.19_scaffold_7673_c1(469,577)	0	0	53	Medium	d__Bacteria	p__Acidobacteriota	c__Acidobacteriae	o__Acidobacteriales	f__Acidobacteriaceae	g__Terracidiphilus	s__
Bog.Unlabelled.R2.T1.F2.JGI.BFC.metaspades_bin.60_88.86_2.59	88.86	2.59	Bog.Unlabelled.R2.T1.F2.JGI.BFC.metaspades_bin.60_88.86_2.59_scaffold_11321_c1(503,611)	0	0	32	Medium	d__Bacteria	p__Acidobacteriota	c__Acidobacteriae	o__Acidobacteriales	f__Acidobacteriaceae	g__Terracidiphilus	s__
Bog.Unlabelled.R2.T1.F2.JGI.BFC.metaspades_bin.63_97.38_0.85	97.38	0.85	Bog.Unlabelled.R2.T1.F2.JGI.BFC.metaspades_bin.63_97.38_0.85_scaffold_2997_c1(188,298)	0	0	46	Medium	d__Bacteria	p__Acidobacteriota	c__Acidobacteriae	o__Acidobacteriales	f__SbA1	g__Bog-209	s__Bog-209 sp003162935
Bog.Unlabelled.R2.T1.F2.JGI.BFC.metaspades_bin.97_91.81_2.63	91.81	2.63	Bog.Unlabelled.R2.T1.F2.JGI.BFC.metaspades_bin.97_91.81_2.63_scaffold_1941_c1(397,506)	0	0	39	Medium	d__Bacteria	p__Acidobacteriota	c__Acidobacteriae	o__Acidobacteriales	f__Acidobacteriaceae	g__Terracidiphilus	s__
Bog.Unlabelled.R2.T1.F2.trimmomatic.megahit_bin.11_73.26_4.27	73.26	4.27	Bog.Unlabelled.R2.T1.F2.trimmomatic.megahit_bin.11_73.26_4.27_k141_1368088(10592,10701)	0	0	31	Medium	d__Bacteria	p__Acidobacteriota	c__Acidobacteriae	o__Bryobacterales	f__Bryobacteraceae	g__CAIVVT01	s__
Bog.Unlabelled.R2.T1.F2.trimmomatic.megahit_bin.19_80.31_5.42	80.31	5.42	0	0	0	39	Medium	d__Bacteria	p__Proteobacteria	c__Alphaproteobacteria	o__Sphingomonadales	f__Sphingomonadaceae	g__Novosphingobium	s__Novosphingobium sp001519055
Bog.Unlabelled.R2.T1.F2.trimmomatic.megahit_bin.36_85.06_2.59	85.06	2.59	Bog.Unlabelled.R2.T1.F2.trimmomatic.megahit_bin.36_85.06_2.59_k141_475628(277,385)	0	0	50	Medium	d__Bacteria	p__Acidobacteriota	c__Acidobacteriae	o__Acidobacteriales	f__Acidobacteriaceae	g__Terracidiphilus	s__
Bog.Unlabelled.R2.T1.F2.trimmomatic.megahit_bin.68_77.31_7.83	77.31	7.83	0	0	0	40	Medium	d__Bacteria	p__Proteobacteria	c__Alphaproteobacteria	o__Rhizobiales	f__Beijerinckiaceae	g__Roseiarcus	s__
Bog.Unlabelled.R2.T1.F2.trimmomatic.megahit_bin.97_78.81_1.77	78.81	1.77	Bog.Unlabelled.R2.T1.F2.trimmomatic.megahit_bin.97_78.81_1.77_k141_291979(332,441)	0	0	36	Medium	d__Bacteria	p__Acidobacteriota	c__Acidobacteriae	o__Acidobacteriales	f__Acidobacteriaceae	g__Terracidiphilus	s__
Bog.Unlabelled.R2.T1.F2.trimmomatic.metaspades_bin.22_91.14_1.00	91.14	1	0	0	0	43	Medium	d__Bacteria	p__Proteobacteria	c__Alphaproteobacteria	o__Acetobacterales	f__Acetobacteraceae	g__Palsa-883	s__
Bog.Unlabelled.R2.T1.F2.trimmomatic.metaspades_bin.67_81.49_1.72	81.49	1.72	Bog.Unlabelled.R2.T1.F2.trimmomatic.metaspades_bin.67_81.49_1.72_NODE_9909_length_5401_cov_46.247101(5287,5395)	0	0	14	Medium	d__Bacteria	p__Acidobacteriota	c__Acidobacteriae	o__Acidobacteriales	f__Acidobacteriaceae	g__Terracidiphilus	s__
Bog.Unlabelled.R2.T1.F2.trimmomatic.metaspades_bin.70_92.59_0.00	92.59	0	0	0	0	38	Medium	d__Bacteria	p__Acidobacteriota	c__Acidobacteriae	o__Acidobacteriales	f__SbA1	g__Bog-209	s__Bog-209 sp003162935
Bog.Unlabelled.R2.T1.F3.JGI.BFC.metaspades_bin.25_92.07_2.59	92.07	2.59	Bog.Unlabelled.R2.T1.F3.JGI.BFC.metaspades_bin.25_92.07_2.59_scaffold_10052_c1(715,823)	Bog.Unlabelled.R2.T1.F3.JGI.BFC.metaspades_bin.25_92.07_2.59_scaffold_194_c1(61270,62391)	0	35	Medium	d__Bacteria	p__Acidobacteriota	c__Acidobacteriae	o__Acidobacteriales	f__Acidobacteriaceae	g__Terracidiphilus	s__
Bog.Unlabelled.R2.T1.F3.JGI.BFC.metaspades_bin.4_72.81_1.93	72.81	1.93	0	0	0	29	Medium	d__Bacteria	p__Proteobacteria	c__Alphaproteobacteria	o__Rhizobiales	f__Beijerinckiaceae	g__Roseiarcus	s__
Bog.Unlabelled.R2.T1.F3.JGI.BFC.metaspades_bin.44_94.42_6.31	94.42	6.31	0	0	0	45	Medium	d__Bacteria	p__Proteobacteria	c__Gammaproteobacteria	o__Steroidobacterales	f__Steroidobacteraceae	g__Bog-1198	s__Bog-1198 sp003137095
Bog.Unlabelled.R2.T1.F3.JGI.BFC.metaspades_bin.59_81.74_4.11	81.74	4.11	0	0	0	28	Medium	d__Bacteria	p__Proteobacteria	c__Gammaproteobacteria	o__Steroidobacterales	f__Steroidobacteraceae	g__Bog-1198	s__
Bog.Unlabelled.R2.T1.F3.JGI.BFC.metaspades_bin.60_85.15_6.18	85.15	6.18	0	0	0	21	Medium	d__Bacteria	p__Proteobacteria	c__Gammaproteobacteria	o__Steroidobacterales	f__Steroidobacteraceae	g__Bog-1198	s__
Bog.Unlabelled.R2.T1.F3.JGI.BFC.metaspades_bin.9_97.21_2.31	97.21	2.31	0	0	0	46	Medium	d__Bacteria	p__Acidobacteriota	c__Acidobacteriae	o__Acidobacteriales	f__SbA1	g__Bog-209	s__Bog-209 sp003162935
Bog.Unlabelled.R2.T1.F3.JGI.BFC.metaspades_bin.91_83.84_2.73	83.84	2.73	0	0	0	28	Medium	d__Bacteria	p__Proteobacteria	c__Alphaproteobacteria	o__Sphingomonadales	f__Sphingomonadaceae	g__Novosphingobium	s__Novosphingobium sp001519055
Bog.Unlabelled.R2.T1.F3.trimmomatic.megahit_bin.109_72.17_3.45	72.17	3.45	Bog.Unlabelled.R2.T1.F3.trimmomatic.megahit_bin.109_72.17_3.45_k141_485157(7249,7358)	0	0	36	Medium	d__Bacteria	p__Acidobacteriota	c__Acidobacteriae	o__Acidobacteriales	f__Acidobacteriaceae	g__Terracidiphilus	s__
Bog.Unlabelled.R2.T1.F3.trimmomatic.megahit_bin.114_92.04_3.27	92.04	3.27	0	0	0	44	Medium	d__Bacteria	p__Proteobacteria	c__Alphaproteobacteria	o__Sphingomonadales	f__Sphingomonadaceae	g__Novosphingobium	s__Novosphingobium sp001519055
Bog.Unlabelled.R2.T1.F3.trimmomatic.megahit_bin.33_96.10_2.56	96.1	2.56	0	0	0	48	Medium	d__Bacteria	p__Acidobacteriota	c__Acidobacteriae	o__Acidobacteriales	f__SbA1	g__Bog-209	s__Bog-209 sp003162935
Bog.Unlabelled.R2.T1.F3.trimmomatic.megahit_bin.43_92.43_6.87	92.43	6.87	0	0	0	31	Medium	d__Bacteria	p__Proteobacteria	c__Gammaproteobacteria	o__Steroidobacterales	f__Steroidobacteraceae	g__Bog-1198	s__
Bog.Unlabelled.R2.T1.F3.trimmomatic.megahit_bin.59_94.28_3.91	94.28	3.91	0	0	0	40	Medium	d__Bacteria	p__Proteobacteria	c__Gammaproteobacteria	o__Steroidobacterales	f__Steroidobacteraceae	g__Bog-1198	s__Bog-1198 sp003137095
Bog.Unlabelled.R2.T1.F3.trimmomatic.megahit_bin.61_84.80_5.75	84.8	5.75	0	0	0	42	Medium	d__Bacteria	p__Proteobacteria	c__Alphaproteobacteria	o__Rhizobiales	f__Beijerinckiaceae	g__Roseiarcus	s__
Bog.Unlabelled.R2.T1.F3.trimmomatic.megahit_bin.74_91.86_7.62	91.86	7.62	0	0	0	38	Medium	d__Bacteria	p__Proteobacteria	c__Gammaproteobacteria	o__Steroidobacterales	f__Steroidobacteraceae	g__Bog-1198	s__
Bog.Unlabelled.R2.T1.F3.trimmomatic.metaspades_bin.112_72.93_6.90	72.93	6.9	0	0	0	20	Medium	d__Bacteria	p__Acidobacteriota	c__Acidobacteriae	o__Bryobacterales	f__Bryobacteraceae	g__CAIVVT01	s__
Bog.Unlabelled.R2.T1.F3.trimmomatic.metaspades_bin.161_77.23_9.05	77.23	9.05	0	0	0	42	Medium	d__Bacteria	p__Acidobacteriota	c__Acidobacteriae	o__Acidobacteriales	f__Acidobacteriaceae	g__Terracidiphilus	s__
Bog.Unlabelled.R2.T1.F3.trimmomatic.metaspades_bin.55_92.96_5.86	92.96	5.86	0	0	0	28	Medium	d__Bacteria	p__Proteobacteria	c__Gammaproteobacteria	o__Steroidobacterales	f__Steroidobacteraceae	g__Bog-1198	s__
Bog.Unlabelled.R2.T1.F3.trimmomatic.metaspades_bin.57_95.28_6.45	95.28	6.45	0	0	0	27	Medium	d__Bacteria	p__Proteobacteria	c__Gammaproteobacteria	o__Steroidobacterales	f__Steroidobacteraceae	g__Bog-1198	s__
Bog.Unlabelled.R2.T1.F3.trimmomatic.metaspades_bin.6_84.52_1.26	84.52	1.26	0	0	0	27	Medium	d__Bacteria	p__Proteobacteria	c__Alphaproteobacteria	o__Sphingomonadales	f__Sphingomonadaceae	g__Novosphingobium	s__Novosphingobium sp001519055
Bog.Unlabelled.R2.T1.F3.trimmomatic.metaspades_bin.70_92.40_0.90	92.4	0.9	0	0	0	40	Medium	d__Bacteria	p__Acidobacteriota	c__Acidobacteriae	o__Acidobacteriales	f__SbA1	g__Bog-209	s__Bog-209 sp003162935
Bog.Unlabelled.R2.T1.F3.trimmomatic.metaspades_bin.93_83.67_2.46	83.67	2.46	0	0	0	33	Medium	d__Bacteria	p__Proteobacteria	c__Alphaproteobacteria	o__Rhizobiales	f__Beijerinckiaceae	g__Roseiarcus	s__
Bog.Unlabelled.R2.T2.F1.JGI.BFC.metaspades_bin.49_97.17_0.85	97.17	0.85	0	0	0	46	Medium	d__Bacteria	p__Acidobacteriota	c__Acidobacteriae	o__Acidobacteriales	f__SbA1	g__Bog-209	s__Bog-209 sp003162935
Bog.Unlabelled.R2.T2.F1.JGI.BFC.metaspades_bin.53_90.76_2.59	90.76	2.59	Bog.Unlabelled.R2.T2.F1.JGI.BFC.metaspades_bin.53_90.76_2.59_scaffold_13793_c1(5287,5395)	0	0	39	Medium	d__Bacteria	p__Acidobacteriota	c__Acidobacteriae	o__Acidobacteriales	f__Acidobacteriaceae	g__Terracidiphilus	s__
Bog.Unlabelled.R2.T2.F1.JGI.BFC.metaspades_bin.60_95.04_1.94	95.04	1.94	Bog.Unlabelled.R2.T2.F1.JGI.BFC.metaspades_bin.60_95.04_1.94_scaffold_2150_c1(424,533)	0	0	44	Medium	d__Bacteria	p__Acidobacteriota	c__Acidobacteriae	o__Acidobacteriales	f__Acidobacteriaceae	g__Terracidiphilus	s__
Bog.Unlabelled.R2.T2.F1.trimmomatic.megahit_bin.118_92.47_1.28	92.47	1.28	0	0	0	41	Medium	d__Bacteria	p__Acidobacteriota	c__Acidobacteriae	o__Acidobacteriales	f__SbA1	g__Bog-209	s__Bog-209 sp003162935
Bog.Unlabelled.R2.T2.F1.trimmomatic.megahit_bin.121_85.36_7.47	85.36	7.47	0	0	0	29	Medium	d__Bacteria	p__Acidobacteriota	c__Acidobacteriae	o__Acidobacteriales	f__Acidobacteriaceae	g__Terracidiphilus	s__
Bog.Unlabelled.R2.T2.F1.trimmomatic.megahit_bin.93_91.71_3.52	91.71	3.52	Bog.Unlabelled.R2.T2.F1.trimmomatic.megahit_bin.93_91.71_3.52_k141_1023217(332,441)	0	0	42	Medium	d__Bacteria	p__Acidobacteriota	c__Acidobacteriae	o__Acidobacteriales	f__Acidobacteriaceae	g__Terracidiphilus	s__
Bog.Unlabelled.R2.T2.F1.trimmomatic.metaspades_bin.146_78.65_3.02	78.65	3.02	0	0	0	19	Medium	d__Bacteria	p__Acidobacteriota	c__Acidobacteriae	o__Acidobacteriales	f__Acidobacteriaceae	g__Terracidiphilus	s__
Bog.Unlabelled.R2.T2.F1.trimmomatic.metaspades_bin.162_90.12_0.05	90.12	0.05	0	0	0	42	Medium	d__Bacteria	p__Acidobacteriota	c__Acidobacteriae	o__Acidobacteriales	f__SbA1	g__Bog-209	s__Bog-209 sp003162935
Bog.Unlabelled.R2.T2.F1.trimmomatic.metaspades_bin.17_77.35_0.18	77.35	0.18	0	0	0	25	Medium	d__Bacteria	p__Bacteroidota	c__Bacteroidia	o__Bacteroidales	f__Paludibacteraceae	g__Paludibacter	s__
Bog.Unlabelled.R2.T2.F1.trimmomatic.metaspades_bin.62_81.47_2.59	81.47	2.59	0	0	0	24	Medium	d__Bacteria	p__Acidobacteriota	c__Acidobacteriae	o__Acidobacteriales	f__Acidobacteriaceae	g__Terracidiphilus	s__
Bog.Unlabelled.R2.T2.F2.JGI.BFC.metaspades_bin.17_96.53_1.33	96.53	1.33	0	0	0	48	Medium	d__Bacteria	p__Acidobacteriota	c__Acidobacteriae	o__Acidobacteriales	f__SbA1	g__Bog-209	s__Bog-209 sp003162935
Bog.Unlabelled.R2.T2.F2.JGI.BFC.metaspades_bin.20_78.13_6.91	78.13	6.91	0	0	0	39	Medium	d__Bacteria	p__Proteobacteria	c__Gammaproteobacteria	o__Steroidobacterales	f__Steroidobacteraceae	g__Bog-1198	s__
Bog.Unlabelled.R2.T2.F2.JGI.BFC.metaspades_bin.34_91.88_3.88	91.88	3.88	Bog.Unlabelled.R2.T2.F2.JGI.BFC.metaspades_bin.34_91.88_3.88_scaffold_10920_c1(493,601)	Bog.Unlabelled.R2.T2.F2.JGI.BFC.metaspades_bin.34_91.88_3.88_scaffold_140_c1(61270,62678)	0	31	Medium	d__Bacteria	p__Acidobacteriota	c__Acidobacteriae	o__Acidobacteriales	f__Acidobacteriaceae	g__Terracidiphilus	s__
Bog.Unlabelled.R2.T2.F2.JGI.BFC.metaspades_bin.76_88.21_3.88	88.21	3.88	Bog.Unlabelled.R2.T2.F2.JGI.BFC.metaspades_bin.76_88.21_3.88_scaffold_5581_c1(8580,8688)	0	0	68	Medium	d__Bacteria	p__Acidobacteriota	c__Acidobacteriae	o__Acidobacteriales	f__Acidobacteriaceae	g__Terracidiphilus	s__
Bog.Unlabelled.R2.T2.F2.trimmomatic.megahit_bin.106_92.04_1.88	92.04	1.88	0	0	0	45	Medium	d__Bacteria	p__Acidobacteriota	c__Acidobacteriae	o__Acidobacteriales	f__SbA1	g__Bog-209	s__Bog-209 sp003162935
Bog.Unlabelled.R2.T2.F2.trimmomatic.megahit_bin.24_92.62_7.36	92.62	7.36	0	0	0	43	Medium	d__Bacteria	p__Proteobacteria	c__Gammaproteobacteria	o__Steroidobacterales	f__Steroidobacteraceae	g__Bog-1198	s__
Bog.Unlabelled.R2.T2.F2.trimmomatic.megahit_bin.26_87.11_4.57	87.11	4.57	Bog.Unlabelled.R2.T2.F2.trimmomatic.megahit_bin.26_87.11_4.57_k141_303603(56,165)	0	0	42	Medium	d__Bacteria	p__Acidobacteriota	c__Acidobacteriae	o__Acidobacteriales	f__Acidobacteriaceae	g__Terracidiphilus	s__
Bog.Unlabelled.R2.T2.F2.trimmomatic.megahit_bin.59_76.28_2.20	76.28	2.2	Bog.Unlabelled.R2.T2.F2.trimmomatic.megahit_bin.59_76.28_2.20_k141_1201155(506,615)	0	0	33	Medium	d__Bacteria	p__Acidobacteriota	c__Acidobacteriae	o__Bryobacterales	f__Bryobacteraceae	g__CAIVVT01	s__
Bog.Unlabelled.R2.T2.F2.trimmomatic.megahit_bin.9_90.69_8.31	90.69	8.31	0	0	0	32	Medium	d__Bacteria	p__Acidobacteriota	c__Acidobacteriae	o__Acidobacteriales	f__Acidobacteriaceae	g__Terracidiphilus	s__
Bog.Unlabelled.R2.T2.F2.trimmomatic.megahit_bin.96_84.63_4.60	84.63	4.6	0	0	0	40	Medium	d__Bacteria	p__Proteobacteria	c__Alphaproteobacteria	o__Rhizobiales	f__Beijerinckiaceae	g__Methylocystis	s__Methylocystis sp003134075
Bog.Unlabelled.R2.T2.F2.trimmomatic.metaspades_bin.105_88.76_0.85	88.76	0.85	0	0	0	40	Medium	d__Bacteria	p__Acidobacteriota	c__Acidobacteriae	o__Acidobacteriales	f__SbA1	g__Bog-209	s__Bog-209 sp003162935
Bog.Unlabelled.R2.T2.F2.trimmomatic.metaspades_bin.127_95.70_7.35	95.7	7.35	0	0	0	36	Medium	d__Bacteria	p__Proteobacteria	c__Gammaproteobacteria	o__Steroidobacterales	f__Steroidobacteraceae	g__Bog-1198	s__
Bog.Unlabelled.R2.T2.F2.trimmomatic.metaspades_bin.157_91.29_3.97	91.29	3.97	0	0	0	32	Medium	d__Bacteria	p__Proteobacteria	c__Alphaproteobacteria	o__Sphingomonadales	f__Sphingomonadaceae	g__Novosphingobium	s__Novosphingobium sp001519055
Bog.Unlabelled.R2.T2.F2.trimmomatic.metaspades_bin.176_73.32_5.17	73.32	5.17	Bog.Unlabelled.R2.T2.F2.trimmomatic.metaspades_bin.176_73.32_5.17_NODE_17008_length_7389_cov_11.472184(249,331)	0	0	22	Medium	d__Bacteria	p__Acidobacteriota	c__Acidobacteriae	o__Acidobacteriales	f__Acidobacteriaceae	g__Terracidiphilus	s__
Bog.Unlabelled.R2.T2.F2.trimmomatic.metaspades_bin.18_91.83_1.87	91.83	1.87	0	0	0	25	Medium	d__Bacteria	p__Proteobacteria	c__Gammaproteobacteria	o__Steroidobacterales	f__Steroidobacteraceae	g__Bog-1198	s__Bog-1198 sp003137095
Bog.Unlabelled.R2.T2.F2.trimmomatic.metaspades_bin.48_91.24_2.99	91.24	2.99	0	0	0	33	Medium	d__Bacteria	p__Acidobacteriota	c__Acidobacteriae	o__Bryobacterales	f__Bryobacteraceae	g__CAIVVT01	s__
Bog.Unlabelled.R2.T2.F2.trimmomatic.metaspades_bin.76_88.91_6.47	88.91	6.47	0	0	0	37	Medium	d__Bacteria	p__Acidobacteriota	c__Acidobacteriae	o__Acidobacteriales	f__Acidobacteriaceae	g__Terracidiphilus	s__
Bog.Unlabelled.R2.T2.F2.trimmomatic.metaspades_bin.93_84.89_2.05	84.89	2.05	0	0	0	36	Medium	d__Bacteria	p__Proteobacteria	c__Alphaproteobacteria	o__Acetobacterales	f__Acetobacteraceae	g__Palsa-883	s__
Bog.Unlabelled.R2.T2.F3.JGI.BFC.metaspades_bin.14_90.33_1.72	90.33	1.72	0	Bog.Unlabelled.R2.T2.F3.JGI.BFC.metaspades_bin.14_90.33_1.72_scaffold_42_c2(30658,32153)	0	40	Medium	d__Bacteria	p__Acidobacteriota	c__Acidobacteriae	o__Acidobacteriales	f__Acidobacteriaceae	g__Terracidiphilus	s__
Bog.Unlabelled.R2.T2.F3.JGI.BFC.metaspades_bin.33_75.66_9.81	75.66	9.81	0	0	0	30	Medium	d__Bacteria	p__Acidobacteriota	c__Acidobacteriae	o__Acidobacteriales	f__Acidobacteriaceae	g__Terracidiphilus	s__
Bog.Unlabelled.R2.T2.F3.JGI.BFC.metaspades_bin.45_97.33_0.05	97.33	0.05	0	0	0	49	Medium	d__Bacteria	p__Acidobacteriota	c__Acidobacteriae	o__Acidobacteriales	f__SbA1	g__Bog-209	s__Bog-209 sp003162935
Bog.Unlabelled.R2.T2.F3.trimmomatic.megahit_bin.41_89.69_2.76	89.69	2.76	0	0	0	38	Medium	d__Bacteria	p__Acidobacteriota	c__Acidobacteriae	o__Acidobacteriales	f__Acidobacteriaceae	g__Terracidiphilus	s__
Bog.Unlabelled.R2.T2.F3.trimmomatic.metaspades_bin.25_87.67_2.59	87.67	2.59	0	0	0	37	Medium	d__Bacteria	p__Acidobacteriota	c__Acidobacteriae	o__Acidobacteriales	f__Acidobacteriaceae	g__Terracidiphilus	s__
Bog.Unlabelled.R2.T2.F3.trimmomatic.metaspades_bin.70_81.78_1.72	81.78	1.72	0	0	0	16	Medium	d__Bacteria	p__Acidobacteriota	c__Acidobacteriae	o__Acidobacteriales	f__Acidobacteriaceae	g__Terracidiphilus	s__
Bog.Unlabelled.R2.T2.F3.trimmomatic.metaspades_bin.87_92.90_0.00	92.9	0	0	0	0	44	Medium	d__Bacteria	p__Acidobacteriota	c__Acidobacteriae	o__Acidobacteriales	f__SbA1	g__Bog-209	s__Bog-209 sp003162935
Bog.Unlabelled.R2.T3.F1.JGI.BFC.metaspades_bin.33_77.78_1.08	77.78	1.08	0	0	0	39	Medium	d__Bacteria	p__Bacteroidota	c__Bacteroidia	o__Bacteroidales	f__Paludibacteraceae	g__Paludibacter	s__
Bog.Unlabelled.R2.T3.F1.JGI.BFC.metaspades_bin.41_87.34_6.70	87.34	6.7	Bog.Unlabelled.R2.T3.F1.JGI.BFC.metaspades_bin.41_87.34_6.70_scaffold_6623_c2(8456,8564)	0	0	47	Medium	d__Bacteria	p__Acidobacteriota	c__Acidobacteriae	o__Acidobacteriales	f__Acidobacteriaceae	g__Terracidiphilus	s__
Bog.Unlabelled.R2.T3.F1.JGI.BFC.metaspades_bin.47_82.39_2.31	82.39	2.31	Bog.Unlabelled.R2.T3.F1.JGI.BFC.metaspades_bin.47_82.39_2.31_scaffold_5876_c1(410,519)	0	0	32	Medium	d__Bacteria	p__Acidobacteriota	c__Acidobacteriae	o__Acidobacteriales	f__Acidobacteriaceae	g__Terracidiphilus	s__
Bog.Unlabelled.R2.T3.F1.trimmomatic.megahit_bin.119_79.26_2.66	79.26	2.66	0	0	0	43	Medium	d__Bacteria	p__Acidobacteriota	c__Acidobacteriae	o__Acidobacteriales	f__Acidobacteriaceae	g__Terracidiphilus	s__
Bog.Unlabelled.R2.T3.F1.trimmomatic.megahit_bin.9_93.55_0.54	93.55	0.54	0	0	0	42	Medium	d__Bacteria	p__Bacteroidota	c__Bacteroidia	o__Bacteroidales	f__Paludibacteraceae	g__Paludibacter	s__
Bog.Unlabelled.R2.T3.F1.trimmomatic.megahit_bin.96_83.01_0.00	83.01	0	0	0	0	40	Medium	d__Bacteria	p__Acidobacteriota	c__Acidobacteriae	o__Acidobacteriales	f__SbA1	g__Bog-209	s__Bog-209 sp003162935
Bog.Unlabelled.R2.T3.F1.trimmomatic.metaspades_bin.127_87.74_0.00	87.74	0	0	0	0	39	Medium	d__Bacteria	p__Acidobacteriota	c__Acidobacteriae	o__Acidobacteriales	f__SbA1	g__Bog-209	s__Bog-209 sp003162935
Bog.Unlabelled.R2.T3.F1.trimmomatic.metaspades_bin.137_95.16_0.54	95.16	0.54	0	0	0	34	Medium	d__Bacteria	p__Bacteroidota	c__Bacteroidia	o__Bacteroidales	f__Paludibacteraceae	g__Paludibacter	s__
Bog.Unlabelled.R2.T3.F1.trimmomatic.metaspades_bin.141_75.72_0.93	75.72	0.93	0	0	0	49	Medium	d__Bacteria	p__Armatimonadota	c__Fimbriimonadia	o__Fimbriimonadales	f__Fimbriimonadaceae	g__Fimbriimonas	s__
Bog.Unlabelled.R2.T3.F1.trimmomatic.metaspades_bin.81_85.37_5.17	85.37	5.17	0	0	0	40	Medium	d__Bacteria	p__Acidobacteriota	c__Acidobacteriae	o__Acidobacteriales	f__Acidobacteriaceae	g__Terracidiphilus	s__
Bog.Unlabelled.R2.T3.F1.trimmomatic.metaspades_bin.84_81.29_1.72	81.29	1.72	Bog.Unlabelled.R2.T3.F1.trimmomatic.metaspades_bin.84_81.29_1.72_NODE_18789_length_6866_cov_81.753487(352,460)	0	0	19	Medium	d__Bacteria	p__Acidobacteriota	c__Acidobacteriae	o__Acidobacteriales	f__Acidobacteriaceae	g__Terracidiphilus	s__
Bog.Unlabelled.R2.T3.F2.JGI.BFC.metaspades_bin.23_89.87_5.65	89.87	5.65	Bog.Unlabelled.R2.T3.F2.JGI.BFC.metaspades_bin.23_89.87_5.65_scaffold_3158_c1(424,533)	0	0	39	Medium	d__Bacteria	p__Acidobacteriota	c__Acidobacteriae	o__Acidobacteriales	f__Acidobacteriaceae	g__Terracidiphilus	s__
Bog.Unlabelled.R2.T3.F2.JGI.BFC.metaspades_bin.43_95.67_0.00	95.67	0	0	Bog.Unlabelled.R2.T3.F2.JGI.BFC.metaspades_bin.43_95.67_0.00_scaffold_5170_c1(1,415)	0	46	Medium	d__Bacteria	p__Acidobacteriota	c__Acidobacteriae	o__Acidobacteriales	f__SbA1	g__Bog-209	s__Bog-209 sp003162935
Bog.Unlabelled.R2.T3.F2.JGI.BFC.metaspades_bin.54_82.39_1.72	82.39	1.72	Bog.Unlabelled.R2.T3.F2.JGI.BFC.metaspades_bin.54_82.39_1.72_scaffold_9591_c1(7434,7542)	Bog.Unlabelled.R2.T3.F2.JGI.BFC.metaspades_bin.54_82.39_1.72_scaffold_1402_c1(1,718)	0	32	Medium	d__Bacteria	p__Acidobacteriota	c__Acidobacteriae	o__Acidobacteriales	f__Acidobacteriaceae	g__Terracidiphilus	s__
Bog.Unlabelled.R2.T3.F2.JGI.BFC.metaspades_bin.60_73.07_5.65	73.07	5.65	0	0	0	19	Medium	d__Bacteria	p__Acidobacteriota	c__Acidobacteriae	o__Acidobacteriales	f__Acidobacteriaceae	g__Terracidiphilus	s__
Bog.Unlabelled.R2.T3.F2.JGI.BFC.metaspades_bin.61_72.96_4.83	72.96	4.83	0	Bog.Unlabelled.R2.T3.F2.JGI.BFC.metaspades_bin.61_72.96_4.83_scaffold_14376_c1(4182,5716)	0	44	Medium	d__Bacteria	p__Proteobacteria	c__Gammaproteobacteria	o__Steroidobacterales	f__Steroidobacteraceae	g__Bog-1198	s__
Bog.Unlabelled.R2.T3.F2.JGI.BFC.metaspades_bin.69_94.23_0.86	94.23	0.86	Bog.Unlabelled.R2.T3.F2.JGI.BFC.metaspades_bin.69_94.23_0.86_scaffold_1426_c1(30922,31029)	0	0	66	Medium	d__Bacteria	p__Acidobacteriota	c__Acidobacteriae	o__Acidobacteriales	f__Acidobacteriaceae	g__Terracidiphilus	s__
Bog.Unlabelled.R2.T3.F2.JGI.BFC.metaspades_bin.96_82.90_4.50	82.9	4.5	Bog.Unlabelled.R2.T3.F2.JGI.BFC.metaspades_bin.96_82.90_4.50_scaffold_3276_c1(6705,6814)	Bog.Unlabelled.R2.T3.F2.JGI.BFC.metaspades_bin.96_82.90_4.50_scaffold_3276_c1(10487,11980)	0	47	Medium	d__Bacteria	p__Acidobacteriota	c__Acidobacteriae	o__Bryobacterales	f__Bryobacteraceae	g__CAIVVT01	s__
Bog.Unlabelled.R2.T3.F2.trimmomatic.megahit_bin.34_83.75_6.05	83.75	6.05	0	0	0	41	Medium	d__Bacteria	p__Proteobacteria	c__Gammaproteobacteria	o__Steroidobacterales	f__Steroidobacteraceae	g__Bog-1198	s__
Bog.Unlabelled.R2.T3.F2.trimmomatic.megahit_bin.44_95.30_4.56	95.3	4.56	Bog.Unlabelled.R2.T3.F2.trimmomatic.megahit_bin.44_95.30_4.56_k141_467339(3,94)	0	0	46	Medium	d__Bacteria	p__Acidobacteriota	c__Acidobacteriae	o__Bryobacterales	f__Bryobacteraceae	g__CAIVVT01	s__
Bog.Unlabelled.R2.T3.F2.trimmomatic.megahit_bin.82_82.01_3.07	82.01	3.07	Bog.Unlabelled.R2.T3.F2.trimmomatic.megahit_bin.82_82.01_3.07_k141_692208(327,436)	0	0	33	Medium	d__Bacteria	p__Acidobacteriota	c__Acidobacteriae	o__Acidobacteriales	f__Acidobacteriaceae	g__Terracidiphilus	s__
Bog.Unlabelled.R2.T3.F2.trimmomatic.metaspades_bin.163_87.55_0.05	87.55	0.05	0	0	0	41	Medium	d__Bacteria	p__Acidobacteriota	c__Acidobacteriae	o__Acidobacteriales	f__SbA1	g__Bog-209	s__Bog-209 sp003162935
Bog.Unlabelled.R2.T3.F2.trimmomatic.metaspades_bin.185_82.76_6.83	82.76	6.83	0	0	0	30	Medium	d__Bacteria	p__Acidobacteriota	c__Acidobacteriae	o__Acidobacteriales	f__Acidobacteriaceae	g__Terracidiphilus	s__
Bog.Unlabelled.R2.T3.F2.trimmomatic.metaspades_bin.196_71.09_3.71	71.09	3.71	0	0	0	27	Medium	d__Bacteria	p__Proteobacteria	c__Alphaproteobacteria	o__Rhizobiales	f__Beijerinckiaceae	g__Roseiarcus	s__
Bog.Unlabelled.R2.T3.F2.trimmomatic.metaspades_bin.24_91.67_6.08	91.67	6.08	0	0	0	30	Medium	d__Bacteria	p__Proteobacteria	c__Gammaproteobacteria	o__Steroidobacterales	f__Steroidobacteraceae	g__Bog-1198	s__
Bog.Unlabelled.R2.T3.F2.trimmomatic.metaspades_bin.95_95.65_2.85	95.65	2.85	0	0	0	38	Medium	d__Bacteria	p__Acidobacteriota	c__Acidobacteriae	o__Bryobacterales	f__Bryobacteraceae	g__CAIVVT01	s__
Bog.Unlabelled.R2.T3.F3.JGI.BFC.metaspades_bin.47_85.63_9.77	85.63	9.77	0	0	0	58	Medium	d__Bacteria	p__Acidobacteriota	c__Acidobacteriae	o__Acidobacteriales	f__Acidobacteriaceae	g__Terracidiphilus	s__
Bog.Unlabelled.R2.T3.F3.JGI.BFC.metaspades_bin.74_81.97_2.14	81.97	2.14	0	0	0	30	Medium	d__Bacteria	p__Acidobacteriota	c__Acidobacteriae	o__Acidobacteriales	f__SbA1	g__Bog-209	s__Bog-209 sp003162935
Bog.Unlabelled.R2.T3.F3.JGI.BFC.metaspades_bin.96_93.72_7.84	93.72	7.84	0	Bog.Unlabelled.R2.T3.F3.JGI.BFC.metaspades_bin.96_93.72_7.84_scaffold_2419_c1(16949,17453)	0	40	Medium	d__Bacteria	p__Proteobacteria	c__Gammaproteobacteria	o__Steroidobacterales	f__Steroidobacteraceae	g__Bog-1198	s__
Bog.Unlabelled.R2.T3.F3.JGI.BFC.metaspades_bin.97_95.37_4.92	95.37	4.92	0	Bog.Unlabelled.R2.T3.F3.JGI.BFC.metaspades_bin.97_95.37_4.92_scaffold_34055_c1(13,797)	0	45	Medium	d__Bacteria	p__Proteobacteria	c__Alphaproteobacteria	o__Acetobacterales	f__Acetobacteraceae	g__Palsa-883	s__
Bog.Unlabelled.R2.T3.F3.trimmomatic.megahit_bin.132_89.95_3.42	89.95	3.42	0	0	0	34	Medium	d__Bacteria	p__Acidobacteriota	c__Acidobacteriae	o__Bryobacterales	f__Bryobacteraceae	g__CAIVVT01	s__
Bog.Unlabelled.R2.T3.F3.trimmomatic.megahit_bin.140_97.04_7.71	97.04	7.71	0	0	0	45	Medium	d__Bacteria	p__Proteobacteria	c__Gammaproteobacteria	o__Steroidobacterales	f__Steroidobacteraceae	g__Bog-1198	s__
Bog.Unlabelled.R2.T3.F3.trimmomatic.megahit_bin.34_72.25_4.65	72.25	4.65	0	0	0	33	Medium	d__Bacteria	p__Proteobacteria	c__Alphaproteobacteria	o__Rhizobiales	f__Beijerinckiaceae	g__Roseiarcus	s__
Bog.Unlabelled.R2.T3.F3.trimmomatic.megahit_bin.66_87.48_0.21	87.48	0.21	0	0	0	43	Medium	d__Bacteria	p__Acidobacteriota	c__Acidobacteriae	o__Acidobacteriales	f__SbA1	g__Bog-209	s__Bog-209 sp003162935
Bog.Unlabelled.R2.T3.F3.trimmomatic.megahit_bin.76_79.26_2.11	79.26	2.11	0	0	0	22	Medium	d__Bacteria	p__Proteobacteria	c__Gammaproteobacteria	o__Steroidobacterales	f__Steroidobacteraceae	g__Bog-1198	s__Bog-1198 sp003137095
Bog.Unlabelled.R2.T3.F3.trimmomatic.megahit_bin.88_75.53_2.59	75.53	2.59	Bog.Unlabelled.R2.T3.F3.trimmomatic.megahit_bin.88_75.53_2.59_k141_711818(252,361)	0	0	37	Medium	d__Bacteria	p__Acidobacteriota	c__Acidobacteriae	o__Acidobacteriales	f__Acidobacteriaceae	g__Terracidiphilus	s__
Bog.Unlabelled.R2.T3.F3.trimmomatic.megahit_bin.91_85.74_9.05	85.74	9.05	0	0	0	42	Medium	d__Bacteria	p__Acidobacteriota	c__Acidobacteriae	o__Acidobacteriales	f__Acidobacteriaceae	g__Terracidiphilus	s__
Bog.Unlabelled.R2.T3.F3.trimmomatic.metaspades_bin.136_77.23_3.02	77.23	3.02	0	0	0	18	Medium	d__Bacteria	p__Proteobacteria	c__Gammaproteobacteria	o__Steroidobacterales	f__Steroidobacteraceae	g__	s__
Bog.Unlabelled.R2.T3.F3.trimmomatic.metaspades_bin.159_94.87_6.11	94.87	6.11	0	0	0	36	Medium	d__Bacteria	p__Proteobacteria	c__Gammaproteobacteria	o__Steroidobacterales	f__Steroidobacteraceae	g__Bog-1198	s__
Bog.Unlabelled.R2.T3.F3.trimmomatic.metaspades_bin.173_71.36_8.00	71.36	8	0	0	0	10	Medium	d__Bacteria	p__Acidobacteriota	c__Acidobacteriae	o__Acidobacteriales	f__Acidobacteriaceae	g__Terracidiphilus	s__
Bog.Unlabelled.R2.T3.F3.trimmomatic.metaspades_bin.67_91.58_1.87	91.58	1.87	0	0	0	41	Medium	d__Bacteria	p__Proteobacteria	c__Alphaproteobacteria	o__Acetobacterales	f__Acetobacteraceae	g__Palsa-883	s__
Bog.Unlabelled.R2.T3.F3.trimmomatic.metaspades_bin.8_93.68_0.85	93.68	0.85	0	0	0	41	Medium	d__Bacteria	p__Acidobacteriota	c__Acidobacteriae	o__Acidobacteriales	f__SbA1	g__Bog-209	s__Bog-209 sp003162935
Bog.Unlabelled.R2.T3.F3.trimmomatic.metaspades_bin.94_87.01_5.06	87.01	5.06	0	0	0	26	Medium	d__Bacteria	p__Proteobacteria	c__Gammaproteobacteria	o__Steroidobacterales	f__Steroidobacteraceae	g__Bog-1198	s__Bog-1198 sp003137095
Bog.Unlabelled.R2.T3.F3.trimmomatic.metaspades_bin.96_78.00_3.92	78	3.92	0	0	0	28	Medium	d__Bacteria	p__Proteobacteria	c__Alphaproteobacteria	o__Rhizobiales	f__Beijerinckiaceae	g__Roseiarcus	s__
Bog.Unlabelled.R2.T3.F3.trimmomatic.metaspades_bin.97_85.47_1.72	85.47	1.72	0	0	0	36	Medium	d__Bacteria	p__Acidobacteriota	c__Acidobacteriae	o__Acidobacteriales	f__Acidobacteriaceae	g__Terracidiphilus	s__
Bog.Unlabelled.R2.T3.F3.trimmomatic.metaspades_bin.99_94.15_5.19	94.15	5.19	Bog.Unlabelled.R2.T3.F3.trimmomatic.metaspades_bin.99_94.15_5.19_NODE_10671_length_10610_cov_11.430886(1310,1419)	0	0	39	Medium	d__Bacteria	p__Acidobacteriota	c__Acidobacteriae	o__Bryobacterales	f__Bryobacteraceae	g__CAIVVT01	s__
Bog.Unlabelled.R3.T1.F1.trimmomatic.metaspades_bin.124_85.03_3.50	85.03	3.5	0	0	0	25	Medium	d__Bacteria	p__Acidobacteriota	c__Acidobacteriae	o__Acidobacteriales	f__Acidobacteriaceae	g__Terracidiphilus	s__
Bog.Unlabelled.R3.T1.F1.trimmomatic.metaspades_bin.17_88.43_1.72	88.43	1.72	0	0	0	22	Medium	d__Bacteria	p__Acidobacteriota	c__Acidobacteriae	o__Acidobacteriales	f__Acidobacteriaceae	g__Terracidiphilus	s__
Bog.Unlabelled.R3.T1.F1.trimmomatic.metaspades_bin.35_91.54_0.05	91.54	0.05	0	0	0	41	Medium	d__Bacteria	p__Acidobacteriota	c__Acidobacteriae	o__Acidobacteriales	f__SbA1	g__Bog-209	s__Bog-209 sp003162935
Bog.Unlabelled.R3.T1.F1.trimmomatic.metaspades_bin.53_74.22_8.62	74.22	8.62	0	0	0	24	Medium	d__Bacteria	p__Acidobacteriota	c__Acidobacteriae	o__Acidobacteriales	f__Acidobacteriaceae	g__Terracidiphilus	s__
Bog.Unlabelled.R3.T1.F2.trimmomatic.metaspades_bin.114_86.94_6.30	86.94	6.3	0	0	0	34	Medium	d__Bacteria	p__Acidobacteriota	c__Acidobacteriae	o__Bryobacterales	f__Bryobacteraceae	g__CAIVVT01	s__
Bog.Unlabelled.R3.T1.F2.trimmomatic.metaspades_bin.127_77.59_3.50	77.59	3.5	0	0	0	21	Medium	d__Bacteria	p__Acidobacteriota	c__Acidobacteriae	o__Acidobacteriales	f__Acidobacteriaceae	g__Terracidiphilus	s__
Bog.Unlabelled.R3.T1.F2.trimmomatic.metaspades_bin.40_79.69_3.08	79.69	3.08	0	0	0	29	Medium	d__Bacteria	p__Proteobacteria	c__Alphaproteobacteria	o__Rhizobiales	f__Beijerinckiaceae	g__Roseiarcus	s__
Bog.Unlabelled.R3.T1.F2.trimmomatic.metaspades_bin.42_76.30_5.32	76.3	5.32	0	0	0	26	Medium	d__Bacteria	p__Proteobacteria	c__Gammaproteobacteria	o__Steroidobacterales	f__Steroidobacteraceae	g__Bog-1198	s__
Bog.Unlabelled.R3.T1.F2.trimmomatic.metaspades_bin.59_89.12_0.00	89.12	0	0	0	0	40	Medium	d__Bacteria	p__Acidobacteriota	c__Acidobacteriae	o__Acidobacteriales	f__SbA1	g__Bog-209	s__Bog-209 sp003162935
Bog.Unlabelled.R3.T1.F2.trimmomatic.metaspades_bin.67_85.34_8.33	85.34	8.33	0	0	0	22	Medium	d__Bacteria	p__Acidobacteriota	c__Acidobacteriae	o__Acidobacteriales	f__Acidobacteriaceae	g__Terracidiphilus	s__
Bog.Unlabelled.R3.T1.F2.trimmomatic.metaspades_bin.89_82.47_1.72	82.47	1.72	Bog.Unlabelled.R3.T1.F2.trimmomatic.metaspades_bin.89_82.47_1.72_NODE_1768_length_24004_cov_102.524531(487,595)	0	0	15	Medium	d__Bacteria	p__Acidobacteriota	c__Acidobacteriae	o__Acidobacteriales	f__Acidobacteriaceae	g__Terracidiphilus	s__
Bog.Unlabelled.R3.T1.F3.JGI.BFC.metaspades_bin.13_95.23_6.93	95.23	6.93	0	0	0	42	Medium	d__Bacteria	p__Proteobacteria	c__Gammaproteobacteria	o__Steroidobacterales	f__Steroidobacteraceae	g__Bog-1198	s__
Bog.Unlabelled.R3.T1.F3.JGI.BFC.metaspades_bin.134_95.20_1.28	95.2	1.28	0	0	0	46	Medium	d__Bacteria	p__Acidobacteriota	c__Acidobacteriae	o__Acidobacteriales	f__SbA1	g__Bog-209	s__Bog-209 sp003162935
Bog.Unlabelled.R3.T1.F3.JGI.BFC.metaspades_bin.138_83.00_1.37	83	1.37	0	0	0	15	Medium	d__Bacteria	p__Proteobacteria	c__Gammaproteobacteria	o__Steroidobacterales	f__Steroidobacteraceae	g__	s__
Bog.Unlabelled.R3.T1.F3.JGI.BFC.metaspades_bin.141_87.45_6.23	87.45	6.23	0	0	0	39	Medium	d__Bacteria	p__Actinobacteriota	c__Acidimicrobiia	o__Acidimicrobiales	f__Palsa-688	g__Fen-671	s__Fen-671 sp003166025
Bog.Unlabelled.R3.T1.F3.JGI.BFC.metaspades_bin.49_91.55_1.72	91.55	1.72	Bog.Unlabelled.R3.T1.F3.JGI.BFC.metaspades_bin.49_91.55_1.72_scaffold_14859_c1(396,504)	0	0	34	Medium	d__Bacteria	p__Acidobacteriota	c__Acidobacteriae	o__Acidobacteriales	f__Acidobacteriaceae	g__Terracidiphilus	s__
Bog.Unlabelled.R3.T1.F3.JGI.BFC.metaspades_bin.74_92.32_2.91	92.32	2.91	0	0	0	40	Medium	d__Bacteria	p__Proteobacteria	c__Alphaproteobacteria	o__Rhizobiales	f__Beijerinckiaceae	g__Roseiarcus	s__
Bog.Unlabelled.R3.T1.F3.JGI.BFC.metaspades_bin.75_99.00_0.81	99	0.81	0	0	0	42	Medium	d__Bacteria	p__Proteobacteria	c__Alphaproteobacteria	o__Sphingomonadales	f__Sphingomonadaceae	g__Novosphingobium	s__Novosphingobium sp001519055
Bog.Unlabelled.R3.T1.F3.JGI.BFC.metaspades_bin.9_90.03_4.52	90.03	4.52	0	0	0	24	Medium	d__Bacteria	p__Proteobacteria	c__Gammaproteobacteria	o__Steroidobacterales	f__Steroidobacteraceae	g__Bog-1198	s__
Bog.Unlabelled.R3.T1.F3.JGI.BFC.metaspades_bin.90_73.44_6.88	73.44	6.88	0	0	0	14	Medium	d__Bacteria	p__Acidobacteriota	c__Acidobacteriae	o__Acidobacteriales	f__Acidobacteriaceae	g__Terracidiphilus	s__
Bog.Unlabelled.R3.T1.F3.trimmomatic.megahit_bin.111_94.92_3.31	94.92	3.31	0	0	0	46	Medium	d__Bacteria	p__Proteobacteria	c__Alphaproteobacteria	o__Acetobacterales	f__Acetobacteraceae	g__Palsa-883	s__
Bog.Unlabelled.R3.T1.F3.trimmomatic.megahit_bin.116_92.25_0.93	92.25	0.93	0	0	0	47	Medium	d__Bacteria	p__Acidobacteriota	c__Acidobacteriae	o__Acidobacteriales	f__SbA1	g__Bog-209	s__Bog-209 sp003162935
Bog.Unlabelled.R3.T1.F3.trimmomatic.megahit_bin.123_96.63_6.27	96.63	6.27	0	0	0	45	Medium	d__Bacteria	p__Proteobacteria	c__Gammaproteobacteria	o__Steroidobacterales	f__Steroidobacteraceae	g__Bog-1198	s__
Bog.Unlabelled.R3.T1.F3.trimmomatic.megahit_bin.186_86.22_6.84	86.22	6.84	0	0	0	31	Medium	d__Bacteria	p__Acidobacteriota	c__Acidobacteriae	o__Bryobacterales	f__Bryobacteraceae	g__CAIVVT01	s__
Bog.Unlabelled.R3.T1.F3.trimmomatic.megahit_bin.49_95.89_3.48	95.89	3.48	0	Bog.Unlabelled.R3.T1.F3.trimmomatic.megahit_bin.49_95.89_3.48_k141_1257829(36555,37406)	0	45	Medium	d__Bacteria	p__Proteobacteria	c__Gammaproteobacteria	o__Steroidobacterales	f__Steroidobacteraceae	g__Bog-1198	s__Bog-1198 sp003137095
Bog.Unlabelled.R3.T1.F3.trimmomatic.megahit_bin.65_98.33_2.13	98.33	2.13	Bog.Unlabelled.R3.T1.F3.trimmomatic.megahit_bin.65_98.33_2.13_k141_432294(2483,2592)	0	0	43	Medium	d__Bacteria	p__Proteobacteria	c__Alphaproteobacteria	o__Sphingomonadales	f__Sphingomonadaceae	g__Novosphingobium	s__Novosphingobium sp001519055
Bog.Unlabelled.R3.T1.F3.trimmomatic.megahit_bin.75_83.99_3.91	83.99	3.91	0	0	0	30	Medium	d__Bacteria	p__Proteobacteria	c__Gammaproteobacteria	o__Steroidobacterales	f__Steroidobacteraceae	g__	s__
Bog.Unlabelled.R3.T1.F3.trimmomatic.megahit_bin.85_90.60_6.41	90.6	6.41	Bog.Unlabelled.R3.T1.F3.trimmomatic.megahit_bin.85_90.60_6.41_k141_1324185(4739,4849)	Bog.Unlabelled.R3.T1.F3.trimmomatic.megahit_bin.85_90.60_6.41_k141_1324185(15,530)	0	69	Medium	d__Bacteria	p__Actinobacteriota	c__Acidimicrobiia	o__Acidimicrobiales	f__Palsa-688	g__Fen-671	s__Fen-671 sp003166025
Bog.Unlabelled.R3.T1.F3.trimmomatic.megahit_bin.91_90.94_5.49	90.94	5.49	0	0	0	46	Medium	d__Bacteria	p__Proteobacteria	c__Alphaproteobacteria	o__Rhizobiales	f__Beijerinckiaceae	g__Roseiarcus	s__
Bog.Unlabelled.R3.T1.F3.trimmomatic.metaspades_bin.103_92.47_0.00	92.47	0	0	0	0	39	Medium	d__Bacteria	p__Acidobacteriota	c__Acidobacteriae	o__Acidobacteriales	f__SbA1	g__Bog-209	s__Bog-209 sp003162935
Bog.Unlabelled.R3.T1.F3.trimmomatic.metaspades_bin.152_90.06_5.12	90.06	5.12	0	0	0	34	Medium	d__Bacteria	p__Proteobacteria	c__Alphaproteobacteria	o__Rhizobiales	f__Beijerinckiaceae	g__Roseiarcus	s__
Bog.Unlabelled.R3.T1.F3.trimmomatic.metaspades_bin.170_78.97_4.55	78.97	4.55	0	0	0	23	Medium	d__Bacteria	p__Proteobacteria	c__Gammaproteobacteria	o__Steroidobacterales	f__Steroidobacteraceae	g__	s__
Bog.Unlabelled.R3.T1.F3.trimmomatic.metaspades_bin.209_93.16_6.41	93.16	6.41	Bog.Unlabelled.R3.T1.F3.trimmomatic.metaspades_bin.209_93.16_6.41_NODE_16895_length_8250_cov_11.726785(4266,4376)	0	0	63	Medium	d__Bacteria	p__Actinobacteriota	c__Acidimicrobiia	o__Acidimicrobiales	f__Palsa-688	g__Fen-671	s__Fen-671 sp003166025
Bog.Unlabelled.R3.T1.F3.trimmomatic.metaspades_bin.21_95.30_3.89	95.3	3.89	0	0	0	32	Medium	d__Bacteria	p__Proteobacteria	c__Gammaproteobacteria	o__Steroidobacterales	f__Steroidobacteraceae	g__Bog-1198	s__Bog-1198 sp003137095
Bog.Unlabelled.R3.T1.F3.trimmomatic.metaspades_bin.212_82.07_6.03	82.07	6.03	0	0	0	34	Medium	d__Bacteria	p__Acidobacteriota	c__Acidobacteriae	o__Acidobacteriales	f__Acidobacteriaceae	g__Terracidiphilus	s__
Bog.Unlabelled.R3.T1.F3.trimmomatic.metaspades_bin.213_78.98_1.72	78.98	1.72	Bog.Unlabelled.R3.T1.F3.trimmomatic.metaspades_bin.213_78.98_1.72_NODE_4817_length_18895_cov_73.510616(1049,1157)	0	0	23	Medium	d__Bacteria	p__Acidobacteriota	c__Acidobacteriae	o__Acidobacteriales	f__Acidobacteriaceae	g__Terracidiphilus	s__
Bog.Unlabelled.R3.T1.F3.trimmomatic.metaspades_bin.3_89.36_2.60	89.36	2.6	0	0	0	31	Medium	d__Bacteria	p__Proteobacteria	c__Alphaproteobacteria	o__Sphingomonadales	f__Sphingomonadaceae	g__Novosphingobium	s__Novosphingobium sp001519055
Bog.Unlabelled.R3.T1.F3.trimmomatic.metaspades_bin.49_84.12_6.55	84.12	6.55	0	0	0	29	Medium	d__Bacteria	p__Acidobacteriota	c__Acidobacteriae	o__Bryobacterales	f__Bryobacteraceae	g__CAIVVT01	s__
Bog.Unlabelled.R3.T1.F3.trimmomatic.metaspades_bin.61_75.97_5.12	75.97	5.12	0	0	0	21	Medium	d__Bacteria	p__Proteobacteria	c__Alphaproteobacteria	o__Rhizobiales	f__Beijerinckiaceae	g__Roseiarcus	s__
Bog.Unlabelled.R3.T1.F3.trimmomatic.metaspades_bin.70_93.47_6.45	93.47	6.45	0	0	0	34	Medium	d__Bacteria	p__Proteobacteria	c__Gammaproteobacteria	o__Steroidobacterales	f__Steroidobacteraceae	g__Bog-1198	s__
Bog.Unlabelled.R3.T1.F3.trimmomatic.metaspades_bin.82_94.27_6.10	94.27	6.1	0	0	0	16	Medium	d__Bacteria	p__Proteobacteria	c__Gammaproteobacteria	o__Steroidobacterales	f__Steroidobacteraceae	g__Bog-1198	s__
Bog.Unlabelled.R3.T2.F1.trimmomatic.metaspades_bin.121_96.24_0.54	96.24	0.54	0	0	0	43	Medium	d__Bacteria	p__Bacteroidota	c__Bacteroidia	o__Bacteroidales	f__Paludibacteraceae	g__Paludibacter	s__
Bog.Unlabelled.R3.T2.F1.trimmomatic.metaspades_bin.122_79.89_1.85	79.89	1.85	0	Bog.Unlabelled.R3.T2.F1.trimmomatic.metaspades_bin.122_79.89_1.85_NODE_31886_length_4599_cov_5.680898(1,778)	0	36	Medium	d__Bacteria	p__Armatimonadota	c__Fimbriimonadia	o__Fimbriimonadales	f__Fimbriimonadaceae	g__Fimbriimonas	s__
Bog.Unlabelled.R3.T2.F1.trimmomatic.metaspades_bin.174_86.24_0.00	86.24	0	0	0	0	41	Medium	d__Bacteria	p__Acidobacteriota	c__Acidobacteriae	o__Acidobacteriales	f__SbA1	g__Bog-209	s__Bog-209 sp003162935
Bog.Unlabelled.R3.T2.F1.trimmomatic.metaspades_bin.31_82.74_3.45	82.74	3.45	0	0	0	35	Medium	d__Bacteria	p__Acidobacteriota	c__Acidobacteriae	o__Acidobacteriales	f__Acidobacteriaceae	g__Terracidiphilus	s__
Bog.Unlabelled.R3.T2.F1.trimmomatic.metaspades_bin.82_71.27_7.87	71.27	7.87	0	0	0	23	Medium	d__Bacteria	p__Acidobacteriota	c__Acidobacteriae	o__Acidobacteriales	f__Acidobacteriaceae	g__Terracidiphilus	s__
Bog.Unlabelled.R3.T2.F2.trimmomatic.metaspades_bin.106_85.29_3.54	85.29	3.54	0	0	0	33	Medium	d__Bacteria	p__Acidobacteriota	c__Acidobacteriae	o__Bryobacterales	f__Bryobacteraceae	g__CAIVVT01	s__
Bog.Unlabelled.R3.T2.F2.trimmomatic.metaspades_bin.29_82.83_7.41	82.83	7.41	0	0	0	23	Medium	d__Bacteria	p__Acidobacteriota	c__Acidobacteriae	o__Acidobacteriales	f__Acidobacteriaceae	g__Terracidiphilus	s__
Bog.Unlabelled.R3.T2.F2.trimmomatic.metaspades_bin.36_75.58_8.10	75.58	8.1	0	0	0	41	Medium	d__Bacteria	p__Acidobacteriota	c__Acidobacteriae	o__Acidobacteriales	f__Acidobacteriaceae	g__Terracidiphilus	s__
Bog.Unlabelled.R3.T2.F2.trimmomatic.metaspades_bin.37_91.83_0.00	91.83	0	0	Bog.Unlabelled.R3.T2.F2.trimmomatic.metaspades_bin.37_91.83_0.00_NODE_2185_length_20564_cov_22.710176(1,678)	0	39	Medium	d__Bacteria	p__Acidobacteriota	c__Acidobacteriae	o__Acidobacteriales	f__SbA1	g__Bog-209	s__Bog-209 sp003162935
Bog.Unlabelled.R3.T2.F2.trimmomatic.metaspades_bin.43_88.42_2.74	88.42	2.74	0	0	0	28	Medium	d__Bacteria	p__Proteobacteria	c__Alphaproteobacteria	o__Sphingomonadales	f__Sphingomonadaceae	g__Novosphingobium	s__Novosphingobium sp001519055
Bog.Unlabelled.R3.T2.F2.trimmomatic.metaspades_bin.55_94.39_8.54	94.39	8.54	0	0	0	36	Medium	d__Bacteria	p__Proteobacteria	c__Gammaproteobacteria	o__Steroidobacterales	f__Steroidobacteraceae	g__Bog-1198	s__
Bog.Unlabelled.R3.T2.F2.trimmomatic.metaspades_bin.66_83.36_1.72	83.36	1.72	0	0	0	19	Medium	d__Bacteria	p__Acidobacteriota	c__Acidobacteriae	o__Acidobacteriales	f__Acidobacteriaceae	g__Terracidiphilus	s__
Bog.Unlabelled.R3.T2.F3.JGI.BFC.metaspades_bin.11_93.17_1.72	93.17	1.72	0	Bog.Unlabelled.R3.T2.F3.JGI.BFC.metaspades_bin.11_93.17_1.72_scaffold_1358_c1(2,497)	0	31	Medium	d__Bacteria	p__Acidobacteriota	c__Acidobacteriae	o__Acidobacteriales	f__Acidobacteriaceae	g__Terracidiphilus	s__
Bog.Unlabelled.R3.T2.F3.JGI.BFC.metaspades_bin.12_92.37_7.33	92.37	7.33	Bog.Unlabelled.R3.T2.F3.JGI.BFC.metaspades_bin.12_92.37_7.33_scaffold_16638_c1(5661,5769)	0	0	40	Medium	d__Bacteria	p__Acidobacteriota	c__Acidobacteriae	o__Acidobacteriales	f__Acidobacteriaceae	g__Terracidiphilus	s__
Bog.Unlabelled.R3.T2.F3.JGI.BFC.metaspades_bin.124_93.80_4.30	93.8	4.3	0	0	0	32	Medium	d__Bacteria	p__Proteobacteria	c__Gammaproteobacteria	o__Steroidobacterales	f__Steroidobacteraceae	g__Bog-1198	s__Bog-1198 sp003137095
Bog.Unlabelled.R3.T2.F3.JGI.BFC.metaspades_bin.13_97.04_6.70	97.04	6.7	0	0	0	43	Medium	d__Bacteria	p__Proteobacteria	c__Gammaproteobacteria	o__Steroidobacterales	f__Steroidobacteraceae	g__Bog-1198	s__
Bog.Unlabelled.R3.T2.F3.JGI.BFC.metaspades_bin.36_75.24_1.71	75.24	1.71	0	0	0	26	Medium	d__Bacteria	p__Acidobacteriota	c__Acidobacteriae	o__Bryobacterales	f__Bryobacteraceae	g__CAIVVT01	s__
Bog.Unlabelled.R3.T2.F3.JGI.BFC.metaspades_bin.62_97.17_1.29	97.17	1.29	0	0	0	42	Medium	d__Bacteria	p__Proteobacteria	c__Alphaproteobacteria	o__Sphingomonadales	f__Sphingomonadaceae	g__Novosphingobium	s__Novosphingobium sp001519055
Bog.Unlabelled.R3.T2.F3.JGI.BFC.metaspades_bin.67_97.38_0.85	97.38	0.85	0	0	0	49	Medium	d__Bacteria	p__Acidobacteriota	c__Acidobacteriae	o__Acidobacteriales	f__SbA1	g__Bog-209	s__Bog-209 sp003162935
Bog.Unlabelled.R3.T2.F3.trimmomatic.megahit_bin.123_98.24_2.29	98.24	2.29	0	0	0	50	Medium	d__Bacteria	p__Proteobacteria	c__Alphaproteobacteria	o__Sphingomonadales	f__Sphingomonadaceae	g__Novosphingobium	s__Novosphingobium sp001519055
Bog.Unlabelled.R3.T2.F3.trimmomatic.megahit_bin.138_96.68_6.45	96.68	6.45	0	Bog.Unlabelled.R3.T2.F3.trimmomatic.megahit_bin.138_96.68_6.45_k141_37135(1,949)	0	46	Medium	d__Bacteria	p__Proteobacteria	c__Gammaproteobacteria	o__Steroidobacterales	f__Steroidobacteraceae	g__Bog-1198	s__
Bog.Unlabelled.R3.T2.F3.trimmomatic.megahit_bin.145_91.95_3.19	91.95	3.19	0	0	0	38	Medium	d__Bacteria	p__Proteobacteria	c__Gammaproteobacteria	o__Steroidobacterales	f__Steroidobacteraceae	g__Bog-1198	s__Bog-1198 sp003137095
Bog.Unlabelled.R3.T2.F3.trimmomatic.megahit_bin.50_90.47_1.80	90.47	1.8	0	0	0	49	Medium	d__Bacteria	p__Acidobacteriota	c__Acidobacteriae	o__Acidobacteriales	f__SbA1	g__Bog-209	s__Bog-209 sp003162935
Bog.Unlabelled.R3.T2.F3.trimmomatic.megahit_bin.74_84.82_7.07	84.82	7.07	Bog.Unlabelled.R3.T2.F3.trimmomatic.megahit_bin.74_84.82_7.07_k141_642010(7481,7589)	0	0	54	Medium	d__Bacteria	p__Acidobacteriota	c__Acidobacteriae	o__Acidobacteriales	f__Acidobacteriaceae	g__Terracidiphilus	s__
Bog.Unlabelled.R3.T2.F3.trimmomatic.megahit_bin.82_92.49_4.27	92.49	4.27	0	0	0	39	Medium	d__Bacteria	p__Acidobacteriota	c__Acidobacteriae	o__Bryobacterales	f__Bryobacteraceae	g__CAIVVT01	s__
Bog.Unlabelled.R3.T2.F3.trimmomatic.metaspades_bin.110_96.36_8.29	96.36	8.29	0	0	0	40	Medium	d__Bacteria	p__Proteobacteria	c__Gammaproteobacteria	o__Steroidobacterales	f__Steroidobacteraceae	g__Bog-1198	s__
Bog.Unlabelled.R3.T2.F3.trimmomatic.metaspades_bin.116_90.09_7.05	90.09	7.05	0	0	0	31	Medium	d__Bacteria	p__Acidobacteriota	c__Acidobacteriae	o__Bryobacterales	f__Bryobacteraceae	g__CAIVVT01	s__
Bog.Unlabelled.R3.T2.F3.trimmomatic.metaspades_bin.148_91.05_3.28	91.05	3.28	0	0	0	38	Medium	d__Bacteria	p__Proteobacteria	c__Alphaproteobacteria	o__Sphingomonadales	f__Sphingomonadaceae	g__Novosphingobium	s__Novosphingobium sp001519055
Bog.Unlabelled.R3.T2.F3.trimmomatic.metaspades_bin.180_93.32_0.85	93.32	0.85	0	0	0	42	Medium	d__Bacteria	p__Acidobacteriota	c__Acidobacteriae	o__Acidobacteriales	f__SbA1	g__Bog-209	s__Bog-209 sp003162935
Bog.Unlabelled.R3.T2.F3.trimmomatic.metaspades_bin.181_88.43_2.59	88.43	2.59	0	0	0	30	Medium	d__Bacteria	p__Acidobacteriota	c__Acidobacteriae	o__Acidobacteriales	f__Acidobacteriaceae	g__Terracidiphilus	s__
Bog.Unlabelled.R3.T2.F3.trimmomatic.metaspades_bin.20_95.23_5.19	95.23	5.19	0	0	0	34	Medium	d__Bacteria	p__Proteobacteria	c__Gammaproteobacteria	o__Steroidobacterales	f__Steroidobacteraceae	g__Bog-1198	s__Bog-1198 sp003137095
Bog.Unlabelled.R3.T3.F1.trimmomatic.metaspades_bin.134_95.70_0.54	95.7	0.54	0	0	0	35	Medium	d__Bacteria	p__Bacteroidota	c__Bacteroidia	o__Bacteroidales	f__Paludibacteraceae	g__Paludibacter	s__
Bog.Unlabelled.R3.T3.F1.trimmomatic.metaspades_bin.141_90.83_0.00	90.83	0	0	0	0	36	Medium	d__Bacteria	p__Acidobacteriota	c__Acidobacteriae	o__Acidobacteriales	f__SbA1	g__Bog-209	s__Bog-209 sp003162935
Bog.Unlabelled.R3.T3.F1.trimmomatic.metaspades_bin.43_87.28_1.72	87.28	1.72	0	0	0	14	Medium	d__Bacteria	p__Acidobacteriota	c__Acidobacteriae	o__Acidobacteriales	f__Acidobacteriaceae	g__Terracidiphilus	s__
Bog.Unlabelled.R3.T3.F1.trimmomatic.metaspades_bin.69_79.21_1.47	79.21	1.47	0	0	0	32	Medium	d__Bacteria	p__Armatimonadota	c__Fimbriimonadia	o__Fimbriimonadales	f__Fimbriimonadaceae	g__Fimbriimonas	s__
Bog.Unlabelled.R3.T3.F2.trimmomatic.metaspades_bin.111_89.55_0.00	89.55	0	0	0	0	39	Medium	d__Bacteria	p__Acidobacteriota	c__Acidobacteriae	o__Acidobacteriales	f__SbA1	g__Bog-209	s__Bog-209 sp003162935
Bog.Unlabelled.R3.T3.F2.trimmomatic.metaspades_bin.148_70.25_9.70	70.25	9.7	0	0	0	19	Medium	d__Bacteria	p__Acidobacteriota	c__Acidobacteriae	o__Acidobacteriales	f__Acidobacteriaceae	g__Terracidiphilus	s__
Bog.Unlabelled.R3.T3.F2.trimmomatic.metaspades_bin.15_83.86_5.60	83.86	5.6	0	0	0	15	Medium	d__Bacteria	p__Acidobacteriota	c__Acidobacteriae	o__Acidobacteriales	f__Acidobacteriaceae	g__Terracidiphilus	s__
Bog.Unlabelled.R3.T3.F2.trimmomatic.metaspades_bin.59_96.49_4.42	96.49	4.42	0	0	0	39	Medium	d__Bacteria	p__Acidobacteriota	c__Acidobacteriae	o__Bryobacterales	f__Bryobacteraceae	g__CAIVVT01	s__
Bog.Unlabelled.R3.T3.F2.trimmomatic.metaspades_bin.71_79.98_0.91	79.98	0.91	Bog.Unlabelled.R3.T3.F2.trimmomatic.metaspades_bin.71_79.98_0.91_NODE_2681_length_24886_cov_163.061737(10,118)	0	0	11	Medium	d__Bacteria	p__Acidobacteriota	c__Acidobacteriae	o__Acidobacteriales	f__Acidobacteriaceae	g__Terracidiphilus	s__
Bog.Unlabelled.R3.T3.F2.trimmomatic.metaspades_bin.84_78.47_3.45	78.47	3.45	0	0	0	30	Medium	d__Bacteria	p__Acidobacteriota	c__Acidobacteriae	o__Acidobacteriales	f__Acidobacteriaceae	g__Terracidiphilus	s__
Bog.Unlabelled.R3.T3.F2.trimmomatic.metaspades_bin.99_91.47_6.63	91.47	6.63	0	0	0	32	Medium	d__Bacteria	p__Proteobacteria	c__Gammaproteobacteria	o__Steroidobacterales	f__Steroidobacteraceae	g__Bog-1198	s__
Bog.Unlabelled.R3.T3.F3.JGI.BFC.metaspades_bin.1_82.46_3.07	82.46	3.07	0	0	0	27	Medium	d__Bacteria	p__Proteobacteria	c__Gammaproteobacteria	o__Steroidobacterales	f__Steroidobacteraceae	g__	s__
Bog.Unlabelled.R3.T3.F3.JGI.BFC.metaspades_bin.115_96.53_1.76	96.53	1.76	0	Bog.Unlabelled.R3.T3.F3.JGI.BFC.metaspades_bin.115_96.53_1.76_scaffold_1968_c1(780,2279)	0	42	Medium	d__Bacteria	p__Acidobacteriota	c__Acidobacteriae	o__Acidobacteriales	f__SbA1	g__Bog-209	s__Bog-209 sp003162935
Bog.Unlabelled.R3.T3.F3.JGI.BFC.metaspades_bin.147_89.29_1.72	89.29	1.72	Bog.Unlabelled.R3.T3.F3.JGI.BFC.metaspades_bin.147_89.29_1.72_scaffold_4126_c1(17739,17847)	Bog.Unlabelled.R3.T3.F3.JGI.BFC.metaspades_bin.147_89.29_1.72_scaffold_1973_c1(3351,4846)	0	41	Medium	d__Bacteria	p__Acidobacteriota	c__Acidobacteriae	o__Acidobacteriales	f__Acidobacteriaceae	g__Terracidiphilus	s__
Bog.Unlabelled.R3.T3.F3.JGI.BFC.metaspades_bin.22_74.64_1.66	74.64	1.66	0	0	0	32	Medium	d__Bacteria	p__Proteobacteria	c__Alphaproteobacteria	o__Acetobacterales	f__Acetobacteraceae	g__CAJCJG01	s__
Bog.Unlabelled.R3.T3.F3.JGI.BFC.metaspades_bin.24_91.34_4.30	91.34	4.3	0	0	0	35	Medium	d__Bacteria	p__Proteobacteria	c__Gammaproteobacteria	o__Steroidobacterales	f__Steroidobacteraceae	g__Bog-1198	s__Bog-1198 sp003137095
Bog.Unlabelled.R3.T3.F3.JGI.BFC.metaspades_bin.33_73.41_1.36	73.41	1.36	0	0	0	27	Medium	d__Bacteria	p__Proteobacteria	c__Alphaproteobacteria	o__Rhizobiales	f__Beijerinckiaceae	g__Roseiarcus	s__
Bog.Unlabelled.R3.T3.F3.JGI.BFC.metaspades_bin.51_95.59_7.26	95.59	7.26	0	0	0	41	Medium	d__Bacteria	p__Proteobacteria	c__Gammaproteobacteria	o__Steroidobacterales	f__Steroidobacteraceae	g__Bog-1198	s__
Bog.Unlabelled.R3.T3.F3.JGI.BFC.metaspades_bin.92_82.75_9.00	82.75	9	0	0	0	34	Medium	d__Bacteria	p__Acidobacteriota	c__Acidobacteriae	o__Acidobacteriales	f__Acidobacteriaceae	g__Terracidiphilus	s__
Bog.Unlabelled.R3.T3.F3.trimmomatic.megahit_bin.120_96.68_6.61	96.68	6.61	0	0	0	46	Medium	d__Bacteria	p__Proteobacteria	c__Gammaproteobacteria	o__Steroidobacterales	f__Steroidobacteraceae	g__Bog-1198	s__
Bog.Unlabelled.R3.T3.F3.trimmomatic.megahit_bin.140_79.34_1.94	79.34	1.94	0	0	0	35	Medium	d__Bacteria	p__Acidobacteriota	c__Acidobacteriae	o__Acidobacteriales	f__Acidobacteriaceae	g__Terracidiphilus	s__
Bog.Unlabelled.R3.T3.F3.trimmomatic.megahit_bin.146_84.40_4.27	84.4	4.27	Bog.Unlabelled.R3.T3.F3.trimmomatic.megahit_bin.146_84.40_4.27_k141_426356(2416,2525)	0	0	28	Medium	d__Bacteria	p__Acidobacteriota	c__Acidobacteriae	o__Bryobacterales	f__Bryobacteraceae	g__CAIVVT01	s__
Bog.Unlabelled.R3.T3.F3.trimmomatic.megahit_bin.22_85.46_3.80	85.46	3.8	0	0	0	36	Medium	d__Bacteria	p__Proteobacteria	c__Gammaproteobacteria	o__Steroidobacterales	f__Steroidobacteraceae	g__	s__
Bog.Unlabelled.R3.T3.F3.trimmomatic.megahit_bin.23_83.05_4.37	83.05	4.37	0	0	0	38	Medium	d__Bacteria	p__Proteobacteria	c__Alphaproteobacteria	o__Rhizobiales	f__Beijerinckiaceae	g__Roseiarcus	s__
Bog.Unlabelled.R3.T3.F3.trimmomatic.megahit_bin.41_95.67_0.12	95.67	0.12	0	0	0	44	Medium	d__Bacteria	p__Acidobacteriota	c__Acidobacteriae	o__Acidobacteriales	f__SbA1	g__Bog-209	s__Bog-209 sp003162935
Bog.Unlabelled.R3.T3.F3.trimmomatic.megahit_bin.5_86.34_6.03	86.34	6.03	0	0	0	49	Medium	d__Bacteria	p__Acidobacteriota	c__Acidobacteriae	o__Acidobacteriales	f__Acidobacteriaceae	g__Terracidiphilus	s__
Bog.Unlabelled.R3.T3.F3.trimmomatic.megahit_bin.58_94.07_4.20	94.07	4.2	0	0	0	36	Medium	d__Bacteria	p__Proteobacteria	c__Gammaproteobacteria	o__Steroidobacterales	f__Steroidobacteraceae	g__Bog-1198	s__Bog-1198 sp003137095
Bog.Unlabelled.R3.T3.F3.trimmomatic.megahit_bin.65_90.45_9.36	90.45	9.36	0	Bog.Unlabelled.R3.T3.F3.trimmomatic.megahit_bin.65_90.45_9.36_k141_101985(4,431)	0	47	Medium	d__Bacteria	p__Proteobacteria	c__Alphaproteobacteria	o__Acetobacterales	f__Acetobacteraceae	g__CAJCJG01	s__
Bog.Unlabelled.R3.T3.F3.trimmomatic.metaspades_bin.103_92.20_6.02	92.2	6.02	0	0	0	24	Medium	d__Bacteria	p__Proteobacteria	c__Gammaproteobacteria	o__Steroidobacterales	f__Steroidobacteraceae	g__	s__
Bog.Unlabelled.R3.T3.F3.trimmomatic.metaspades_bin.118_86.13_3.47	86.13	3.47	0	0	0	26	Medium	d__Bacteria	p__Proteobacteria	c__Alphaproteobacteria	o__Rhizobiales	f__Beijerinckiaceae	g__Roseiarcus	s__
Bog.Unlabelled.R3.T3.F3.trimmomatic.metaspades_bin.132_81.32_1.30	81.32	1.3	0	0	0	25	Medium	d__Bacteria	p__Proteobacteria	c__Alphaproteobacteria	o__Rhizobiales	f__Beijerinckiaceae	g__Roseiarcus	s__
Bog.Unlabelled.R3.T3.F3.trimmomatic.metaspades_bin.162_74.65_1.37	74.65	1.37	0	0	0	28	Medium	d__Bacteria	p__Proteobacteria	c__Alphaproteobacteria	o__Reyranellales	f__Reyranellaceae	g__Reyranella	s__
Bog.Unlabelled.R3.T3.F3.trimmomatic.metaspades_bin.203_94.38_3.86	94.38	3.86	0	0	0	32	Medium	d__Bacteria	p__Proteobacteria	c__Gammaproteobacteria	o__Steroidobacterales	f__Steroidobacteraceae	g__Bog-1198	s__Bog-1198 sp003137095
Bog.Unlabelled.R3.T3.F3.trimmomatic.metaspades_bin.204_89.10_8.12	89.1	8.12	0	0	0	31	Medium	d__Bacteria	p__Acidobacteriota	c__Acidobacteriae	o__Bryobacterales	f__Bryobacteraceae	g__CAIVVT01	s__
Bog.Unlabelled.R3.T3.F3.trimmomatic.metaspades_bin.50_92.82_0.05	92.82	0.05	0	0	0	38	Medium	d__Bacteria	p__Acidobacteriota	c__Acidobacteriae	o__Acidobacteriales	f__SbA1	g__Bog-209	s__Bog-209 sp003162935
Bog.Unlabelled.R3.T3.F3.trimmomatic.metaspades_bin.85_86.55_5.81	86.55	5.81	0	0	0	38	Medium	d__Bacteria	p__Acidobacteriota	c__Acidobacteriae	o__Acidobacteriales	f__Acidobacteriaceae	g__Terracidiphilus	s__
Fen.Labelled.R1.T1.F2.trimmomatic.metaspades_bin.17_84.41_0.11	84.41	0.11	0	0	0	20	Medium	d__Bacteria	p__Bacteroidota	c__Bacteroidia	o__Bacteroidales	f__Paludibacteraceae	g__Paludibacter	s__
Fen.Labelled.R1.T1.F4.JGI.BFC.metaspades_bin.16_79.49_8.48	79.49	8.48	Fen.Labelled.R1.T1.F4.JGI.BFC.metaspades_bin.16_79.49_8.48_scaffold_196_c1(13481,13589)	0	0	43	Medium	d__Bacteria	p__Actinobacteriota	c__Actinomycetia	o__Propionibacteriales	f__Nocardioidaceae	g__Nocardioides	s__
Fen.Labelled.R1.T1.F4.trimmomatic.metaspades_bin.4_84.46_5.99	84.46	5.99	Fen.Labelled.R1.T1.F4.trimmomatic.metaspades_bin.4_84.46_5.99_NODE_8626_length_5020_cov_7.614300(4431,4539)	Fen.Labelled.R1.T1.F4.trimmomatic.metaspades_bin.4_84.46_5.99_NODE_420_length_19438_cov_8.056132(18914,19437)	0	38	Medium	d__Bacteria	p__Actinobacteriota	c__Actinomycetia	o__Propionibacteriales	f__Nocardioidaceae	g__Nocardioides	s__
Fen.Labelled.R1.T2.F1.trimmomatic.metaspades_bin.7_82.28_0.65	82.28	0.65	0	0	0	19	Medium	d__Bacteria	p__Bacteroidota	c__Bacteroidia	o__Bacteroidales	f__Paludibacteraceae	g__Paludibacter	s__
Fen.Labelled.R1.T2.F2.JGI.BFC.metaspades_bin.21_89.07_3.23	89.07	3.23	0	0	0	39	Medium	d__Bacteria	p__Bacteroidota	c__Bacteroidia	o__Bacteroidales	f__Paludibacteraceae	g__Paludibacter	s__
Fen.Labelled.R1.T2.F2.trimmomatic.megahit_bin.31_71.80_5.11	71.8	5.11	0	0	0	28	Medium	d__Bacteria	p__Bacteroidota	c__Bacteroidia	o__Bacteroidales	f__Paludibacteraceae	g__Paludibacter	s__
Fen.Labelled.R1.T2.F2.trimmomatic.metaspades_bin.35_82.37_0.00	82.37	0	0	0	0	20	Medium	d__Bacteria	p__Bacteroidota	c__Bacteroidia	o__Bacteroidales	f__Paludibacteraceae	g__Paludibacter	s__
Fen.Labelled.R1.T3.F1.JGI.BFC.metaspades_bin.86_99.40_6.75	99.4	6.75	0	0	0	72	Medium	d__Bacteria	p__Bacteroidota	c__Bacteroidia	o__Cytophagales	f__Cytophagaceae	g__Cytophaga	s__
Fen.Labelled.R1.T3.F1.trimmomatic.megahit_bin.79_94.82_2.42	94.82	2.42	0	0	0	50	Medium	d__Bacteria	p__Acidobacteriota	c__Acidobacteriae	o__Acidobacteriales	f__SbA1	g__Bog-209	s__Bog-209 sp003162935
Fen.Labelled.R1.T3.F1.trimmomatic.metaspades_bin.128_79.31_0.00	79.31	0	0	0	0	29	Medium	d__Bacteria	p__Bacteroidota	c__Bacteroidia	o__Bacteroidales	f__Paludibacteraceae	g__Paludibacter	s__
Fen.Labelled.R1.T3.F1.trimmomatic.metaspades_bin.53_88.69_1.72	88.69	1.72	Fen.Labelled.R1.T3.F1.trimmomatic.metaspades_bin.53_88.69_1.72_NODE_3017_length_18208_cov_26.451000(350,458)	0	0	14	Medium	d__Bacteria	p__Acidobacteriota	c__Acidobacteriae	o__Acidobacteriales	f__Acidobacteriaceae	g__Terracidiphilus	s__
Fen.Labelled.R1.T3.F1.trimmomatic.metaspades_bin.65_95.46_0.85	95.46	0.85	0	0	0	36	Medium	d__Bacteria	p__Acidobacteriota	c__Acidobacteriae	o__Acidobacteriales	f__SbA1	g__Bog-209	s__Bog-209 sp003162935
Fen.Labelled.R1.T3.F2.JGI.BFC.metaspades_bin.16_78.43_3.04	78.43	3.04	0	0	0	35	Medium	d__Bacteria	p__Acidobacteriota	c__Acidobacteriae	o__Acidobacteriales	f__SbA1	g__Bog-209	s__Bog-209 sp003162935
Fen.Labelled.R1.T3.F2.trimmomatic.megahit_bin.19_90.26_0.00	90.26	0	0	0	0	40	Medium	d__Bacteria	p__Acidobacteriota	c__Acidobacteriae	o__Acidobacteriales	f__SbA1	g__Bog-209	s__Bog-209 sp003162935
Fen.Labelled.R1.T3.F2.trimmomatic.metaspades_bin.40_89.03_0.85	89.03	0.85	0	0	0	40	Medium	d__Bacteria	p__Acidobacteriota	c__Acidobacteriae	o__Acidobacteriales	f__SbA1	g__Bog-209	s__Bog-209 sp003162935
Fen.Labelled.R1.T3.F2.trimmomatic.metaspades_bin.41_75.71_0.93	75.71	0.93	0	Fen.Labelled.R1.T3.F2.trimmomatic.metaspades_bin.41_75.71_0.93_NODE_20246_length_5496_cov_5.243338(1,778)	0	37	Medium	d__Bacteria	p__Armatimonadota	c__Fimbriimonadia	o__Fimbriimonadales	f__Fimbriimonadaceae	g__Fimbriimonas	s__
Fen.Labelled.R1.T3.F3.trimmomatic.megahit_bin.35_78.45_5.74	78.45	5.74	0	0	0	40	Medium	d__Bacteria	p__Proteobacteria	c__Gammaproteobacteria	o__Steroidobacterales	f__Steroidobacteraceae	g__Bog-1198	s__
Fen.Labelled.R1.T3.F3.trimmomatic.megahit_bin.59_88.55_1.28	88.55	1.28	0	0	0	45	Medium	d__Bacteria	p__Acidobacteriota	c__Acidobacteriae	o__Acidobacteriales	f__SbA1	g__Bog-209	s__Bog-209 sp003162935
Fen.Labelled.R1.T3.F3.trimmomatic.metaspades_bin.27_91.23_0.00	91.23	0	0	0	0	38	Medium	d__Bacteria	p__Acidobacteriota	c__Acidobacteriae	o__Acidobacteriales	f__SbA1	g__Bog-209	s__Bog-209 sp003162935
Fen.Labelled.R1.T3.F3.trimmomatic.metaspades_bin.68_74.20_4.12	74.2	4.12	0	0	0	18	Medium	d__Bacteria	p__Proteobacteria	c__Gammaproteobacteria	o__Steroidobacterales	f__Steroidobacteraceae	g__Bog-1198	s__
Fen.Labelled.R1.T3.F3.trimmomatic.metaspades_bin.77_83.62_3.79	83.62	3.79	0	0	0	14	Medium	d__Bacteria	p__Acidobacteriota	c__Acidobacteriae	o__Acidobacteriales	f__Acidobacteriaceae	g__Terracidiphilus	s__
Fen.Labelled.R1.T3.F4.JGI.BFC.metaspades_bin.24_91.85_7.90	91.85	7.9	0	0	0	30	Medium	d__Bacteria	p__Proteobacteria	c__Gammaproteobacteria	o__Steroidobacterales	f__Steroidobacteraceae	g__Bog-1198	s__
Fen.Labelled.R1.T3.F4.JGI.BFC.metaspades_bin.32_77.02_3.57	77.02	3.57	0	0	0	32	Medium	d__Bacteria	p__Proteobacteria	c__Alphaproteobacteria	o__Acetobacterales	f__Acetobacteraceae	g__Palsa-883	s__
Fen.Labelled.R1.T3.F4.trimmomatic.megahit_bin.2_97.17_1.71	97.17	1.71	0	0	0	48	Medium	d__Bacteria	p__Acidobacteriota	c__Acidobacteriae	o__Acidobacteriales	f__SbA1	g__Bog-209	s__Bog-209 sp003162935
Fen.Labelled.R1.T3.F4.trimmomatic.megahit_bin.74_79.43_2.59	79.43	2.59	0	0	0	22	Medium	d__Bacteria	p__Acidobacteriota	c__Acidobacteriae	o__Acidobacteriales	f__Acidobacteriaceae	g__Terracidiphilus	s__
Fen.Labelled.R1.T3.F4.trimmomatic.metaspades_bin.31_94.46_0.00	94.46	0	0	0	0	39	Medium	d__Bacteria	p__Acidobacteriota	c__Acidobacteriae	o__Acidobacteriales	f__SbA1	g__Bog-209	s__Bog-209 sp003162935
Fen.Labelled.R1.T3.F4.trimmomatic.metaspades_bin.62_85.90_0.86	85.9	0.86	Fen.Labelled.R1.T3.F4.trimmomatic.metaspades_bin.62_85.90_0.86_NODE_3401_length_17998_cov_44.984729(17751,17859)	0	0	23	Medium	d__Bacteria	p__Acidobacteriota	c__Acidobacteriae	o__Acidobacteriales	f__Acidobacteriaceae	g__Terracidiphilus	s__
Fen.Labelled.R1.T3.F4.trimmomatic.metaspades_bin.79_94.78_7.05	94.78	7.05	0	Fen.Labelled.R1.T3.F4.trimmomatic.metaspades_bin.79_94.78_7.05_NODE_56379_length_2605_cov_44.995686(4,875)	0	39	Medium	d__Bacteria	p__Proteobacteria	c__Gammaproteobacteria	o__Steroidobacterales	f__Steroidobacteraceae	g__Bog-1198	s__
Fen.Labelled.R2.T1.F1.trimmomatic.megahit_bin.12_79.58_2.96	79.58	2.96	0	0	0	36	Medium	d__Bacteria	p__Bacteroidota	c__Bacteroidia	o__Bacteroidales	f__Paludibacteraceae	g__Paludibacter	s__
Fen.Labelled.R2.T1.F3.trimmomatic.megahit_bin.2_73.86_2.20	73.86	2.2	0	0	0	31	Medium	d__Bacteria	p__Bacteroidota	c__Bacteroidia	o__Bacteroidales	f__Paludibacteraceae	g__Paludibacter	s__
Fen.Labelled.R2.T2.F1.trimmomatic.megahit_bin.14_85.31_2.96	85.31	2.96	0	0	0	31	Medium	d__Bacteria	p__Bacteroidota	c__Bacteroidia	o__Bacteroidales	f__Paludibacteraceae	g__Paludibacter	s__
Fen.Labelled.R2.T2.F2.trimmomatic.megahit_bin.29_74.40_4.84	74.4	4.84	0	0	0	29	Medium	d__Bacteria	p__Bacteroidota	c__Bacteroidia	o__Bacteroidales	f__Paludibacteraceae	g__Paludibacter	s__
Fen.Labelled.R2.T2.F3.JGI.BFC.metaspades_bin.5_79.30_8.24	79.3	8.24	0	0	0	26	Medium	d__Bacteria	p__Bacteroidota	c__Bacteroidia	o__Bacteroidales	f__Paludibacteraceae	g__Paludibacter	s__
Fen.Labelled.R2.T3.F2.trimmomatic.megahit_bin.25_89.49_0.81	89.49	0.81	Fen.Labelled.R2.T3.F2.trimmomatic.megahit_bin.25_89.49_0.81_k141_118774(2453,2556)	0	0	38	Medium	d__Bacteria	p__Bacteroidota	c__Bacteroidia	o__Bacteroidales	f__Paludibacteraceae	g__Microbacter	s__
Fen.Labelled.R2.T3.F2.trimmomatic.metaspades_bin.33_90.66_0.77	90.66	0.77	0	0	0	40	Medium	d__Bacteria	p__Bacteroidota	c__Bacteroidia	o__Bacteroidales	f__Paludibacteraceae	g__Microbacter	s__
Fen.Labelled.R2.T3.F3.JGI.BFC.metaspades_bin.27_99.16_2.15	99.16	2.15	0	0	0	46	Medium	d__Bacteria	p__Bacteroidota	c__Bacteroidia	o__Bacteroidales	f__Prolixibacteraceae	g__UBA6024	s__
Fen.Labelled.R2.T3.F3.JGI.BFC.metaspades_bin.49_97.67_2.83	97.67	2.83	0	0	0	47	Medium	d__Bacteria	p__Bacteroidota	c__Bacteroidia	o__Bacteroidales	f__Paludibacteraceae	g__Microbacter	s__
Fen.Labelled.R2.T3.F3.trimmomatic.megahit_bin.104_84.12_2.69	84.12	2.69	Fen.Labelled.R2.T3.F3.trimmomatic.megahit_bin.104_84.12_2.69_k141_2833796(8288,8390)	0	0	36	Medium	d__Bacteria	p__Bacteroidota	c__Bacteroidia	o__Bacteroidales	f__Prolixibacteraceae	g__CAINVV01	s__
Fen.Labelled.R2.T3.F3.trimmomatic.megahit_bin.121_76.88_2.42	76.88	2.42	0	0	0	22	Medium	d__Bacteria	p__Bacteroidota	c__Bacteroidia	o__Bacteroidales	f__Paludibacteraceae	g__Paludibacter	s__
Fen.Labelled.R2.T3.F3.trimmomatic.megahit_bin.52_84.89_1.03	84.89	1.03	0	Fen.Labelled.R2.T3.F3.trimmomatic.megahit_bin.52_84.89_1.03_k141_1629126(13720,14245)	0	36	Medium	d__Bacteria	p__Firmicutes_A	c__Clostridia	o__Lachnospirales	f__Lachnospiraceae	g__Mobilitalea	s__
Fen.Labelled.R2.T3.F3.trimmomatic.megahit_bin.67_82.16_6.03	82.16	6.03	0	0	0	22	Medium	d__Bacteria	p__Firmicutes_A	c__Clostridia	o__Saccharofermentanales	f__Saccharofermentanaceae	g__Firm-13	s__
Fen.Labelled.R2.T3.F3.trimmomatic.megahit_bin.98_96.24_2.28	96.24	2.28	0	0	0	51	Medium	d__Bacteria	p__Bacteroidota	c__Bacteroidia	o__Bacteroidales	f__Paludibacteraceae	g__Microbacter	s__
Fen.Labelled.R3.T1.F2.trimmomatic.metaspades_bin.14_83.08_0.54	83.08	0.54	0	0	0	22	Medium	d__Bacteria	p__Bacteroidota	c__Bacteroidia	o__Bacteroidales	f__Paludibacteraceae	g__Paludibacter	s__
Fen.Labelled.R3.T1.F4.trimmomatic.metaspades_bin.28_77.89_6.22	77.89	6.22	0	0	0	33	Medium	d__Bacteria	p__Actinobacteriota	c__Actinomycetia	o__Propionibacteriales	f__Nocardioidaceae	g__Nocardioides	s__
Fen.Labelled.R3.T2.F2.JGI.BFC.metaspades_bin.30_80.14_1.29	80.14	1.29	0	0	0	33	Medium	d__Bacteria	p__Firmicutes_A	c__Clostridia	o__Lachnospirales	f__Lachnospiraceae	g__	s__
Fen.Labelled.R3.T2.F2.trimmomatic.megahit_bin.3_95.51_0.77	95.51	0.77	0	0	0	42	Medium	d__Bacteria	p__Firmicutes_A	c__Clostridia	o__Lachnospirales	f__Lachnospiraceae	g__	s__
Fen.Labelled.R3.T2.F3.trimmomatic.megahit_bin.2_73.25_2.47	73.25	2.47	0	0	0	29	Medium	d__Bacteria	p__Bacteroidota	c__Bacteroidia	o__Bacteroidales	f__Paludibacteraceae	g__Paludibacter	s__
Fen.Labelled.R3.T2.F3.trimmomatic.megahit_bin.44_81.91_2.06	81.91	2.06	0	0	0	29	Medium	d__Bacteria	p__Firmicutes_A	c__Clostridia	o__Lachnospirales	f__Lachnospiraceae	g__	s__
Fen.Labelled.R3.T2.F3.trimmomatic.metaspades_bin.45_87.41_1.58	87.41	1.58	0	0	0	31	Medium	d__Bacteria	p__Firmicutes_A	c__Clostridia	o__Lachnospirales	f__Lachnospiraceae	g__	s__
Fen.Labelled.R3.T2.F4.trimmomatic.metaspades_bin.51_78.93_1.81	78.93	1.81	0	0	0	37	Medium	d__Bacteria	p__Actinobacteriota	c__Actinomycetia	o__Propionibacteriales	f__Nocardioidaceae	g__Nocardioides	s__
Fen.Unlabelled.R1.T1.F4.trimmomatic.metaspades_bin.17_79.31_9.93	79.31	9.93	0	0	0	37	Medium	d__Bacteria	p__Actinobacteriota	c__Actinomycetia	o__Propionibacteriales	f__Nocardioidaceae	g__Nocardioides	s__
Fen.Unlabelled.R1.T2.F1.JGI.BFC.metaspades_bin.10_78.91_3.92	78.91	3.92	0	0	0	39	Medium	d__Bacteria	p__Bacteroidota	c__Bacteroidia	o__Bacteroidales	f__Paludibacteraceae	g__Paludibacter	s__
Fen.Unlabelled.R1.T2.F4.trimmomatic.metaspades_bin.37_85.63_5.14	85.63	5.14	0	0	0	39	Medium	d__Bacteria	p__Actinobacteriota	c__Actinomycetia	o__Propionibacteriales	f__Nocardioidaceae	g__Nocardioides	s__
Fen.Unlabelled.R1.T3.F1.JGI.BFC.metaspades_bin.4_80.04_4.39	80.04	4.39	0	0	0	42	Medium	d__Bacteria	p__Bacteroidota	c__Bacteroidia	o__Bacteroidales	f__Prolixibacteraceae	g__UBA6024	s__
Fen.Unlabelled.R1.T3.F1.JGI.BFC.metaspades_bin.6_72.92_0.65	72.92	0.65	0	Fen.Unlabelled.R1.T3.F1.JGI.BFC.metaspades_bin.6_72.92_0.65_scaffold_14548_c1(5,993)	0	32	Medium	d__Bacteria	p__Bacteroidota	c__Bacteroidia	o__Bacteroidales	f__Paludibacteraceae	g__Microbacter	s__
Fen.Unlabelled.R1.T3.F1.trimmomatic.megahit_bin.78_90.49_1.61	90.49	1.61	0	0	0	44	Medium	d__Bacteria	p__Bacteroidota	c__Bacteroidia	o__Bacteroidales	f__Paludibacteraceae	g__Microbacter	s__
Fen.Unlabelled.R1.T3.F1.trimmomatic.metaspades_bin.40_85.32_3.49	85.32	3.49	0	0	0	30	Medium	d__Bacteria	p__Bacteroidota	c__Bacteroidia	o__Bacteroidales	f__Prolixibacteraceae	g__CAINVV01	s__
Fen.Unlabelled.R1.T3.F1.trimmomatic.metaspades_bin.49_90.59_1.20	90.59	1.2	0	0	0	30	Medium	d__Bacteria	p__Bacteroidota	c__Bacteroidia	o__Bacteroidales	f__Paludibacteraceae	g__Microbacter	s__
Fen.Unlabelled.R1.T3.F1.trimmomatic.metaspades_bin.51_93.35_3.23	93.35	3.23	0	0	0	36	Medium	d__Bacteria	p__Bacteroidota	c__Bacteroidia	o__Bacteroidales	f__Prolixibacteraceae	g__UBA6024	s__
Fen.Unlabelled.R2.T1.F3.trimmomatic.megahit_bin.38_73.55_6.79	73.55	6.79	0	0	0	30	Medium	d__Bacteria	p__Chloroflexota	c__Limnocylindria	o__Limnocylindrales	f__CSP1-4	g__	s__
Fen.Unlabelled.R2.T1.F4.trimmomatic.metaspades_bin.11_73.48_3.76	73.48	3.76	0	0	0	29	Medium	d__Bacteria	p__Actinobacteriota	c__Actinomycetia	o__Propionibacteriales	f__Nocardioidaceae	g__Nocardioides	s__
Fen.Unlabelled.R2.T3.F1.trimmomatic.metaspades_bin.3_78.82_2.42	78.82	2.42	0	0	0	11	Medium	d__Bacteria	p__Bacteroidota	c__Bacteroidia	o__Bacteroidales	f__Paludibacteraceae	g__Paludibacter	s__
Fen.Unlabelled.R2.T3.F1.trimmomatic.metaspades_bin.43_72.39_1.61	72.39	1.61	0	0	0	25	Medium	d__Bacteria	p__Bacteroidota	c__Bacteroidia	o__Bacteroidales	f__Prolixibacteraceae	g__UBA6024	s__
Fen.Unlabelled.R2.T3.F2.trimmomatic.megahit_bin.15_70.76_3.55	70.76	3.55	0	0	0	21	Medium	d__Bacteria	p__Firmicutes_A	c__Clostridia	o__Saccharofermentanales	f__Saccharofermentanaceae	g__Firm-13	s__
Fen.Unlabelled.R2.T3.F2.trimmomatic.metaspades_bin.10_87.59_0.24	87.59	0.24	0	0	0	39	Medium	d__Bacteria	p__Firmicutes_A	c__Clostridia	o__Saccharofermentanales	f__Saccharofermentanaceae	g__Firm-13	s__
Fen.Unlabelled.R2.T3.F2.trimmomatic.metaspades_bin.32_78.94_1.68	78.94	1.68	0	0	0	31	Medium	d__Bacteria	p__Bacteroidota	c__Bacteroidia	o__Bacteroidales	f__Paludibacteraceae	g__Microbacter	s__
Fen.Unlabelled.R3.T1.F4.trimmomatic.metaspades_bin.7_80.01_4.84	80.01	4.84	0	0	0	29	Medium	d__Bacteria	p__Actinobacteriota	c__Actinomycetia	o__Propionibacteriales	f__Nocardioidaceae	g__Nocardioides	s__
Fen.Unlabelled.R3.T2.F4.trimmomatic.metaspades_bin.20_81.06_5.87	81.06	5.87	Fen.Unlabelled.R3.T2.F4.trimmomatic.metaspades_bin.20_81.06_5.87_NODE_702_length_15078_cov_4.503761(14495,14603)	0	0	30	Medium	d__Bacteria	p__Actinobacteriota	c__Actinomycetia	o__Propionibacteriales	f__Nocardioidaceae	g__Nocardioides	s__
Fen.Unlabelled.R3.T3.F1.trimmomatic.metaspades_bin.57_93.53_3.76	93.53	3.76	0	0	0	34	Medium	d__Bacteria	p__Bacteroidota	c__Bacteroidia	o__Bacteroidales	f__Prolixibacteraceae	g__UBA6024	s__
Fen.Unlabelled.R3.T3.F1.trimmomatic.metaspades_bin.91_92.88_0.54	92.88	0.54	0	0	0	30	Medium	d__Bacteria	p__Bacteroidota	c__Bacteroidia	o__Bacteroidales	f__Paludibacteraceae	g__Microbacter	s__
Fen.Unlabelled.R4.T3.F4.JGI.BFC.metaspades_bin.52_87.05_8.91	87.05	8.91	Fen.Unlabelled.R4.T3.F4.JGI.BFC.metaspades_bin.52_87.05_8.91_scaffold_2292_c1(126,234)	0	0	41	Medium	d__Bacteria	p__Actinobacteriota	c__Actinomycetia	o__Propionibacteriales	f__Nocardioidaceae	g__Nocardioides	s__
Palsa.Labelled.R1.T1.F1.trimmomatic.metaspades_bin.40_98.12_2.85	98.12	2.85	Palsa.Labelled.R1.T1.F1.trimmomatic.metaspades_bin.40_98.12_2.85_NODE_626_length_28118_cov_12.273456(27822,27931)	0	0	50	Medium	d__Bacteria	p__Actinobacteriota	c__Thermoleophilia	o__Solirubrobacterales	f__Solirubrobacteraceae	g__Palsa-465	s__Palsa-465 sp003165655
Palsa.Labelled.R1.T1.F2.trimmomatic.megahit_bin.28_77.44_0.99	77.44	0.99	0	0	0	32	Medium	d__Bacteria	p__Proteobacteria	c__Alphaproteobacteria	o__Rhizobiales	f__Beijerinckiaceae	g__Roseiarcus	s__Roseiarcus sp003164825
Palsa.Labelled.R1.T1.F2.trimmomatic.metaspades_bin.118_79.47_7.18	79.47	7.18	0	0	0	20	Medium	d__Bacteria	p__Proteobacteria	c__Gammaproteobacteria	o__Steroidobacterales	f__Steroidobacteraceae	g__Bog-1198	s__
Palsa.Labelled.R1.T1.F2.trimmomatic.metaspades_bin.41_88.26_1.39	88.26	1.39	0	Palsa.Labelled.R1.T1.F2.trimmomatic.metaspades_bin.41_88.26_1.39_NODE_27759_length_4788_cov_17.484682(5,431)	0	28	Medium	d__Bacteria	p__Proteobacteria	c__Alphaproteobacteria	o__Rhizobiales	f__Beijerinckiaceae	g__Roseiarcus	s__Roseiarcus sp003164825
Palsa.Labelled.R1.T1.F2.trimmomatic.metaspades_bin.72_74.57_5.03	74.57	5.03	0	0	0	27	Medium	d__Bacteria	p__Proteobacteria	c__Gammaproteobacteria	o__Steroidobacterales	f__Steroidobacteraceae	g__Bog-1198	s__
Palsa.Labelled.R1.T1.F2.trimmomatic.metaspades_bin.94_98.22_1.28	98.22	1.28	0	0	0	46	Medium	d__Bacteria	p__Actinobacteriota	c__Thermoleophilia	o__Solirubrobacterales	f__Solirubrobacteraceae	g__Palsa-465	s__Palsa-465 sp003165655
Palsa.Labelled.R1.T1.F3.JGI.BFC.metaspades_bin.4_91.05_5.81	91.05	5.81	0	0	0	35	Medium	d__Bacteria	p__Proteobacteria	c__Gammaproteobacteria	o__Steroidobacterales	f__Steroidobacteraceae	g__13-2-20CM-66-19	s__
Palsa.Labelled.R1.T1.F3.trimmomatic.megahit_bin.16_82.30_3.08	82.3	3.08	0	0	0	34	Medium	d__Bacteria	p__Proteobacteria	c__Alphaproteobacteria	o__Rhizobiales	f__Beijerinckiaceae	g__Roseiarcus	s__Roseiarcus sp003164825
Palsa.Labelled.R1.T1.F3.trimmomatic.megahit_bin.71_93.41_6.09	93.41	6.09	0	0	0	35	Medium	d__Bacteria	p__Proteobacteria	c__Gammaproteobacteria	o__Steroidobacterales	f__Steroidobacteraceae	g__13-2-20CM-66-19	s__
Palsa.Labelled.R1.T1.F3.trimmomatic.megahit_bin.89_97.01_2.56	97.01	2.56	0	0	0	46	Medium	d__Bacteria	p__Actinobacteriota	c__Thermoleophilia	o__Solirubrobacterales	f__Solirubrobacteraceae	g__Palsa-465	s__
Palsa.Labelled.R1.T1.F3.trimmomatic.metaspades_bin.110_92.81_1.57	92.81	1.57	0	Palsa.Labelled.R1.T1.F3.trimmomatic.metaspades_bin.110_92.81_1.57_NODE_821_length_30683_cov_62.222574(1,415)	0	43	Medium	d__Bacteria	p__Actinobacteriota	c__Thermoleophilia	o__Solirubrobacterales	f__Solirubrobacteraceae	g__Palsa-465	s__Palsa-465 sp003165655
Palsa.Labelled.R1.T1.F3.trimmomatic.metaspades_bin.34_88.43_0.95	88.43	0.95	0	0	0	28	Medium	d__Bacteria	p__Proteobacteria	c__Alphaproteobacteria	o__Rhizobiales	f__Beijerinckiaceae	g__Roseiarcus	s__Roseiarcus sp003164825
Palsa.Labelled.R1.T1.F3.trimmomatic.metaspades_bin.65_73.50_0.43	73.5	0.43	0	0	0	21	Medium	d__Bacteria	p__Actinobacteriota	c__Thermoleophilia	o__Solirubrobacterales	f__Solirubrobacteraceae	g__Palsa-465	s__
Palsa.Labelled.R1.T2.F2.trimmomatic.metaspades_bin.16_96.84_1.65	96.84	1.65	Palsa.Labelled.R1.T2.F2.trimmomatic.metaspades_bin.16_96.84_1.65_NODE_1213_length_17234_cov_8.964724(166,275)	Palsa.Labelled.R1.T2.F2.trimmomatic.metaspades_bin.16_96.84_1.65_NODE_8354_length_5858_cov_13.491642(1,415)	0	50	Medium	d__Bacteria	p__Actinobacteriota	c__Thermoleophilia	o__Solirubrobacterales	f__Solirubrobacteraceae	g__Palsa-465	s__Palsa-465 sp003165655
Palsa.Labelled.R1.T2.F2.trimmomatic.metaspades_bin.94_74.03_1.76	74.03	1.76	0	0	0	31	Medium	d__Bacteria	p__Proteobacteria	c__Alphaproteobacteria	o__Rhizobiales	f__Beijerinckiaceae	g__Roseiarcus	s__Roseiarcus sp003164825
Palsa.Labelled.R1.T2.F3.JGI.BFC.metaspades_bin.20_79.14_6.22	79.14	6.22	0	0	0	25	Medium	d__Bacteria	p__Proteobacteria	c__Gammaproteobacteria	o__Steroidobacterales	f__Steroidobacteraceae	g__13-2-20CM-66-19	s__
Palsa.Labelled.R1.T2.F3.trimmomatic.megahit_bin.29_90.43_5.49	90.43	5.49	0	0	0	33	Medium	d__Bacteria	p__Proteobacteria	c__Gammaproteobacteria	o__Steroidobacterales	f__Steroidobacteraceae	g__13-2-20CM-66-19	s__
Palsa.Labelled.R1.T2.F3.trimmomatic.metaspades_bin.71_91.99_4.74	91.99	4.74	0	0	0	32	Medium	d__Bacteria	p__Proteobacteria	c__Gammaproteobacteria	o__Steroidobacterales	f__Steroidobacteraceae	g__13-2-20CM-66-19	s__
Palsa.Labelled.R1.T3.F3.JGI.BFC.metaspades_bin.2_84.35_5.33	84.35	5.33	0	0	0	30	Medium	d__Bacteria	p__Proteobacteria	c__Gammaproteobacteria	o__Steroidobacterales	f__Steroidobacteraceae	g__FEN-1191	s__
Palsa.Labelled.R1.T3.F3.trimmomatic.megahit_bin.93_83.49_1.65	83.49	1.65	0	0	0	38	Medium	d__Bacteria	p__Actinobacteriota	c__Thermoleophilia	o__Solirubrobacterales	f__Solirubrobacteraceae	g__Palsa-465	s__Palsa-465 sp003165655
Palsa.Labelled.R1.T3.F3.trimmomatic.metaspades_bin.32_74.77_6.30	74.77	6.3	0	0	0	25	Medium	d__Bacteria	p__Actinobacteriota	c__Thermoleophilia	o__Solirubrobacterales	f__Solirubrobacteraceae	g__Palsa-465	s__
Palsa.Labelled.R1.T3.F3.trimmomatic.metaspades_bin.36_89.54_1.57	89.54	1.57	0	0	0	40	Medium	d__Bacteria	p__Actinobacteriota	c__Thermoleophilia	o__Solirubrobacterales	f__Solirubrobacteraceae	g__Palsa-465	s__Palsa-465 sp003165655
Palsa.Labelled.R2.T2.F1.trimmomatic.metaspades_bin.4_98.22_1.57	98.22	1.57	Palsa.Labelled.R2.T2.F1.trimmomatic.metaspades_bin.4_98.22_1.57_NODE_769_length_29148_cov_14.669130(28875,28985)	0	0	48	Medium	d__Bacteria	p__Actinobacteriota	c__Thermoleophilia	o__Solirubrobacterales	f__Solirubrobacteraceae	g__Palsa-465	s__Palsa-465 sp003165655
Palsa.Labelled.R2.T2.F2.trimmomatic.metaspades_bin.65_95.01_2.93	95.01	2.93	Palsa.Labelled.R2.T2.F2.trimmomatic.metaspades_bin.65_95.01_2.93_NODE_2856_length_11805_cov_8.762638(11373,11482)	Palsa.Labelled.R2.T2.F2.trimmomatic.metaspades_bin.65_95.01_2.93_NODE_777_length_24912_cov_8.329243(1,552)	0	47	Medium	d__Bacteria	p__Actinobacteriota	c__Thermoleophilia	o__Solirubrobacterales	f__Solirubrobacteraceae	g__Palsa-465	s__Palsa-465 sp003165655
Palsa.Labelled.R2.T2.F3.trimmomatic.metaspades_bin.37_97.83_1.57	97.83	1.57	0	Palsa.Labelled.R2.T2.F3.trimmomatic.metaspades_bin.37_97.83_1.57_NODE_483_length_32644_cov_26.693025(30255,31801)	0	47	Medium	d__Bacteria	p__Actinobacteriota	c__Thermoleophilia	o__Solirubrobacterales	f__Solirubrobacteraceae	g__Palsa-465	s__Palsa-465 sp003165655
Palsa.Labelled.R2.T3.F3.trimmomatic.metaspades_bin.115_75.33_3.13	75.33	3.13	0	0	0	28	Medium	d__Bacteria	p__Actinobacteriota	c__Thermoleophilia	o__Solirubrobacterales	f__Solirubrobacteraceae	g__Palsa-465	s__Palsa-465 sp003165655
Palsa.Labelled.R3.T1.F1.JGI.BFC.metaspades_bin.47_98.29_1.57	98.29	1.57	0	Palsa.Labelled.R3.T1.F1.JGI.BFC.metaspades_bin.47_98.29_1.57_scaffold_306_c1(34434,35694)	0	49	Medium	d__Bacteria	p__Actinobacteriota	c__Thermoleophilia	o__Solirubrobacterales	f__Solirubrobacteraceae	g__Palsa-465	s__Palsa-465 sp003165655
Palsa.Labelled.R3.T1.F1.trimmomatic.metaspades_bin.32_95.70_1.57	95.7	1.57	0	Palsa.Labelled.R3.T1.F1.trimmomatic.metaspades_bin.32_95.70_1.57_NODE_638_length_36793_cov_20.353422(34394,35935)	0	48	Medium	d__Bacteria	p__Actinobacteriota	c__Thermoleophilia	o__Solirubrobacterales	f__Solirubrobacteraceae	g__Palsa-465	s__Palsa-465 sp003165655
Palsa.Labelled.R3.T1.F2.JGI.BFC.metaspades_bin.24_91.87_6.81	91.87	6.81	0	Palsa.Labelled.R3.T1.F2.JGI.BFC.metaspades_bin.24_91.87_6.81_scaffold_13615_c1(4983,5746)	0	41	Medium	d__Bacteria	p__Proteobacteria	c__Gammaproteobacteria	o__Steroidobacterales	f__Steroidobacteraceae	g__FEN-1191	s__
Palsa.Labelled.R3.T1.F2.JGI.BFC.metaspades_bin.7_81.93_4.75	81.93	4.75	0	0	0	38	Medium	d__Bacteria	p__Proteobacteria	c__Gammaproteobacteria	o__Steroidobacterales	f__Steroidobacteraceae	g__Bog-1198	s__
Palsa.Labelled.R3.T1.F2.JGI.BFC.metaspades_bin.70_72.66_7.13	72.66	7.13	Palsa.Labelled.R3.T1.F2.JGI.BFC.metaspades_bin.70_72.66_7.13_scaffold_5870_c1(855,961)	0	0	40	Medium	d__Bacteria	p__Proteobacteria	c__Gammaproteobacteria	o__Steroidobacterales	f__Steroidobacteraceae	g__FEN-1191	s__
Palsa.Labelled.R3.T1.F2.trimmomatic.megahit_bin.88_77.39_2.25	77.39	2.25	0	0	0	33	Medium	d__Bacteria	p__Proteobacteria	c__Alphaproteobacteria	o__Rhizobiales	f__Beijerinckiaceae	g__Roseiarcus	s__Roseiarcus sp003164825
Palsa.Labelled.R3.T1.F2.trimmomatic.metaspades_bin.102_82.65_6.29	82.65	6.29	0	0	0	22	Medium	d__Bacteria	p__Proteobacteria	c__Gammaproteobacteria	o__Steroidobacterales	f__Steroidobacteraceae	g__Bog-1198	s__
Palsa.Labelled.R3.T1.F2.trimmomatic.metaspades_bin.11_89.89_9.48	89.89	9.48	Palsa.Labelled.R3.T1.F2.trimmomatic.metaspades_bin.11_89.89_9.48_NODE_10124_length_9081_cov_11.603590(485,564)	0	0	30	Medium	d__Bacteria	p__Proteobacteria	c__Gammaproteobacteria	o__Steroidobacterales	f__Steroidobacteraceae	g__FEN-1191	s__
Palsa.Labelled.R3.T1.F2.trimmomatic.metaspades_bin.40_96.23_1.57	96.23	1.57	0	0	0	48	Medium	d__Bacteria	p__Actinobacteriota	c__Thermoleophilia	o__Solirubrobacterales	f__Solirubrobacteraceae	g__Palsa-465	s__Palsa-465 sp003165655
Palsa.Labelled.R3.T1.F2.trimmomatic.metaspades_bin.56_85.53_1.05	85.53	1.05	Palsa.Labelled.R3.T1.F2.trimmomatic.metaspades_bin.56_85.53_1.05_NODE_5362_length_13271_cov_13.837318(12987,13096)	0	0	32	Medium	d__Bacteria	p__Proteobacteria	c__Alphaproteobacteria	o__Rhizobiales	f__Beijerinckiaceae	g__Roseiarcus	s__Roseiarcus sp003164825
Palsa.Labelled.R3.T1.F3.JGI.BFC.metaspades_bin.30_86.11_1.37	86.11	1.37	Palsa.Labelled.R3.T1.F3.JGI.BFC.metaspades_bin.30_86.11_1.37_scaffold_7190_c1(302,412)	0	0	27	Medium	d__Bacteria	p__Actinobacteriota	c__Thermoleophilia	o__Solirubrobacterales	f__Solirubrobacteraceae	g__Palsa-465	s__
Palsa.Labelled.R3.T1.F3.JGI.BFC.metaspades_bin.5_83.53_2.82	83.53	2.82	0	0	0	27	Medium	d__Bacteria	p__Proteobacteria	c__Gammaproteobacteria	o__Steroidobacterales	f__Steroidobacteraceae	g__13-2-20CM-66-19	s__
Palsa.Labelled.R3.T1.F3.JGI.BFC.metaspades_bin.65_91.29_7.61	91.29	7.61	0	0	0	35	Medium	d__Bacteria	p__Proteobacteria	c__Gammaproteobacteria	o__Steroidobacterales	f__Steroidobacteraceae	g__FEN-1191	s__
Palsa.Labelled.R3.T1.F3.JGI.BFC.metaspades_bin.68_75.40_6.88	75.4	6.88	Palsa.Labelled.R3.T1.F3.JGI.BFC.metaspades_bin.68_75.40_6.88_scaffold_12741_c1(4945,5055)	Palsa.Labelled.R3.T1.F3.JGI.BFC.metaspades_bin.68_75.40_6.88_scaffold_2541_c1(9941,11454)	0	51	Medium	d__Bacteria	p__Actinobacteriota	c__Actinomycetia	o__Streptosporangiales	f__Streptosporangiaceae	g__Palsa-504	s__
Palsa.Labelled.R3.T1.F3.JGI.BFC.metaspades_bin.75_85.15_2.19	85.15	2.19	0	0	0	52	Medium	d__Bacteria	p__Actinobacteriota	c__Thermoleophilia	o__Solirubrobacterales	f__Solirubrobacteraceae	g__Palsa-465	s__
Palsa.Labelled.R3.T1.F3.JGI.BFC.metaspades_bin.76_81.03_6.90	81.03	6.9	0	0	0	42	Medium	d__Bacteria	p__Actinobacteriota	c__Actinomycetia	o__Streptosporangiales	f__Streptosporangiaceae	g__Palsa-506	s__Palsa-506 sp003168215
Palsa.Labelled.R3.T1.F3.trimmomatic.megahit_bin.11_93.42_3.31	93.42	3.31	0	0	0	38	Medium	d__Bacteria	p__Proteobacteria	c__Gammaproteobacteria	o__Steroidobacterales	f__Steroidobacteraceae	g__13-2-20CM-66-19	s__
Palsa.Labelled.R3.T1.F3.trimmomatic.megahit_bin.21_82.35_4.11	82.35	4.11	0	0	0	10	Medium	d__Bacteria	p__Proteobacteria	c__Gammaproteobacteria	o__Steroidobacterales	f__Steroidobacteraceae	g__Bog-1198	s__
Palsa.Labelled.R3.T1.F3.trimmomatic.megahit_bin.55_80.62_2.44	80.62	2.44	0	Palsa.Labelled.R3.T1.F3.trimmomatic.megahit_bin.55_80.62_2.44_k141_977323(1,462)	0	38	Medium	d__Bacteria	p__Proteobacteria	c__Alphaproteobacteria	o__Rhizobiales	f__Beijerinckiaceae	g__Roseiarcus	s__Roseiarcus sp003164825
Palsa.Labelled.R3.T1.F3.trimmomatic.megahit_bin.86_94.42_2.85	94.42	2.85	Palsa.Labelled.R3.T1.F3.trimmomatic.megahit_bin.86_94.42_2.85_k141_1260047(218,328)	Palsa.Labelled.R3.T1.F3.trimmomatic.megahit_bin.86_94.42_2.85_k141_1572857(12546,12942)	0	47	Medium	d__Bacteria	p__Actinobacteriota	c__Thermoleophilia	o__Solirubrobacterales	f__Solirubrobacteraceae	g__Palsa-465	s__
Palsa.Labelled.R3.T1.F3.trimmomatic.metaspades_bin.18_89.84_0.14	89.84	0.14	0	0	0	33	Medium	d__Bacteria	p__Actinobacteriota	c__Thermoleophilia	o__Solirubrobacterales	f__Solirubrobacteraceae	g__Palsa-465	s__
Palsa.Labelled.R3.T1.F3.trimmomatic.metaspades_bin.23_84.11_7.11	84.11	7.11	0	0	0	17	Medium	d__Bacteria	p__Proteobacteria	c__Gammaproteobacteria	o__Steroidobacterales	f__Steroidobacteraceae	g__Bog-1198	s__
Palsa.Labelled.R3.T1.F3.trimmomatic.metaspades_bin.33_95.53_3.85	95.53	3.85	0	Palsa.Labelled.R3.T1.F3.trimmomatic.metaspades_bin.33_95.53_3.85_NODE_533_length_35306_cov_73.913705(34347,35306)	0	47	Medium	d__Bacteria	p__Actinobacteriota	c__Thermoleophilia	o__Solirubrobacterales	f__Solirubrobacteraceae	g__Palsa-465	s__Palsa-465 sp003165655
Palsa.Labelled.R3.T1.F3.trimmomatic.metaspades_bin.34_93.55_4.94	93.55	4.94	0	0	0	36	Medium	d__Bacteria	p__Proteobacteria	c__Gammaproteobacteria	o__Steroidobacterales	f__Steroidobacteraceae	g__13-2-20CM-66-19	s__
Palsa.Labelled.R3.T1.F3.trimmomatic.metaspades_bin.6_92.91_8.80	92.91	8.8	0	0	0	27	Medium	d__Bacteria	p__Proteobacteria	c__Gammaproteobacteria	o__Steroidobacterales	f__Steroidobacteraceae	g__FEN-1191	s__
Palsa.Labelled.R3.T1.F3.trimmomatic.metaspades_bin.94_88.20_1.18	88.2	1.18	0	Palsa.Labelled.R3.T1.F3.trimmomatic.metaspades_bin.94_88.20_1.18_NODE_13959_length_5967_cov_13.519621(5074,5967)	0	32	Medium	d__Bacteria	p__Proteobacteria	c__Alphaproteobacteria	o__Rhizobiales	f__Beijerinckiaceae	g__Roseiarcus	s__Roseiarcus sp003164825
Palsa.Labelled.R3.T2.F1.trimmomatic.metaspades_bin.40_97.95_1.57	97.95	1.57	0	0	0	49	Medium	d__Bacteria	p__Actinobacteriota	c__Thermoleophilia	o__Solirubrobacterales	f__Solirubrobacteraceae	g__Palsa-465	s__Palsa-465 sp003165655
Palsa.Labelled.R3.T2.F2.trimmomatic.megahit_bin.103_78.86_1.67	78.86	1.67	0	0	0	37	Medium	d__Bacteria	p__Proteobacteria	c__Alphaproteobacteria	o__Rhizobiales	f__Beijerinckiaceae	g__Roseiarcus	s__Roseiarcus sp003164825
Palsa.Labelled.R3.T2.F2.trimmomatic.metaspades_bin.3_98.29_1.64	98.29	1.64	0	Palsa.Labelled.R3.T2.F2.trimmomatic.metaspades_bin.3_98.29_1.64_NODE_687_length_34761_cov_16.788941(1,415)	0	48	Medium	d__Bacteria	p__Actinobacteriota	c__Thermoleophilia	o__Solirubrobacterales	f__Solirubrobacteraceae	g__Palsa-465	s__Palsa-465 sp003165655
Palsa.Labelled.R3.T2.F2.trimmomatic.metaspades_bin.41_84.88_2.05	84.88	2.05	0	0	0	31	Medium	d__Bacteria	p__Proteobacteria	c__Alphaproteobacteria	o__Rhizobiales	f__Beijerinckiaceae	g__Roseiarcus	s__Roseiarcus sp003164825
Palsa.Labelled.R3.T2.F3.trimmomatic.megahit_bin.39_79.57_3.36	79.57	3.36	0	0	0	33	Medium	d__Bacteria	p__Proteobacteria	c__Alphaproteobacteria	o__Rhizobiales	f__Beijerinckiaceae	g__Roseiarcus	s__Roseiarcus sp003164825
Palsa.Labelled.R3.T2.F3.trimmomatic.metaspades_bin.88_85.34_1.00	85.34	1	0	0	0	22	Medium	d__Bacteria	p__Proteobacteria	c__Alphaproteobacteria	o__Rhizobiales	f__Beijerinckiaceae	g__Roseiarcus	s__Roseiarcus sp003164825
Palsa.Labelled.R3.T2.F3.trimmomatic.metaspades_bin.9_97.93_2.51	97.93	2.51	Palsa.Labelled.R3.T2.F3.trimmomatic.metaspades_bin.9_97.93_2.51_NODE_1_length_491660_cov_31.269029(491389,491498)	0	0	46	Medium	d__Bacteria	p__Actinobacteriota	c__Thermoleophilia	o__Solirubrobacterales	f__Solirubrobacteraceae	g__Palsa-465	s__Palsa-465 sp003165655
Palsa.Labelled.R3.T3.F2.trimmomatic.megahit_bin.113_84.64_3.51	84.64	3.51	0	0	0	42	Medium	d__Bacteria	p__Proteobacteria	c__Alphaproteobacteria	o__Rhizobiales	f__Beijerinckiaceae	g__Roseiarcus	s__Roseiarcus sp003164825
Palsa.Labelled.R3.T3.F2.trimmomatic.metaspades_bin.16_96.81_5.84	96.81	5.84	0	Palsa.Labelled.R3.T3.F2.trimmomatic.metaspades_bin.16_96.81_5.84_NODE_1503_length_24555_cov_8.164000(24141,24555)	0	47	Medium	d__Bacteria	p__Actinobacteriota	c__Thermoleophilia	o__Solirubrobacterales	f__Solirubrobacteraceae	g__Palsa-465	s__Palsa-465 sp003165655
Palsa.Labelled.R3.T3.F2.trimmomatic.metaspades_bin.31_89.23_0.85	89.23	0.85	0	0	0	34	Medium	d__Bacteria	p__Proteobacteria	c__Alphaproteobacteria	o__Rhizobiales	f__Beijerinckiaceae	g__Roseiarcus	s__Roseiarcus sp003164825
Palsa.Labelled.R3.T3.F3.JGI.BFC.metaspades_bin.114_81.03_7.30	81.03	7.3	Palsa.Labelled.R3.T3.F3.JGI.BFC.metaspades_bin.114_81.03_7.30_scaffold_39165_c1(337,416)	0	0	36	Medium	d__Bacteria	p__Proteobacteria	c__Gammaproteobacteria	o__Steroidobacterales	f__Steroidobacteraceae	g__FEN-1191	s__
Palsa.Labelled.R3.T3.F3.JGI.BFC.metaspades_bin.32_74.74_3.00	74.74	3	0	0	0	21	Medium	d__Bacteria	p__Proteobacteria	c__Gammaproteobacteria	o__Steroidobacterales	f__Steroidobacteraceae	g__13-2-20CM-66-19	s__
Palsa.Labelled.R3.T3.F3.JGI.BFC.metaspades_bin.69_83.31_3.71	83.31	3.71	0	0	0	9	Medium	d__Bacteria	p__Proteobacteria	c__Gammaproteobacteria	o__Steroidobacterales	f__Steroidobacteraceae	g__Bog-1198	s__
Palsa.Labelled.R3.T3.F3.JGI.BFC.metaspades_bin.7_81.95_8.97	81.95	8.97	0	0	0	27	Medium	d__Bacteria	p__Actinobacteriota	c__Thermoleophilia	o__Solirubrobacterales	f__Solirubrobacteraceae	g__Palsa-465	s__
Palsa.Labelled.R3.T3.F3.trimmomatic.megahit_bin.127_91.29_5.11	91.29	5.11	Palsa.Labelled.R3.T3.F3.trimmomatic.megahit_bin.127_91.29_5.11_k141_1758526(261,367)	0	0	37	Medium	d__Bacteria	p__Proteobacteria	c__Gammaproteobacteria	o__Steroidobacterales	f__Steroidobacteraceae	g__FEN-1191	s__
Palsa.Labelled.R3.T3.F3.trimmomatic.megahit_bin.21_86.01_5.34	86.01	5.34	0	Palsa.Labelled.R3.T3.F3.trimmomatic.megahit_bin.21_86.01_5.34_k141_126492(7965,8367)	0	35	Medium	d__Bacteria	p__Actinobacteriota	c__Thermoleophilia	o__Solirubrobacterales	f__Solirubrobacteraceae	g__Palsa-465	s__
Palsa.Labelled.R3.T3.F3.trimmomatic.megahit_bin.24_87.85_6.77	87.85	6.77	0	0	0	27	Medium	d__Bacteria	p__Proteobacteria	c__Gammaproteobacteria	o__Steroidobacterales	f__Steroidobacteraceae	g__Bog-1198	s__
Palsa.Labelled.R3.T3.F3.trimmomatic.megahit_bin.38_87.83_6.96	87.83	6.96	0	0	0	37	Medium	d__Bacteria	p__Proteobacteria	c__Gammaproteobacteria	o__Steroidobacterales	f__Steroidobacteraceae	g__13-2-20CM-66-19	s__
Palsa.Labelled.R3.T3.F3.trimmomatic.megahit_bin.50_84.54_3.82	84.54	3.82	0	0	0	38	Medium	d__Bacteria	p__Proteobacteria	c__Alphaproteobacteria	o__Rhizobiales	f__Beijerinckiaceae	g__Roseiarcus	s__Roseiarcus sp003164825
Palsa.None.R2.T0.JGI.BFC.metaspades_bin.13_89.38_4.70	89.38	4.7	Palsa.None.R2.T0.JGI.BFC.metaspades_bin.13_89.38_4.70_scaffold_8705_c1(410,488)	0	0	36	Medium	d__Bacteria	p__Proteobacteria	c__Gammaproteobacteria	o__Steroidobacterales	f__Steroidobacteraceae	g__13-2-20CM-66-19	s__
Palsa.None.R2.T0.JGI.BFC.metaspades_bin.15_76.90_1.72	76.9	1.72	Palsa.None.R2.T0.JGI.BFC.metaspades_bin.15_76.90_1.72_scaffold_4619_c1(286,396)	0	0	39	Medium	d__Bacteria	p__Actinobacteriota	c__Actinomycetia	o__Streptosporangiales	f__Streptosporangiaceae	g__Palsa-506	s__
Palsa.None.R2.T0.JGI.BFC.metaspades_bin.208_78.15_8.21	78.15	8.21	Palsa.None.R2.T0.JGI.BFC.metaspades_bin.208_78.15_8.21_scaffold_289638_c1(2370,2479)	0	0	41	Medium	d__Bacteria	p__Actinobacteriota	c__Thermoleophilia	o__Solirubrobacterales	f__Solirubrobacteraceae	g__Palsa-465	s__
Palsa.None.R2.T0.JGI.BFC.metaspades_bin.21_97.13_1.25	97.13	1.25	0	0	0	47	Medium	d__Bacteria	p__Proteobacteria	c__Gammaproteobacteria	o__Steroidobacterales	f__Steroidobacteraceae	g__Bog-1198	s__
Palsa.None.R2.T0.JGI.BFC.metaspades_bin.219_86.54_3.25	86.54	3.25	0	0	0	38	Medium	d__Bacteria	p__Actinobacteriota	c__Actinomycetia	o__Streptosporangiales	f__Streptosporangiaceae	g__Palsa-506	s__Palsa-506 sp003168215
Palsa.None.R2.T0.JGI.BFC.metaspades_bin.298_98.43_2.66	98.43	2.66	Palsa.None.R2.T0.JGI.BFC.metaspades_bin.298_98.43_2.66_scaffold_19847_c1(221,330)	Palsa.None.R2.T0.JGI.BFC.metaspades_bin.298_98.43_2.66_scaffold_43862_c1(1,471)	0	45	Medium	d__Bacteria	p__Proteobacteria	c__Alphaproteobacteria	o__Rhizobiales	f__Beijerinckiaceae	g__Roseiarcus	s__
Palsa.None.R2.T0.JGI.BFC.metaspades_bin.305_91.12_8.19	91.12	8.19	0	0	0	36	Medium	d__Bacteria	p__Proteobacteria	c__Gammaproteobacteria	o__Steroidobacterales	f__Steroidobacteraceae	g__Bog-1198	s__
Palsa.None.R2.T0.JGI.BFC.metaspades_bin.315_82.98_6.64	82.98	6.64	0	0	0	35	Medium	d__Bacteria	p__Proteobacteria	c__Gammaproteobacteria	o__Steroidobacterales	f__Steroidobacteraceae	g__FEN-1191	s__
Palsa.None.R2.T0.JGI.BFC.metaspades_bin.38_88.36_8.43	88.36	8.43	0	0	0	37	Medium	d__Bacteria	p__Proteobacteria	c__Gammaproteobacteria	o__Steroidobacterales	f__Steroidobacteraceae	g__13-2-20CM-66-19	s__
Palsa.None.R2.T0.JGI.BFC.metaspades_bin.63_92.65_9.38	92.65	9.38	Palsa.None.R2.T0.JGI.BFC.metaspades_bin.63_92.65_9.38_scaffold_5627_c1(479,558)	0	0	45	Medium	d__Bacteria	p__Proteobacteria	c__Gammaproteobacteria	o__Steroidobacterales	f__Steroidobacteraceae	g__FEN-1191	s__
Palsa.Unlabelled.R1.T2.F2.trimmomatic.megahit_bin.27_86.18_7.07	86.18	7.07	0	0	0	34	Medium	d__Bacteria	p__Proteobacteria	c__Gammaproteobacteria	o__Steroidobacterales	f__Steroidobacteraceae	g__Bog-1198	s__
Palsa.Unlabelled.R1.T2.F2.trimmomatic.megahit_bin.49_80.79_1.29	80.79	1.29	0	0	0	35	Medium	d__Bacteria	p__Proteobacteria	c__Alphaproteobacteria	o__Rhizobiales	f__Beijerinckiaceae	g__Roseiarcus	s__Roseiarcus sp003164825
Palsa.Unlabelled.R1.T2.F2.trimmomatic.megahit_bin.79_79.16_9.19	79.16	9.19	Palsa.Unlabelled.R1.T2.F2.trimmomatic.megahit_bin.79_79.16_9.19_k141_2010002(2138,2217)	0	0	42	Medium	d__Bacteria	p__Proteobacteria	c__Gammaproteobacteria	o__Steroidobacterales	f__Steroidobacteraceae	g__FEN-1191	s__
Palsa.Unlabelled.R1.T2.F2.trimmomatic.metaspades_bin.34_82.01_5.30	82.01	5.3	0	0	0	20	Medium	d__Bacteria	p__Proteobacteria	c__Gammaproteobacteria	o__Steroidobacterales	f__Steroidobacteraceae	g__Bog-1198	s__
Palsa.Unlabelled.R1.T2.F2.trimmomatic.metaspades_bin.48_96.50_1.74	96.5	1.74	0	0	0	47	Medium	d__Bacteria	p__Actinobacteriota	c__Thermoleophilia	o__Solirubrobacterales	f__Solirubrobacteraceae	g__Palsa-465	s__Palsa-465 sp003165655
Palsa.Unlabelled.R1.T2.F2.trimmomatic.metaspades_bin.5_86.21_8.97	86.21	8.97	Palsa.Unlabelled.R1.T2.F2.trimmomatic.metaspades_bin.5_86.21_8.97_NODE_51219_length_2708_cov_6.389371(2138,2217)	0	0	28	Medium	d__Bacteria	p__Proteobacteria	c__Gammaproteobacteria	o__Steroidobacterales	f__Steroidobacteraceae	g__FEN-1191	s__
Palsa.Unlabelled.R1.T2.F2.trimmomatic.metaspades_bin.73_86.45_1.16	86.45	1.16	0	Palsa.Unlabelled.R1.T2.F2.trimmomatic.metaspades_bin.73_86.45_1.16_NODE_15467_length_5413_cov_12.771557(5015,5412)	0	26	Medium	d__Bacteria	p__Proteobacteria	c__Alphaproteobacteria	o__Rhizobiales	f__Beijerinckiaceae	g__Roseiarcus	s__Roseiarcus sp003164825
Palsa.Unlabelled.R1.T2.F3.JGI.BFC.metaspades_bin.13_83.12_0.55	83.12	0.55	Palsa.Unlabelled.R1.T2.F3.JGI.BFC.metaspades_bin.13_83.12_0.55_scaffold_30670_c1(49,159)	0	0	32	Medium	d__Bacteria	p__Actinobacteriota	c__Thermoleophilia	o__Solirubrobacterales	f__Solirubrobacteraceae	g__Palsa-465	s__
Palsa.Unlabelled.R1.T2.F3.JGI.BFC.metaspades_bin.51_80.79_2.84	80.79	2.84	0	0	0	22	Medium	d__Bacteria	p__Proteobacteria	c__Gammaproteobacteria	o__Steroidobacterales	f__Steroidobacteraceae	g__13-2-20CM-66-19	s__
Palsa.Unlabelled.R1.T2.F3.trimmomatic.megahit_bin.11_92.72_2.52	92.72	2.52	Palsa.Unlabelled.R1.T2.F3.trimmomatic.megahit_bin.11_92.72_2.52_k141_232825(347,457)	0	0	41	Medium	d__Bacteria	p__Actinobacteriota	c__Thermoleophilia	o__Solirubrobacterales	f__Solirubrobacteraceae	g__Palsa-465	s__
Palsa.Unlabelled.R1.T2.F3.trimmomatic.megahit_bin.27_73.88_1.92	73.88	1.92	0	0	0	27	Medium	d__Bacteria	p__Proteobacteria	c__Alphaproteobacteria	o__Rhizobiales	f__Beijerinckiaceae	g__Roseiarcus	s__Roseiarcus sp003164825
Palsa.Unlabelled.R1.T2.F3.trimmomatic.megahit_bin.34_72.41_1.72	72.41	1.72	0	0	0	36	Medium	d__Bacteria	p__Actinobacteriota	c__Actinomycetia	o__Streptosporangiales	f__Streptosporangiaceae	g__Palsa-506	s__Palsa-506 sp003168215
Palsa.Unlabelled.R1.T2.F3.trimmomatic.megahit_bin.80_89.25_5.36	89.25	5.36	0	0	0	26	Medium	d__Bacteria	p__Proteobacteria	c__Gammaproteobacteria	o__Steroidobacterales	f__Steroidobacteraceae	g__13-2-20CM-66-19	s__
Palsa.Unlabelled.R1.T2.F3.trimmomatic.megahit_bin.83_98.29_1.57	98.29	1.57	Palsa.Unlabelled.R1.T2.F3.trimmomatic.megahit_bin.83_98.29_1.57_k141_1760674(18028,18137)	Palsa.Unlabelled.R1.T2.F3.trimmomatic.megahit_bin.83_98.29_1.57_k141_663946(35002,35492)	0	49	Medium	d__Bacteria	p__Actinobacteriota	c__Thermoleophilia	o__Solirubrobacterales	f__Solirubrobacteraceae	g__Palsa-465	s__Palsa-465 sp003165655
Palsa.Unlabelled.R1.T2.F3.trimmomatic.metaspades_bin.12_97.08_1.99	97.08	1.99	0	Palsa.Unlabelled.R1.T2.F3.trimmomatic.metaspades_bin.12_97.08_1.99_NODE_658_length_30533_cov_43.206378(1,415)	0	48	Medium	d__Bacteria	p__Actinobacteriota	c__Thermoleophilia	o__Solirubrobacterales	f__Solirubrobacteraceae	g__Palsa-465	s__Palsa-465 sp003165655
Palsa.Unlabelled.R1.T2.F3.trimmomatic.metaspades_bin.16_90.16_5.57	90.16	5.57	0	0	0	27	Medium	d__Bacteria	p__Proteobacteria	c__Gammaproteobacteria	o__Steroidobacterales	f__Steroidobacteraceae	g__FEN-1191	s__
Palsa.Unlabelled.R1.T2.F3.trimmomatic.metaspades_bin.30_80.91_3.58	80.91	3.58	0	0	0	10	Medium	d__Bacteria	p__Proteobacteria	c__Gammaproteobacteria	o__Steroidobacterales	f__Steroidobacteraceae	g__FEN-1191	s__
Palsa.Unlabelled.R1.T2.F3.trimmomatic.metaspades_bin.43_86.29_0.43	86.29	0.43	Palsa.Unlabelled.R1.T2.F3.trimmomatic.metaspades_bin.43_86.29_0.43_NODE_3837_length_11424_cov_15.647023(10766,10876)	0	0	29	Medium	d__Bacteria	p__Actinobacteriota	c__Thermoleophilia	o__Solirubrobacterales	f__Solirubrobacteraceae	g__Palsa-465	s__
Palsa.Unlabelled.R1.T2.F3.trimmomatic.metaspades_bin.61_91.19_6.79	91.19	6.79	0	0	0	28	Medium	d__Bacteria	p__Proteobacteria	c__Gammaproteobacteria	o__Steroidobacterales	f__Steroidobacteraceae	g__13-2-20CM-66-19	s__
Palsa.Unlabelled.R1.T2.F3.trimmomatic.metaspades_bin.9_85.04_1.29	85.04	1.29	0	0	0	26	Medium	d__Bacteria	p__Proteobacteria	c__Alphaproteobacteria	o__Rhizobiales	f__Beijerinckiaceae	g__Roseiarcus	s__Roseiarcus sp003164825
Palsa.Unlabelled.R1.T3.F2.JGI.BFC.metaspades_bin.94_79.61_5.64	79.61	5.64	0	0	0	39	Medium	d__Bacteria	p__Proteobacteria	c__Gammaproteobacteria	o__Steroidobacterales	f__Steroidobacteraceae	g__FEN-1191	s__
Palsa.Unlabelled.R1.T3.F2.trimmomatic.megahit_bin.106_80.34_6.15	80.34	6.15	0	0	0	41	Medium	d__Bacteria	p__Proteobacteria	c__Gammaproteobacteria	o__Steroidobacterales	f__Steroidobacteraceae	g__FEN-1191	s__
Palsa.Unlabelled.R1.T3.F2.trimmomatic.megahit_bin.94_74.29_6.58	74.29	6.58	0	0	0	25	Medium	d__Bacteria	p__Proteobacteria	c__Gammaproteobacteria	o__Steroidobacterales	f__Steroidobacteraceae	g__Bog-1198	s__
Palsa.Unlabelled.R1.T3.F2.trimmomatic.metaspades_bin.122_75.92_2.31	75.92	2.31	0	0	0	15	Medium	d__Bacteria	p__Proteobacteria	c__Gammaproteobacteria	o__Steroidobacterales	f__Steroidobacteraceae	g__Bog-1198	s__
Palsa.Unlabelled.R1.T3.F3.JGI.BFC.metaspades_bin.105_94.38_3.92	94.38	3.92	Palsa.Unlabelled.R1.T3.F3.JGI.BFC.metaspades_bin.105_94.38_3.92_scaffold_34562_c1(4231,4309)	Palsa.Unlabelled.R1.T3.F3.JGI.BFC.metaspades_bin.105_94.38_3.92_scaffold_7503_c1(2,602)	0	40	Medium	d__Bacteria	p__Proteobacteria	c__Gammaproteobacteria	o__Steroidobacterales	f__Steroidobacteraceae	g__13-2-20CM-66-19	s__
Palsa.Unlabelled.R1.T3.F3.JGI.BFC.metaspades_bin.114_83.71_3.57	83.71	3.57	0	0	0	42	Medium	d__Bacteria	p__Actinobacteriota	c__Actinomycetia	o__Streptosporangiales	f__Streptosporangiaceae	g__Palsa-506	s__Palsa-506 sp003168215
Palsa.Unlabelled.R1.T3.F3.JGI.BFC.metaspades_bin.122_82.26_0.43	82.26	0.43	0	0	0	29	Medium	d__Bacteria	p__Actinobacteriota	c__Thermoleophilia	o__Solirubrobacterales	f__Solirubrobacteraceae	g__Palsa-465	s__
Palsa.Unlabelled.R1.T3.F3.JGI.BFC.metaspades_bin.139_90.54_5.34	90.54	5.34	0	0	0	24	Medium	d__Bacteria	p__Proteobacteria	c__Gammaproteobacteria	o__Steroidobacterales	f__Steroidobacteraceae	g__Bog-1198	s__
Palsa.Unlabelled.R1.T3.F3.JGI.BFC.metaspades_bin.159_87.34_8.85	87.34	8.85	Palsa.Unlabelled.R1.T3.F3.JGI.BFC.metaspades_bin.159_87.34_8.85_scaffold_3706_c1(429,508)	0	0	41	Medium	d__Bacteria	p__Proteobacteria	c__Gammaproteobacteria	o__Steroidobacterales	f__Steroidobacteraceae	g__FEN-1191	s__
Palsa.Unlabelled.R1.T3.F3.JGI.BFC.metaspades_bin.43_84.51_7.00	84.51	7	Palsa.Unlabelled.R1.T3.F3.JGI.BFC.metaspades_bin.43_84.51_7.00_scaffold_7239_c1(2,107)	0	0	39	Medium	d__Bacteria	p__Proteobacteria	c__Gammaproteobacteria	o__Steroidobacterales	f__Steroidobacteraceae	g__FEN-1191	s__
Palsa.Unlabelled.R1.T3.F3.JGI.BFC.metaspades_bin.87_83.61_5.63	83.61	5.63	0	0	0	21	Medium	d__Bacteria	p__Proteobacteria	c__Gammaproteobacteria	o__Steroidobacterales	f__Steroidobacteraceae	g__FEN-1191	s__
Palsa.Unlabelled.R1.T3.F3.trimmomatic.megahit_bin.141_77.26_1.95	77.26	1.95	0	0	0	31	Medium	d__Bacteria	p__Proteobacteria	c__Alphaproteobacteria	o__Rhizobiales	f__Beijerinckiaceae	g__Roseiarcus	s__Roseiarcus sp003164825
Palsa.Unlabelled.R1.T3.F3.trimmomatic.megahit_bin.142_90.80_5.39	90.8	5.39	0	0	0	27	Medium	d__Bacteria	p__Proteobacteria	c__Gammaproteobacteria	o__Steroidobacterales	f__Steroidobacteraceae	g__Bog-1198	s__
Palsa.Unlabelled.R1.T3.F3.trimmomatic.megahit_bin.148_95.11_4.06	95.11	4.06	Palsa.Unlabelled.R1.T3.F3.trimmomatic.megahit_bin.148_95.11_4.06_k141_874791(580,658)	0	0	41	Medium	d__Bacteria	p__Proteobacteria	c__Gammaproteobacteria	o__Steroidobacterales	f__Steroidobacteraceae	g__13-2-20CM-66-19	s__
Palsa.Unlabelled.R1.T3.F3.trimmomatic.megahit_bin.15_94.47_6.11	94.47	6.11	Palsa.Unlabelled.R1.T3.F3.trimmomatic.megahit_bin.15_94.47_6.11_k141_1357828(26613,26719)	0	0	43	Medium	d__Bacteria	p__Proteobacteria	c__Gammaproteobacteria	o__Steroidobacterales	f__Steroidobacteraceae	g__FEN-1191	s__
Palsa.Unlabelled.R1.T3.F3.trimmomatic.megahit_bin.163_78.26_7.22	78.26	7.22	0	0	0	48	Medium	d__Bacteria	p__Actinobacteriota	c__Actinomycetia	o__Streptosporangiales	f__Streptosporangiaceae	g__Palsa-506	s__Palsa-506 sp003168215
Palsa.Unlabelled.R1.T3.F3.trimmomatic.megahit_bin.169_94.20_5.95	94.2	5.95	Palsa.Unlabelled.R1.T3.F3.trimmomatic.megahit_bin.169_94.20_5.95_k141_1466362(300,379)	Palsa.Unlabelled.R1.T3.F3.trimmomatic.megahit_bin.169_94.20_5.95_k141_2170997(176056,176490)	0	41	Medium	d__Bacteria	p__Proteobacteria	c__Gammaproteobacteria	o__Steroidobacterales	f__Steroidobacteraceae	g__FEN-1191	s__
Palsa.Unlabelled.R1.T3.F3.trimmomatic.megahit_bin.68_86.11_6.63	86.11	6.63	0	0	0	35	Medium	d__Bacteria	p__Proteobacteria	c__Alphaproteobacteria	o__Acetobacterales	f__Acetobacteraceae	g__CAJCJG01	s__
Palsa.Unlabelled.R1.T3.F3.trimmomatic.megahit_bin.96_76.79_8.10	76.79	8.1	0	0	0	14	Medium	d__Bacteria	p__Proteobacteria	c__Gammaproteobacteria	o__Steroidobacterales	f__Steroidobacteraceae	g__Bog-1198	s__
Palsa.Unlabelled.R1.T3.F3.trimmomatic.metaspades_bin.106_72.11_7.66	72.11	7.66	0	0	0	60	Medium	d__Bacteria	p__Actinobacteriota	c__Actinomycetia	o__Streptosporangiales	f__Streptosporangiaceae	g__Palsa-506	s__Palsa-506 sp003168215
Palsa.Unlabelled.R1.T3.F3.trimmomatic.metaspades_bin.108_71.55_5.06	71.55	5.06	0	0	0	7	Medium	d__Bacteria	p__Proteobacteria	c__Gammaproteobacteria	o__Steroidobacterales	f__Steroidobacteraceae	g__FEN-1191	s__
Palsa.Unlabelled.R1.T3.F3.trimmomatic.metaspades_bin.130_78.85_2.10	78.85	2.1	0	0	0	20	Medium	d__Bacteria	p__Proteobacteria	c__Alphaproteobacteria	o__Rhizobiales	f__Beijerinckiaceae	g__Roseiarcus	s__
Palsa.Unlabelled.R1.T3.F3.trimmomatic.metaspades_bin.137_92.18_0.14	92.18	0.14	0	0	0	32	Medium	d__Bacteria	p__Actinobacteriota	c__Thermoleophilia	o__Solirubrobacterales	f__Solirubrobacteraceae	g__Palsa-465	s__
Palsa.Unlabelled.R1.T3.F3.trimmomatic.metaspades_bin.143_83.24_0.85	83.24	0.85	0	0	0	22	Medium	d__Bacteria	p__Proteobacteria	c__Alphaproteobacteria	o__Rhizobiales	f__Beijerinckiaceae	g__Roseiarcus	s__Roseiarcus sp003164825
Palsa.Unlabelled.R1.T3.F3.trimmomatic.metaspades_bin.159_90.77_2.42	90.77	2.42	0	0	0	45	Medium	d__Bacteria	p__Actinobacteriota	c__Thermoleophilia	o__Solirubrobacterales	f__Solirubrobacteraceae	g__Palsa-465	s__Palsa-465 sp003165655
Palsa.Unlabelled.R1.T3.F3.trimmomatic.metaspades_bin.188_94.22_3.89	94.22	3.89	0	0	0	40	Medium	d__Bacteria	p__Proteobacteria	c__Gammaproteobacteria	o__Steroidobacterales	f__Steroidobacteraceae	g__13-2-20CM-66-19	s__
Palsa.Unlabelled.R1.T3.F3.trimmomatic.metaspades_bin.39_93.48_8.50	93.48	8.5	Palsa.Unlabelled.R1.T3.F3.trimmomatic.metaspades_bin.39_93.48_8.50_NODE_1712_length_31471_cov_19.457856(277,356)	0	0	36	Medium	d__Bacteria	p__Proteobacteria	c__Gammaproteobacteria	o__Steroidobacterales	f__Steroidobacteraceae	g__FEN-1191	s__
Palsa.Unlabelled.R1.T3.F3.trimmomatic.metaspades_bin.54_91.75_3.07	91.75	3.07	0	0	0	36	Medium	d__Bacteria	p__Proteobacteria	c__Alphaproteobacteria	o__Acetobacterales	f__Acetobacteraceae	g__CAJCJG01	s__
Palsa.Unlabelled.R1.T3.F3.trimmomatic.metaspades_bin.63_77.84_4.51	77.84	4.51	0	0	0	10	Medium	d__Bacteria	p__Proteobacteria	c__Gammaproteobacteria	o__Steroidobacterales	f__Steroidobacteraceae	g__Bog-1198	s__
Palsa.Unlabelled.R1.T3.F3.trimmomatic.metaspades_bin.82_91.99_3.21	91.99	3.21	0	0	0	18	Medium	d__Bacteria	p__Proteobacteria	c__Gammaproteobacteria	o__Steroidobacterales	f__Steroidobacteraceae	g__Bog-1198	s__
Palsa.Unlabelled.R1.T3.F3.trimmomatic.metaspades_bin.94_89.19_4.42	89.19	4.42	0	0	0	35	Medium	d__Bacteria	p__Proteobacteria	c__Gammaproteobacteria	o__Steroidobacterales	f__Steroidobacteraceae	g__FEN-1191	s__
Palsa.Unlabelled.R2.T1.F2.trimmomatic.megahit_bin.5_70.43_1.68	70.43	1.68	0	0	0	29	Medium	d__Bacteria	p__Proteobacteria	c__Alphaproteobacteria	o__Rhizobiales	f__Beijerinckiaceae	g__Roseiarcus	s__Roseiarcus sp003164825
Palsa.Unlabelled.R2.T2.F1.trimmomatic.metaspades_bin.75_72.43_1.14	72.43	1.14	Palsa.Unlabelled.R2.T2.F1.trimmomatic.metaspades_bin.75_72.43_1.14_NODE_12746_length_5368_cov_5.898551(188,298)	0	0	36	Medium	d__Bacteria	p__Actinobacteriota	c__Thermoleophilia	o__Solirubrobacterales	f__Solirubrobacteraceae	g__Palsa-465	s__Palsa-465 sp003165655
Palsa.Unlabelled.R2.T2.F2.trimmomatic.megahit_bin.20_79.81_2.32	79.81	2.32	Palsa.Unlabelled.R2.T2.F2.trimmomatic.megahit_bin.20_79.81_2.32_k141_1799826(421,530)	0	0	33	Medium	d__Bacteria	p__Proteobacteria	c__Alphaproteobacteria	o__Rhizobiales	f__Beijerinckiaceae	g__Roseiarcus	s__Roseiarcus sp003164825
Palsa.Unlabelled.R2.T2.F2.trimmomatic.megahit_bin.21_76.48_9.54	76.48	9.54	0	0	0	18	Medium	d__Bacteria	p__Proteobacteria	c__Gammaproteobacteria	o__Steroidobacterales	f__Steroidobacteraceae	g__Bog-1198	s__
Palsa.Unlabelled.R2.T2.F2.trimmomatic.megahit_bin.89_96.58_1.57	96.58	1.57	Palsa.Unlabelled.R2.T2.F2.trimmomatic.megahit_bin.89_96.58_1.57_k141_2007232(196,305)	0	0	48	Medium	d__Bacteria	p__Actinobacteriota	c__Thermoleophilia	o__Solirubrobacterales	f__Solirubrobacteraceae	g__Palsa-465	s__Palsa-465 sp003165655
Palsa.Unlabelled.R2.T2.F2.trimmomatic.metaspades_bin.5_84.45_1.55	84.45	1.55	0	0	0	28	Medium	d__Bacteria	p__Proteobacteria	c__Alphaproteobacteria	o__Rhizobiales	f__Beijerinckiaceae	g__Roseiarcus	s__Roseiarcus sp003164825
Palsa.Unlabelled.R2.T2.F2.trimmomatic.metaspades_bin.72_97.93_2.09	97.93	2.09	Palsa.Unlabelled.R2.T2.F2.trimmomatic.metaspades_bin.72_97.93_2.09_NODE_588_length_33805_cov_13.344207(163,272)	0	0	47	Medium	d__Bacteria	p__Actinobacteriota	c__Thermoleophilia	o__Solirubrobacterales	f__Solirubrobacteraceae	g__Palsa-465	s__Palsa-465 sp003165655
Palsa.Unlabelled.R2.T2.F3.JGI.BFC.metaspades_bin.21_81.97_1.57	81.97	1.57	0	0	0	26	Medium	d__Bacteria	p__Actinobacteriota	c__Thermoleophilia	o__Solirubrobacterales	f__Solirubrobacteraceae	g__Palsa-465	s__
Palsa.Unlabelled.R2.T2.F3.JGI.BFC.metaspades_bin.50_83.51_4.81	83.51	4.81	0	0	0	30	Medium	d__Bacteria	p__Proteobacteria	c__Gammaproteobacteria	o__Steroidobacterales	f__Steroidobacteraceae	g__13-2-20CM-66-19	s__
Palsa.Unlabelled.R2.T2.F3.trimmomatic.megahit_bin.32_91.58_6.46	91.58	6.46	0	0	0	33	Medium	d__Bacteria	p__Proteobacteria	c__Gammaproteobacteria	o__Steroidobacterales	f__Steroidobacteraceae	g__13-2-20CM-66-19	s__
Palsa.Unlabelled.R2.T2.F3.trimmomatic.megahit_bin.44_98.29_1.57	98.29	1.57	Palsa.Unlabelled.R2.T2.F3.trimmomatic.megahit_bin.44_98.29_1.57_k141_1322363(220901,221010)	Palsa.Unlabelled.R2.T2.F3.trimmomatic.megahit_bin.44_98.29_1.57_k141_755328(34919,35315)	0	49	Medium	d__Bacteria	p__Actinobacteriota	c__Thermoleophilia	o__Solirubrobacterales	f__Solirubrobacteraceae	g__Palsa-465	s__Palsa-465 sp003165655
Palsa.Unlabelled.R2.T2.F3.trimmomatic.megahit_bin.50_73.49_2.74	73.49	2.74	0	Palsa.Unlabelled.R2.T2.F3.trimmomatic.megahit_bin.50_73.49_2.74_k141_523768(2218,2653)	0	36	Medium	d__Bacteria	p__Proteobacteria	c__Alphaproteobacteria	o__Rhizobiales	f__Beijerinckiaceae	g__Roseiarcus	s__Roseiarcus sp003164825
Palsa.Unlabelled.R2.T2.F3.trimmomatic.megahit_bin.96_90.51_7.98	90.51	7.98	Palsa.Unlabelled.R2.T2.F3.trimmomatic.megahit_bin.96_90.51_7.98_k141_1385018(357,467)	0	0	44	Medium	d__Bacteria	p__Actinobacteriota	c__Thermoleophilia	o__Solirubrobacterales	f__Solirubrobacteraceae	g__Palsa-465	s__
Palsa.Unlabelled.R2.T2.F3.trimmomatic.metaspades_bin.107_86.83_0.22	86.83	0.22	0	0	0	35	Medium	d__Bacteria	p__Proteobacteria	c__Alphaproteobacteria	o__Rhizobiales	f__Beijerinckiaceae	g__Roseiarcus	s__Roseiarcus sp003164825
Palsa.Unlabelled.R2.T2.F3.trimmomatic.metaspades_bin.28_90.72_2.56	90.72	2.56	0	0	0	31	Medium	d__Bacteria	p__Actinobacteriota	c__Thermoleophilia	o__Solirubrobacterales	f__Solirubrobacteraceae	g__Palsa-465	s__
Palsa.Unlabelled.R2.T2.F3.trimmomatic.metaspades_bin.74_94.19_1.57	94.19	1.57	0	Palsa.Unlabelled.R2.T2.F3.trimmomatic.metaspades_bin.74_94.19_1.57_NODE_513_length_34920_cov_45.149061(1,416)	0	48	Medium	d__Bacteria	p__Actinobacteriota	c__Thermoleophilia	o__Solirubrobacterales	f__Solirubrobacteraceae	g__Palsa-465	s__Palsa-465 sp003165655
Palsa.Unlabelled.R2.T2.F3.trimmomatic.metaspades_bin.87_93.58_7.99	93.58	7.99	Palsa.Unlabelled.R2.T2.F3.trimmomatic.metaspades_bin.87_93.58_7.99_NODE_23486_length_4211_cov_5.190568(326,404)	0	0	32	Medium	d__Bacteria	p__Proteobacteria	c__Gammaproteobacteria	o__Steroidobacterales	f__Steroidobacteraceae	g__13-2-20CM-66-19	s__
Palsa.Unlabelled.R2.T3.F2.trimmomatic.metaspades_bin.41_70.97_7.24	70.97	7.24	0	0	0	31	Medium	d__Bacteria	p__Proteobacteria	c__Gammaproteobacteria	o__Steroidobacterales	f__Steroidobacteraceae	g__FEN-1191	s__
Palsa.Unlabelled.R2.T3.F3.JGI.BFC.metaspades_bin.183_77.59_6.90	77.59	6.9	0	0	0	34	Medium	d__Bacteria	p__Actinobacteriota	c__Actinomycetia	o__Streptosporangiales	f__Streptosporangiaceae	g__Palsa-506	s__Palsa-506 sp003168215
Palsa.Unlabelled.R2.T3.F3.JGI.BFC.metaspades_bin.189_99.25_4.26	99.25	4.26	0	Palsa.Unlabelled.R2.T3.F3.JGI.BFC.metaspades_bin.189_99.25_4.26_scaffold_2307_c1(36725,37257)	0	45	Medium	d__Bacteria	p__Proteobacteria	c__Alphaproteobacteria	o__Acetobacterales	f__Acetobacteraceae	g__CAJCJG01	s__
Palsa.Unlabelled.R2.T3.F3.JGI.BFC.metaspades_bin.199_82.16_8.94	82.16	8.94	Palsa.Unlabelled.R2.T3.F3.JGI.BFC.metaspades_bin.199_82.16_8.94_scaffold_11734_c1(299,378)	0	0	41	Medium	d__Bacteria	p__Proteobacteria	c__Gammaproteobacteria	o__Steroidobacterales	f__Steroidobacteraceae	g__FEN-1191	s__
Palsa.Unlabelled.R2.T3.F3.JGI.BFC.metaspades_bin.214_85.03_5.58	85.03	5.58	Palsa.Unlabelled.R2.T3.F3.JGI.BFC.metaspades_bin.214_85.03_5.58_scaffold_12722_c1(481,587)	0	0	40	Medium	d__Bacteria	p__Proteobacteria	c__Gammaproteobacteria	o__Steroidobacterales	f__Steroidobacteraceae	g__FEN-1191	s__
Palsa.Unlabelled.R2.T3.F3.JGI.BFC.metaspades_bin.26_90.15_1.32	90.15	1.32	0	0	0	36	Medium	d__Bacteria	p__Proteobacteria	c__Alphaproteobacteria	o__Rhizobiales	f__Beijerinckiaceae	g__Roseiarcus	s__
Palsa.Unlabelled.R2.T3.F3.JGI.BFC.metaspades_bin.272_80.95_3.24	80.95	3.24	0	0	0	13	Medium	d__Bacteria	p__Proteobacteria	c__Gammaproteobacteria	o__Steroidobacterales	f__Steroidobacteraceae	g__Bog-1198	s__
Palsa.Unlabelled.R2.T3.F3.JGI.BFC.metaspades_bin.3_94.36_4.61	94.36	4.61	Palsa.Unlabelled.R2.T3.F3.JGI.BFC.metaspades_bin.3_94.36_4.61_scaffold_35633_c1(7520,7598)	0	0	40	Medium	d__Bacteria	p__Proteobacteria	c__Gammaproteobacteria	o__Steroidobacterales	f__Steroidobacteraceae	g__13-2-20CM-66-19	s__
Palsa.Unlabelled.R2.T3.F3.JGI.BFC.metaspades_bin.312_93.10_5.52	93.1	5.52	0	0	0	24	Medium	d__Bacteria	p__Proteobacteria	c__Gammaproteobacteria	o__Steroidobacterales	f__Steroidobacteraceae	g__Bog-1198	s__
Palsa.Unlabelled.R2.T3.F3.JGI.BFC.metaspades_bin.34_76.88_0.00	76.88	0	0	0	0	15	Medium	d__Bacteria	p__Proteobacteria	c__Gammaproteobacteria	o__Steroidobacterales	f__Steroidobacteraceae	g__Bog-1198	s__
Palsa.Unlabelled.R2.T3.F3.JGI.BFC.metaspades_bin.5_87.01_6.92	87.01	6.92	0	0	0	30	Medium	d__Bacteria	p__Proteobacteria	c__Gammaproteobacteria	o__Steroidobacterales	f__Steroidobacteraceae	g__FEN-1191	s__
Palsa.Unlabelled.R2.T3.F3.trimmomatic.megahit_bin.116_93.98_2.97	93.98	2.97	Palsa.Unlabelled.R2.T3.F3.trimmomatic.megahit_bin.116_93.98_2.97_k141_3501257(329,407)	0	0	44	Medium	d__Bacteria	p__Proteobacteria	c__Gammaproteobacteria	o__Steroidobacterales	f__Steroidobacteraceae	g__13-2-20CM-66-19	s__
Palsa.Unlabelled.R2.T3.F3.trimmomatic.megahit_bin.139_89.50_6.24	89.5	6.24	Palsa.Unlabelled.R2.T3.F3.trimmomatic.megahit_bin.139_89.50_6.24_k141_2743307(14305,14414)	0	0	36	Medium	d__Bacteria	p__Proteobacteria	c__Alphaproteobacteria	o__Rhizobiales	f__Beijerinckiaceae	g__Roseiarcus	s__
Palsa.Unlabelled.R2.T3.F3.trimmomatic.megahit_bin.169_73.43_7.76	73.43	7.76	0	0	0	32	Medium	d__Bacteria	p__Proteobacteria	c__Gammaproteobacteria	o__Steroidobacterales	f__Steroidobacteraceae	g__FEN-1191	s__
Palsa.Unlabelled.R2.T3.F3.trimmomatic.megahit_bin.197_89.64_5.73	89.64	5.73	0	0	0	23	Medium	d__Bacteria	p__Proteobacteria	c__Gammaproteobacteria	o__Steroidobacterales	f__Steroidobacteraceae	g__Bog-1198	s__
Palsa.Unlabelled.R2.T3.F3.trimmomatic.megahit_bin.199_84.01_2.20	84.01	2.2	0	0	0	36	Medium	d__Bacteria	p__Proteobacteria	c__Alphaproteobacteria	o__Rhizobiales	f__Beijerinckiaceae	g__Roseiarcus	s__Roseiarcus sp003164825
Palsa.Unlabelled.R2.T3.F3.trimmomatic.megahit_bin.203_83.07_3.57	83.07	3.57	0	0	0	32	Medium	d__Bacteria	p__Actinobacteriota	c__Actinomycetia	o__Streptosporangiales	f__Streptosporangiaceae	g__Palsa-506	s__Palsa-506 sp003168215
Palsa.Unlabelled.R2.T3.F3.trimmomatic.megahit_bin.241_91.03_4.38	91.03	4.38	Palsa.Unlabelled.R2.T3.F3.trimmomatic.megahit_bin.241_91.03_4.38_k141_2872591(351,430)	0	0	41	Medium	d__Bacteria	p__Proteobacteria	c__Gammaproteobacteria	o__Steroidobacterales	f__Steroidobacteraceae	g__FEN-1191	s__
Palsa.Unlabelled.R2.T3.F3.trimmomatic.megahit_bin.246_96.28_6.47	96.28	6.47	0	0	0	38	Medium	d__Bacteria	p__Proteobacteria	c__Gammaproteobacteria	o__Steroidobacterales	f__Steroidobacteraceae	g__Bog-1198	s__
Palsa.Unlabelled.R2.T3.F3.trimmomatic.megahit_bin.256_72.59_0.86	72.59	0.86	0	0	0	24	Medium	d__Bacteria	p__Proteobacteria	c__Gammaproteobacteria	o__Steroidobacterales	f__Steroidobacteraceae	g__Bog-1198	s__
Palsa.Unlabelled.R2.T3.F3.trimmomatic.megahit_bin.317_98.63_5.76	98.63	5.76	0	0	0	52	Medium	d__Bacteria	p__Proteobacteria	c__Alphaproteobacteria	o__Acetobacterales	f__Acetobacteraceae	g__CAJCJG01	s__
Palsa.Unlabelled.R2.T3.F3.trimmomatic.megahit_bin.95_95.73_3.82	95.73	3.82	0	0	0	46	Medium	d__Bacteria	p__Actinobacteriota	c__Thermoleophilia	o__Solirubrobacterales	f__Solirubrobacteraceae	g__Palsa-465	s__
Palsa.Unlabelled.R3.T1.F1.trimmomatic.metaspades_bin.40_97.48_2.42	97.48	2.42	Palsa.Unlabelled.R3.T1.F1.trimmomatic.metaspades_bin.40_97.48_2.42_NODE_291_length_50900_cov_8.647517(50629,50738)	0	0	50	Medium	d__Bacteria	p__Actinobacteriota	c__Thermoleophilia	o__Solirubrobacterales	f__Solirubrobacteraceae	g__Palsa-465	s__Palsa-465 sp003165655
Palsa.Unlabelled.R3.T1.F2.trimmomatic.metaspades_bin.23_70.23_5.79	70.23	5.79	0	0	0	25	Medium	d__Bacteria	p__Proteobacteria	c__Gammaproteobacteria	o__Steroidobacterales	f__Steroidobacteraceae	g__Bog-1198	s__
Palsa.Unlabelled.R3.T1.F2.trimmomatic.metaspades_bin.47_78.27_1.54	78.27	1.54	0	0	0	28	Medium	d__Bacteria	p__Proteobacteria	c__Alphaproteobacteria	o__Rhizobiales	f__Beijerinckiaceae	g__Roseiarcus	s__Roseiarcus sp003164825
Palsa.Unlabelled.R3.T1.F3.trimmomatic.metaspades_bin.27_76.30_2.56	76.3	2.56	0	0	0	15	Medium	d__Bacteria	p__Actinobacteriota	c__Thermoleophilia	o__Solirubrobacterales	f__Solirubrobacteraceae	g__Palsa-465	s__
Palsa.Unlabelled.R3.T1.F3.trimmomatic.metaspades_bin.5_89.76_1.65	89.76	1.65	0	0	0	26	Medium	d__Bacteria	p__Proteobacteria	c__Alphaproteobacteria	o__Rhizobiales	f__Beijerinckiaceae	g__Roseiarcus	s__Roseiarcus sp003164825
Palsa.Unlabelled.R3.T1.F3.trimmomatic.metaspades_bin.54_81.21_3.20	81.21	3.2	0	0	0	8	Medium	d__Bacteria	p__Proteobacteria	c__Gammaproteobacteria	o__Steroidobacterales	f__Steroidobacteraceae	g__Bog-1198	s__
Palsa.Unlabelled.R3.T1.F3.trimmomatic.metaspades_bin.7_92.81_0.60	92.81	0.6	0	Palsa.Unlabelled.R3.T1.F3.trimmomatic.metaspades_bin.7_92.81_0.60_NODE_6539_length_8797_cov_16.252803(1,414)	0	33	Medium	d__Bacteria	p__Actinobacteriota	c__Thermoleophilia	o__Solirubrobacterales	f__Solirubrobacteraceae	g__Palsa-465	s__
Palsa.Unlabelled.R3.T1.F3.trimmomatic.metaspades_bin.71_91.38_8.10	91.38	8.1	0	0	0	26	Medium	d__Bacteria	p__Proteobacteria	c__Gammaproteobacteria	o__Steroidobacterales	f__Steroidobacteraceae	g__13-2-20CM-66-19	s__
Palsa.Unlabelled.R3.T1.F3.trimmomatic.metaspades_bin.81_95.66_1.57	95.66	1.57	0	Palsa.Unlabelled.R3.T1.F3.trimmomatic.metaspades_bin.81_95.66_1.57_NODE_394_length_35853_cov_72.533130(1,1507)	0	45	Medium	d__Bacteria	p__Actinobacteriota	c__Thermoleophilia	o__Solirubrobacterales	f__Solirubrobacteraceae	g__Palsa-465	s__Palsa-465 sp003165655
Palsa.Unlabelled.R3.T2.F2.trimmomatic.metaspades_bin.12_98.22_4.02	98.22	4.02	Palsa.Unlabelled.R3.T2.F2.trimmomatic.metaspades_bin.12_98.22_4.02_NODE_3716_length_11734_cov_17.694923(10845,10954)	Palsa.Unlabelled.R3.T2.F2.trimmomatic.metaspades_bin.12_98.22_4.02_NODE_459_length_34886_cov_13.990009(1,415)	0	47	Medium	d__Bacteria	p__Actinobacteriota	c__Thermoleophilia	o__Solirubrobacterales	f__Solirubrobacteraceae	g__Palsa-465	s__Palsa-465 sp003165655
Palsa.Unlabelled.R3.T2.F2.trimmomatic.metaspades_bin.28_88.65_1.47	88.65	1.47	0	0	0	24	Medium	d__Bacteria	p__Proteobacteria	c__Alphaproteobacteria	o__Rhizobiales	f__Beijerinckiaceae	g__Roseiarcus	s__Roseiarcus sp003164825
Palsa.Unlabelled.R3.T2.F3.JGI.BFC.metaspades_bin.28_84.10_2.41	84.1	2.41	0	0	0	33	Medium	d__Bacteria	p__Actinobacteriota	c__Actinomycetia	o__Streptosporangiales	f__Streptosporangiaceae	g__Palsa-506	s__Palsa-506 sp003168215
Palsa.Unlabelled.R3.T2.F3.JGI.BFC.metaspades_bin.43_83.75_3.16	83.75	3.16	0	0	0	21	Medium	d__Bacteria	p__Proteobacteria	c__Gammaproteobacteria	o__Steroidobacterales	f__Steroidobacteraceae	g__13-2-20CM-66-19	s__
Palsa.Unlabelled.R3.T2.F3.JGI.BFC.metaspades_bin.57_86.97_2.85	86.97	2.85	0	0	0	30	Medium	d__Bacteria	p__Actinobacteriota	c__Thermoleophilia	o__Solirubrobacterales	f__Solirubrobacteraceae	g__Palsa-465	s__
Palsa.Unlabelled.R3.T2.F3.trimmomatic.megahit_bin.14_84.81_3.26	84.81	3.26	0	0	0	31	Medium	d__Bacteria	p__Proteobacteria	c__Alphaproteobacteria	o__Rhizobiales	f__Beijerinckiaceae	g__Roseiarcus	s__Roseiarcus sp003164825
Palsa.Unlabelled.R3.T2.F3.trimmomatic.megahit_bin.16_90.01_6.33	90.01	6.33	0	0	0	37	Medium	d__Bacteria	p__Proteobacteria	c__Gammaproteobacteria	o__Steroidobacterales	f__Steroidobacteraceae	g__13-2-20CM-66-19	s__
Palsa.Unlabelled.R3.T2.F3.trimmomatic.megahit_bin.2_94.19_4.42	94.19	4.42	0	Palsa.Unlabelled.R3.T2.F3.trimmomatic.megahit_bin.2_94.19_4.42_k141_1430070(1,534)	0	45	Medium	d__Bacteria	p__Actinobacteriota	c__Thermoleophilia	o__Solirubrobacterales	f__Solirubrobacteraceae	g__Palsa-465	s__
Palsa.Unlabelled.R3.T2.F3.trimmomatic.megahit_bin.78_74.87_0.89	74.87	0.89	0	0	0	10	Medium	d__Bacteria	p__Proteobacteria	c__Gammaproteobacteria	o__Steroidobacterales	f__Steroidobacteraceae	g__Bog-1198	s__
Palsa.Unlabelled.R3.T2.F3.trimmomatic.metaspades_bin.27_90.24_3.68	90.24	3.68	0	0	0	25	Medium	d__Bacteria	p__Proteobacteria	c__Gammaproteobacteria	o__Steroidobacterales	f__Steroidobacteraceae	g__13-2-20CM-66-19	s__
Palsa.Unlabelled.R3.T2.F3.trimmomatic.metaspades_bin.40_96.65_2.68	96.65	2.68	0	0	0	50	Medium	d__Bacteria	p__Actinobacteriota	c__Thermoleophilia	o__Solirubrobacterales	f__Solirubrobacteraceae	g__Palsa-465	s__Palsa-465 sp003165655
Palsa.Unlabelled.R3.T2.F3.trimmomatic.metaspades_bin.45_89.18_0.00	89.18	0	0	0	0	34	Medium	d__Bacteria	p__Actinobacteriota	c__Thermoleophilia	o__Solirubrobacterales	f__Solirubrobacteraceae	g__Palsa-465	s__
Palsa.Unlabelled.R3.T2.F3.trimmomatic.metaspades_bin.97_84.53_0.98	84.53	0.98	0	0	0	26	Medium	d__Bacteria	p__Proteobacteria	c__Alphaproteobacteria	o__Rhizobiales	f__Beijerinckiaceae	g__Roseiarcus	s__Roseiarcus sp003164825
Palsa.Unlabelled.R3.T3.F3.JGI.BFC.metaspades_bin.13_83.61_5.78	83.61	5.78	0	0	0	28	Medium	d__Bacteria	p__Proteobacteria	c__Gammaproteobacteria	o__Steroidobacterales	f__Steroidobacteraceae	g__FEN-1191	s__
Palsa.Unlabelled.R3.T3.F3.JGI.BFC.metaspades_bin.36_73.81_3.76	73.81	3.76	0	0	0	27	Medium	d__Bacteria	p__Proteobacteria	c__Gammaproteobacteria	o__Steroidobacterales	f__Steroidobacteraceae	g__FEN-1191	s__
Palsa.Unlabelled.R3.T3.F3.JGI.BFC.metaspades_bin.60_92.64_5.83	92.64	5.83	0	0	0	27	Medium	d__Bacteria	p__Proteobacteria	c__Gammaproteobacteria	o__Steroidobacterales	f__Steroidobacteraceae	g__13-2-20CM-66-19	s__
Palsa.Unlabelled.R3.T3.F3.trimmomatic.megahit_bin.1_94.10_3.19	94.1	3.19	0	0	0	37	Medium	d__Bacteria	p__Proteobacteria	c__Gammaproteobacteria	o__Steroidobacterales	f__Steroidobacteraceae	g__13-2-20CM-66-19	s__
Palsa.Unlabelled.R3.T3.F3.trimmomatic.megahit_bin.38_98.12_1.57	98.12	1.57	Palsa.Unlabelled.R3.T3.F3.trimmomatic.megahit_bin.38_98.12_1.57_k141_359916(196,305)	0	0	50	Medium	d__Bacteria	p__Actinobacteriota	c__Thermoleophilia	o__Solirubrobacterales	f__Solirubrobacteraceae	g__Palsa-465	s__Palsa-465 sp003165655
Palsa.Unlabelled.R3.T3.F3.trimmomatic.megahit_bin.53_92.66_5.83	92.66	5.83	0	0	0	32	Medium	d__Bacteria	p__Proteobacteria	c__Gammaproteobacteria	o__Steroidobacterales	f__Steroidobacteraceae	g__FEN-1191	s__
Palsa.Unlabelled.R3.T3.F3.trimmomatic.megahit_bin.65_93.27_8.64	93.27	8.64	0	0	0	39	Medium	d__Bacteria	p__Proteobacteria	c__Gammaproteobacteria	o__Steroidobacterales	f__Steroidobacteraceae	g__FEN-1191	s__
Palsa.Unlabelled.R3.T3.F3.trimmomatic.metaspades_bin.123_87.77_6.06	87.77	6.06	0	0	0	26	Medium	d__Bacteria	p__Proteobacteria	c__Gammaproteobacteria	o__Steroidobacterales	f__Steroidobacteraceae	g__FEN-1191	s__
Palsa.Unlabelled.R3.T3.F3.trimmomatic.metaspades_bin.49_94.46_3.89	94.46	3.89	0	0	0	37	Medium	d__Bacteria	p__Proteobacteria	c__Gammaproteobacteria	o__Steroidobacterales	f__Steroidobacteraceae	g__13-2-20CM-66-19	s__
PKUV01	99.15	2.56	PKUV01_ENA|PKUV01000011|PKUV01000011.1(1064,1174)	0	0	59	Medium	d__Bacteria	p__Acidobacteriota	c__Acidobacteriae	o__Acidobacteriales	f__SbA1	g__Bog-209	s__Bog-209 sp003131315
PKUX01	96.39	1.57	0	0	0	46	Medium	d__Bacteria	p__Actinobacteriota	c__Acidimicrobiia	o__Acidimicrobiales	f__RAAP-2	g__RAAP-2	s__RAAP-2 sp003132305
PKUY01	77.41	4.04	0	0	0	35	Medium	d__Bacteria	p__Acidobacteriota	c__Acidobacteriae	o__Acidoferrales	f__UBA7541	g__Palsa-295	s__Palsa-295 sp003131705
PKUZ01	93.38	1.71	PKUZ01_ENA|PKUZ01000175|PKUZ01000175.1(27005,27115)	0	0	52	Medium	d__Bacteria	p__Acidobacteriota	c__Acidobacteriae	o__Acidobacteriales	f__SbA1	g__Bog-209	s__Bog-209 sp003131315
PKVF01	98.12	6.27	PKVF01_ENA|PKVF01000009|PKVF01000009.1(77446,77556)	PKVF01_ENA|PKVF01000007|PKVF01000007.1(2,432)	0	54	Medium	d__Bacteria	p__Dormibacterota	c__Dormibacteria	o__Dormibacterales	f__Dormibacteraceae	g__Palsa-872	s__Palsa-872 sp003139695
PKVN01	97.94	1.85	PKVN01_ENA|PKVN01000016|PKVN01000016.1(48501,48611)	PKVN01_ENA|PKVN01000033|PKVN01000033.1(26406,27463)	0	52	Medium	d__Bacteria	p__Dormibacterota	c__Dormibacteria	o__Dormibacterales	f__Dormibacteraceae	g__Palsa-872	s__Palsa-872 sp003139695
PKVT01	81.55	0.85	0	0	0	66	Medium	d__Bacteria	p__Acidobacteriota	c__Acidobacteriae	o__Acidobacteriales	f__SbA1	g__Bog-209	s__Bog-209 sp003132325
PKWA01	88.72	5.41	0	0	0	34	Medium	d__Bacteria	p__Actinobacteriota	c__Acidimicrobiia	o__Acidimicrobiales	f__RAAP-2	g__RAAP-2	s__RAAP-2 sp003131665
PKWE01	88.41	8.95	0	0	0	43	Medium	d__Bacteria	p__Proteobacteria	c__Gammaproteobacteria	o__Steroidobacterales	f__Steroidobacteraceae	g__PALSA-1196	s__
PKWI01	77.47	0.38	0	0	0	33	Medium	d__Bacteria	p__Proteobacteria	c__Alphaproteobacteria	o__Rhizobiales	f__Beijerinckiaceae	g__Roseiarcus	s__Roseiarcus sp003164825
PKWJ01	92.61	4.06	PKWJ01_ENA|PKWJ01000041|PKWJ01000041.1(21289,21397)	0	0	43	Medium	d__Bacteria	p__Proteobacteria	c__Gammaproteobacteria	o__Steroidobacterales	f__Steroidobacteraceae	g__FEN-1191	s__FEN-1191 sp003132025
PKWS01	78.79	2.73	PKWS01_ENA|PKWS01000001|PKWS01000001.1(25,136)	0	0	25	Medium	d__Bacteria	p__Firmicutes_B	c__Desulfitobacteriia	o__Desulfitobacteriales	f__Desulfitobacteriaceae	g__Desulfosporosinus	s__Desulfosporosinus sp003132105
PKXG01	97.26	5.56	PKXG01_ENA|PKXG01000021|PKXG01000021.1(1159,1268)	0	0	38	Medium	d__Bacteria	p__Actinobacteriota	c__Acidimicrobiia	o__Acidimicrobiales	f__Bog-793	g__Palsa-601	s__Palsa-601 sp003136185
PKXH01	93.16	0.43	PKXH01_ENA|PKXH01000091|PKXH01000091.1(13633,13741)	0	0	44	Medium	d__Bacteria	p__Actinobacteriota	c__Acidimicrobiia	o__Acidimicrobiales	f__RAAP-2	g__RAAP-2	s__RAAP-2 sp003133405
PKXJ01	99.15	0.43	PKXJ01_ENA|PKXJ01000011|PKXJ01000011.1(157,265)	0	0	47	Medium	d__Bacteria	p__Actinobacteriota	c__Acidimicrobiia	o__Acidimicrobiales	f__RAAP-2	g__RAAP-2	s__RAAP-2 sp003132305
PKXK01	91.07	3.16	0	PKXK01_ENA|PKXK01000129|PKXK01000129.1(14423,14906)	0	80	Medium	d__Bacteria	p__Acidobacteriota	c__Acidobacteriae	o__Acidobacteriales	f__SbA1	g__Bog-209	s__Bog-209 sp003132325
PKXS01	93.76	5.12	0	PKXS01_ENA|PKXS01000045|PKXS01000045.1(868,1532)	0	41	Medium	d__Bacteria	p__Proteobacteria	c__Gammaproteobacteria	o__Steroidobacterales	f__Steroidobacteraceae	g__Bog-1198	s__Bog-1198 sp003132425
PKYG01	90.8	1.72	PKYG01_ENA|PKYG01000014|PKYG01000014.1(6643,6752)	PKYG01_ENA|PKYG01000014|PKYG01000014.1(1397,2942)	0	50	Medium	d__Bacteria	p__Actinobacteriota	c__Thermoleophilia	o__UBA2241	f__UBA2241	g__PALSA-647	s__PALSA-647 sp003132585
PKYM01	85.63	2.16	PKYM01_ENA|PKYM01000240|PKYM01000240.1(424,533)	0	0	38	Medium	d__Bacteria	p__Actinobacteriota	c__Thermoleophilia	o__UBA2241	f__UBA2241	g__Bog-752	s__Bog-752 sp003132645
PKYP01	77.45	1.71	0	0	0	27	Medium	d__Bacteria	p__Actinobacteriota	c__Acidimicrobiia	o__Acidimicrobiales	f__RAAP-2	g__RAAP-2	s__RAAP-2 sp003132305
PKYS01	79.18	1.28	PKYS01_ENA|PKYS01000108|PKYS01000108.1(279,387)	0	0	44	Medium	d__Bacteria	p__Actinobacteriota	c__Acidimicrobiia	o__Acidimicrobiales	f__RAAP-2	g__RAAP-2	s__RAAP-2 sp003132305
PKZB01	88.7	4.76	0	0	0	41	Medium	d__Bacteria	p__Gemmatimonadota	c__Gemmatimonadetes	o__Gemmatimonadales	f__Gemmatimonadaceae	g__Palsa-1248	s__Palsa-1248 sp003152485
PKZE01	79.69	3.42	0	0	0	26	Medium	d__Bacteria	p__Actinobacteriota	c__Acidimicrobiia	o__Acidimicrobiales	f__RAAP-2	g__RAAP-2	s__RAAP-2 sp003152555
PKZQ01	90.95	0	0	0	0	48	Medium	d__Bacteria	p__Acidobacteriota	c__Acidobacteriae	o__Acidobacteriales	f__SbA1	g__Bog-209	s__Bog-209 sp003162935
PKZS01	80.16	6.33	0	0	0	35	Medium	d__Bacteria	p__Proteobacteria	c__Gammaproteobacteria	o__Steroidobacterales	f__Steroidobacteraceae	g__Bog-1198	s__
PKZW01	93.64	7.67	0	0	0	33	Medium	d__Bacteria	p__Proteobacteria	c__Gammaproteobacteria	o__Steroidobacterales	f__Steroidobacteraceae	g__Bog-1198	s__Bog-1198 sp003134045
PLAN01	85.55	0	0	PLAN01_ENA|PLAN01000176|PLAN01000176.1(40563,41408)	0	37	Medium	d__Bacteria	p__Acidobacteriota	c__Acidobacteriae	o__Acidobacteriales	f__SbA1	g__Bog-209	s__Bog-209 sp003162935
PLBA01	88.66	0	0	0	0	41	Medium	d__Bacteria	p__Acidobacteriota	c__Acidobacteriae	o__Acidobacteriales	f__SbA1	g__Bog-209	s__Bog-209 sp003162935
PLBE01	94.37	0.85	0	0	0	40	Medium	d__Bacteria	p__Acidobacteriota	c__Acidobacteriae	o__Acidobacteriales	f__SbA1	g__Bog-209	s__Bog-209 sp003134435
PLBG01	93.42	8.7	0	0	0	42	Medium	d__Bacteria	p__Proteobacteria	c__Gammaproteobacteria	o__Steroidobacterales	f__Steroidobacteraceae	g__Bog-1198	s__
PLBK01	84.74	2.41	PLBK01_ENA|PLBK01000055|PLBK01000055.1(76748,76858)	0	0	40	Medium	d__Bacteria	p__Actinobacteriota	c__Thermoleophilia	o__Gaiellales	f__Gaiellaceae	g__PALSA-612	s__PALSA-612 sp003134505
PLBU01	95.23	5.66	PLBU01_ENA|PLBU01000054|PLBU01000054.1(119870,119980)	0	0	47	Medium	d__Bacteria	p__Dormibacterota	c__Dormibacteria	o__Dormibacterales	f__Dormibacteraceae	g__Palsa-870	s__Palsa-870 sp003169845
PLDB01	87.34	3.74	0	0	0	50	Medium	d__Bacteria	p__Actinobacteriota	c__Actinomycetia	o__Streptosporangiales	f__Streptosporangiaceae	g__Palsa-506	s__Palsa-506 sp003168215
PLDG01	95.62	5.33	0	0	0	45	Medium	d__Bacteria	p__Proteobacteria	c__Gammaproteobacteria	o__Steroidobacterales	f__Steroidobacteraceae	g__Bog-1198	s__Bog-1198 sp003132425
PLDI01	87.75	1.45	0	0	0	41	Medium	d__Bacteria	p__Actinobacteriota	c__Acidimicrobiia	o__Acidimicrobiales	f__RAAP-2	g__RAAP-2	s__RAAP-2 sp003132305
PLDN01	97.34	3.42	0	0	0	38	Medium	d__Bacteria	p__Actinobacteriota	c__Acidimicrobiia	o__Acidimicrobiales	f__Bog-793	g__Palsa-601	s__Palsa-601 sp003136185
PLDO01	88.91	1.1	PLDO01_ENA|PLDO01000708|PLDO01000708.1(17318,17427)	PLDO01_ENA|PLDO01000610|PLDO01000610.1(2,926)	0	40	Medium	d__Bacteria	p__Acidobacteriota	c__Acidobacteriae	o__Bryobacterales	f__Bryobacteraceae	g__Solibacter	s__Solibacter sp003136215
PLDP01	83.41	1.72	0	0	0	38	Medium	d__Bacteria	p__Actinobacteriota	c__Thermoleophilia	o__Gaiellales	f__Gaiellaceae	g__PALSA-600	s__PALSA-600 sp003136795
PLDT01	86.28	4.14	0	PLDT01_ENA|PLDT01000256|PLDT01000256.1(7,601)	0	45	Medium	d__Bacteria	p__Actinobacteriota	c__Actinomycetia	o__Streptosporangiales	f__Streptosporangiaceae	g__Palsa-504	s__Palsa-504 sp003140115
PLDU01	93.75	4.01	0	0	0	50	Medium	d__Bacteria	p__Actinobacteriota	c__Actinomycetia	o__Streptosporangiales	f__Streptosporangiaceae	g__Palsa-506	s__Palsa-506 sp003168215
PLEC01	92.43	2.66	PLEC01_ENA|PLEC01000129|PLEC01000129.1(6496,6574)	0	0	41	Medium	d__Bacteria	p__Proteobacteria	c__Gammaproteobacteria	o__Steroidobacterales	f__Steroidobacteraceae	g__13-2-20CM-66-19	s__13-2-20CM-66-19 sp003136935
PLET01	93.45	3.83	0	0	0	37	Medium	d__Bacteria	p__Proteobacteria	c__Gammaproteobacteria	o__Steroidobacterales	f__Steroidobacteraceae	g__Bog-1198	s__Bog-1198 sp003137095
PLFO01	93.35	1.8	0	0	0	46	Medium	d__Bacteria	p__Actinobacteriota	c__Acidimicrobiia	o__Acidimicrobiales	f__Palsa-688	g__Fen-671	s__Fen-671 sp003166025
PLFQ01	80.11	3.45	0	0	0	27	Medium	d__Bacteria	p__Acidobacteriota	c__Acidobacteriae	o__Acidobacteriales	f__Acidobacteriaceae	g__Terracidiphilus	s__Terracidiphilus sp003139795
PLGH01	93.46	3.61	0	0	0	56	Medium	d__Bacteria	p__Acidobacteriota	c__Acidobacteriae	o__Bryobacterales	f__Bryobacteraceae	g__Bog-159	s__Bog-159 sp003166475
PLGL01	95.63	2.56	0	0	0	46	Medium	d__Bacteria	p__Acidobacteriota	c__Acidobacteriae	o__Acidobacteriales	f__SbA1	g__Bog-209	s__Bog-209 sp003139995
PLGM01	94.54	4.36	0	0	0	38	Medium	d__Bacteria	p__Acidobacteriota	c__Acidobacteriae	o__Acidobacteriales	f__Acidobacteriaceae	g__Terracidiphilus	s__Terracidiphilus sp003139795
PLGS01	78.09	7.45	0	PLGS01_ENA|PLGS01000082|PLGS01000082.1(115764,117291)	0	40	Medium	d__Bacteria	p__Proteobacteria	c__Gammaproteobacteria	o__Steroidobacterales	f__Steroidobacteraceae	g__Bog-1198	s__Bog-1198 sp003164785
PLHI01	89.85	4.71	0	PLHI01_ENA|PLHI01000079|PLHI01000079.1(118,1000)	0	41	Medium	d__Bacteria	p__Proteobacteria	c__Gammaproteobacteria	o__Steroidobacterales	f__Steroidobacteraceae	g__Bog-1198	s__Bog-1198 sp003137095
PLHN01	72.17	0.85	0	0	0	32	Medium	d__Bacteria	p__Acidobacteriota	c__Acidobacteriae	o__Acidobacteriales	f__SbA1	g__Bog-209	s__Bog-209 sp003139975
PLHQ01	95.51	0.85	0	0	0	38	Medium	d__Bacteria	p__Acidobacteriota	c__Acidobacteriae	o__Acidobacteriales	f__SbA1	g__Sulfotelmatobacter	s__Sulfotelmatobacter sp003138975
PLHS01	71.54	4.55	0	0	0	23	Medium	d__Bacteria	p__Proteobacteria	c__Gammaproteobacteria	o__Steroidobacterales	f__Steroidobacteraceae	g__Bog-1198	s__
PLIA01	83.81	1.75	0	0	0	54	Medium	d__Bacteria	p__Acidobacteriota	c__Acidobacteriae	o__Bryobacterales	f__Bryobacteraceae	g__Bog-159	s__Bog-159 sp003166475
PLIC01	96.56	0.85	0	0	0	43	Medium	d__Bacteria	p__Acidobacteriota	c__Acidobacteriae	o__Acidobacteriales	f__SbA1	g__Bog-209	s__Bog-209 sp003139995
PLIH01	87.84	0.5	0	0	0	27	Medium	d__Bacteria	p__Firmicutes_B	c__Moorellia	o__Thermacetogeniales	f__Thermacetogeniaceae	g__Palsa-1188	s__Palsa-1188 sp003160265
PLIL01	95.73	2.56	0	0	0	48	Medium	d__Bacteria	p__Acidobacteriota	c__Acidobacteriae	o__Acidobacteriales	f__SbA1	g__Bog-209	s__Bog-209 sp003139995
PLIX01	85.57	4.23	0	0	0	39	Medium	d__Bacteria	p__Proteobacteria	c__Gammaproteobacteria	o__Steroidobacterales	f__Steroidobacteraceae	g__PALSA-1196	s__PALSA-1196 sp003140135
PLJC01	96.21	1.29	PLJC01_ENA|PLJC01000025|PLJC01000025.1(50699,50810)	PLJC01_ENA|PLJC01000004|PLJC01000004.1(173007,174178)	0	48	Medium	d__Bacteria	p__Actinobacteriota	c__Thermoleophilia	o__Gaiellales	f__Gaiellaceae	g__Palsa-739	s__Palsa-739 sp003139545
PLJE01	75.24	3.02	0	0	0	46	Medium	d__Bacteria	p__Actinobacteriota	c__Thermoleophilia	o__Gaiellales	f__Gaiellaceae	g__Palsa-739	s__Palsa-739 sp003152275
PLJM01	100	0	PLJM01_ENA|PLJM01000009|PLJM01000009.1(46656,46766)	0	0	53	Medium	d__Bacteria	p__Dormibacterota	c__Dormibacteria	o__Dormibacterales	f__Dormibacteraceae	g__Palsa-872	s__Palsa-872 sp003139695
PLJV01	93.66	3.42	0	0	0	38	Medium	d__Bacteria	p__Actinobacteriota	c__Acidimicrobiia	o__Acidimicrobiales	f__Bog-793	g__Palsa-601	s__Palsa-601 sp003136185
PLKE01	93.09	0.85	0	0	0	42	Medium	d__Bacteria	p__Acidobacteriota	c__Acidobacteriae	o__Acidobacteriales	f__SbA1	g__Bog-209	s__Bog-209 sp003162935
PLLC01	95.48	3.44	PLLC01_ENA|PLLC01000091|PLLC01000091.1(2818,2926)	0	0	42	Medium	d__Bacteria	p__Desulfobacterota	c__Syntrophia	o__Syntrophales	f__UBA5619	g__UBA5619	s__UBA5619 sp003141195
PLLL01	93.62	2.97	PLLL01_ENA|PLLL01000009|PLLL01000009.1(377,487)	PLLL01_ENA|PLLL01000013|PLLL01000013.1(2,629)	0	45	Medium	d__Bacteria	p__Chloroflexota	c__Dehalococcoidia	o__Dehalococcoidales	f__RBG-16-60-22	g__Fen-1077	s__Fen-1077 sp003141235
PLLS01	99.28	8.11	0	PLLS01_ENA|PLLS01000069|PLLS01000069.1(95423,96930)	0	49	Medium	d__Bacteria	p__Verrucomicrobiota	c__Verrucomicrobiae	o__Opitutales	f__Opitutaceae	g__Fen-1467	s__Fen-1467 sp003142615
PLLT01	87.17	3.44	PLLT01_ENA|PLLT01000138|PLLT01000138.1(203,311)	0	0	37	Medium	d__Bacteria	p__Desulfobacterota	c__Syntrophia	o__Syntrophales	f__UBA5619	g__UBA5619	s__UBA5619 sp003141195
PLLU01	78.71	3.23	0	PLLU01_ENA|PLLU01000113|PLLU01000113.1(1,751)	0	26	Medium	d__Bacteria	p__Chloroflexota	c__Dehalococcoidia	o__Dehalococcoidales	f__RBG-16-60-22	g__Fen-1077	s__Fen-1077 sp003141235
PLMH01	94.66	1.71	PLMH01_ENA|PLMH01000027|PLMH01000027.1(21934,22043)	0	0	46	Medium	d__Bacteria	p__Acidobacteriota	c__Acidobacteriae	o__Acidoferrales	f__UBA7541	g__Acidoferrum	s__Acidoferrum sp003154775
PLMN01	93.85	3.42	PLMN01_ENA|PLMN01000027|PLMN01000027.1(39433,39543)	PLMN01_ENA|PLMN01000002|PLMN01000002.1(30074,30490)	0	52	Medium	d__Bacteria	p__Acidobacteriota	c__Aminicenantia	o__Aminicenantales	f__UBA4085	g__FEN-413	s__FEN-413 sp003141555
PLMW01	98.65	2.03	0	PLMW01_ENA|PLMW01000009|PLMW01000009.1(25261,26818)	0	47	Medium	d__Bacteria	p__Verrucomicrobiota	c__Verrucomicrobiae	o__Opitutales	f__Opitutaceae	g__Fen-1467	s__Fen-1467 sp003142615
PLMY01	94.84	4.73	PLMY01_ENA|PLMY01000065|PLMY01000065.1(382,490)	0	0	44	Medium	d__Bacteria	p__Desulfobacterota	c__Syntrophia	o__Syntrophales	f__UBA5619	g__UBA5619	s__UBA5619 sp003141195
PLNB01	90.76	2.19	PLNB01_ENA|PLNB01000166|PLNB01000166.1(600,709)	0	0	44	Medium	d__Bacteria	p__Acidobacteriota	c__Acidobacteriae	o__Acidoferrales	f__UBA7541	g__Acidoferrum	s__Acidoferrum sp003154775
PLNO01	89.74	3.07	PLNO01_ENA|PLNO01000116|PLNO01000116.1(4428,4536)	0	0	41	Medium	d__Bacteria	p__Spirochaetota	c__Spirochaetia	o__SZUA-6	f__Fen-1364	g__Fen-1364	s__Fen-1364 sp003141795
PLNX01	94.66	2.56	PLNX01_ENA|PLNX01000055|PLNX01000055.1(2656,2765)	PLNX01_ENA|PLNX01000118|PLNX01000118.1(1,646)	0	50	Medium	d__Bacteria	p__Acidobacteriota	c__Acidobacteriae	o__Acidoferrales	f__UBA7541	g__Acidoferrum	s__Acidoferrum sp003154775
PLNY01	75.31	0.4	0	0	0	35	Medium	d__Bacteria	p__Chloroflexota	c__Anaerolineae	o__Anaerolineales	f__EnvOPS12	g__Fen-1038	s__Fen-1038 sp003141915
PLOG01	93.4	2.63	PLOG01_ENA|PLOG01000074|PLOG01000074.1(220,328)	0	0	42	Medium	d__Bacteria	p__Acidobacteriota	c__Acidobacteriae	o__Acidobacteriales	f__Acidobacteriaceae	g__Terracidiphilus	s__Terracidiphilus sp003142935
PLOY01	76.09	6.25	0	0	0	28	Medium	d__Bacteria	p__Acidobacteriota	c__Acidobacteriae	o__Acidobacteriales	f__Acidobacteriaceae	g__Terracidiphilus	s__Terracidiphilus sp003139795
PLPF01	71.46	4.7	0	0	0	31	Medium	d__Bacteria	p__Actinobacteriota	c__Acidimicrobiia	o__Acidimicrobiales	f__RAAP-2	g__RAAP-2	s__
PLQE01	75.52	0.88	0	0	0	52	Medium	d__Bacteria	p__Acidobacteriota	c__Acidobacteriae	o__Bryobacterales	f__Bryobacteraceae	g__Bog-159	s__Bog-159 sp003166475
PLQM01	90.14	0	0	0	0	44	Medium	d__Bacteria	p__Acidobacteriota	c__Acidobacteriae	o__Acidobacteriales	f__SbA1	g__Bog-209	s__Bog-209 sp003162935
PLQU01	93.62	2.56	0	0	0	40	Medium	d__Bacteria	p__Acidobacteriota	c__Acidobacteriae	o__Acidobacteriales	f__SbA1	g__Bog-209	s__Bog-209 sp003162935
PLQY01	81.66	0	0	0	0	16	Medium	d__Bacteria	p__Firmicutes_B	c__Moorellia	o__Thermacetogeniales	f__Thermacetogeniaceae	g__Palsa-1188	s__Palsa-1188 sp003160265
PLRC01	86.6	4	0	0	0	50	Medium	d__Bacteria	p__Acidobacteriota	c__Acidobacteriae	o__Bryobacterales	f__Bryobacteraceae	g__Bog-159	s__Bog-159 sp003166475
PLRF01	95.73	1.71	0	0	0	51	Medium	d__Bacteria	p__Acidobacteriota	c__Acidobacteriae	o__Acidobacteriales	f__SbA1	g__Bog-209	s__Bog-209 sp003139995
PLRQ01	93.63	0.85	PLRQ01_ENA|PLRQ01000227|PLRQ01000227.1(3683,3793)	0	0	41	Medium	d__Bacteria	p__Acidobacteriota	c__Acidobacteriae	o__Acidobacteriales	f__SbA1	g__Bog-209	s__Bog-209 sp003162935
PLRS01	91.88	0.05	PLRS01_ENA|PLRS01000080|PLRS01000080.1(8514,8623)	0	0	55	Medium	d__Bacteria	p__Acidobacteriota	c__Acidobacteriae	o__Bryobacterales	f__Bryobacteraceae	g__Bog-375	s__Bog-375 sp003164035
PLSB01	75.83	0.86	0	0	0	47	Medium	d__Bacteria	p__Acidobacteriota	c__Acidobacteriae	o__Acidobacteriales	f__Acidobacteriaceae	g__Terracidiphilus	s__Terracidiphilus sp003165005
PLSE01	93.07	0.85	0	0	0	41	Medium	d__Bacteria	p__Acidobacteriota	c__Acidobacteriae	o__Acidobacteriales	f__Koribacteraceae	g__Bog-257	s__Bog-257 sp003165795
PLSH01	78.45	2.87	PLSH01_ENA|PLSH01000246|PLSH01000246.1(33,141)	0	0	32	Medium	d__Bacteria	p__Acidobacteriota	c__Acidobacteriae	o__Acidobacteriales	f__Acidobacteriaceae	g__Terracidiphilus	s__Terracidiphilus sp003165095
PLSJ01	77.98	3.36	0	0	0	26	Medium	d__Bacteria	p__Desulfobacterota_G	c__Syntrophorhabdia	o__Syntrophorhabdales	f__WCHB1-27	g__BOG-1155	s__BOG-1155 sp003165115
PLSM01	90.01	2.59	PLSM01_ENA|PLSM01000102|PLSM01000102.1(30708,30816)	0	0	40	Medium	d__Bacteria	p__Acidobacteriota	c__Acidobacteriae	o__Acidobacteriales	f__Acidobacteriaceae	g__Terracidiphilus	s__Terracidiphilus sp003165075
PLSQ01	94.87	4.27	0	PLSQ01_ENA|PLSQ01000269|PLSQ01000269.1(15511,15977)	0	61	Medium	d__Bacteria	p__Actinobacteriota	c__Acidimicrobiia	o__Acidimicrobiales	f__Palsa-688	g__Fen-671	s__Fen-671 sp003166025
PLST01	73.46	1.29	0	0	0	29	Medium	d__Bacteria	p__Acidobacteriota	c__Acidobacteriae	o__Acidobacteriales	f__Acidobacteriaceae	g__Terracidiphilus	s__
PLSV01	95.82	6.47	0	0	0	45	Medium	d__Bacteria	p__Desulfobacterota	c__Syntrophobacteria	o__Syntrophobacterales	f__Syntrophobacteraceae	g__SbD1	s__SbD1 sp003165235
PLTH01	84.73	7.88	0	0	0	30	Medium	d__Bacteria	p__Verrucomicrobiota	c__Verrucomicrobiae	o__Pedosphaerales	f__Palsa-1400	g__	s__
PLTO01	72.98	9.68	0	0	0	31	Medium	d__Bacteria	p__Verrucomicrobiota	c__Verrucomicrobiae	o__Pedosphaerales	f__UBA8199	g__PALSA-1440	s__
PLTU01	85.83	0.85	0	0	0	42	Medium	d__Bacteria	p__Acidobacteriota	c__Acidobacteriae	o__Acidobacteriales	f__SbA1	g__Bog-209	s__Bog-209 sp003162935
PLTW01	92.64	0.14	PLTW01_ENA|PLTW01000215|PLTW01000215.1(453,562)	0	0	40	Medium	d__Bacteria	p__Actinobacteriota	c__Thermoleophilia	o__UBA2241	f__UBA2241	g__Bog-752	s__Bog-752 sp003164655
PLTZ01	96.44	2.05	0	PLTZ01_ENA|PLTZ01000033|PLTZ01000033.1(23366,24216)	0	40	Medium	d__Bacteria	p__Verrucomicrobiota	c__Verrucomicrobiae	o__Opitutales	f__Opitutaceae	g__Palsa-1447	s__Palsa-1447 sp003164715
PLUE01	98.03	8.6	0	0	0	46	Medium	d__Bacteria	p__Proteobacteria	c__Gammaproteobacteria	o__Steroidobacterales	f__Steroidobacteraceae	g__Bog-1198	s__Bog-1198 sp003164785
PLUH01	84.5	0.87	PLUH01_ENA|PLUH01000044|PLUH01000044.1(7576,7685)	0	0	37	Medium	d__Bacteria	p__Proteobacteria	c__Alphaproteobacteria	o__Rhizobiales	f__Beijerinckiaceae	g__Roseiarcus	s__Roseiarcus sp003164825
PLUW01	89.26	0	0	PLUW01_ENA|PLUW01000066|PLUW01000066.1(2060,3559)	0	38	Medium	d__Bacteria	p__Acidobacteriota	c__Acidobacteriae	o__Acidobacteriales	f__SbA1	g__Bog-209	s__Bog-209 sp003162935
PLVL01	79.51	0.88	0	0	0	51	Medium	d__Bacteria	p__Acidobacteriota	c__Acidobacteriae	o__Bryobacterales	f__Bryobacteraceae	g__Bog-159	s__Bog-159 sp003166475
PLVN01	80.86	0	0	0	0	40	Medium	d__Bacteria	p__Acidobacteriota	c__Acidobacteriae	o__Acidobacteriales	f__SbA1	g__Bog-209	s__Bog-209 sp003139995
PLVP01	74.74	2.59	0	0	0	53	Medium	d__Bacteria	p__Acidobacteriota	c__Acidobacteriae	o__Acidobacteriales	f__Acidobacteriaceae	g__Terracidiphilus	s__Terracidiphilus sp003139795
PLWJ01	70.07	2.78	0	0	0	29	Medium	d__Bacteria	p__Proteobacteria	c__Gammaproteobacteria	o__Steroidobacterales	f__Steroidobacteraceae	g__Bog-1198	s__Bog-1198 sp003137095
PLWX01	91.15	3.42	0	0	0	41	Medium	d__Bacteria	p__Acidobacteriota	c__Acidobacteriae	o__Acidobacteriales	f__Koribacteraceae	g__Koribacter	s__Koribacter sp003151155
PLXA01	89.78	0.43	PLXA01_ENA|PLXA01000051|PLXA01000051.1(232,340)	0	0	47	Medium	d__Bacteria	p__Actinobacteriota	c__Acidimicrobiia	o__Acidimicrobiales	f__RAAP-2	g__RAAP-2	s__RAAP-2 sp003133405
PLXI01	82.21	2.4	0	0	0	29	Medium	d__Bacteria	p__Proteobacteria	c__Alphaproteobacteria	o__Rhizobiales	f__Aestuariivirgaceae	g__Aestuariivirga	s__Aestuariivirga sp003151375
PLXJ01	89.4	0.05	0	PLXJ01_ENA|PLXJ01000054|PLXJ01000054.1(4546,4986)	0	40	Medium	d__Bacteria	p__Actinobacteriota	c__Actinomycetia	o__Nanopelagicales	f__Nanopelagicaceae	g__PALSA-747	s__PALSA-747 sp003151395
PLXU01	75.53	4.13	0	0	0	23	Medium	d__Bacteria	p__Actinobacteriota	c__Acidimicrobiia	o__Acidimicrobiales	f__RAAP-2	g__RAAP-2	s__RAAP-2 sp003151555
PLYD01	91.9	5.56	PLYD01_ENA|PLYD01000247|PLYD01000247.1(11789,11899)	0	0	56	Medium	d__Bacteria	p__Dormibacterota	c__Dormibacteria	o__Dormibacterales	f__Dormibacteraceae	g__Palsa-872	s__Palsa-872 sp003151665
[truncated: 118 more rows]

## Sheet: raw_BLAST_data
MAG	genes_of_MT_interest	query_sequence	hit	category	% id	align length	mismatch	gap	qstart	qend	sub start	sub end	eval	bitscore
[truncated: 34,172 more rows]

[truncated: 5 more sheets: BLAST_bitscore>200, Top_3_phyla_tree_curation, Summary_Active_MAGs, MtxB_geTMM_values, Wood_Ljungdahl_Pathway_geTMM]
